# Supplementary material for: Multiomics Approach Reveals an Important Role of BNIP3 in Myocardial Remodeling and the Pathogenesis of Heart Failure with Reduced Ejection Fraction
Source: Cells. 2022 May 6;11(9):1572. doi: 10.3390/cells11091572 (PMC9105187; doi:10.3390/cells11091572)
Supplement: Supplementary file 1 [file cells-11-01572-s001.zip]

Archive with 15 entries (14 files):
- Excel file S2_Reactome pathways.xlsx
- __MACOSX/
- __MACOSX/._Excel file S2_Reactome pathways.xlsx
- Excel file S3_Untargeted Metabolomics .xlsx
- __MACOSX/._Excel file S3_Untargeted Metabolomics .xlsx
- Supplementary Table and Figures_20220402.pdf
- __MACOSX/._Supplementary Table and Figures_20220402.pdf
- Excel file S6_BNIP3 interactome_common Rat&Human.xlsx
- __MACOSX/._Excel file S6_BNIP3 interactome_common Rat&Human.xlsx
- Excel file S5_List of important p-proteins.xlsx
- __MACOSX/._Excel file S5_List of important p-proteins.xlsx
- Excel file S1_Proteomic dataset LV and RV.xlsx
- __MACOSX/._Excel file S1_Proteomic dataset LV and RV.xlsx
- Excel file S4_p-proteomic datasets LV & RV.xlsx
- __MACOSX/._Excel file S4_p-proteomic datasets LV & RV.xlsx
