# Supplementary material for: Multiomics Approach Reveals an Important Role of BNIP3 in Myocardial Remodeling and the Pathogenesis of Heart Failure with Reduced Ejection Fraction
Source: Cells. 2022 May 6;11(9):1572. doi: 10.3390/cells11091572 (PMC9105187; doi:10.3390/cells11091572)
Supplement: Supplementary file 1 [file cells-11-01572-s001.zip › Excel file S2_Reactome pathways.xlsx]

## Sheet: Common mt-prot_Dec ShL vs Sham
Reactome pathways_Common (LV and RV) mitochondrial proteins_Decreased ShLuc vs Sham
#term ID	term description	observed gene count	background gene count	strength	false discovery rate	matching proteins in your network (IDs)	matching proteins in your network (labels)
RNO-1428517	The citric acid (TCA) cycle and respiratory electron transport	64	166	1.64	2.49e-75	10116.ENSRNOP00000000072,10116.ENSRNOP00000001958,10116.ENSRNOP00000002732,10116.ENSRNOP00000003965,10116.ENSRNOP00000004074,10116.ENSRNOP00000004228,10116.ENSRNOP00000004836,10116.ENSRNOP00000004917,10116.ENSRNOP00000006509,10116.ENSRNOP00000007567,10116.ENSRNOP00000007624,10116.ENSRNOP00000008980,10116.ENSRNOP00000009425,10116.ENSRNOP00000010117,10116.ENSRNOP00000010545,10116.ENSRNOP00000010593…	Atp5i,Mdh2,Atp5o,Atp5b,Cox18,Sdhc,Atp5pd,Fh,Atp5s,Ndufa4,Suclg1,Dld,Ndufa7,Ndufa12,Pdhb,Sdhb,Ndufb11,Ndufa6,Ndufs3,Ndufb9,Pdk4,Etfdh,Ndufs4,Ndufs1,Ndufb5,Uqcrh,Sdha,Idh2,Ndufb10,Fahd1,Etfa,Atp5d,Uqcrc2,Cox5b,Atp5a1,Me3,Ndufs8,Ndufa2,Cox4i1,Etfb,Ndufab1,Ndufv1,Uqcrfs1,Cox5a,D2hgdh,Atp5j2,Nnt,Pdha1,Cox6b1,Ndufa9,Ndufb7,Ndufb2,Ndufb6,Sco1,Atp5l,ATP8,ND4,Coq10a,Uqcrc1,Ndufa8,Sucla2,Suclg2,Uqcrq,Gstz1
RNO-1430728	Metabolism	118	1654	0.9	9.73e-74	10116.ENSRNOP00000000072,10116.ENSRNOP00000000134,10116.ENSRNOP00000001556,10116.ENSRNOP00000001958,10116.ENSRNOP00000002732,10116.ENSRNOP00000003965,10116.ENSRNOP00000004074,10116.ENSRNOP00000004228,10116.ENSRNOP00000004673,10116.ENSRNOP00000004836,10116.ENSRNOP00000004917,10116.ENSRNOP00000005144,10116.ENSRNOP00000006509,10116.ENSRNOP00000007567,10116.ENSRNOP00000007624,10116.ENSRNOP00000008980…	Atp5i,Ak2,Acads,Mdh2,Atp5o,Atp5b,Cox18,Sdhc,Acsf2,Atp5pd,Fh,Slc25a11,Atp5s,Ndufa4,Suclg1,Dld,Ndufa7,Acss1,Ndufa12,Pdhb,Acat1,Sdhb,Ndufb11,Decr1,Ndufa6,Ndufs3,Ndufb9,Pdk4,Hmgcl,Acadm,Bckdhb,Etfdh,Coq3,Glud1,Ivd,Acsl1,Hadhb,Hadh,Cyb5b,Ndufs4,Mmaa,Aldh6a1,Auh,Ndufs1,Got2,Ndufb5,Uqcrh,Sdha,Mccc1,Idh2,Ndufb10,Cpt1a,Fahd1,Mlycd,Dbt,Acsf3,Fxn,Cyb5a,Etfa,Atp5d,Pecr,Uqcrc2,Mcee,Nadk2,Cox5b,Atp5a1,Cox15,Me…
RNO-163200	Respiratory electron transport, ATP synthesis by chemiosmotic coupling, and heat production by uncoupling proteins.	46	116	1.65	2.48e-53	10116.ENSRNOP00000000072,10116.ENSRNOP00000002732,10116.ENSRNOP00000003965,10116.ENSRNOP00000004074,10116.ENSRNOP00000004836,10116.ENSRNOP00000006509,10116.ENSRNOP00000007567,10116.ENSRNOP00000009425,10116.ENSRNOP00000010117,10116.ENSRNOP00000011183,10116.ENSRNOP00000011484,10116.ENSRNOP00000012425,10116.ENSRNOP00000012616,10116.ENSRNOP00000013262,10116.ENSRNOP00000015217,10116.ENSRNOP00000015851…	Atp5i,Atp5o,Atp5b,Cox18,Atp5pd,Atp5s,Ndufa4,Ndufa7,Ndufa12,Ndufb11,Ndufa6,Ndufs3,Ndufb9,Etfdh,Ndufs4,Ndufs1,Ndufb5,Uqcrh,Ndufb10,Etfa,Atp5d,Uqcrc2,Cox5b,Atp5a1,Ndufs8,Ndufa2,Cox4i1,Etfb,Ndufab1,Ndufv1,Uqcrfs1,Cox5a,Atp5j2,Cox6b1,Ndufa9,Ndufb7,Ndufb2,Ndufb6,Sco1,Atp5l,ATP8,ND4,Coq10a,Uqcrc1,Ndufa8,Uqcrq
RNO-611105	Respiratory electron transport	36	91	1.65	6.06e-41	10116.ENSRNOP00000004074,10116.ENSRNOP00000007567,10116.ENSRNOP00000009425,10116.ENSRNOP00000010117,10116.ENSRNOP00000011183,10116.ENSRNOP00000011484,10116.ENSRNOP00000012425,10116.ENSRNOP00000012616,10116.ENSRNOP00000013262,10116.ENSRNOP00000015217,10116.ENSRNOP00000015851,10116.ENSRNOP00000016051,10116.ENSRNOP00000016751,10116.ENSRNOP00000019624,10116.ENSRNOP00000020544,10116.ENSRNOP00000021514…	Cox18,Ndufa4,Ndufa7,Ndufa12,Ndufb11,Ndufa6,Ndufs3,Ndufb9,Etfdh,Ndufs4,Ndufs1,Ndufb5,Uqcrh,Ndufb10,Etfa,Uqcrc2,Cox5b,Ndufs8,Ndufa2,Cox4i1,Etfb,Ndufab1,Ndufv1,Uqcrfs1,Cox5a,Cox6b1,Ndufa9,Ndufb7,Ndufb2,Ndufb6,Sco1,ND4,Coq10a,Uqcrc1,Ndufa8,Uqcrq
RNO-5389840	Mitochondrial translation elongation	27	79	1.58	1.35e-28	10116.ENSRNOP00000003931,10116.ENSRNOP00000004947,10116.ENSRNOP00000005815,10116.ENSRNOP00000011328,10116.ENSRNOP00000011427,10116.ENSRNOP00000013246,10116.ENSRNOP00000014752,10116.ENSRNOP00000015863,10116.ENSRNOP00000016190,10116.ENSRNOP00000020020,10116.ENSRNOP00000020420,10116.ENSRNOP00000021899,10116.ENSRNOP00000024286,10116.ENSRNOP00000027091,10116.ENSRNOP00000027662,10116.ENSRNOP00000028316…	Mrpl55,Mrpl27,Mrpl13,Mrpl38,Mrpl53,Oxa1l,Mrpl45,Mrpl47,Mrps30,Mrpl43,Mrpl44,Mrps9,Mrpl48,mrpl11,Mrpl28,mrpl9,Mrpl49,Mrpl22,mrpl24,Mrpl1,Gfm1,Ict1,Mrpl17,Mrpl4,Mrpl12,Mrpl46,Mrpl40
RNO-5419276	Mitochondrial translation termination	26	81	1.56	5.48e-27	10116.ENSRNOP00000003931,10116.ENSRNOP00000004947,10116.ENSRNOP00000005815,10116.ENSRNOP00000011328,10116.ENSRNOP00000011427,10116.ENSRNOP00000013246,10116.ENSRNOP00000014752,10116.ENSRNOP00000015863,10116.ENSRNOP00000016190,10116.ENSRNOP00000020020,10116.ENSRNOP00000020420,10116.ENSRNOP00000021899,10116.ENSRNOP00000024286,10116.ENSRNOP00000027091,10116.ENSRNOP00000027662,10116.ENSRNOP00000028316…	Mrpl55,Mrpl27,Mrpl13,Mrpl38,Mrpl53,Oxa1l,Mrpl45,Mrpl47,Mrps30,Mrpl43,Mrpl44,Mrps9,Mrpl48,mrpl11,Mrpl28,mrpl9,Mrpl49,Mrpl22,mrpl24,Mrpl1,Ict1,Mrpl17,Mrpl4,Mrpl12,Mrpl46,Mrpl40
RNO-6799198	Complex I biogenesis	20	52	1.63	1.48e-21	10116.ENSRNOP00000009425,10116.ENSRNOP00000010117,10116.ENSRNOP00000011183,10116.ENSRNOP00000011484,10116.ENSRNOP00000012425,10116.ENSRNOP00000012616,10116.ENSRNOP00000015217,10116.ENSRNOP00000015851,10116.ENSRNOP00000016051,10116.ENSRNOP00000019624,10116.ENSRNOP00000023526,10116.ENSRNOP00000023811,10116.ENSRNOP00000024471,10116.ENSRNOP00000024517,10116.ENSRNOP00000034135,10116.ENSRNOP00000034511…	Ndufa7,Ndufa12,Ndufb11,Ndufa6,Ndufs3,Ndufb9,Ndufs4,Ndufs1,Ndufb5,Ndufb10,Ndufs8,Ndufa2,Ndufab1,Ndufv1,Ndufa9,Ndufb7,Ndufb2,Ndufb6,ND4,Ndufa8
RNO-71406	Pyruvate metabolism and Citric Acid (TCA) cycle	18	50	1.61	8.42e-19	10116.ENSRNOP00000001958,10116.ENSRNOP00000004228,10116.ENSRNOP00000004917,10116.ENSRNOP00000007624,10116.ENSRNOP00000008980,10116.ENSRNOP00000010545,10116.ENSRNOP00000010593,10116.ENSRNOP00000012759,10116.ENSRNOP00000018336,10116.ENSRNOP00000019059,10116.ENSRNOP00000019767,10116.ENSRNOP00000023329,10116.ENSRNOP00000025711,10116.ENSRNOP00000029578,10116.ENSRNOP00000030279,10116.ENSRNOP00000060229…	Mdh2,Sdhc,Fh,Suclg1,Dld,Pdhb,Sdhb,Pdk4,Sdha,Idh2,Fahd1,Me3,D2hgdh,Nnt,Pdha1,Sucla2,Suclg2,Gstz1
RNO-77289	Mitochondrial Fatty Acid Beta-Oxidation	16	36	1.7	9.44e-18	10116.ENSRNOP00000001556,10116.ENSRNOP00000004673,10116.ENSRNOP00000011330,10116.ENSRNOP00000013238,10116.ENSRNOP00000014637,10116.ENSRNOP00000014658,10116.ENSRNOP00000015508,10116.ENSRNOP00000021884,10116.ENSRNOP00000024471,10116.ENSRNOP00000024878,10116.ENSRNOP00000024973,10116.ENSRNOP00000038073,10116.ENSRNOP00000054244,10116.ENSRNOP00000060140,10116.ENSRNOP00000064363,10116.ENSRNOP00000066388	Acads,Acsf2,Decr1,Acadm,Hadhb,Hadh,Mmaa,Mcee,Ndufab1,Acot13,Acadvl,Hadha,Acad10,Acaa2,Mut,Echs1
RNO-8978868	Fatty acid metabolism	23	158	1.21	5.39e-17	10116.ENSRNOP00000001556,10116.ENSRNOP00000004673,10116.ENSRNOP00000011330,10116.ENSRNOP00000013238,10116.ENSRNOP00000014235,10116.ENSRNOP00000014637,10116.ENSRNOP00000014658,10116.ENSRNOP00000015508,10116.ENSRNOP00000019652,10116.ENSRNOP00000019923,10116.ENSRNOP00000020313,10116.ENSRNOP00000021512,10116.ENSRNOP00000021884,10116.ENSRNOP00000024471,10116.ENSRNOP00000024878,10116.ENSRNOP00000024973…	Acads,Acsf2,Decr1,Acadm,Acsl1,Hadhb,Hadh,Mmaa,Cpt1a,Mlycd,Acsf3,Pecr,Mcee,Ndufab1,Acot13,Acadvl,Hadha,Cbr4,Acad10,Acaa2,Crat,Mut,Echs1
RNO-1592230	Mitochondrial biogenesis	15	32	1.72	7.29e-17	10116.ENSRNOP00000000072,10116.ENSRNOP00000002732,10116.ENSRNOP00000003965,10116.ENSRNOP00000004836,10116.ENSRNOP00000006509,10116.ENSRNOP00000013789,10116.ENSRNOP00000018861,10116.ENSRNOP00000019059,10116.ENSRNOP00000020670,10116.ENSRNOP00000022892,10116.ENSRNOP00000024067,10116.ENSRNOP00000025794,10116.ENSRNOP00000029426,10116.ENSRNOP00000040969,10116.ENSRNOP00000042521	Atp5i,Atp5o,Atp5b,Atp5pd,Atp5s,Glud1,Sirt3,Idh2,Atp5d,Atp5a1,Sirt5,Sod2,Atp5j2,Atp5l,ATP8
RNO-70895	Branched-chain amino acid catabolism	13	18	1.91	3.04e-16	10116.ENSRNOP00000008980,10116.ENSRNOP00000010573,10116.ENSRNOP00000013249,10116.ENSRNOP00000013829,10116.ENSRNOP00000015545,10116.ENSRNOP00000015786,10116.ENSRNOP00000018942,10116.ENSRNOP00000020267,10116.ENSRNOP00000026466,10116.ENSRNOP00000027999,10116.ENSRNOP00000028474,10116.ENSRNOP00000032041,10116.ENSRNOP00000066388	Dld,Acat1,Bckdhb,Ivd,Aldh6a1,Auh,Mccc1,Dbt,Bckdk,Acadsb,Bcat2,Hibch,Echs1
RNO-71403	Citric acid cycle (TCA cycle)	13	21	1.84	1.25e-15	10116.ENSRNOP00000001958,10116.ENSRNOP00000004228,10116.ENSRNOP00000004917,10116.ENSRNOP00000007624,10116.ENSRNOP00000008980,10116.ENSRNOP00000010593,10116.ENSRNOP00000018336,10116.ENSRNOP00000019059,10116.ENSRNOP00000019767,10116.ENSRNOP00000023329,10116.ENSRNOP00000029578,10116.ENSRNOP00000060229,10116.ENSRNOP00000060990	Mdh2,Sdhc,Fh,Suclg1,Dld,Sdhb,Sdha,Idh2,Fahd1,Me3,Nnt,Sucla2,Suclg2
RNO-71291	Metabolism of amino acids and derivatives	22	236	1.02	1.49e-12	10116.ENSRNOP00000008980,10116.ENSRNOP00000010545,10116.ENSRNOP00000010573,10116.ENSRNOP00000013249,10116.ENSRNOP00000013789,10116.ENSRNOP00000013829,10116.ENSRNOP00000015545,10116.ENSRNOP00000015786,10116.ENSRNOP00000015956,10116.ENSRNOP00000018942,10116.ENSRNOP00000020267,10116.ENSRNOP00000024471,10116.ENSRNOP00000026466,10116.ENSRNOP00000027999,10116.ENSRNOP00000028474,10116.ENSRNOP00000030279…	Dld,Pdhb,Acat1,Bckdhb,Glud1,Ivd,Aldh6a1,Auh,Got2,Mccc1,Dbt,Ndufab1,Bckdk,Acadsb,Bcat2,Pdha1,Hibch,Slc25a12,Tst,Iffo2,Gstz1,Echs1
RNO-163210	Formation of ATP by chemiosmotic coupling	10	19	1.77	4.12e-11	10116.ENSRNOP00000000072,10116.ENSRNOP00000002732,10116.ENSRNOP00000003965,10116.ENSRNOP00000004836,10116.ENSRNOP00000006509,10116.ENSRNOP00000020670,10116.ENSRNOP00000022892,10116.ENSRNOP00000029426,10116.ENSRNOP00000040969,10116.ENSRNOP00000042521	Atp5i,Atp5o,Atp5b,Atp5pd,Atp5s,Atp5d,Atp5a1,Atp5j2,Atp5l,ATP8
RNO-8949613	Cristae formation	10	19	1.77	4.12e-11	10116.ENSRNOP00000000072,10116.ENSRNOP00000002732,10116.ENSRNOP00000003965,10116.ENSRNOP00000004836,10116.ENSRNOP00000006509,10116.ENSRNOP00000020670,10116.ENSRNOP00000022892,10116.ENSRNOP00000029426,10116.ENSRNOP00000040969,10116.ENSRNOP00000042521	Atp5i,Atp5o,Atp5b,Atp5pd,Atp5s,Atp5d,Atp5a1,Atp5j2,Atp5l,ATP8
RNO-556833	Metabolism of lipids	27	563	0.73	2.61e-09	10116.ENSRNOP00000001556,10116.ENSRNOP00000004673,10116.ENSRNOP00000010573,10116.ENSRNOP00000011330,10116.ENSRNOP00000012853,10116.ENSRNOP00000013238,10116.ENSRNOP00000014235,10116.ENSRNOP00000014637,10116.ENSRNOP00000014658,10116.ENSRNOP00000015508,10116.ENSRNOP00000019652,10116.ENSRNOP00000019923,10116.ENSRNOP00000020313,10116.ENSRNOP00000021512,10116.ENSRNOP00000021884,10116.ENSRNOP00000024471…	Acads,Acsf2,Acat1,Decr1,Hmgcl,Acadm,Acsl1,Hadhb,Hadh,Mmaa,Cpt1a,Mlycd,Acsf3,Pecr,Mcee,Ndufab1,Acot13,Acadvl,Fdx1l,Hadha,Cbr4,Acad10,Acaa2,Acss3,Crat,Mut,Echs1
RNO-77286	Mitochondrial fatty acid beta-oxidation of saturated fatty acids	7	9	1.94	3.53e-08	10116.ENSRNOP00000001556,10116.ENSRNOP00000013238,10116.ENSRNOP00000014637,10116.ENSRNOP00000014658,10116.ENSRNOP00000024973,10116.ENSRNOP00000038073,10116.ENSRNOP00000066388	Acads,Acadm,Hadhb,Hadh,Acadvl,Hadha,Echs1
RNO-389661	Glyoxylate metabolism and glycine degradation	8	28	1.51	6.57e-07	10116.ENSRNOP00000008980,10116.ENSRNOP00000010545,10116.ENSRNOP00000013249,10116.ENSRNOP00000015956,10116.ENSRNOP00000020267,10116.ENSRNOP00000024471,10116.ENSRNOP00000030279,10116.ENSRNOP00000062857	Dld,Pdhb,Bckdhb,Got2,Dbt,Ndufab1,Pdha1,Iffo2
RNO-77348	Beta oxidation of octanoyl-CoA to hexanoyl-CoA	5	5	2.05	9.43e-06	10116.ENSRNOP00000013238,10116.ENSRNOP00000014637,10116.ENSRNOP00000014658,10116.ENSRNOP00000038073,10116.ENSRNOP00000066388	Acadm,Hadhb,Hadh,Hadha,Echs1
RNO-77350	Beta oxidation of hexanoyl-CoA to butanoyl-CoA	5	5	2.05	9.43e-06	10116.ENSRNOP00000001556,10116.ENSRNOP00000014637,10116.ENSRNOP00000014658,10116.ENSRNOP00000038073,10116.ENSRNOP00000066388	Acads,Hadhb,Hadh,Hadha,Echs1
RNO-77346	Beta oxidation of decanoyl-CoA to octanoyl-CoA-CoA	5	6	1.97	1.58e-05	10116.ENSRNOP00000013238,10116.ENSRNOP00000014637,10116.ENSRNOP00000014658,10116.ENSRNOP00000038073,10116.ENSRNOP00000066388	Acadm,Hadhb,Hadh,Hadha,Echs1
RNO-2151201	Transcriptional activation of mitochondrial biogenesis	5	13	1.63	0.00027	10116.ENSRNOP00000013789,10116.ENSRNOP00000018861,10116.ENSRNOP00000019059,10116.ENSRNOP00000024067,10116.ENSRNOP00000025794	Glud1,Sirt3,Idh2,Sirt5,Sod2
RNO-77310	Beta oxidation of lauroyl-CoA to decanoyl-CoA-CoA	4	5	1.95	0.00046	10116.ENSRNOP00000014637,10116.ENSRNOP00000014658,10116.ENSRNOP00000038073,10116.ENSRNOP00000066388	Hadhb,Hadh,Hadha,Echs1
RNO-204174	Regulation of pyruvate dehydrogenase (PDH) complex	5	16	1.54	0.00058	10116.ENSRNOP00000008980,10116.ENSRNOP00000010545,10116.ENSRNOP00000012759,10116.ENSRNOP00000030279,10116.ENSRNOP00000065390	Dld,Pdhb,Pdk4,Pdha1,Gstz1
RNO-9609507	Protein localization	8	95	0.98	0.0023	10116.ENSRNOP00000003965,10116.ENSRNOP00000012853,10116.ENSRNOP00000019923,10116.ENSRNOP00000020412,10116.ENSRNOP00000020446,10116.ENSRNOP00000021512,10116.ENSRNOP00000046399,10116.ENSRNOP00000063089	Atp5b,Hmgcl,Mlycd,Fxn,Cyb5a,Pecr,Ldhd,Crat
RNO-5628897	TP53 Regulates Metabolic Genes	7	70	1.05	0.0031	10116.ENSRNOP00000004074,10116.ENSRNOP00000007567,10116.ENSRNOP00000022487,10116.ENSRNOP00000024033,10116.ENSRNOP00000025525,10116.ENSRNOP00000030997,10116.ENSRNOP00000039202	Cox18,Ndufa4,Cox5b,Cox4i1,Cox5a,Cox6b1,Sco1
RNO-77305	Beta oxidation of palmitoyl-CoA to myristoyl-CoA	3	3	2.05	0.0072	10116.ENSRNOP00000014637,10116.ENSRNOP00000024973,10116.ENSRNOP00000038073	Hadhb,Acadvl,Hadha
RNO-77352	Beta oxidation of butanoyl-CoA to acetyl-CoA	3	3	2.05	0.0072	10116.ENSRNOP00000001556,10116.ENSRNOP00000014658,10116.ENSRNOP00000066388	Acads,Hadh,Echs1
RNO-71032	Propionyl-CoA catabolism	3	4	1.92	0.0119	10116.ENSRNOP00000015508,10116.ENSRNOP00000021884,10116.ENSRNOP00000064363	Mmaa,Mcee,Mut
RNO-5362517	Signaling by Retinoic Acid	5	39	1.16	0.0209	10116.ENSRNOP00000008980,10116.ENSRNOP00000010545,10116.ENSRNOP00000012759,10116.ENSRNOP00000019652,10116.ENSRNOP00000030279	Dld,Pdhb,Pdk4,Cpt1a,Pdha1
RNO-392499	Metabolism of proteins	29	1447	0.35	0.0213	10116.ENSRNOP00000003931,10116.ENSRNOP00000004947,10116.ENSRNOP00000005815,10116.ENSRNOP00000011328,10116.ENSRNOP00000011427,10116.ENSRNOP00000013246,10116.ENSRNOP00000014752,10116.ENSRNOP00000015863,10116.ENSRNOP00000016190,10116.ENSRNOP00000020020,10116.ENSRNOP00000020420,10116.ENSRNOP00000021899,10116.ENSRNOP00000024083,10116.ENSRNOP00000024286,10116.ENSRNOP00000024711,10116.ENSRNOP00000027091…	Mrpl55,Mrpl27,Mrpl13,Mrpl38,Mrpl53,Oxa1l,Mrpl45,Mrpl47,Mrps30,Mrpl43,Mrpl44,Mrps9,Etfb,Mrpl48,Park7,mrpl11,Mrpl28,mrpl9,Mrpl49,Mrpl22,mrpl24,Mrpl1,Gfm1,Ict1,Mrpl17,Mrpl4,Mrpl12,Mrpl46,Mrpl40
RNO-196849	Metabolism of water-soluble vitamins and cofactors	7	109	0.86	0.0369	10116.ENSRNOP00000015508,10116.ENSRNOP00000018942,10116.ENSRNOP00000020446,10116.ENSRNOP00000022455,10116.ENSRNOP00000025986,10116.ENSRNOP00000064363,10116.ENSRNOP00000067717	Mmaa,Mccc1,Cyb5a,Nadk2,Apoa1bp,Mut,Mmab
RNO-77111	Synthesis of Ketone Bodies	3	8	1.62	0.0487	10116.ENSRNOP00000010573,10116.ENSRNOP00000012853,10116.ENSRNOP00000062459	Acat1,Hmgcl,Acss3

## Sheet: Common mt-prot_Inc ShB vs ShL
Reactome pathways_Common (LV and RV) mitochondrial proteins_Increased ShBNIP3 vs ShLuc
#term ID	term description	observed gene count	background gene count	strength	false discovery rate	matching proteins in your network (IDs)	matching proteins in your network (labels)
RNO-1430728	Metabolism	30	1654	0.92	1.66e-17	10116.ENSRNOP00000000072,10116.ENSRNOP00000000134,10116.ENSRNOP00000001556,10116.ENSRNOP00000001958,10116.ENSRNOP00000005144,10116.ENSRNOP00000007298,10116.ENSRNOP00000008477,10116.ENSRNOP00000008980,10116.ENSRNOP00000010545,10116.ENSRNOP00000010573,10116.ENSRNOP00000010593,10116.ENSRNOP00000011330,10116.ENSRNOP00000013238,10116.ENSRNOP00000013829,10116.ENSRNOP00000015508,10116.ENSRNOP00000015786…	Atp5i,Ak2,Acads,Mdh2,Slc25a11,Dlst,Vdac1,Dld,Pdhb,Acat1,Sdhb,Decr1,Acadm,Ivd,Mmaa,Auh,Cpt1a,Acsf3,Cox15,Me3,Etfb,Aco2,Hibch,Dlat,Ndufa9,Atp5l,Coq10a,Sucla2,Maoa,Echs1
RNO-1428517	The citric acid (TCA) cycle and respiratory electron transport	15	166	1.61	2.65e-16	10116.ENSRNOP00000000072,10116.ENSRNOP00000001958,10116.ENSRNOP00000007298,10116.ENSRNOP00000008477,10116.ENSRNOP00000008980,10116.ENSRNOP00000010545,10116.ENSRNOP00000010593,10116.ENSRNOP00000023329,10116.ENSRNOP00000024083,10116.ENSRNOP00000029144,10116.ENSRNOP00000032890,10116.ENSRNOP00000034135,10116.ENSRNOP00000040969,10116.ENSRNOP00000044290,10116.ENSRNOP00000060229	Atp5i,Mdh2,Dlst,Vdac1,Dld,Pdhb,Sdhb,Me3,Etfb,Aco2,Dlat,Ndufa9,Atp5l,Coq10a,Sucla2
RNO-71406	Pyruvate metabolism and Citric Acid (TCA) cycle	10	50	1.96	3.94e-13	10116.ENSRNOP00000001958,10116.ENSRNOP00000007298,10116.ENSRNOP00000008477,10116.ENSRNOP00000008980,10116.ENSRNOP00000010545,10116.ENSRNOP00000010593,10116.ENSRNOP00000023329,10116.ENSRNOP00000029144,10116.ENSRNOP00000032890,10116.ENSRNOP00000060229	Mdh2,Dlst,Vdac1,Dld,Pdhb,Sdhb,Me3,Aco2,Dlat,Sucla2
RNO-71403	Citric acid cycle (TCA cycle)	7	21	2.18	7.78e-10	10116.ENSRNOP00000001958,10116.ENSRNOP00000007298,10116.ENSRNOP00000008980,10116.ENSRNOP00000010593,10116.ENSRNOP00000023329,10116.ENSRNOP00000029144,10116.ENSRNOP00000060229	Mdh2,Dlst,Dld,Sdhb,Me3,Aco2,Sucla2
RNO-70895	Branched-chain amino acid catabolism	6	18	2.18	3.69e-08	10116.ENSRNOP00000008980,10116.ENSRNOP00000010573,10116.ENSRNOP00000013829,10116.ENSRNOP00000015786,10116.ENSRNOP00000032041,10116.ENSRNOP00000066388	Dld,Acat1,Ivd,Auh,Hibch,Echs1
RNO-71291	Metabolism of amino acids and derivatives	9	236	1.24	8.11e-06	10116.ENSRNOP00000007298,10116.ENSRNOP00000008980,10116.ENSRNOP00000010545,10116.ENSRNOP00000010573,10116.ENSRNOP00000013829,10116.ENSRNOP00000015786,10116.ENSRNOP00000032041,10116.ENSRNOP00000032890,10116.ENSRNOP00000066388	Dlst,Dld,Pdhb,Acat1,Ivd,Auh,Hibch,Dlat,Echs1
RNO-77289	Mitochondrial Fatty Acid Beta-Oxidation	5	36	1.8	7.22e-05	10116.ENSRNOP00000001556,10116.ENSRNOP00000011330,10116.ENSRNOP00000013238,10116.ENSRNOP00000015508,10116.ENSRNOP00000066388	Acads,Decr1,Acadm,Mmaa,Echs1
RNO-8978868	Fatty acid metabolism	7	158	1.3	0.00015	10116.ENSRNOP00000001556,10116.ENSRNOP00000011330,10116.ENSRNOP00000013238,10116.ENSRNOP00000015508,10116.ENSRNOP00000019652,10116.ENSRNOP00000020313,10116.ENSRNOP00000066388	Acads,Decr1,Acadm,Mmaa,Cpt1a,Acsf3,Echs1
RNO-389661	Glyoxylate metabolism and glycine degradation	4	28	1.81	0.0012	10116.ENSRNOP00000007298,10116.ENSRNOP00000008980,10116.ENSRNOP00000010545,10116.ENSRNOP00000032890	Dlst,Dld,Pdhb,Dlat
RNO-70268	Pyruvate metabolism	4	27	1.83	0.0012	10116.ENSRNOP00000008477,10116.ENSRNOP00000008980,10116.ENSRNOP00000010545,10116.ENSRNOP00000032890	Vdac1,Dld,Pdhb,Dlat
RNO-5362517	Signaling by Retinoic Acid	4	39	1.67	0.0034	10116.ENSRNOP00000008980,10116.ENSRNOP00000010545,10116.ENSRNOP00000019652,10116.ENSRNOP00000032890	Dld,Pdhb,Cpt1a,Dlat
RNO-77286	Mitochondrial fatty acid beta-oxidation of saturated fatty acids	3	9	2.18	0.0034	10116.ENSRNOP00000001556,10116.ENSRNOP00000013238,10116.ENSRNOP00000066388	Acads,Acadm,Echs1
RNO-163200	Respiratory electron transport, ATP synthesis by chemiosmotic coupling, and heat production by uncoupling proteins.	5	116	1.29	0.009	10116.ENSRNOP00000000072,10116.ENSRNOP00000024083,10116.ENSRNOP00000034135,10116.ENSRNOP00000040969,10116.ENSRNOP00000044290	Atp5i,Etfb,Ndufa9,Atp5l,Coq10a
RNO-204174	Regulation of pyruvate dehydrogenase (PDH) complex	3	16	1.93	0.0116	10116.ENSRNOP00000008980,10116.ENSRNOP00000010545,10116.ENSRNOP00000032890	Dld,Pdhb,Dlat
RNO-556833	Metabolism of lipids	8	563	0.81	0.0361	10116.ENSRNOP00000001556,10116.ENSRNOP00000010573,10116.ENSRNOP00000011330,10116.ENSRNOP00000013238,10116.ENSRNOP00000015508,10116.ENSRNOP00000019652,10116.ENSRNOP00000020313,10116.ENSRNOP00000066388	Acads,Acat1,Decr1,Acadm,Mmaa,Cpt1a,Acsf3,Echs1

## Sheet: BNIP3 interactome human
Reactome pathways_BNIP3 interactome_Human_all identified interacting proteins by BNIP3 Co-IP and mass spectrometry
#term ID	term description	observed gene count	background gene count	strength	false discovery rate	matching proteins in your network (IDs)	matching proteins in your network (labels)
HSA-1430728	Metabolism	304	2089	0.59	3.51e-94	9606.ENSP00000052754,9606.ENSP00000078429,9606.ENSP00000164139,9606.ENSP00000168216,9606.ENSP00000184266,9606.ENSP00000196371,9606.ENSP00000203407,9606.ENSP00000205402,9606.ENSP00000215375,9606.ENSP00000215565,9606.ENSP00000216254,9606.ENSP00000216605,9606.ENSP00000216962,9606.ENSP00000217901,9606.ENSP00000219599,9606.ENSP00000220764,9606.ENSP00000221476,9606.ENSP00000221957,9606.ENSP00000222214,…	DCN,GNA11,PYGM,HSD17B10,NDUFB4,OXCT1,UQCRC1,DLD,ATP5D,NDUFB7,ACO2,MTHFD1,PYGB,IDH3G,CRYM,DECR1,CKM,PLIN3,GCDH,RPL18A,NAMPT,OGDH,RPL19,SLC25A11,ALDOC,PDHX,GAPDH,TPI1,NDUFS7,SPR,ENO1,APOA1,NDUFB3,ACOT2,ACADS,PTGIS,COX6B1,TRAP1,RPS16,ESYT2,NDUFA2,APOE,NDUFA10,COQ3,SCO1,COX5B,NDUFB5,RPL35,LRPPRC,PSMC1,PSMD11,ALDH2,ATP5B,MLYCD,COQ9,OGN,RPL8,DHTKD1,BLVRB,NDUFS3,DARS,PSMD3,NNT,SDHA,VDAC1,HIBADH,PRKAR2A,…
HSA-1428517	The citric acid (TCA) cycle and respiratory electron transport	98	176	1.18	1.42e-67	9606.ENSP00000184266,9606.ENSP00000203407,9606.ENSP00000205402,9606.ENSP00000215375,9606.ENSP00000215565,9606.ENSP00000216254,9606.ENSP00000217901,9606.ENSP00000222673,9606.ENSP00000227868,9606.ENSP00000233627,9606.ENSP00000237889,9606.ENSP00000246554,9606.ENSP00000246957,9606.ENSP00000252102,9606.ENSP00000252711,9606.ENSP00000255390,9606.ENSP00000258424,9606.ENSP00000259037,9606.ENSP00000260665,…	NDUFB4,UQCRC1,DLD,ATP5D,NDUFB7,ACO2,IDH3G,OGDH,PDHX,NDUFS7,NDUFB3,COX6B1,TRAP1,NDUFA2,NDUFA10,SCO1,COX5B,NDUFB5,LRPPRC,ATP5B,NDUFS3,NNT,SDHA,VDAC1,NDUFA9,L2HGDH,UQCRC2,NDUFB10,NDUFS6,NDUFB11,NDUFB9,DLAT,NDUFC2,ATP5O,ATP5J2,NDUFS4,NDUFB8,IDH3A,ATP5L,NDUFA7,ATP5H,ATP5I,UQCRFS1,PDHB,CYCS,UQCRH,ACAD9,D2HGDH,NDUFS8,CYC1,COX5A,NDUFV1,MDH2,NDUFV2,NDUFA12,NDUFB1,IDH2,BSG,DLST,NDUFA4,CS,ETFB,ATP5C1,MT-ND5…
HSA-163200	Respiratory electron transport, ATP synthesis by chemiosmotic coupling, and heat production by uncoupling proteins.	69	125	1.17	2.33e-46	9606.ENSP00000184266,9606.ENSP00000203407,9606.ENSP00000215375,9606.ENSP00000215565,9606.ENSP00000233627,9606.ENSP00000237889,9606.ENSP00000246554,9606.ENSP00000246957,9606.ENSP00000252102,9606.ENSP00000252711,9606.ENSP00000255390,9606.ENSP00000258424,9606.ENSP00000259037,9606.ENSP00000260665,9606.ENSP00000262030,9606.ENSP00000263774,9606.ENSP00000264932,9606.ENSP00000266544,9606.ENSP00000268379,…	NDUFB4,UQCRC1,ATP5D,NDUFB7,NDUFS7,NDUFB3,COX6B1,TRAP1,NDUFA2,NDUFA10,SCO1,COX5B,NDUFB5,LRPPRC,ATP5B,NDUFS3,SDHA,NDUFA9,UQCRC2,NDUFB10,NDUFS6,NDUFB11,NDUFB9,NDUFC2,ATP5O,ATP5J2,NDUFS4,NDUFB8,ATP5L,NDUFA7,ATP5H,ATP5I,UQCRFS1,CYCS,UQCRH,ACAD9,NDUFS8,CYC1,COX5A,NDUFV1,NDUFV2,NDUFA12,NDUFB1,NDUFA4,ETFB,ATP5C1,MT-ND5,MT-CO2,SDHC,NDUFS2,ATP5F1,NDUFS5,NDUFA8,SDHB,UQCRQ,NDUFB6,ATP5A1,NDUFA11,NDUFS1,COX20,…
HSA-611105	Respiratory electron transport	59	101	1.2	2.3e-40	9606.ENSP00000184266,9606.ENSP00000203407,9606.ENSP00000215565,9606.ENSP00000233627,9606.ENSP00000237889,9606.ENSP00000246554,9606.ENSP00000246957,9606.ENSP00000252102,9606.ENSP00000252711,9606.ENSP00000255390,9606.ENSP00000258424,9606.ENSP00000259037,9606.ENSP00000260665,9606.ENSP00000263774,9606.ENSP00000264932,9606.ENSP00000266544,9606.ENSP00000268379,9606.ENSP00000268668,9606.ENSP00000274137,…	NDUFB4,UQCRC1,NDUFB7,NDUFS7,NDUFB3,COX6B1,TRAP1,NDUFA2,NDUFA10,SCO1,COX5B,NDUFB5,LRPPRC,NDUFS3,SDHA,NDUFA9,UQCRC2,NDUFB10,NDUFS6,NDUFB11,NDUFB9,NDUFC2,NDUFS4,NDUFB8,NDUFA7,UQCRFS1,CYCS,UQCRH,ACAD9,NDUFS8,CYC1,COX5A,NDUFV1,NDUFV2,NDUFA12,NDUFB1,NDUFA4,ETFB,MT-ND5,MT-CO2,SDHC,NDUFS2,NDUFS5,NDUFA8,SDHB,UQCRQ,NDUFB6,NDUFA11,NDUFS1,COX20,NDUFA5,NDUFA3,NDUFA6,NDUFA13,ETFDH,COX6C,UQCRB,ETFA,COX4I1
HSA-71291	Metabolism of amino acids and derivatives	92	365	0.83	1.58e-39	9606.ENSP00000168216,9606.ENSP00000205402,9606.ENSP00000219599,9606.ENSP00000221476,9606.ENSP00000222214,9606.ENSP00000222247,9606.ENSP00000222673,9606.ENSP00000225430,9606.ENSP00000227868,9606.ENSP00000251453,9606.ENSP00000259469,9606.ENSP00000261303,9606.ENSP00000261712,9606.ENSP00000262584,9606.ENSP00000263035,9606.ENSP00000264161,9606.ENSP00000264639,9606.ENSP00000265395,9606.ENSP00000265594,…	HSD17B10,DLD,CRYM,CKM,GCDH,RPL18A,OGDH,RPL19,PDHX,RPS16,RPL35,PSMC1,PSMD11,RPL8,DHTKD1,DARS,PSMD3,HIBADH,MCCC1,ACAT1,RPL3L,BCKDHA,GLUD1,RPS3,DLAT,ACAD8,CKB,RPS9,PDHB,QARS,RPL13,RPL15,PSMD1,PSMD2,PSMC5,RPL4,GRHPR,BCKDHB,RPS15A,BCAT2,DLST,RPS7,RPL7,RPS2,MCCC2,RPL3,RPL21,RPS17,RPS3A,RPSA,RPL22,RPS26,RPL12,EPRS,ECHS1,ACADSB,DBT,GOT1,RPL7A,RPL10A,ALDH4A1,AUH,PDHA1,RPL13A,RPL24,RPL14,RPS8,TST,RPS14,ALD…
HSA-72766	Translation	76	289	0.85	3.33e-33	9606.ENSP00000177742,9606.ENSP00000217182,9606.ENSP00000220849,9606.ENSP00000222247,9606.ENSP00000225430,9606.ENSP00000230771,9606.ENSP00000237530,9606.ENSP00000245539,9606.ENSP00000251453,9606.ENSP00000253108,9606.ENSP00000256441,9606.ENSP00000258455,9606.ENSP00000259469,9606.ENSP00000262584,9606.ENSP00000264161,9606.ENSP00000268661,9606.ENSP00000278572,9606.ENSP00000281828,9606.ENSP00000293831,…	MRPS34,EEF1A2,EIF3E,RPL18A,RPL19,HARS2,RPN2,MRPS7,RPS16,EIF3G,MRPS36,MRPS9,RPL35,RPL8,DARS,RPL3L,RPS3,FARSB,EIF4A1,RPN1,RPS9,QARS,RPL13,EEF2,RPL15,RPL4,RPS15A,FARSA,TUFM,EIF4A2,EEF1G,EIF3C,EEF1A1,RPS7,RPL7,RPS2,RPL3,RPL21,RPS17,RPS3A,RPSA,RPL22,RPS26,RPL12,DARS2,IARS2,EPRS,DAP3,RPL7A,MRPS15,RPL10A,VARS,RPL13A,EEF1B2,RPL24,RPL14,RPS8,RPS14,RPS18,RPL6,EEF1D,RPS24,RPL32,MRPS22,MRPS27,RPS20,RPS25,RPS…
HSA-156842	Eukaryotic Translation Elongation	50	91	1.17	4.68e-33	9606.ENSP00000217182,9606.ENSP00000222247,9606.ENSP00000225430,9606.ENSP00000251453,9606.ENSP00000259469,9606.ENSP00000262584,9606.ENSP00000268661,9606.ENSP00000278572,9606.ENSP00000302896,9606.ENSP00000307889,9606.ENSP00000307940,9606.ENSP00000309334,9606.ENSP00000311430,9606.ENSP00000318646,9606.ENSP00000331901,9606.ENSP00000339063,9606.ENSP00000339095,9606.ENSP00000339795,9606.ENSP00000341885,…	EEF1A2,RPL18A,RPL19,RPS16,RPL35,RPL8,RPL3L,RPS3,RPS9,RPL13,EEF2,RPL15,RPL4,RPS15A,EEF1G,EEF1A1,RPS7,RPL7,RPS2,RPL3,RPL21,RPS17,RPS3A,RPSA,RPL22,RPS26,RPL12,RPL7A,RPL10A,RPL13A,EEF1B2,RPL24,RPL14,RPS8,RPS14,RPS18,RPL6,EEF1D,RPS24,RPL32,RPS20,RPS25,RPS13,RPL18,RPLP0,RPL28,RPL27,RPS19,RPS5,RPS10
HSA-156827	L13a-mediated translational silencing of Ceruloplasmin expression	50	108	1.1	2.31e-30	9606.ENSP00000220849,9606.ENSP00000222247,9606.ENSP00000225430,9606.ENSP00000251453,9606.ENSP00000253108,9606.ENSP00000259469,9606.ENSP00000262584,9606.ENSP00000268661,9606.ENSP00000278572,9606.ENSP00000293831,9606.ENSP00000302896,9606.ENSP00000307889,9606.ENSP00000309334,9606.ENSP00000311430,9606.ENSP00000318646,9606.ENSP00000326381,9606.ENSP00000332604,9606.ENSP00000339095,9606.ENSP00000339795,…	EIF3E,RPL18A,RPL19,RPS16,EIF3G,RPL35,RPL8,RPL3L,RPS3,EIF4A1,RPS9,RPL13,RPL15,RPL4,RPS15A,EIF4A2,EIF3C,RPS7,RPL7,RPS2,RPL3,RPL21,RPS17,RPS3A,RPSA,RPL22,RPS26,RPL12,RPL7A,RPL10A,RPL13A,RPL24,RPL14,RPS8,RPS14,RPS18,RPL6,RPS24,RPL32,RPS20,RPS25,RPS13,RPL18,RPLP0,RPL28,RPL27,RPS19,RPS5,RPS10,EIF3L
HSA-72706	GTP hydrolysis and joining of the 60S ribosomal subunit	50	109	1.09	2.9e-30	9606.ENSP00000220849,9606.ENSP00000222247,9606.ENSP00000225430,9606.ENSP00000251453,9606.ENSP00000253108,9606.ENSP00000259469,9606.ENSP00000262584,9606.ENSP00000268661,9606.ENSP00000278572,9606.ENSP00000293831,9606.ENSP00000302896,9606.ENSP00000307889,9606.ENSP00000309334,9606.ENSP00000311430,9606.ENSP00000318646,9606.ENSP00000326381,9606.ENSP00000332604,9606.ENSP00000339095,9606.ENSP00000339795,…	EIF3E,RPL18A,RPL19,RPS16,EIF3G,RPL35,RPL8,RPL3L,RPS3,EIF4A1,RPS9,RPL13,RPL15,RPL4,RPS15A,EIF4A2,EIF3C,RPS7,RPL7,RPS2,RPL3,RPL21,RPS17,RPS3A,RPSA,RPL22,RPS26,RPL12,RPL7A,RPL10A,RPL13A,RPL24,RPL14,RPS8,RPS14,RPS18,RPL6,RPS24,RPL32,RPS20,RPS25,RPS13,RPL18,RPLP0,RPL28,RPL27,RPS19,RPS5,RPS10,EIF3L
HSA-72689	Formation of a pool of free 40S subunits	48	99	1.12	7.21e-30	9606.ENSP00000220849,9606.ENSP00000222247,9606.ENSP00000225430,9606.ENSP00000251453,9606.ENSP00000253108,9606.ENSP00000259469,9606.ENSP00000262584,9606.ENSP00000268661,9606.ENSP00000278572,9606.ENSP00000302896,9606.ENSP00000307889,9606.ENSP00000309334,9606.ENSP00000311430,9606.ENSP00000318646,9606.ENSP00000332604,9606.ENSP00000339095,9606.ENSP00000339795,9606.ENSP00000341885,9606.ENSP00000346001,…	EIF3E,RPL18A,RPL19,RPS16,EIF3G,RPL35,RPL8,RPL3L,RPS3,RPS9,RPL13,RPL15,RPL4,RPS15A,EIF3C,RPS7,RPL7,RPS2,RPL3,RPL21,RPS17,RPS3A,RPSA,RPL22,RPS26,RPL12,RPL7A,RPL10A,RPL13A,RPL24,RPL14,RPS8,RPS14,RPS18,RPL6,RPS24,RPL32,RPS20,RPS25,RPS13,RPL18,RPLP0,RPL28,RPL27,RPS19,RPS5,RPS10,EIF3L
HSA-156902	Peptide chain elongation	46	87	1.15	7.45e-30	9606.ENSP00000222247,9606.ENSP00000225430,9606.ENSP00000251453,9606.ENSP00000259469,9606.ENSP00000262584,9606.ENSP00000268661,9606.ENSP00000278572,9606.ENSP00000302896,9606.ENSP00000307889,9606.ENSP00000307940,9606.ENSP00000309334,9606.ENSP00000311430,9606.ENSP00000318646,9606.ENSP00000339063,9606.ENSP00000339095,9606.ENSP00000339795,9606.ENSP00000341885,9606.ENSP00000346001,9606.ENSP00000346027,…	RPL18A,RPL19,RPS16,RPL35,RPL8,RPL3L,RPS3,RPS9,RPL13,EEF2,RPL15,RPL4,RPS15A,EEF1A1,RPS7,RPL7,RPS2,RPL3,RPL21,RPS17,RPS3A,RPSA,RPL22,RPS26,RPL12,RPL7A,RPL10A,RPL13A,RPL24,RPL14,RPS8,RPS14,RPS18,RPL6,RPS24,RPL32,RPS20,RPS25,RPS13,RPL18,RPLP0,RPL28,RPL27,RPS19,RPS5,RPS10
HSA-392499	Metabolism of proteins	187	1977	0.41	1.03e-28	9606.ENSP00000177742,9606.ENSP00000215909,9606.ENSP00000217182,9606.ENSP00000220849,9606.ENSP00000222247,9606.ENSP00000225430,9606.ENSP00000230771,9606.ENSP00000236671,9606.ENSP00000236850,9606.ENSP00000237530,9606.ENSP00000245539,9606.ENSP00000245907,9606.ENSP00000247461,9606.ENSP00000248437,9606.ENSP00000251047,9606.ENSP00000251453,9606.ENSP00000252486,9606.ENSP00000252825,9606.ENSP00000253108,…	MRPS34,LGALS1,EEF1A2,EIF3E,RPL18A,RPL19,HARS2,CTSD,APOA1,RPN2,MRPS7,C3,CANX,TUBA4A,LMAN1,RPS16,APOE,HRC,EIF3G,APCS,MRPS36,CCT7,LAMC1,MRPS9,RPL35,RAB21,PSMC1,PSMD11,RAB11A,RPL8,RAB2A,NAPA,DARS,PSMD3,RAB7A,VDAC1,MFGE8,RPL3L,CDH2,DYNC1LI1,CCT6A,RPS3,CCT5,ANK3,FARSB,TOMM70A,CCT8,CTBP1,EIF4A1,CCT3,RPN1,COPS2,CCT2,TPP1,HSP90B1,PDIA3,RPS9,GNB2,ARF4,FGA,QARS,RPL13,EEF2,RPL15,PSMD1,PSMD2,RAB1B,PSMC5,RPL4,…
HSA-192823	Viral mRNA Translation	44	87	1.14	5.67e-28	9606.ENSP00000222247,9606.ENSP00000225430,9606.ENSP00000251453,9606.ENSP00000259469,9606.ENSP00000262584,9606.ENSP00000268661,9606.ENSP00000278572,9606.ENSP00000302896,9606.ENSP00000307889,9606.ENSP00000309334,9606.ENSP00000311430,9606.ENSP00000318646,9606.ENSP00000339095,9606.ENSP00000339795,9606.ENSP00000341885,9606.ENSP00000346001,9606.ENSP00000346027,9606.ENSP00000346046,9606.ENSP00000346050,…	RPL18A,RPL19,RPS16,RPL35,RPL8,RPL3L,RPS3,RPS9,RPL13,RPL15,RPL4,RPS15A,RPS7,RPL7,RPS2,RPL3,RPL21,RPS17,RPS3A,RPSA,RPL22,RPS26,RPL12,RPL7A,RPL10A,RPL13A,RPL24,RPL14,RPS8,RPS14,RPS18,RPL6,RPS24,RPL32,RPS20,RPS25,RPS13,RPL18,RPLP0,RPL28,RPL27,RPS19,RPS5,RPS10
HSA-9010553	Regulation of expression of SLITs and ROBOs	55	167	0.95	8.61e-28	9606.ENSP00000222247,9606.ENSP00000225430,9606.ENSP00000251453,9606.ENSP00000259469,9606.ENSP00000261303,9606.ENSP00000261712,9606.ENSP00000262584,9606.ENSP00000264639,9606.ENSP00000268661,9606.ENSP00000278572,9606.ENSP00000302896,9606.ENSP00000307889,9606.ENSP00000309334,9606.ENSP00000309474,9606.ENSP00000310129,9606.ENSP00000310572,9606.ENSP00000311430,9606.ENSP00000318646,9606.ENSP00000339095,…	RPL18A,RPL19,RPS16,RPL35,PSMC1,PSMD11,RPL8,PSMD3,RPL3L,RPS3,RPS9,RPL13,RPL15,PSMD1,PSMD2,PSMC5,RPL4,RPS15A,RPS7,RPL7,RPS2,RPL3,RPL21,RPS17,RPS3A,RPSA,RPL22,RPS26,RPL12,RPL7A,RPL10A,RPL13A,RPL24,RPL14,RPS8,RPS14,PSMC2,RPS18,PSMD13,PSMC6,RPL6,RPS24,RPL32,RPS20,RPS25,RPS13,DAG1,RPL18,RPLP0,RPL28,RPL27,RPS19,RPS5,PSMC3,RPS10
HSA-2408557	Selenocysteine synthesis	44	91	1.12	2.17e-27	9606.ENSP00000222247,9606.ENSP00000225430,9606.ENSP00000251453,9606.ENSP00000259469,9606.ENSP00000262584,9606.ENSP00000268661,9606.ENSP00000278572,9606.ENSP00000302896,9606.ENSP00000307889,9606.ENSP00000309334,9606.ENSP00000311430,9606.ENSP00000318646,9606.ENSP00000339095,9606.ENSP00000339795,9606.ENSP00000341885,9606.ENSP00000346001,9606.ENSP00000346027,9606.ENSP00000346046,9606.ENSP00000346050,…	RPL18A,RPL19,RPS16,RPL35,RPL8,RPL3L,RPS3,RPS9,RPL13,RPL15,RPL4,RPS15A,RPS7,RPL7,RPS2,RPL3,RPL21,RPS17,RPS3A,RPSA,RPL22,RPS26,RPL12,RPL7A,RPL10A,RPL13A,RPL24,RPL14,RPS8,RPS14,RPS18,RPL6,RPS24,RPL32,RPS20,RPS25,RPS13,RPL18,RPLP0,RPL28,RPL27,RPS19,RPS5,RPS10
HSA-72764	Eukaryotic Translation Termination	44	91	1.12	2.17e-27	9606.ENSP00000222247,9606.ENSP00000225430,9606.ENSP00000251453,9606.ENSP00000259469,9606.ENSP00000262584,9606.ENSP00000268661,9606.ENSP00000278572,9606.ENSP00000302896,9606.ENSP00000307889,9606.ENSP00000309334,9606.ENSP00000311430,9606.ENSP00000318646,9606.ENSP00000339095,9606.ENSP00000339795,9606.ENSP00000341885,9606.ENSP00000346001,9606.ENSP00000346027,9606.ENSP00000346046,9606.ENSP00000346050,…	RPL18A,RPL19,RPS16,RPL35,RPL8,RPL3L,RPS3,RPS9,RPL13,RPL15,RPL4,RPS15A,RPS7,RPL7,RPS2,RPL3,RPL21,RPS17,RPS3A,RPSA,RPL22,RPS26,RPL12,RPL7A,RPL10A,RPL13A,RPL24,RPL14,RPS8,RPS14,RPS18,RPL6,RPS24,RPL32,RPS20,RPS25,RPS13,RPL18,RPLP0,RPL28,RPL27,RPS19,RPS5,RPS10
HSA-422475	Axon guidance	91	547	0.65	2.54e-27	9606.ENSP00000216181,9606.ENSP00000222247,9606.ENSP00000225430,9606.ENSP00000229922,9606.ENSP00000248437,9606.ENSP00000251453,9606.ENSP00000258341,9606.ENSP00000259469,9606.ENSP00000261303,9606.ENSP00000261712,9606.ENSP00000262584,9606.ENSP00000263238,9606.ENSP00000264639,9606.ENSP00000265563,9606.ENSP00000268661,9606.ENSP00000277895,9606.ENSP00000278572,9606.ENSP00000280772,9606.ENSP00000295550,…	MYH9,RPL18A,RPL19,CAP2,TUBA4A,RPS16,LAMC1,RPL35,PSMC1,PSMD11,RPL8,ACTR3,PSMD3,PRKAR2A,RPL3L,ABLIM1,RPS3,ANK3,COL6A3,COL6A2,RPS9,RPL13,RPL15,CLTB,PSMD1,DPYSL2,PRKACA,PSMD2,PSMC5,RPL4,TLN1,RPS15A,GSK3B,CACNA1H,HSP90AA1,TUBA1B,RPS7,RPL7,TUBB4B,RPS2,RPL3,RPL21,RPS17,RPS3A,RPSA,RPL22,RPS26,SPTBN1,ACTB,COL4A2,RPL12,COL6A1,HSP90AB1,RPL7A,SPTAN1,DNM1,RPL10A,COL4A1,ACTR2,RPL13A,RPL24,ITGB1,RPL14,RPS8,RPS1…
HSA-975956	Nonsense Mediated Decay (NMD) independent of the Exon Junction Complex (EJC)	44	93	1.11	3.75e-27	9606.ENSP00000222247,9606.ENSP00000225430,9606.ENSP00000251453,9606.ENSP00000259469,9606.ENSP00000262584,9606.ENSP00000268661,9606.ENSP00000278572,9606.ENSP00000302896,9606.ENSP00000307889,9606.ENSP00000309334,9606.ENSP00000311430,9606.ENSP00000318646,9606.ENSP00000339095,9606.ENSP00000339795,9606.ENSP00000341885,9606.ENSP00000346001,9606.ENSP00000346027,9606.ENSP00000346046,9606.ENSP00000346050,…	RPL18A,RPL19,RPS16,RPL35,RPL8,RPL3L,RPS3,RPS9,RPL13,RPL15,RPL4,RPS15A,RPS7,RPL7,RPS2,RPL3,RPL21,RPS17,RPS3A,RPSA,RPL22,RPS26,RPL12,RPL7A,RPL10A,RPL13A,RPL24,RPL14,RPS8,RPS14,RPS18,RPL6,RPS24,RPL32,RPS20,RPS25,RPS13,RPL18,RPLP0,RPL28,RPL27,RPS19,RPS5,RPS10
HSA-2408522	Selenoamino acid metabolism	47	114	1.05	4.78e-27	9606.ENSP00000222247,9606.ENSP00000225430,9606.ENSP00000251453,9606.ENSP00000259469,9606.ENSP00000262584,9606.ENSP00000264161,9606.ENSP00000268661,9606.ENSP00000278572,9606.ENSP00000302896,9606.ENSP00000307567,9606.ENSP00000307889,9606.ENSP00000309334,9606.ENSP00000311430,9606.ENSP00000318646,9606.ENSP00000339095,9606.ENSP00000339795,9606.ENSP00000341885,9606.ENSP00000346001,9606.ENSP00000346027,…	RPL18A,RPL19,RPS16,RPL35,RPL8,DARS,RPL3L,RPS3,RPS9,QARS,RPL13,RPL15,RPL4,RPS15A,RPS7,RPL7,RPS2,RPL3,RPL21,RPS17,RPS3A,RPSA,RPL22,RPS26,RPL12,EPRS,RPL7A,RPL10A,RPL13A,RPL24,RPL14,RPS8,RPS14,RPS18,RPL6,RPS24,RPL32,RPS20,RPS25,RPS13,RPL18,RPLP0,RPL28,RPL27,RPS19,RPS5,RPS10
HSA-2262752	Cellular responses to stress	90	544	0.65	6.78e-27	9606.ENSP00000222247,9606.ENSP00000225430,9606.ENSP00000241052,9606.ENSP00000248437,9606.ENSP00000251453,9606.ENSP00000259469,9606.ENSP00000261303,9606.ENSP00000261712,9606.ENSP00000262584,9606.ENSP00000262746,9606.ENSP00000264335,9606.ENSP00000264639,9606.ENSP00000265462,9606.ENSP00000268661,9606.ENSP00000273130,9606.ENSP00000278572,9606.ENSP00000297185,9606.ENSP00000298510,9606.ENSP00000301522,…	RPL18A,RPL19,CAT,TUBA4A,RPS16,RPL35,PSMC1,PSMD11,RPL8,PRDX1,YWHAE,PSMD3,PRDX5,RPL3L,DYNC1LI1,RPS3,HSPA9,PRDX3,PRDX2,RPS9,CYCS,RPL13,RPL15,PSMD1,PSMD2,PSMC5,RPL4,DNAJA2,RPS15A,HSPA5,GSK3B,P4HB,HSP90AA1,TUBA1B,EEF1A1,RPS7,HIST1H1C,CAMK2D,RPL7,TUBB4B,RPS2,PRDX6,H1F0,RPL3,RPL21,RPS17,RPS3A,RPSA,RPL22,RPS26,DYNC1H1,VCP,RPL12,DCTN1,ACTR1A,HSP90AB1,RPL7A,RPL10A,HSPA1B,HIST1H2AC,RPL13A,RPL24,HSPA2,RPL14,…
HSA-9675108	Nervous system development	92	572	0.64	9.38e-27	9606.ENSP00000216181,9606.ENSP00000222247,9606.ENSP00000225430,9606.ENSP00000229922,9606.ENSP00000248437,9606.ENSP00000251453,9606.ENSP00000258341,9606.ENSP00000259469,9606.ENSP00000261303,9606.ENSP00000261712,9606.ENSP00000262584,9606.ENSP00000263238,9606.ENSP00000264639,9606.ENSP00000265563,9606.ENSP00000268661,9606.ENSP00000277895,9606.ENSP00000278572,9606.ENSP00000280772,9606.ENSP00000295550,…	MYH9,RPL18A,RPL19,CAP2,TUBA4A,RPS16,LAMC1,RPL35,PSMC1,PSMD11,RPL8,ACTR3,PSMD3,PRKAR2A,RPL3L,ABLIM1,RPS3,ANK3,COL6A3,COL6A2,RPS9,RPL13,RPL15,CLTB,PSMD1,DPYSL2,PRKACA,PSMD2,PSMC5,RPL4,TLN1,RPS15A,GSK3B,CACNA1H,HSP90AA1,TUBA1B,RPS7,RPL7,TUBB4B,RPS2,RPL3,RPL21,RPS17,RPS3A,RPSA,RPL22,RPS26,SPTBN1,ACTB,COL4A2,RPL12,COL6A1,HSP90AB1,RPL7A,SPTAN1,DNM1,RPL10A,COL4A1,ACTR2,RPL13A,RPL24,ITGB1,RPL14,RPS8,RPS1…
HSA-1799339	SRP-dependent cotranslational protein targeting to membrane	46	110	1.05	1.05e-26	9606.ENSP00000222247,9606.ENSP00000225430,9606.ENSP00000237530,9606.ENSP00000251453,9606.ENSP00000259469,9606.ENSP00000262584,9606.ENSP00000268661,9606.ENSP00000278572,9606.ENSP00000296255,9606.ENSP00000302896,9606.ENSP00000307889,9606.ENSP00000309334,9606.ENSP00000311430,9606.ENSP00000318646,9606.ENSP00000339095,9606.ENSP00000339795,9606.ENSP00000341885,9606.ENSP00000346001,9606.ENSP00000346027,…	RPL18A,RPL19,RPN2,RPS16,RPL35,RPL8,RPL3L,RPS3,RPN1,RPS9,RPL13,RPL15,RPL4,RPS15A,RPS7,RPL7,RPS2,RPL3,RPL21,RPS17,RPS3A,RPSA,RPL22,RPS26,RPL12,RPL7A,RPL10A,RPL13A,RPL24,RPL14,RPS8,RPS14,RPS18,RPL6,RPS24,RPL32,RPS20,RPS25,RPS13,RPL18,RPLP0,RPL28,RPL27,RPS19,RPS5,RPS10
HSA-9633012	Response of EIF2AK4 (GCN2) to amino acid deficiency	44	99	1.08	2.34e-26	9606.ENSP00000222247,9606.ENSP00000225430,9606.ENSP00000251453,9606.ENSP00000259469,9606.ENSP00000262584,9606.ENSP00000268661,9606.ENSP00000278572,9606.ENSP00000302896,9606.ENSP00000307889,9606.ENSP00000309334,9606.ENSP00000311430,9606.ENSP00000318646,9606.ENSP00000339095,9606.ENSP00000339795,9606.ENSP00000341885,9606.ENSP00000346001,9606.ENSP00000346027,9606.ENSP00000346046,9606.ENSP00000346050,…	RPL18A,RPL19,RPS16,RPL35,RPL8,RPL3L,RPS3,RPS9,RPL13,RPL15,RPL4,RPS15A,RPS7,RPL7,RPS2,RPL3,RPL21,RPS17,RPS3A,RPSA,RPL22,RPS26,RPL12,RPL7A,RPL10A,RPL13A,RPL24,RPL14,RPS8,RPS14,RPS18,RPL6,RPS24,RPL32,RPS20,RPS25,RPS13,RPL18,RPLP0,RPL28,RPL27,RPS19,RPS5,RPS10
HSA-376176	Signaling by ROBO receptors	58	213	0.87	5.3e-26	9606.ENSP00000222247,9606.ENSP00000225430,9606.ENSP00000229922,9606.ENSP00000251453,9606.ENSP00000259469,9606.ENSP00000261303,9606.ENSP00000261712,9606.ENSP00000262584,9606.ENSP00000264639,9606.ENSP00000265563,9606.ENSP00000268661,9606.ENSP00000278572,9606.ENSP00000302896,9606.ENSP00000307889,9606.ENSP00000309334,9606.ENSP00000309474,9606.ENSP00000309591,9606.ENSP00000310129,9606.ENSP00000310572,…	RPL18A,RPL19,CAP2,RPS16,RPL35,PSMC1,PSMD11,RPL8,PSMD3,PRKAR2A,RPL3L,RPS3,RPS9,RPL13,RPL15,PSMD1,PRKACA,PSMD2,PSMC5,RPL4,RPS15A,RPS7,RPL7,RPS2,RPL3,RPL21,RPS17,RPS3A,RPSA,RPL22,RPS26,RPL12,RPL7A,RPL10A,RPL13A,RPL24,RPL14,RPS8,RPS14,PSMC2,RPS18,PSMD13,PSMC6,RPL6,RPS24,RPL32,RPS20,RPS25,RPS13,DAG1,RPL18,RPLP0,RPL28,RPL27,RPS19,RPS5,PSMC3,RPS10
HSA-168255	Influenza Infection	51	154	0.95	5.88e-26	9606.ENSP00000222247,9606.ENSP00000225430,9606.ENSP00000247461,9606.ENSP00000251453,9606.ENSP00000259469,9606.ENSP00000262584,9606.ENSP00000268661,9606.ENSP00000278572,9606.ENSP00000290158,9606.ENSP00000302896,9606.ENSP00000307889,9606.ENSP00000309334,9606.ENSP00000311430,9606.ENSP00000318646,9606.ENSP00000335153,9606.ENSP00000339095,9606.ENSP00000339795,9606.ENSP00000341885,9606.ENSP00000346001,…	RPL18A,RPL19,CANX,RPS16,RPL35,RPL8,RPL3L,RPS3,KPNB1,RPS9,RPL13,RPL15,RPL4,RPS15A,HSP90AA1,RPS7,RPL7,RPS2,RPL3,RPL21,RPS17,RPS3A,RPSA,RPL22,RPS26,RPL12,RPL7A,RPL10A,HSPA1B,SLC25A6,RPL13A,RPL24,RPL14,RPS8,RPS14,RPS18,RPL6,RPS24,RPL32,RPS20,RPS25,RPS13,RAN,RPL18,RPLP0,RPL28,RPL27,RPS19,RPS5,CLTC,RPS10
HSA-975957	Nonsense Mediated Decay (NMD) enhanced by the Exon Junction Complex (EJC)	45	113	1.03	1.9e-25	9606.ENSP00000222247,9606.ENSP00000225430,9606.ENSP00000251453,9606.ENSP00000259469,9606.ENSP00000262584,9606.ENSP00000268661,9606.ENSP00000278572,9606.ENSP00000302896,9606.ENSP00000307889,9606.ENSP00000309334,9606.ENSP00000311430,9606.ENSP00000318646,9606.ENSP00000324804,9606.ENSP00000339095,9606.ENSP00000339795,9606.ENSP00000341885,9606.ENSP00000346001,9606.ENSP00000346027,9606.ENSP00000346046,…	RPL18A,RPL19,RPS16,RPL35,RPL8,RPL3L,RPS3,RPS9,RPL13,RPL15,RPL4,RPS15A,PPP2R1A,RPS7,RPL7,RPS2,RPL3,RPL21,RPS17,RPS3A,RPSA,RPL22,RPS26,RPL12,RPL7A,RPL10A,RPL13A,RPL24,RPL14,RPS8,RPS14,RPS18,RPL6,RPS24,RPL32,RPS20,RPS25,RPS13,RPL18,RPLP0,RPL28,RPL27,RPS19,RPS5,RPS10
HSA-6799198	Complex I biogenesis	34	55	1.22	1.15e-23	9606.ENSP00000184266,9606.ENSP00000215565,9606.ENSP00000233627,9606.ENSP00000237889,9606.ENSP00000252102,9606.ENSP00000252711,9606.ENSP00000259037,9606.ENSP00000263774,9606.ENSP00000266544,9606.ENSP00000268668,9606.ENSP00000274137,9606.ENSP00000276062,9606.ENSP00000276689,9606.ENSP00000281031,9606.ENSP00000296684,9606.ENSP00000299166,9606.ENSP00000301457,9606.ENSP00000312618,9606.ENSP00000315774,…	NDUFB4,NDUFB7,NDUFS7,NDUFB3,NDUFA2,NDUFA10,NDUFB5,NDUFS3,NDUFA9,NDUFB10,NDUFS6,NDUFB11,NDUFB9,NDUFC2,NDUFS4,NDUFB8,NDUFA7,ACAD9,NDUFS8,NDUFV1,NDUFV2,NDUFA12,NDUFB1,MT-ND5,NDUFS2,NDUFS5,NDUFA8,NDUFB6,NDUFA11,NDUFS1,NDUFA5,NDUFA3,NDUFA6,NDUFA13
HSA-5663205	Infectious disease	105	826	0.54	1.73e-23	9606.ENSP00000216181,9606.ENSP00000222247,9606.ENSP00000225430,9606.ENSP00000234590,9606.ENSP00000237530,9606.ENSP00000245907,9606.ENSP00000247461,9606.ENSP00000248437,9606.ENSP00000251453,9606.ENSP00000259469,9606.ENSP00000261303,9606.ENSP00000261712,9606.ENSP00000262584,9606.ENSP00000263238,9606.ENSP00000264639,9606.ENSP00000265062,9606.ENSP00000265563,9606.ENSP00000268661,9606.ENSP00000273130,…	MYH9,RPL18A,RPL19,ENO1,RPN2,C3,CANX,TUBA4A,RPS16,RPL35,PSMC1,PSMD11,RPL8,ACTR3,PSMD3,RAB7A,PRKAR2A,RPL3L,DYNC1LI1,RPS3,SLC25A4,KPNB1,RPN1,RPS9,GNB2,RPL13,EEF2,RPL15,PSMD1,PRKACA,PSMD2,PSMC5,RPL4,GNAI2,RPS15A,GSK3B,HSP90AA1,TUBA1B,TUBB,RPS7,RPL7,GANAB,TUBB4B,RPS2,CTNNB1,RPL3,RPL21,RPS17,RPS3A,RPSA,RPL22,RPS26,DYNC1H1,ACTB,VCP,MYO1C,ATP1A2,RPL12,ATP1B1,GNAS,HSP90AB1,SLC25A5,RPL7A,PGK1,RPL10A,HSPA1B…
HSA-168273	Influenza Viral RNA Transcription and Replication	45	134	0.96	5.57e-23	9606.ENSP00000222247,9606.ENSP00000225430,9606.ENSP00000251453,9606.ENSP00000259469,9606.ENSP00000262584,9606.ENSP00000268661,9606.ENSP00000278572,9606.ENSP00000302896,9606.ENSP00000307889,9606.ENSP00000309334,9606.ENSP00000311430,9606.ENSP00000318646,9606.ENSP00000335153,9606.ENSP00000339095,9606.ENSP00000339795,9606.ENSP00000341885,9606.ENSP00000346001,9606.ENSP00000346027,9606.ENSP00000346046,…	RPL18A,RPL19,RPS16,RPL35,RPL8,RPL3L,RPS3,RPS9,RPL13,RPL15,RPL4,RPS15A,HSP90AA1,RPS7,RPL7,RPS2,RPL3,RPL21,RPS17,RPS3A,RPSA,RPL22,RPS26,RPL12,RPL7A,RPL10A,RPL13A,RPL24,RPL14,RPS8,RPS14,RPS18,RPL6,RPS24,RPL32,RPS20,RPS25,RPS13,RPL18,RPLP0,RPL28,RPL27,RPS19,RPS5,RPS10
HSA-1643685	Disease	149	1548	0.41	6.88e-23	9606.ENSP00000052754,9606.ENSP00000211998,9606.ENSP00000216181,9606.ENSP00000222247,9606.ENSP00000225430,9606.ENSP00000225698,9606.ENSP00000234590,9606.ENSP00000236850,9606.ENSP00000237530,9606.ENSP00000245907,9606.ENSP00000247461,9606.ENSP00000248437,9606.ENSP00000251453,9606.ENSP00000259469,9606.ENSP00000261303,9606.ENSP00000261313,9606.ENSP00000261712,9606.ENSP00000262551,9606.ENSP00000262584,…	DCN,VCL,MYH9,RPL18A,RPL19,C1QBP,ENO1,APOA1,RPN2,C3,CANX,TUBA4A,RPS16,RPL35,PSMC1,PEBP1,PSMD11,OGN,RPL8,PRDX1,ACTR3,YWHAE,PSMD3,RAB7A,PRKAR2A,MCCC1,LUM,IQGAP1,RPL3L,DYNC1LI1,ERLIN2,RPS3,SLC25A4,KPNB1,CTBP1,RPN1,PRDX2,RPS9,DCXR,GNB2,FGB,FGA,RPL13,EEF2,RPL15,PSMD1,PRKACA,PSMD2,PSMC5,RPL4,GNAI2,TLN1,GYS1,RPS15A,PPP2R1A,GSK3B,BGN,BSG,HSP90AA1,TUBA1B,FGG,TUBB,RPS7,CAMK2D,RPL7,GANAB,MAOA,GYG1,TUBB4B,RPS…
HSA-71406	Pyruvate metabolism and Citric Acid (TCA) cycle	32	55	1.2	1.25e-21	9606.ENSP00000205402,9606.ENSP00000216254,9606.ENSP00000217901,9606.ENSP00000222673,9606.ENSP00000227868,9606.ENSP00000264663,9606.ENSP00000264932,9606.ENSP00000265333,9606.ENSP00000267436,9606.ENSP00000280346,9606.ENSP00000299518,9606.ENSP00000307241,9606.ENSP00000315351,9606.ENSP00000327070,9606.ENSP00000331897,9606.ENSP00000333769,9606.ENSP00000335304,9606.ENSP00000342056,9606.ENSP00000355518,…	DLD,ACO2,IDH3G,OGDH,PDHX,NNT,SDHA,VDAC1,L2HGDH,DLAT,IDH3A,PDHB,D2HGDH,MDH2,IDH2,BSG,DLST,CS,FH,MPC2,SDHC,SDHB,SUCLA2,PDHA1,IDH3B,PDK1,SUCLG1,LDHB,PDP1,SUCLG2,PDK2,LDHA
HSA-6798695	Neutrophil degranulation	74	473	0.63	1.36e-20	9606.ENSP00000211998,9606.ENSP00000216962,9606.ENSP00000226253,9606.ENSP00000236671,9606.ENSP00000241052,9606.ENSP00000245907,9606.ENSP00000252244,9606.ENSP00000257192,9606.ENSP00000257198,9606.ENSP00000261712,9606.ENSP00000264639,9606.ENSP00000265062,9606.ENSP00000268182,9606.ENSP00000269491,9606.ENSP00000273130,9606.ENSP00000281031,9606.ENSP00000286713,9606.ENSP00000286788,9606.ENSP00000289228,…	VCL,PYGB,ALDOC,CTSD,CAT,C3,KRT1,DSG1,DSC1,PSMD11,PSMD3,RAB7A,IQGAP1,SERPINB12,DYNC1LI1,NDUFC2,STOM,CCT8,ACTR1B,KPNB1,AGL,CCT2,EEF2,PSMD1,PSMD2,RAB6A,ATAD3B,PKM,LAMP1,HBB,HSP90AA1,TUBB,EEF1A1,GYG1,TUBB4B,PRDX6,PTGES2,ANXA2,VAT1,DYNC1H1,VCP,RAB5B,CYB5R3,S100A9,RAP1A,PGM1,HSP90AB1,SPTAN1,GSN,RAB14,HSPA1B,ACTR2,CKAP4,DSP,CALML5,ASAH1,GIG25,JUP,CD59,HLA-A,GSTP1,PSMC2,PSMD13,HLA-B,CD36,GPI,SERPINA1,PPI…
HSA-6791226	Major pathway of rRNA processing in the nucleolus and cytosol	44	180	0.82	7.02e-18	9606.ENSP00000222247,9606.ENSP00000225430,9606.ENSP00000251453,9606.ENSP00000259469,9606.ENSP00000262584,9606.ENSP00000268661,9606.ENSP00000278572,9606.ENSP00000302896,9606.ENSP00000307889,9606.ENSP00000309334,9606.ENSP00000311430,9606.ENSP00000318646,9606.ENSP00000339095,9606.ENSP00000339795,9606.ENSP00000341885,9606.ENSP00000346001,9606.ENSP00000346027,9606.ENSP00000346046,9606.ENSP00000346050,…	RPL18A,RPL19,RPS16,RPL35,RPL8,RPL3L,RPS3,RPS9,RPL13,RPL15,RPL4,RPS15A,RPS7,RPL7,RPS2,RPL3,RPL21,RPS17,RPS3A,RPSA,RPL22,RPS26,RPL12,RPL7A,RPL10A,RPL13A,RPL24,RPL14,RPS8,RPS14,RPS18,RPL6,RPS24,RPL32,RPS20,RPS25,RPS13,RPL18,RPLP0,RPL28,RPL27,RPS19,RPS5,RPS10
HSA-72312	rRNA processing	45	200	0.78	4.1e-17	9606.ENSP00000168216,9606.ENSP00000222247,9606.ENSP00000225430,9606.ENSP00000251453,9606.ENSP00000259469,9606.ENSP00000262584,9606.ENSP00000268661,9606.ENSP00000278572,9606.ENSP00000302896,9606.ENSP00000307889,9606.ENSP00000309334,9606.ENSP00000311430,9606.ENSP00000318646,9606.ENSP00000339095,9606.ENSP00000339795,9606.ENSP00000341885,9606.ENSP00000346001,9606.ENSP00000346027,9606.ENSP00000346046,…	HSD17B10,RPL18A,RPL19,RPS16,RPL35,RPL8,RPL3L,RPS3,RPS9,RPL13,RPL15,RPL4,RPS15A,RPS7,RPL7,RPS2,RPL3,RPL21,RPS17,RPS3A,RPSA,RPL22,RPS26,RPL12,RPL7A,RPL10A,RPL13A,RPL24,RPL14,RPS8,RPS14,RPS18,RPL6,RPS24,RPL32,RPS20,RPS25,RPS13,RPL18,RPLP0,RPL28,RPL27,RPS19,RPS5,RPS10
HSA-1266738	Developmental Biology	108	1087	0.43	1.03e-16	9606.ENSP00000070846,9606.ENSP00000216181,9606.ENSP00000222247,9606.ENSP00000225430,9606.ENSP00000229922,9606.ENSP00000248437,9606.ENSP00000251453,9606.ENSP00000252244,9606.ENSP00000252250,9606.ENSP00000257192,9606.ENSP00000257198,9606.ENSP00000258341,9606.ENSP00000259469,9606.ENSP00000261303,9606.ENSP00000261712,9606.ENSP00000262584,9606.ENSP00000263238,9606.ENSP00000264474,9606.ENSP00000264639,…	PKP2,MYH9,RPL18A,RPL19,CAP2,TUBA4A,RPS16,KRT1,KRT6C,DSG1,DSC1,LAMC1,RPL35,PSMC1,PSMD11,RPL8,ACTR3,CSTA,PSMD3,PRKAR2A,RPL3L,CDH2,ABLIM1,RPS3,ANK3,COL6A3,COL6A2,RPS9,CTNNA1,RPL13,RPL15,CLTB,PSMD1,DPYSL2,PRKACA,PSMD2,PSMC5,RPL4,TLN1,RPS15A,SLC2A4,GSK3B,CACNA1H,HSP90AA1,TUBA1B,RPS7,RPL7,TUBB4B,RPS2,CTNNB1,RPL3,RPL21,RPS17,RPS3A,RPSA,RPL22,RPS26,SPTBN1,ACTB,COL4A2,RPL12,COL6A1,HSP90AB1,RPL7A,SPTAN1,DN…
HSA-72649	Translation initiation complex formation	26	55	1.11	1.16e-15	9606.ENSP00000220849,9606.ENSP00000251453,9606.ENSP00000253108,9606.ENSP00000278572,9606.ENSP00000293831,9606.ENSP00000302896,9606.ENSP00000318646,9606.ENSP00000326381,9606.ENSP00000332604,9606.ENSP00000339095,9606.ENSP00000341885,9606.ENSP00000346046,9606.ENSP00000346050,9606.ENSP00000346067,9606.ENSP00000348849,9606.ENSP00000379888,9606.ENSP00000385958,9606.ENSP00000393241,9606.ENSP00000414321,…	EIF3E,RPS16,EIF3G,RPS3,EIF4A1,RPS9,RPS15A,EIF4A2,EIF3C,RPS7,RPS2,RPS17,RPS3A,RPSA,RPS26,RPS8,RPS14,RPS18,RPS24,RPS20,RPS25,RPS13,RPS19,RPS5,RPS10,EIF3L
HSA-72702	Ribosomal scanning and start codon recognition	26	55	1.11	1.16e-15	9606.ENSP00000220849,9606.ENSP00000251453,9606.ENSP00000253108,9606.ENSP00000278572,9606.ENSP00000293831,9606.ENSP00000302896,9606.ENSP00000318646,9606.ENSP00000326381,9606.ENSP00000332604,9606.ENSP00000339095,9606.ENSP00000341885,9606.ENSP00000346046,9606.ENSP00000346050,9606.ENSP00000346067,9606.ENSP00000348849,9606.ENSP00000379888,9606.ENSP00000385958,9606.ENSP00000393241,9606.ENSP00000414321,…	EIF3E,RPS16,EIF3G,RPS3,EIF4A1,RPS9,RPS15A,EIF4A2,EIF3C,RPS7,RPS2,RPS17,RPS3A,RPSA,RPS26,RPS8,RPS14,RPS18,RPS24,RPS20,RPS25,RPS13,RPS19,RPS5,RPS10,EIF3L
HSA-72695	Formation of the ternary complex, and subsequently, the 43S complex	24	49	1.12	1.16e-14	9606.ENSP00000220849,9606.ENSP00000251453,9606.ENSP00000253108,9606.ENSP00000278572,9606.ENSP00000302896,9606.ENSP00000318646,9606.ENSP00000332604,9606.ENSP00000339095,9606.ENSP00000341885,9606.ENSP00000346046,9606.ENSP00000346050,9606.ENSP00000346067,9606.ENSP00000348849,9606.ENSP00000379888,9606.ENSP00000385958,9606.ENSP00000393241,9606.ENSP00000414321,9606.ENSP00000429374,9606.ENSP00000435096,…	EIF3E,RPS16,EIF3G,RPS3,RPS9,RPS15A,EIF3C,RPS7,RPS2,RPS17,RPS3A,RPSA,RPS26,RPS8,RPS14,RPS18,RPS24,RPS20,RPS25,RPS13,RPS19,RPS5,RPS10,EIF3L
HSA-168249	Innate Immune System	97	1025	0.41	1.48e-13	9606.ENSP00000211998,9606.ENSP00000216181,9606.ENSP00000216962,9606.ENSP00000226253,9606.ENSP00000236671,9606.ENSP00000241052,9606.ENSP00000245907,9606.ENSP00000252244,9606.ENSP00000254436,9606.ENSP00000257192,9606.ENSP00000257198,9606.ENSP00000261303,9606.ENSP00000261712,9606.ENSP00000263238,9606.ENSP00000264639,9606.ENSP00000265062,9606.ENSP00000268182,9606.ENSP00000269491,9606.ENSP00000273130,…	VCL,MYH9,PYGB,ALDOC,CTSD,CAT,C3,KRT1,TRIM21,DSG1,DSC1,PSMC1,PSMD11,ACTR3,PSMD3,RAB7A,IQGAP1,SERPINB12,DYNC1LI1,NDUFC2,STOM,CCT8,ACTR1B,KPNB1,AGL,CCT2,HSP90B1,FGB,FGA,EEF2,PSMD1,PRKACA,PSMD2,PSMC5,RAB6A,ATAD3B,C1QB,UBE2N,PKM,PPP2R1A,LAMP1,HBB,HSP90AA1,FGG,TUBB,EEF1A1,GYG1,TUBB4B,PRDX6,CTNNB1,PTGES2,ANXA2,VAT1,DYNC1H1,ACTB,VCP,PCBP2,MYO1C,RAB5B,CYB5R3,S100A9,RAP1A,PGM1,HSP90AB1,SPTAN1,DNM1,GSN,RAB1…
HSA-71403	Citric acid cycle (TCA cycle)	18	22	1.34	1.5e-13	9606.ENSP00000205402,9606.ENSP00000216254,9606.ENSP00000217901,9606.ENSP00000222673,9606.ENSP00000264663,9606.ENSP00000264932,9606.ENSP00000299518,9606.ENSP00000327070,9606.ENSP00000331897,9606.ENSP00000335304,9606.ENSP00000342056,9606.ENSP00000355518,9606.ENSP00000356953,9606.ENSP00000364649,9606.ENSP00000367923,9606.ENSP00000370223,9606.ENSP00000377446,9606.ENSP00000419325	DLD,ACO2,IDH3G,OGDH,NNT,SDHA,IDH3A,MDH2,IDH2,DLST,CS,FH,SDHC,SDHB,SUCLA2,IDH3B,SUCLG1,SUCLG2
HSA-8953854	Metabolism of RNA	74	659	0.48	2.22e-13	9606.ENSP00000168216,9606.ENSP00000216038,9606.ENSP00000222247,9606.ENSP00000225430,9606.ENSP00000244669,9606.ENSP00000248553,9606.ENSP00000251453,9606.ENSP00000259469,9606.ENSP00000261303,9606.ENSP00000261712,9606.ENSP00000262584,9606.ENSP00000264639,9606.ENSP00000268661,9606.ENSP00000278572,9606.ENSP00000283179,9606.ENSP00000293831,9606.ENSP00000302896,9606.ENSP00000307889,9606.ENSP00000309334,…	HSD17B10,RTCB,RPL18A,RPL19,APOBEC2,HSPB1,RPS16,RPL35,PSMC1,PSMD11,RPL8,PSMD3,RPL3L,RPS3,HNRNPU,EIF4A1,RPS9,RPL13,RPL15,PSMD1,PSMD2,PSMC5,RPL4,HNRNPD,RPS15A,PPP2R1A,HNRNPM,EIF4A2,RPS7,RPL7,RPS2,RPL3,RPL21,RPS17,RPS3A,RPSA,RPL22,RPS26,HNRNPH1,PCBP2,RPL12,EPRS,RPL7A,YWHAB,RPL10A,HSPA1B,HNRNPK,DDX1,RPL13A,RPL24,YWHAZ,RPL14,RPS8,RPS14,PSMC2,RPS18,PSMD13,PSMC6,RPL6,RPS24,RPL32,RPS20,HSPA8,RPS25,RPS13,R…
HSA-390522	Striated Muscle Contraction	19	35	1.17	5.24e-12	9606.ENSP00000228841,9606.ENSP00000232975,9606.ENSP00000236918,9606.ENSP00000259365,9606.ENSP00000290378,9606.ENSP00000312624,9606.ENSP00000341838,9606.ENSP00000347055,9606.ENSP00000351022,9606.ENSP00000354923,9606.ENSP00000355645,9606.ENSP00000357516,9606.ENSP00000363071,9606.ENSP00000379210,9606.ENSP00000386041,9606.ENSP00000442795,9606.ENSP00000443495,9606.ENSP00000446007,9606.ENSP00000467141	MYL2,TNNC1,TNNT2,TMOD1,ACTC1,TCAP,TNNI3,MYL4,TPM1,DMD,ACTA1,TPM3,DES,MYL3,MYH6,MYBPC3,ACTN2,VIM,TTN
HSA-70895	Branched-chain amino acid catabolism	16	21	1.31	1.36e-11	9606.ENSP00000168216,9606.ENSP00000205402,9606.ENSP00000265395,9606.ENSP00000265594,9606.ENSP00000265838,9606.ENSP00000269980,9606.ENSP00000281182,9606.ENSP00000318351,9606.ENSP00000322991,9606.ENSP00000343657,9606.ENSP00000357535,9606.ENSP00000357873,9606.ENSP00000359151,9606.ENSP00000364883,9606.ENSP00000418397,9606.ENSP00000450436	HSD17B10,DLD,HIBADH,MCCC1,ACAT1,BCKDHA,ACAD8,BCKDHB,BCAT2,MCCC2,ECHS1,ACADSB,DBT,AUH,IVD,ALDH6A1
HSA-397014	Muscle contraction	36	193	0.7	2.37e-11	9606.ENSP00000211998,9606.ENSP00000228841,9606.ENSP00000232975,9606.ENSP00000236918,9606.ENSP00000259365,9606.ENSP00000261448,9606.ENSP00000290378,9606.ENSP00000309591,9606.ENSP00000312624,9606.ENSP00000316029,9606.ENSP00000339740,9606.ENSP00000341838,9606.ENSP00000346032,9606.ENSP00000346550,9606.ENSP00000347055,9606.ENSP00000351022,9606.ENSP00000354490,9606.ENSP00000354923,9606.ENSP00000355533,…	VCL,MYL2,TNNC1,TNNT2,TMOD1,CASQ2,ACTC1,PRKACA,TCAP,TLN1,CAMK2D,TNNI3,ANXA2,ANXA6,MYL4,TPM1,ATP1A2,DMD,RYR2,ACTA1,ATP1B1,TPM3,SORBS1,DES,ANXA1,MYL3,MYH6,DYSF,ATP2A2,MYBPC3,ACTN2,ATP1A3,ATP1A1,VIM,MYL6,TTN
HSA-5653656	Vesicle-mediated transport	68	660	0.44	1.42e-10	9606.ENSP00000216181,9606.ENSP00000221957,9606.ENSP00000236850,9606.ENSP00000248437,9606.ENSP00000251047,9606.ENSP00000252486,9606.ENSP00000254801,9606.ENSP00000261263,9606.ENSP00000261890,9606.ENSP00000263238,9606.ENSP00000263354,9606.ENSP00000264335,9606.ENSP00000264896,9606.ENSP00000265062,9606.ENSP00000265132,9606.ENSP00000265983,9606.ENSP00000273130,9606.ENSP00000280772,9606.ENSP00000282561,…	MYH9,PLIN3,APOA1,TUBA4A,LMAN1,APOE,IGJ,RAB21,RAB11A,ACTR3,NAPA,YWHAE,SCARB2,RAB7A,AMBP,HPX,DYNC1LI1,ANK3,GJA1,COL1A2,COPS2,HSP90B1,ARF4,YWHAG,CLTB,RAB1B,RAB6A,SLC2A4,HBB,HSP90AA1,TUBA1B,TUBB4B,DYNC1H1,SPTBN1,ACTB,COPS5,MYO1C,TFRC,RAB5B,COL4A2,DCTN1,ACTR1A,SPTAN1,YWHAB,DNM1,RAB14,COL4A1,ACTR2,YWHAQ,CD59,YWHAZ,NSF,TF,RAB1A,ARPC4,SCFD1,CD36,DCTN2,KIF5A,DCTN4,SERPINA1,HSPA8,COPS7A,ARF1,PACSIN3,USO1,S…
HSA-1852241	Organelle biogenesis and maintenance	42	290	0.59	3.73e-10	9606.ENSP00000215375,9606.ENSP00000248437,9606.ENSP00000261890,9606.ENSP00000262030,9606.ENSP00000262570,9606.ENSP00000264335,9606.ENSP00000277865,9606.ENSP00000280326,9606.ENSP00000286788,9606.ENSP00000290299,9606.ENSP00000292475,9606.ENSP00000295688,9606.ENSP00000297185,9606.ENSP00000299300,9606.ENSP00000300688,9606.ENSP00000301587,9606.ENSP00000306003,9606.ENSP00000306010,9606.ENSP00000306330,…	ATP5D,TUBA4A,RAB11A,ATP5B,CHCHD3,YWHAE,GLUD1,CCT5,CCT8,ATP5O,ATP5J2,CCT3,HSPA9,CCT2,ATP5L,ATP5H,ATP5I,ARF4,YWHAG,CYCS,PRKACA,TCP1,PPP2R1A,IDH2,HSP90AA1,TUBA1B,TUBB,TUBB4B,SAMM50,DYNC1H1,ATP5C1,DCTN1,ATP5F1,ACTR1A,APOOL,DNAJC11,CCT4,ATP5A1,IMMT,DCTN2,SSBP1,SIRT5
HSA-1268020	Mitochondrial protein import	21	64	0.95	5.11e-10	9606.ENSP00000216034,9606.ENSP00000216254,9606.ENSP00000217901,9606.ENSP00000249269,9606.ENSP00000262030,9606.ENSP00000262570,9606.ENSP00000265333,9606.ENSP00000270538,9606.ENSP00000281456,9606.ENSP00000284320,9606.ENSP00000297185,9606.ENSP00000299166,9606.ENSP00000300051,9606.ENSP00000317159,9606.ENSP00000342056,9606.ENSP00000345445,9606.ENSP00000370808,9606.ENSP00000373620,9606.ENSP00000381736,…	TOMM22,ACO2,IDH3G,PMPCB,ATP5B,CHCHD3,VDAC1,TIMM44,SLC25A4,TOMM70A,HSPA9,NDUFB8,LDHD,CYC1,CS,SAMM50,SLC25A6,HSPD1,ATP5A1,SLC25A12,BCS1L
HSA-8949613	Cristae formation	16	31	1.14	1.03e-09	9606.ENSP00000215375,9606.ENSP00000262030,9606.ENSP00000262570,9606.ENSP00000290299,9606.ENSP00000292475,9606.ENSP00000297185,9606.ENSP00000300688,9606.ENSP00000301587,9606.ENSP00000306003,9606.ENSP00000345445,9606.ENSP00000349142,9606.ENSP00000358737,9606.ENSP00000362268,9606.ENSP00000366800,9606.ENSP00000381736,9606.ENSP00000387262	ATP5D,ATP5B,CHCHD3,ATP5O,ATP5J2,HSPA9,ATP5L,ATP5H,ATP5I,SAMM50,ATP5C1,ATP5F1,APOOL,DNAJC11,ATP5A1,IMMT
HSA-114608	Platelet degranulation	27	127	0.76	2.17e-09	9606.ENSP00000205948,9606.ENSP00000211998,9606.ENSP00000236850,9606.ENSP00000248437,9606.ENSP00000252699,9606.ENSP00000262776,9606.ENSP00000296511,9606.ENSP00000306099,9606.ENSP00000306361,9606.ENSP00000316029,9606.ENSP00000324173,9606.ENSP00000336829,9606.ENSP00000346839,9606.ENSP00000355467,9606.ENSP00000356218,9606.ENSP00000358866,9606.ENSP00000362268,9606.ENSP00000376793,9606.ENSP00000377941,…	APOH,VCL,APOA1,TUBA4A,ACTN4,LGALS3BP,ANXA5,FGB,FGA,TLN1,HSPA5,FGG,FN1,SCCPDH,CYB5R1,FLNA,APOOL,GIG25,ACTN1,TF,CD36,SERPINA1,PPIA,WDR1,CFL1,ACTN2,TTN
HSA-9609507	Protein localization	30	160	0.7	2.34e-09	9606.ENSP00000216034,9606.ENSP00000216254,9606.ENSP00000217901,9606.ENSP00000221418,9606.ENSP00000223136,9606.ENSP00000238651,9606.ENSP00000241052,9606.ENSP00000249269,9606.ENSP00000262030,9606.ENSP00000262430,9606.ENSP00000262570,9606.ENSP00000265333,9606.ENSP00000270538,9606.ENSP00000281456,9606.ENSP00000284320,9606.ENSP00000297185,9606.ENSP00000299166,9606.ENSP00000300051,9606.ENSP00000315013,…	TOMM22,ACO2,IDH3G,ECH1,FIS1,ACOT2,CAT,PMPCB,ATP5B,MLYCD,CHCHD3,VDAC1,TIMM44,SLC25A4,TOMM70A,HSPA9,NDUFB8,LDHD,CRAT,CYC1,CS,SAMM50,ALDH3A2,ECI2,SLC25A6,HSPD1,ATP5A1,SLC25A12,BCS1L,HSD17B4
HSA-5357801	Programmed Cell Death	32	185	0.67	3.01e-09	9606.ENSP00000225698,9606.ENSP00000257192,9606.ENSP00000261303,9606.ENSP00000261712,9606.ENSP00000264335,9606.ENSP00000264639,9606.ENSP00000290158,9606.ENSP00000306330,9606.ENSP00000307786,9606.ENSP00000309474,9606.ENSP00000310129,9606.ENSP00000310572,9606.ENSP00000323856,9606.ENSP00000335153,9606.ENSP00000339566,9606.ENSP00000344456,9606.ENSP00000344504,9606.ENSP00000354681,9606.ENSP00000361824,…	C1QBP,DSG1,PSMC1,PSMD11,YWHAE,PSMD3,KPNB1,YWHAG,CYCS,PSMD1,PSMD2,PSMC5,PLEC,HSP90AA1,HIST1H1C,CTNNB1,H1F0,OPA1,SPTAN1,YWHAB,GSN,FLOT1,DSP,YWHAQ,YWHAZ,PSMC2,BCAP31,PSMD13,PSMC6,VIM,DNM1L,PSMC3
HSA-109581	Apoptosis	30	173	0.67	1.23e-08	9606.ENSP00000225698,9606.ENSP00000257192,9606.ENSP00000261303,9606.ENSP00000261712,9606.ENSP00000264335,9606.ENSP00000264639,9606.ENSP00000290158,9606.ENSP00000306330,9606.ENSP00000307786,9606.ENSP00000309474,9606.ENSP00000310129,9606.ENSP00000310572,9606.ENSP00000323856,9606.ENSP00000339566,9606.ENSP00000344456,9606.ENSP00000344504,9606.ENSP00000354681,9606.ENSP00000361824,9606.ENSP00000361930,…	C1QBP,DSG1,PSMC1,PSMD11,YWHAE,PSMD3,KPNB1,YWHAG,CYCS,PSMD1,PSMD2,PSMC5,PLEC,HIST1H1C,CTNNB1,H1F0,OPA1,SPTAN1,YWHAB,GSN,DSP,YWHAQ,YWHAZ,PSMC2,BCAP31,PSMD13,PSMC6,VIM,DNM1L,PSMC3
HSA-168256	Immune System	131	1956	0.26	2.12e-08	9606.ENSP00000211998,9606.ENSP00000216181,9606.ENSP00000216962,9606.ENSP00000226253,9606.ENSP00000236671,9606.ENSP00000241052,9606.ENSP00000245907,9606.ENSP00000247461,9606.ENSP00000248437,9606.ENSP00000252244,9606.ENSP00000252999,9606.ENSP00000254436,9606.ENSP00000257192,9606.ENSP00000257198,9606.ENSP00000261303,9606.ENSP00000261712,9606.ENSP00000263238,9606.ENSP00000264639,9606.ENSP00000265062,…	VCL,MYH9,PYGB,ALDOC,CTSD,CAT,C3,CANX,TUBA4A,KRT1,LAMA5,TRIM21,DSG1,DSC1,PSMC1,PSMD11,ACTR3,PSMD3,RAB7A,IQGAP1,SERPINB12,DYNC1LI1,NDUFC2,STOM,CCT8,ACTR1B,KPNB1,EIF4A1,AGL,HSPA9,COL1A2,CCT2,HSP90B1,PDIA3,FGB,FGA,EEF2,PSMD1,PRKACA,PSMD2,PSMC5,RAB6A,ATAD3B,C1QB,UBE2N,TCP1,PKM,NPEPPS,HSPA5,PPP2R1A,EIF4A2,P4HB,LAMP1,HBB,HSP90AA1,TUBA1B,FGG,TUBB,EEF1A1,CAMK2D,MAOA,GYG1,TUBB4B,PRDX6,CTNNB1,PTGES2,ANXA2,F…
HSA-3000178	ECM proteoglycans	20	76	0.85	4.26e-08	9606.ENSP00000052754,9606.ENSP00000252999,9606.ENSP00000258341,9606.ENSP00000266718,9606.ENSP00000295550,9606.ENSP00000297268,9606.ENSP00000300527,9606.ENSP00000327336,9606.ENSP00000346839,9606.ENSP00000353654,9606.ENSP00000355180,9606.ENSP00000363827,9606.ENSP00000364694,9606.ENSP00000364979,9606.ENSP00000379350,9606.ENSP00000388325,9606.ENSP00000400365,9606.ENSP00000442600,9606.ENSP00000452120,…	DCN,LAMA5,LAMC1,LUM,COL6A3,COL1A2,COL6A2,BGN,FN1,COL4A2,COL6A1,HSPG2,ASPN,COL4A1,ITGB1,LAMB2,LAMA2,DAG1,ITGA7,NCAM1
HSA-77289	Mitochondrial Fatty Acid Beta-Oxidation	15	37	1.04	6.28e-08	9606.ENSP00000220764,9606.ENSP00000238651,9606.ENSP00000242592,9606.ENSP00000285093,9606.ENSP00000290429,9606.ENSP00000301729,9606.ENSP00000325136,9606.ENSP00000357535,9606.ENSP00000359871,9606.ENSP00000365462,9606.ENSP00000368605,9606.ENSP00000370023,9606.ENSP00000419027,9606.ENSP00000438689,9606.ENSP00000474560	DECR1,ACOT2,ACADS,ACAA2,MCAT,ECI1,HADHB,ECHS1,ACADM,PCCA,ACOT9,HADHA,PCCB,ACADVL,HADH
HSA-109582	Hemostasis	58	605	0.41	8.77e-08	9606.ENSP00000078429,9606.ENSP00000205948,9606.ENSP00000211998,9606.ENSP00000225698,9606.ENSP00000236850,9606.ENSP00000248437,9606.ENSP00000252699,9606.ENSP00000254801,9606.ENSP00000262776,9606.ENSP00000263277,9606.ENSP00000265563,9606.ENSP00000296511,9606.ENSP00000297268,9606.ENSP00000305260,9606.ENSP00000306099,9606.ENSP00000306361,9606.ENSP00000309591,9606.ENSP00000312999,9606.ENSP00000316029,…	GNA11,APOH,VCL,C1QBP,APOA1,TUBA4A,ACTN4,IGJ,LGALS3BP,EHD2,PRKAR2A,ANXA5,COL1A2,GNB2,FGB,FGA,PRKACA,GNAI2,TLN1,HSPA5,PPP2R1A,EHD3,BSG,HBB,TUBA1B,FGG,CAV1,TUBB4B,ANXA2,FN1,ACTB,SCCPDH,CYB5R1,ATP1B1,RAP1A,FLNA,GNAS,APOOL,HBD,AK3,PRKAR1A,GIG25,ACTN1,YWHAZ,ITGB1,TF,CD36,KIF5A,SERPINA1,PPIA,WDR1,CFL1,ATP2A2,ACTN2,TTN,EHD1,GNB1,SERPINB6
HSA-1592230	Mitochondrial biogenesis	21	93	0.78	1.58e-07	9606.ENSP00000215375,9606.ENSP00000262030,9606.ENSP00000262570,9606.ENSP00000277865,9606.ENSP00000290299,9606.ENSP00000292475,9606.ENSP00000297185,9606.ENSP00000300688,9606.ENSP00000301587,9606.ENSP00000306003,9606.ENSP00000307786,9606.ENSP00000331897,9606.ENSP00000345445,9606.ENSP00000349142,9606.ENSP00000358737,9606.ENSP00000362268,9606.ENSP00000366800,9606.ENSP00000381736,9606.ENSP00000387262,…	ATP5D,ATP5B,CHCHD3,GLUD1,ATP5O,ATP5J2,HSPA9,ATP5L,ATP5H,ATP5I,CYCS,IDH2,SAMM50,ATP5C1,ATP5F1,APOOL,DNAJC11,ATP5A1,IMMT,SSBP1,SIRT5
HSA-8978868	Fatty acid metabolism	28	175	0.64	2.52e-07	9606.ENSP00000220764,9606.ENSP00000238651,9606.ENSP00000242592,9606.ENSP00000244043,9606.ENSP00000262430,9606.ENSP00000278353,9606.ENSP00000285093,9606.ENSP00000290429,9606.ENSP00000301729,9606.ENSP00000315013,9606.ENSP00000325136,9606.ENSP00000326305,9606.ENSP00000345341,9606.ENSP00000345774,9606.ENSP00000357535,9606.ENSP00000359871,9606.ENSP00000360541,9606.ENSP00000363794,9606.ENSP00000365462,…	DECR1,ACOT2,ACADS,PTGIS,MLYCD,HSD17B12,ACAA2,MCAT,ECI1,CRAT,HADHB,SLC25A20,PTGES2,ALDH3A2,ECHS1,ACADM,CPT2,HSD17B8,PCCA,ACOT9,ECI2,HADHA,CPT1B,PCCB,HSD17B4,ACSL1,ACADVL,HADH
HSA-5628897	TP53 Regulates Metabolic Genes	20	87	0.79	3.01e-07	9606.ENSP00000246554,9606.ENSP00000255390,9606.ENSP00000258424,9606.ENSP00000260665,9606.ENSP00000262746,9606.ENSP00000264335,9606.ENSP00000265462,9606.ENSP00000301522,9606.ENSP00000306330,9606.ENSP00000307786,9606.ENSP00000317780,9606.ENSP00000339720,9606.ENSP00000354876,9606.ENSP00000361930,9606.ENSP00000371267,9606.ENSP00000379287,9606.ENSP00000405573,9606.ENSP00000406327,9606.ENSP00000428895,…	COX6B1,SCO1,COX5B,LRPPRC,PRDX1,YWHAE,PRDX5,PRDX2,YWHAG,CYCS,COX5A,NDUFA4,MT-CO2,YWHAB,YWHAQ,YWHAZ,GPI,COX20,COX6C,COX4I1
HSA-6807878	COPI-mediated anterograde transport	21	100	0.75	4.64e-07	9606.ENSP00000248437,9606.ENSP00000263354,9606.ENSP00000273130,9606.ENSP00000280772,9606.ENSP00000306010,9606.ENSP00000310226,9606.ENSP00000336799,9606.ENSP00000341289,9606.ENSP00000348965,9606.ENSP00000349259,9606.ENSP00000354791,9606.ENSP00000358921,9606.ENSP00000361824,9606.ENSP00000379191,9606.ENSP00000381293,9606.ENSP00000387286,9606.ENSP00000408910,9606.ENSP00000414906,9606.ENSP00000440005,…	TUBA4A,NAPA,DYNC1LI1,ANK3,ARF4,RAB1B,TUBA1B,TUBB4B,DYNC1H1,SPTBN1,DCTN1,ACTR1A,SPTAN1,CD59,NSF,RAB1A,DCTN2,DCTN4,ARF1,USO1,SPTB
HSA-76002	Platelet activation, signaling and aggregation	34	260	0.55	4.64e-07	9606.ENSP00000078429,9606.ENSP00000205948,9606.ENSP00000211998,9606.ENSP00000236850,9606.ENSP00000248437,9606.ENSP00000252699,9606.ENSP00000262776,9606.ENSP00000296511,9606.ENSP00000297268,9606.ENSP00000305260,9606.ENSP00000306099,9606.ENSP00000306361,9606.ENSP00000312999,9606.ENSP00000316029,9606.ENSP00000324173,9606.ENSP00000336829,9606.ENSP00000346839,9606.ENSP00000355467,9606.ENSP00000356218,…	GNA11,APOH,VCL,APOA1,TUBA4A,ACTN4,LGALS3BP,ANXA5,COL1A2,GNB2,FGB,FGA,GNAI2,TLN1,HSPA5,FGG,FN1,SCCPDH,CYB5R1,RAP1A,FLNA,APOOL,GIG25,ACTN1,YWHAZ,TF,CD36,SERPINA1,PPIA,WDR1,CFL1,ACTN2,TTN,GNB1
HSA-389661	Glyoxylate metabolism and glycine degradation	13	31	1.05	6.53e-07	9606.ENSP00000205402,9606.ENSP00000222673,9606.ENSP00000227868,9606.ENSP00000263035,9606.ENSP00000269980,9606.ENSP00000280346,9606.ENSP00000307241,9606.ENSP00000313432,9606.ENSP00000318351,9606.ENSP00000335304,9606.ENSP00000359151,9606.ENSP00000364490,9606.ENSP00000369134	DLD,OGDH,PDHX,DHTKD1,BCKDHA,DLAT,PDHB,GRHPR,BCKDHB,DLST,DBT,ALDH4A1,PDHA1
HSA-70268	Pyruvate metabolism	13	31	1.05	6.53e-07	9606.ENSP00000205402,9606.ENSP00000227868,9606.ENSP00000265333,9606.ENSP00000280346,9606.ENSP00000307241,9606.ENSP00000333769,9606.ENSP00000356820,9606.ENSP00000369134,9606.ENSP00000376352,9606.ENSP00000379386,9606.ENSP00000379503,9606.ENSP00000420927,9606.ENSP00000445175	DLD,PDHX,VDAC1,DLAT,PDHB,BSG,MPC2,PDHA1,PDK1,LDHB,PDP1,PDK2,LDHA
HSA-70326	Glucose metabolism	20	92	0.77	6.53e-07	9606.ENSP00000225665,9606.ENSP00000226253,9606.ENSP00000229239,9606.ENSP00000229270,9606.ENSP00000234590,9606.ENSP00000297283,9606.ENSP00000309591,9606.ENSP00000320171,9606.ENSP00000324105,9606.ENSP00000324804,9606.ENSP00000327070,9606.ENSP00000330918,9606.ENSP00000345771,9606.ENSP00000359539,9606.ENSP00000362413,9606.ENSP00000370517,9606.ENSP00000388658,9606.ENSP00000402103,9606.ENSP00000405573,…	SLC25A11,ALDOC,GAPDH,TPI1,ENO1,PGAM2,PRKACA,PKM,ENO3,PPP2R1A,MDH2,PGP,PFKM,GOT1,PGK1,PFKP,SLC25A12,HK1,GPI,MDH1
HSA-199991	Membrane Trafficking	56	622	0.39	1.27e-06	9606.ENSP00000216181,9606.ENSP00000221957,9606.ENSP00000248437,9606.ENSP00000251047,9606.ENSP00000261263,9606.ENSP00000261890,9606.ENSP00000263238,9606.ENSP00000263354,9606.ENSP00000264335,9606.ENSP00000264896,9606.ENSP00000265062,9606.ENSP00000273130,9606.ENSP00000280772,9606.ENSP00000282561,9606.ENSP00000299259,9606.ENSP00000306010,9606.ENSP00000306330,9606.ENSP00000309415,9606.ENSP00000310226,…	MYH9,PLIN3,TUBA4A,LMAN1,RAB21,RAB11A,ACTR3,NAPA,YWHAE,SCARB2,RAB7A,DYNC1LI1,ANK3,GJA1,COPS2,ARF4,YWHAG,CLTB,RAB1B,RAB6A,SLC2A4,TUBA1B,TUBB4B,DYNC1H1,SPTBN1,ACTB,COPS5,MYO1C,TFRC,RAB5B,DCTN1,ACTR1A,SPTAN1,YWHAB,DNM1,RAB14,ACTR2,YWHAQ,CD59,YWHAZ,NSF,TF,RAB1A,ARPC4,SCFD1,DCTN2,KIF5A,DCTN4,SERPINA1,HSPA8,COPS7A,ARF1,PACSIN3,USO1,SPTB,CLTC
HSA-390450	Folding of actin by CCT/TriC	9	10	1.39	1.44e-06	9606.ENSP00000258091,9606.ENSP00000275603,9606.ENSP00000280326,9606.ENSP00000286788,9606.ENSP00000295688,9606.ENSP00000299300,9606.ENSP00000317334,9606.ENSP00000349960,9606.ENSP00000377958	CCT7,CCT6A,CCT5,CCT8,CCT3,CCT2,TCP1,ACTB,CCT4
HSA-70263	Gluconeogenesis	13	34	1.01	1.5e-06	9606.ENSP00000225665,9606.ENSP00000226253,9606.ENSP00000229239,9606.ENSP00000229270,9606.ENSP00000234590,9606.ENSP00000297283,9606.ENSP00000324105,9606.ENSP00000327070,9606.ENSP00000359539,9606.ENSP00000362413,9606.ENSP00000388658,9606.ENSP00000405573,9606.ENSP00000438144	SLC25A11,ALDOC,GAPDH,TPI1,ENO1,PGAM2,ENO3,MDH2,GOT1,PGK1,SLC25A12,GPI,MDH1
HSA-71387	Metabolism of carbohydrates	35	292	0.51	1.85e-06	9606.ENSP00000052754,9606.ENSP00000164139,9606.ENSP00000216962,9606.ENSP00000225665,9606.ENSP00000226253,9606.ENSP00000229239,9606.ENSP00000229270,9606.ENSP00000234590,9606.ENSP00000262551,9606.ENSP00000266718,9606.ENSP00000270776,9606.ENSP00000294724,9606.ENSP00000297283,9606.ENSP00000303356,9606.ENSP00000309591,9606.ENSP00000317904,9606.ENSP00000320171,9606.ENSP00000324105,9606.ENSP00000324804,…	DCN,PYGM,PYGB,SLC25A11,ALDOC,GAPDH,TPI1,ENO1,OGN,LUM,PGD,AGL,PGAM2,DCXR,PRKACA,GYS1,PKM,ENO3,PPP2R1A,MDH2,BGN,PGP,UGP2,GYG1,PRELP,PFKM,GOT1,PGM1,PGK1,HSPG2,PFKP,SLC25A12,HK1,GPI,MDH1
HSA-3371497	HSP90 chaperone cycle for steroid hormone receptors (SHR)	15	54	0.87	3.68e-06	9606.ENSP00000248437,9606.ENSP00000273130,9606.ENSP00000314030,9606.ENSP00000335153,9606.ENSP00000336799,9606.ENSP00000341289,9606.ENSP00000348965,9606.ENSP00000354791,9606.ENSP00000358921,9606.ENSP00000360609,9606.ENSP00000364801,9606.ENSP00000378199,9606.ENSP00000408910,9606.ENSP00000414906,9606.ENSP00000432083	TUBA4A,DYNC1LI1,DNAJA2,HSP90AA1,TUBA1B,TUBB4B,DYNC1H1,DCTN1,ACTR1A,HSP90AB1,HSPA1B,HSPA2,DCTN2,DCTN4,HSPA8
HSA-199977	ER to Golgi Anterograde Transport	24	152	0.63	4.21e-06	9606.ENSP00000248437,9606.ENSP00000251047,9606.ENSP00000263354,9606.ENSP00000273130,9606.ENSP00000280772,9606.ENSP00000306010,9606.ENSP00000310226,9606.ENSP00000336799,9606.ENSP00000341289,9606.ENSP00000348965,9606.ENSP00000349259,9606.ENSP00000354791,9606.ENSP00000358921,9606.ENSP00000361824,9606.ENSP00000379191,9606.ENSP00000381293,9606.ENSP00000387286,9606.ENSP00000390783,9606.ENSP00000408910,…	TUBA4A,LMAN1,NAPA,DYNC1LI1,ANK3,ARF4,RAB1B,TUBA1B,TUBB4B,DYNC1H1,SPTBN1,DCTN1,ACTR1A,SPTAN1,CD59,NSF,RAB1A,SCFD1,DCTN2,DCTN4,SERPINA1,ARF1,USO1,SPTB
HSA-389960	Formation of tubulin folding intermediates by CCT/TriC	11	24	1.09	4.77e-06	9606.ENSP00000248437,9606.ENSP00000258091,9606.ENSP00000275603,9606.ENSP00000280326,9606.ENSP00000286788,9606.ENSP00000295688,9606.ENSP00000299300,9606.ENSP00000317334,9606.ENSP00000336799,9606.ENSP00000341289,9606.ENSP00000377958	TUBA4A,CCT7,CCT6A,CCT5,CCT8,CCT3,CCT2,TCP1,TUBA1B,TUBB4B,CCT4
HSA-389958	Cooperation of Prefoldin and TriC/CCT in actin and tubulin folding	12	31	1.02	4.82e-06	9606.ENSP00000248437,9606.ENSP00000258091,9606.ENSP00000275603,9606.ENSP00000280326,9606.ENSP00000286788,9606.ENSP00000295688,9606.ENSP00000299300,9606.ENSP00000317334,9606.ENSP00000336799,9606.ENSP00000341289,9606.ENSP00000349960,9606.ENSP00000377958	TUBA4A,CCT7,CCT6A,CCT5,CCT8,CCT3,CCT2,TCP1,TUBA1B,TUBB4B,ACTB,CCT4
HSA-163210	Formation of ATP by chemiosmotic coupling	10	18	1.18	5.07e-06	9606.ENSP00000215375,9606.ENSP00000262030,9606.ENSP00000290299,9606.ENSP00000292475,9606.ENSP00000300688,9606.ENSP00000301587,9606.ENSP00000306003,9606.ENSP00000349142,9606.ENSP00000358737,9606.ENSP00000381736	ATP5D,ATP5B,ATP5O,ATP5J2,ATP5L,ATP5H,ATP5I,ATP5C1,ATP5F1,ATP5A1
HSA-1474244	Extracellular matrix organization	34	301	0.48	1.05e-05	9606.ENSP00000052754,9606.ENSP00000216286,9606.ENSP00000236671,9606.ENSP00000252999,9606.ENSP00000258341,9606.ENSP00000266718,9606.ENSP00000295550,9606.ENSP00000297268,9606.ENSP00000300527,9606.ENSP00000306099,9606.ENSP00000306361,9606.ENSP00000323856,9606.ENSP00000325527,9606.ENSP00000327336,9606.ENSP00000327801,9606.ENSP00000333769,9606.ENSP00000336829,9606.ENSP00000345008,9606.ENSP00000346839,…	DCN,NID2,CTSD,LAMA5,LAMC1,LUM,COL6A3,COL1A2,COL6A2,FGB,FGA,PLEC,FBN1,BGN,P4HB,BSG,FGG,FBLN5,FN1,COL4A2,DMD,COL6A1,HSPG2,ASPN,COL4A1,ACTN1,ITGB1,FBLN2,LAMB2,LAMA2,CAPN1,DAG1,ITGA7,NCAM1
HSA-389957	Prefoldin mediated transfer of substrate to CCT/TriC	11	27	1.04	1.19e-05	9606.ENSP00000248437,9606.ENSP00000258091,9606.ENSP00000275603,9606.ENSP00000280326,9606.ENSP00000286788,9606.ENSP00000295688,9606.ENSP00000299300,9606.ENSP00000317334,9606.ENSP00000341289,9606.ENSP00000349960,9606.ENSP00000377958	TUBA4A,CCT7,CCT6A,CCT5,CCT8,CCT3,CCT2,TCP1,TUBB4B,ACTB,CCT4
HSA-450408	AUF1 (hnRNP D0) binds and destabilizes mRNA	14	53	0.85	1.73e-05	9606.ENSP00000248553,9606.ENSP00000261303,9606.ENSP00000261712,9606.ENSP00000264639,9606.ENSP00000309474,9606.ENSP00000310129,9606.ENSP00000310572,9606.ENSP00000313199,9606.ENSP00000364801,9606.ENSP00000391211,9606.ENSP00000396937,9606.ENSP00000401802,9606.ENSP00000432083,9606.ENSP00000481029	HSPB1,PSMC1,PSMD11,PSMD3,PSMD1,PSMD2,PSMC5,HNRNPD,HSPA1B,PSMC2,PSMD13,PSMC6,HSPA8,PSMC3
HSA-6802946	Signaling by moderate kinase activity BRAF mutants	13	45	0.89	2.06e-05	9606.ENSP00000211998,9606.ENSP00000261313,9606.ENSP00000268182,9606.ENSP00000306099,9606.ENSP00000306361,9606.ENSP00000316029,9606.ENSP00000336829,9606.ENSP00000339740,9606.ENSP00000346839,9606.ENSP00000349960,9606.ENSP00000358723,9606.ENSP00000361930,9606.ENSP00000479488	VCL,PEBP1,IQGAP1,FGB,FGA,TLN1,FGG,CAMK2D,FN1,ACTB,RAP1A,YWHAB,PHB
HSA-6802955	Paradoxical activation of RAF signaling by kinase inactive BRAF	13	45	0.89	2.06e-05	9606.ENSP00000211998,9606.ENSP00000261313,9606.ENSP00000268182,9606.ENSP00000306099,9606.ENSP00000306361,9606.ENSP00000316029,9606.ENSP00000336829,9606.ENSP00000339740,9606.ENSP00000346839,9606.ENSP00000349960,9606.ENSP00000358723,9606.ENSP00000361930,9606.ENSP00000479488	VCL,PEBP1,IQGAP1,FGB,FGA,TLN1,FGG,CAMK2D,FN1,ACTB,RAP1A,YWHAB,PHB
HSA-9649948	Signaling downstream of RAS mutants	13	45	0.89	2.06e-05	9606.ENSP00000211998,9606.ENSP00000261313,9606.ENSP00000268182,9606.ENSP00000306099,9606.ENSP00000306361,9606.ENSP00000316029,9606.ENSP00000336829,9606.ENSP00000339740,9606.ENSP00000346839,9606.ENSP00000349960,9606.ENSP00000358723,9606.ENSP00000361930,9606.ENSP00000479488	VCL,PEBP1,IQGAP1,FGB,FGA,TLN1,FGG,CAMK2D,FN1,ACTB,RAP1A,YWHAB,PHB
HSA-8957275	Post-translational protein phosphorylation	19	107	0.68	2.22e-05	9606.ENSP00000215909,9606.ENSP00000236850,9606.ENSP00000245907,9606.ENSP00000252486,9606.ENSP00000252825,9606.ENSP00000258341,9606.ENSP00000268150,9606.ENSP00000269141,9606.ENSP00000299767,9606.ENSP00000306361,9606.ENSP00000325527,9606.ENSP00000327801,9606.ENSP00000336829,9606.ENSP00000346839,9606.ENSP00000367265,9606.ENSP00000385385,9606.ENSP00000385834,9606.ENSP00000388325,9606.ENSP00000416066	LGALS1,APOA1,C3,APOE,HRC,LAMC1,MFGE8,CDH2,HSP90B1,FGA,FBN1,P4HB,FGG,FN1,CKAP4,PDIA6,TF,LAMB2,SERPINA1
HSA-597592	Post-translational protein modification	92	1390	0.25	2.5e-05	9606.ENSP00000215909,9606.ENSP00000236850,9606.ENSP00000237530,9606.ENSP00000245907,9606.ENSP00000247461,9606.ENSP00000248437,9606.ENSP00000251047,9606.ENSP00000252486,9606.ENSP00000252825,9606.ENSP00000258341,9606.ENSP00000261263,9606.ENSP00000261303,9606.ENSP00000261712,9606.ENSP00000261890,9606.ENSP00000262646,9606.ENSP00000263354,9606.ENSP00000264639,9606.ENSP00000265062,9606.ENSP00000265333,…	LGALS1,APOA1,RPN2,C3,CANX,TUBA4A,LMAN1,APOE,HRC,LAMC1,RAB21,PSMC1,PSMD11,RAB11A,RAB2A,NAPA,PSMD3,RAB7A,VDAC1,MFGE8,CDH2,DYNC1LI1,ANK3,TOMM70A,CTBP1,RPN1,COPS2,HSP90B1,PDIA3,ARF4,FGA,EEF2,PSMD1,PSMD2,RAB1B,PSMC5,RAB6A,UBE2N,RUVBL1,FBN1,P4HB,TUBA1B,FGG,EEF1A1,GANAB,TUBB4B,RPS2,ETFB,FN1,ART3,DYNC1H1,SPTBN1,ACTB,COPS5,RHOT1,VCP,RAB5B,DCTN1,ACTR1A,VDAC2,SPTAN1,RAB14,CUL4A,HNRNPK,HIST1H2AC,CKAP4,CD59,H…
HSA-382551	Transport of small molecules	57	721	0.33	4.64e-05	9606.ENSP00000236850,9606.ENSP00000249269,9606.ENSP00000252486,9606.ENSP00000261303,9606.ENSP00000261448,9606.ENSP00000261712,9606.ENSP00000261890,9606.ENSP00000262462,9606.ENSP00000264639,9606.ENSP00000265333,9606.ENSP00000265563,9606.ENSP00000269143,9606.ENSP00000276461,9606.ENSP00000281456,9606.ENSP00000286713,9606.ENSP00000300900,9606.ENSP00000305260,9606.ENSP00000305653,9606.ENSP00000309474,…	APOA1,PMPCB,APOE,PSMC1,CASQ2,PSMD11,RAB11A,SLC27A6,PSMD3,VDAC1,PRKAR2A,AFG3L2,ERLIN2,SLC25A4,STOM,CA4,GNB2,LETM1,PSMD1,PRKACA,PSMD2,PSMC5,SLC2A4,P4HB,BSG,HBB,CAMK2D,STOML2,APOA4,VCP,TFRC,ATP1A2,RYR2,CYB5R1,ATP1B1,GNAS,SLC25A5,VDAC2,SLC25A6,PRKAR1A,MB,TF,PSMC2,PSMD13,PSMC6,VDAC3,CA1,ATP2A2,PHB2,CAND1,NCEH1,ATP1A3,ATP1A1,PHB,CLTC,PSMC3,GNB1
HSA-2173782	Binding and Uptake of Ligands by Scavenger Receptors	12	41	0.9	5.24e-05	9606.ENSP00000236850,9606.ENSP00000252486,9606.ENSP00000254801,9606.ENSP00000265132,9606.ENSP00000265983,9606.ENSP00000297268,9606.ENSP00000299767,9606.ENSP00000333994,9606.ENSP00000335153,9606.ENSP00000353654,9606.ENSP00000364979,9606.ENSP00000399421	APOA1,APOE,IGJ,AMBP,HPX,COL1A2,HSP90B1,HBB,HSP90AA1,COL4A2,COL4A1,CD36
HSA-69275	G2/M Transition	25	193	0.54	5.61e-05	9606.ENSP00000248437,9606.ENSP00000261303,9606.ENSP00000261712,9606.ENSP00000264335,9606.ENSP00000264639,9606.ENSP00000306330,9606.ENSP00000309474,9606.ENSP00000309591,9606.ENSP00000310129,9606.ENSP00000310572,9606.ENSP00000324804,9606.ENSP00000335153,9606.ENSP00000336799,9606.ENSP00000339001,9606.ENSP00000341289,9606.ENSP00000348965,9606.ENSP00000354791,9606.ENSP00000358921,9606.ENSP00000360609,…	TUBA4A,PSMC1,PSMD11,YWHAE,PSMD3,YWHAG,PSMD1,PRKACA,PSMD2,PSMC5,PPP2R1A,HSP90AA1,TUBA1B,TUBB,TUBB4B,DYNC1H1,DCTN1,ACTR1A,HSP90AB1,PPP1CB,PSMC2,PSMD13,PSMC6,DCTN2,PSMC3
HSA-70171	Glycolysis	15	72	0.75	7.53e-05	9606.ENSP00000226253,9606.ENSP00000229239,9606.ENSP00000229270,9606.ENSP00000234590,9606.ENSP00000297283,9606.ENSP00000309591,9606.ENSP00000320171,9606.ENSP00000324105,9606.ENSP00000324804,9606.ENSP00000330918,9606.ENSP00000345771,9606.ENSP00000362413,9606.ENSP00000370517,9606.ENSP00000402103,9606.ENSP00000405573	ALDOC,GAPDH,TPI1,ENO1,PGAM2,PRKACA,PKM,ENO3,PPP2R1A,PGP,PFKM,PGK1,PFKP,HK1,GPI
HSA-5673001	RAF/MAP kinase cascade	30	274	0.47	9.88e-05	9606.ENSP00000211998,9606.ENSP00000261303,9606.ENSP00000261313,9606.ENSP00000261712,9606.ENSP00000264639,9606.ENSP00000268182,9606.ENSP00000306099,9606.ENSP00000306361,9606.ENSP00000309474,9606.ENSP00000310129,9606.ENSP00000310572,9606.ENSP00000316029,9606.ENSP00000324804,9606.ENSP00000336829,9606.ENSP00000339740,9606.ENSP00000346839,9606.ENSP00000349259,9606.ENSP00000349960,9606.ENSP00000358723,…	VCL,PSMC1,PEBP1,PSMD11,PSMD3,IQGAP1,FGB,FGA,PSMD1,PSMD2,PSMC5,TLN1,PPP2R1A,FGG,CAMK2D,FN1,SPTBN1,ACTB,RAP1A,SPTAN1,YWHAB,PPP1CB,PSMC2,PSMD13,PSMC6,ACTN2,SPTB,PHB,NCAM1,PSMC3
HSA-216083	Integrin cell surface interactions	16	85	0.71	0.0001	9606.ENSP00000266718,9606.ENSP00000295550,9606.ENSP00000297268,9606.ENSP00000300527,9606.ENSP00000306099,9606.ENSP00000306361,9606.ENSP00000325527,9606.ENSP00000333769,9606.ENSP00000336829,9606.ENSP00000346839,9606.ENSP00000353654,9606.ENSP00000355180,9606.ENSP00000363827,9606.ENSP00000364979,9606.ENSP00000379350,9606.ENSP00000452120	LUM,COL6A3,COL1A2,COL6A2,FGB,FGA,FBN1,BSG,FGG,FN1,COL4A2,COL6A1,HSPG2,COL4A1,ITGB1,ITGA7
HSA-450531	Regulation of mRNA stability by proteins that bind AU-rich elements	16	85	0.71	0.0001	9606.ENSP00000248553,9606.ENSP00000261303,9606.ENSP00000261712,9606.ENSP00000264639,9606.ENSP00000309474,9606.ENSP00000310129,9606.ENSP00000310572,9606.ENSP00000313199,9606.ENSP00000361930,9606.ENSP00000364801,9606.ENSP00000379287,9606.ENSP00000391211,9606.ENSP00000396937,9606.ENSP00000401802,9606.ENSP00000432083,9606.ENSP00000481029	HSPB1,PSMC1,PSMD11,PSMD3,PSMD1,PSMD2,PSMC5,HNRNPD,YWHAB,HSPA1B,YWHAZ,PSMC2,PSMD13,PSMC6,HSPA8,PSMC3
HSA-6802948	Signaling by high-kinase activity BRAF mutants	11	36	0.92	0.00011	9606.ENSP00000211998,9606.ENSP00000261313,9606.ENSP00000268182,9606.ENSP00000306099,9606.ENSP00000306361,9606.ENSP00000316029,9606.ENSP00000336829,9606.ENSP00000346839,9606.ENSP00000349960,9606.ENSP00000358723,9606.ENSP00000361930	VCL,PEBP1,IQGAP1,FGB,FGA,TLN1,FGG,FN1,ACTB,RAP1A,YWHAB
HSA-8852276	The role of GTSE1 in G2/M progression after G2 checkpoint	15	75	0.73	0.00011	9606.ENSP00000248437,9606.ENSP00000261303,9606.ENSP00000261712,9606.ENSP00000264639,9606.ENSP00000309474,9606.ENSP00000310129,9606.ENSP00000310572,9606.ENSP00000335153,9606.ENSP00000336799,9606.ENSP00000341289,9606.ENSP00000360609,9606.ENSP00000391211,9606.ENSP00000396937,9606.ENSP00000401802,9606.ENSP00000481029	TUBA4A,PSMC1,PSMD11,PSMD3,PSMD1,PSMD2,PSMC5,HSP90AA1,TUBA1B,TUBB4B,HSP90AB1,PSMC2,PSMD13,PSMC6,PSMC3
HSA-5610787	Hedgehog off state	18	110	0.65	0.00012	9606.ENSP00000248437,9606.ENSP00000261303,9606.ENSP00000261712,9606.ENSP00000264639,9606.ENSP00000265563,9606.ENSP00000309474,9606.ENSP00000309591,9606.ENSP00000310129,9606.ENSP00000310572,9606.ENSP00000324806,9606.ENSP00000336799,9606.ENSP00000341289,9606.ENSP00000360141,9606.ENSP00000376475,9606.ENSP00000391211,9606.ENSP00000396937,9606.ENSP00000401802,9606.ENSP00000481029	TUBA4A,PSMC1,PSMD11,PSMD3,PRKAR2A,PSMD1,PRKACA,PSMD2,PSMC5,GSK3B,TUBA1B,TUBB4B,GNAS,PRKAR1A,PSMC2,PSMD13,PSMC6,PSMC3
HSA-381426	Regulation of Insulin-like Growth Factor (IGF) transport and uptake by Insulin-like Growth Factor Binding Proteins (IGFBPs)	19	124	0.62	0.00014	9606.ENSP00000215909,9606.ENSP00000236850,9606.ENSP00000245907,9606.ENSP00000252486,9606.ENSP00000252825,9606.ENSP00000258341,9606.ENSP00000268150,9606.ENSP00000269141,9606.ENSP00000299767,9606.ENSP00000306361,9606.ENSP00000325527,9606.ENSP00000327801,9606.ENSP00000336829,9606.ENSP00000346839,9606.ENSP00000367265,9606.ENSP00000385385,9606.ENSP00000385834,9606.ENSP00000388325,9606.ENSP00000416066	LGALS1,APOA1,C3,APOE,HRC,LAMC1,MFGE8,CDH2,HSP90B1,FGA,FBN1,P4HB,FGG,FN1,CKAP4,PDIA6,TF,LAMB2,SERPINA1
HSA-3000157	Laminin interactions	10	30	0.95	0.00017	9606.ENSP00000216286,9606.ENSP00000252999,9606.ENSP00000258341,9606.ENSP00000353654,9606.ENSP00000363827,9606.ENSP00000364979,9606.ENSP00000379350,9606.ENSP00000388325,9606.ENSP00000400365,9606.ENSP00000452120	NID2,LAMA5,LAMC1,COL4A2,HSPG2,COL4A1,ITGB1,LAMB2,LAMA2,ITGA7
HSA-446203	Asparagine N-linked glycosylation	31	300	0.45	0.00018	9606.ENSP00000237530,9606.ENSP00000247461,9606.ENSP00000248437,9606.ENSP00000251047,9606.ENSP00000261303,9606.ENSP00000263354,9606.ENSP00000273130,9606.ENSP00000280772,9606.ENSP00000296255,9606.ENSP00000300289,9606.ENSP00000306010,9606.ENSP00000310226,9606.ENSP00000336799,9606.ENSP00000340466,9606.ENSP00000341289,9606.ENSP00000348965,9606.ENSP00000349259,9606.ENSP00000351777,9606.ENSP00000354791,…	RPN2,CANX,TUBA4A,LMAN1,PSMC1,NAPA,DYNC1LI1,ANK3,RPN1,PDIA3,ARF4,RAB1B,TUBA1B,GANAB,TUBB4B,DYNC1H1,SPTBN1,VCP,DCTN1,ACTR1A,SPTAN1,CD59,NSF,RAB1A,SCFD1,DCTN2,DCTN4,SERPINA1,ARF1,USO1,SPTB
HSA-204174	Regulation of pyruvate dehydrogenase (PDH) complex	8	16	1.13	0.00019	9606.ENSP00000205402,9606.ENSP00000227868,9606.ENSP00000280346,9606.ENSP00000307241,9606.ENSP00000369134,9606.ENSP00000376352,9606.ENSP00000379503,9606.ENSP00000420927	DLD,PDHX,DLAT,PDHB,PDHA1,PDK1,PDP1,PDK2
HSA-8949215	Mitochondrial calcium ion transport	9	23	1.02	0.0002	9606.ENSP00000249269,9606.ENSP00000265333,9606.ENSP00000269143,9606.ENSP00000305653,9606.ENSP00000348886,9606.ENSP00000361635,9606.ENSP00000428845,9606.ENSP00000441875,9606.ENSP00000479488	PMPCB,VDAC1,AFG3L2,LETM1,STOML2,VDAC2,VDAC3,PHB2,PHB
HSA-5683057	MAPK family signaling cascades	32	319	0.43	0.00021	9606.ENSP00000211998,9606.ENSP00000248553,9606.ENSP00000261303,9606.ENSP00000261313,9606.ENSP00000261712,9606.ENSP00000264639,9606.ENSP00000268182,9606.ENSP00000306099,9606.ENSP00000306361,9606.ENSP00000309474,9606.ENSP00000309591,9606.ENSP00000310129,9606.ENSP00000310572,9606.ENSP00000316029,9606.ENSP00000324804,9606.ENSP00000336829,9606.ENSP00000339740,9606.ENSP00000346839,9606.ENSP00000349259,…	VCL,HSPB1,PSMC1,PEBP1,PSMD11,PSMD3,IQGAP1,FGB,FGA,PSMD1,PRKACA,PSMD2,PSMC5,TLN1,PPP2R1A,FGG,CAMK2D,FN1,SPTBN1,ACTB,RAP1A,SPTAN1,YWHAB,PPP1CB,PSMC2,PSMD13,PSMC6,ACTN2,SPTB,PHB,NCAM1,PSMC3
HSA-9663891	Selective autophagy	15	80	0.7	0.00021	9606.ENSP00000216034,9606.ENSP00000221957,9606.ENSP00000248437,9606.ENSP00000265333,9606.ENSP00000273130,9606.ENSP00000284320,9606.ENSP00000316176,9606.ENSP00000335153,9606.ENSP00000336799,9606.ENSP00000341289,9606.ENSP00000348965,9606.ENSP00000351777,9606.ENSP00000418770,9606.ENSP00000432083,9606.ENSP00000446007	TOMM22,PLIN3,TUBA4A,VDAC1,DYNC1LI1,TOMM70A,UBE2N,HSP90AA1,TUBA1B,TUBB4B,DYNC1H1,VCP,PARK7,HSPA8,VIM
HSA-3000171	Non-integrin membrane-ECM interactions	13	59	0.77	0.00022	9606.ENSP00000252999,9606.ENSP00000258341,9606.ENSP00000297268,9606.ENSP00000346839,9606.ENSP00000353654,9606.ENSP00000354923,9606.ENSP00000363827,9606.ENSP00000364979,9606.ENSP00000377941,9606.ENSP00000379350,9606.ENSP00000388325,9606.ENSP00000400365,9606.ENSP00000442600	LAMA5,LAMC1,COL1A2,FN1,COL4A2,DMD,HSPG2,COL4A1,ACTN1,ITGB1,LAMB2,LAMA2,DAG1
HSA-5674135	MAP2K and MAPK activation	11	40	0.87	0.00023	9606.ENSP00000211998,9606.ENSP00000261313,9606.ENSP00000268182,9606.ENSP00000306099,9606.ENSP00000306361,9606.ENSP00000316029,9606.ENSP00000336829,9606.ENSP00000346839,9606.ENSP00000349960,9606.ENSP00000358723,9606.ENSP00000361930	VCL,PEBP1,IQGAP1,FGB,FGA,TLN1,FGG,FN1,ACTB,RAP1A,YWHAB
HSA-1445148	Translocation of SLC2A4 (GLUT4) to the plasma membrane	14	70	0.73	0.00024	9606.ENSP00000216181,9606.ENSP00000248437,9606.ENSP00000261890,9606.ENSP00000264335,9606.ENSP00000306330,9606.ENSP00000320935,9606.ENSP00000336799,9606.ENSP00000341289,9606.ENSP00000349960,9606.ENSP00000352834,9606.ENSP00000361930,9606.ENSP00000362946,9606.ENSP00000371267,9606.ENSP00000379287	MYH9,TUBA4A,RAB11A,YWHAE,YWHAG,SLC2A4,TUBA1B,TUBB4B,ACTB,MYO1C,YWHAB,RAB14,YWHAQ,YWHAZ
HSA-1500931	Cell-Cell communication	19	130	0.6	0.00024	9606.ENSP00000252699,9606.ENSP00000268182,9606.ENSP00000268613,9606.ENSP00000269141,9606.ENSP00000304669,9606.ENSP00000323856,9606.ENSP00000327145,9606.ENSP00000334008,9606.ENSP00000342858,9606.ENSP00000344456,9606.ENSP00000349259,9606.ENSP00000349960,9606.ENSP00000358866,9606.ENSP00000361824,9606.ENSP00000377508,9606.ENSP00000377941,9606.ENSP00000379350,9606.ENSP00000379975,9606.ENSP00000443495	ACTN4,IQGAP1,CDH13,CDH2,CTNNA1,PLEC,FLNC,PARVA,FERMT2,CTNNB1,SPTBN1,ACTB,FLNA,SPTAN1,JUP,ACTN1,ITGB1,ILK,ACTN2
HSA-77286	Mitochondrial fatty acid beta-oxidation of saturated fatty acids	7	11	1.23	0.00025	9606.ENSP00000242592,9606.ENSP00000325136,9606.ENSP00000357535,9606.ENSP00000359871,9606.ENSP00000370023,9606.ENSP00000438689,9606.ENSP00000474560	ACADS,HADHB,ECHS1,ACADM,HADHA,ACADVL,HADH
HSA-6802957	Oncogenic MAPK signaling	15	82	0.69	0.00026	9606.ENSP00000211998,9606.ENSP00000261313,9606.ENSP00000268182,9606.ENSP00000306099,9606.ENSP00000306361,9606.ENSP00000316029,9606.ENSP00000336829,9606.ENSP00000339740,9606.ENSP00000346839,9606.ENSP00000347581,9606.ENSP00000349960,9606.ENSP00000358723,9606.ENSP00000361930,9606.ENSP00000378769,9606.ENSP00000479488	VCL,PEBP1,IQGAP1,FGB,FGA,TLN1,FGG,CAMK2D,FN1,AGK,ACTB,RAP1A,YWHAB,PPP1CB,PHB
HSA-9656223	Signaling by RAF1 mutants	11	41	0.86	0.00027	9606.ENSP00000211998,9606.ENSP00000268182,9606.ENSP00000306099,9606.ENSP00000306361,9606.ENSP00000316029,9606.ENSP00000336829,9606.ENSP00000339740,9606.ENSP00000346839,9606.ENSP00000349960,9606.ENSP00000358723,9606.ENSP00000361930	VCL,IQGAP1,FGB,FGA,TLN1,FGG,CAMK2D,FN1,ACTB,RAP1A,YWHAB
HSA-5358351	Signaling by Hedgehog	20	146	0.57	0.00031	9606.ENSP00000248437,9606.ENSP00000261303,9606.ENSP00000261712,9606.ENSP00000264639,9606.ENSP00000265563,9606.ENSP00000309474,9606.ENSP00000309591,9606.ENSP00000310129,9606.ENSP00000310572,9606.ENSP00000324806,9606.ENSP00000327801,9606.ENSP00000336799,9606.ENSP00000341289,9606.ENSP00000351777,9606.ENSP00000360141,9606.ENSP00000376475,9606.ENSP00000391211,9606.ENSP00000396937,9606.ENSP00000401802,…	TUBA4A,PSMC1,PSMD11,PSMD3,PRKAR2A,PSMD1,PRKACA,PSMD2,PSMC5,GSK3B,P4HB,TUBA1B,TUBB4B,VCP,GNAS,PRKAR1A,PSMC2,PSMD13,PSMC6,PSMC3
HSA-6814122	Cooperation of PDCL (PhLP1) and TRiC/CCT in G-protein beta folding	11	42	0.85	0.00032	9606.ENSP00000258091,9606.ENSP00000275603,9606.ENSP00000280326,9606.ENSP00000286788,9606.ENSP00000295688,9606.ENSP00000299300,9606.ENSP00000305260,9606.ENSP00000312999,9606.ENSP00000317334,9606.ENSP00000377958,9606.ENSP00000481878	CCT7,CCT6A,CCT5,CCT8,CCT3,CCT2,GNB2,GNAI2,TCP1,CCT4,GNB1
HSA-446353	Cell-extracellular matrix interactions	8	18	1.08	0.00033	9606.ENSP00000327145,9606.ENSP00000334008,9606.ENSP00000342858,9606.ENSP00000349960,9606.ENSP00000358866,9606.ENSP00000377941,9606.ENSP00000379350,9606.ENSP00000379975	FLNC,PARVA,FERMT2,ACTB,FLNA,ACTN1,ITGB1,ILK
HSA-75153	Apoptotic execution phase	12	52	0.79	0.00034	9606.ENSP00000257192,9606.ENSP00000290158,9606.ENSP00000323856,9606.ENSP00000339566,9606.ENSP00000344456,9606.ENSP00000344504,9606.ENSP00000361824,9606.ENSP00000362924,9606.ENSP00000369129,9606.ENSP00000392330,9606.ENSP00000446007,9606.ENSP00000449089	DSG1,KPNB1,PLEC,HIST1H1C,CTNNB1,H1F0,SPTAN1,GSN,DSP,BCAP31,VIM,DNM1L
HSA-6802952	Signaling by BRAF and RAF fusions	13	65	0.73	0.00052	9606.ENSP00000211998,9606.ENSP00000261313,9606.ENSP00000268182,9606.ENSP00000306099,9606.ENSP00000306361,9606.ENSP00000316029,9606.ENSP00000336829,9606.ENSP00000339740,9606.ENSP00000346839,9606.ENSP00000347581,9606.ENSP00000349960,9606.ENSP00000358723,9606.ENSP00000361930	VCL,PEBP1,IQGAP1,FGB,FGA,TLN1,FGG,CAMK2D,FN1,AGK,ACTB,RAP1A,YWHAB
HSA-162909	Host Interactions of HIV factors	18	129	0.58	0.00076	9606.ENSP00000261303,9606.ENSP00000261712,9606.ENSP00000264639,9606.ENSP00000281456,9606.ENSP00000290158,9606.ENSP00000309474,9606.ENSP00000310129,9606.ENSP00000310572,9606.ENSP00000360671,9606.ENSP00000370808,9606.ENSP00000379873,9606.ENSP00000391211,9606.ENSP00000396937,9606.ENSP00000401802,9606.ENSP00000419425,9606.ENSP00000440005,9606.ENSP00000446215,9606.ENSP00000481029	PSMC1,PSMD11,PSMD3,SLC25A4,KPNB1,PSMD1,PSMD2,PSMC5,SLC25A5,SLC25A6,HLA-A,PSMC2,PSMD13,PSMC6,PPIA,ARF1,RAN,PSMC3
HSA-445355	Smooth Muscle Contraction	10	38	0.85	0.00086	9606.ENSP00000211998,9606.ENSP00000316029,9606.ENSP00000346032,9606.ENSP00000346550,9606.ENSP00000351022,9606.ENSP00000357516,9606.ENSP00000360293,9606.ENSP00000366109,9606.ENSP00000386881,9606.ENSP00000446955	VCL,TLN1,ANXA2,ANXA6,TPM1,TPM3,SORBS1,ANXA1,DYSF,MYL6
HSA-5610783	Degradation of GLI2 by the proteasome	12	58	0.75	0.00088	9606.ENSP00000261303,9606.ENSP00000261712,9606.ENSP00000264639,9606.ENSP00000309474,9606.ENSP00000309591,9606.ENSP00000310129,9606.ENSP00000310572,9606.ENSP00000324806,9606.ENSP00000391211,9606.ENSP00000396937,9606.ENSP00000401802,9606.ENSP00000481029	PSMC1,PSMD11,PSMD3,PSMD1,PRKACA,PSMD2,PSMC5,GSK3B,PSMC2,PSMD13,PSMC6,PSMC3
HSA-5610785	GLI3 is processed to GLI3R by the proteasome	12	58	0.75	0.00088	9606.ENSP00000261303,9606.ENSP00000261712,9606.ENSP00000264639,9606.ENSP00000309474,9606.ENSP00000309591,9606.ENSP00000310129,9606.ENSP00000310572,9606.ENSP00000324806,9606.ENSP00000391211,9606.ENSP00000396937,9606.ENSP00000401802,9606.ENSP00000481029	PSMC1,PSMD11,PSMD3,PSMD1,PRKACA,PSMD2,PSMC5,GSK3B,PSMC2,PSMD13,PSMC6,PSMC3
HSA-1236974	ER-Phagosome pathway	14	81	0.67	0.00094	9606.ENSP00000261303,9606.ENSP00000261712,9606.ENSP00000264639,9606.ENSP00000300289,9606.ENSP00000309474,9606.ENSP00000310129,9606.ENSP00000310572,9606.ENSP00000379873,9606.ENSP00000391211,9606.ENSP00000396937,9606.ENSP00000399168,9606.ENSP00000399421,9606.ENSP00000401802,9606.ENSP00000481029	PSMC1,PSMD11,PSMD3,PDIA3,PSMD1,PSMD2,PSMC5,HLA-A,PSMC2,PSMD13,HLA-B,CD36,PSMC6,PSMC3
HSA-195253	Degradation of beta-catenin by the destruction complex	14	81	0.67	0.00094	9606.ENSP00000261303,9606.ENSP00000261712,9606.ENSP00000264639,9606.ENSP00000290921,9606.ENSP00000309474,9606.ENSP00000310129,9606.ENSP00000310572,9606.ENSP00000324804,9606.ENSP00000324806,9606.ENSP00000344456,9606.ENSP00000391211,9606.ENSP00000396937,9606.ENSP00000401802,9606.ENSP00000481029	PSMC1,PSMD11,PSMD3,CTBP1,PSMD1,PSMD2,PSMC5,PPP2R1A,GSK3B,CTNNB1,PSMC2,PSMD13,PSMC6,PSMC3
HSA-5678895	Defective CFTR causes cystic fibrosis	12	59	0.74	0.00099	9606.ENSP00000261303,9606.ENSP00000261712,9606.ENSP00000264639,9606.ENSP00000276461,9606.ENSP00000309474,9606.ENSP00000310129,9606.ENSP00000310572,9606.ENSP00000351777,9606.ENSP00000391211,9606.ENSP00000396937,9606.ENSP00000401802,9606.ENSP00000481029	PSMC1,PSMD11,PSMD3,ERLIN2,PSMD1,PSMD2,PSMC5,VCP,PSMC2,PSMD13,PSMC6,PSMC3
HSA-390466	Chaperonin-mediated protein folding	15	94	0.63	0.001	9606.ENSP00000248437,9606.ENSP00000258091,9606.ENSP00000275603,9606.ENSP00000280326,9606.ENSP00000286788,9606.ENSP00000295688,9606.ENSP00000299300,9606.ENSP00000305260,9606.ENSP00000312999,9606.ENSP00000317334,9606.ENSP00000336799,9606.ENSP00000341289,9606.ENSP00000349960,9606.ENSP00000377958,9606.ENSP00000481878	TUBA4A,CCT7,CCT6A,CCT5,CCT8,CCT3,CCT2,GNB2,GNAI2,TCP1,TUBA1B,TUBB4B,ACTB,CCT4,GNB1
HSA-9613829	Chaperone Mediated Autophagy	8	22	0.99	0.001	9606.ENSP00000221957,9606.ENSP00000333994,9606.ENSP00000335153,9606.ENSP00000339063,9606.ENSP00000360609,9606.ENSP00000418770,9606.ENSP00000432083,9606.ENSP00000446007	PLIN3,HBB,HSP90AA1,EEF1A1,HSP90AB1,PARK7,HSPA8,VIM
HSA-2132295	MHC class II antigen presentation	17	120	0.58	0.0011	9606.ENSP00000236671,9606.ENSP00000247461,9606.ENSP00000248437,9606.ENSP00000265062,9606.ENSP00000273130,9606.ENSP00000289228,9606.ENSP00000336799,9606.ENSP00000341289,9606.ENSP00000348965,9606.ENSP00000354791,9606.ENSP00000358921,9606.ENSP00000362014,9606.ENSP00000408910,9606.ENSP00000408979,9606.ENSP00000414906,9606.ENSP00000440005,9606.ENSP00000479606	CTSD,CANX,TUBA4A,RAB7A,DYNC1LI1,ACTR1B,TUBA1B,TUBB4B,DYNC1H1,DCTN1,ACTR1A,DNM1,DCTN2,KIF5A,DCTN4,ARF1,CLTC
HSA-75815	Ubiquitin-dependent degradation of Cyclin D	11	50	0.77	0.0012	9606.ENSP00000261303,9606.ENSP00000261712,9606.ENSP00000264639,9606.ENSP00000309474,9606.ENSP00000310129,9606.ENSP00000310572,9606.ENSP00000324806,9606.ENSP00000391211,9606.ENSP00000396937,9606.ENSP00000401802,9606.ENSP00000481029	PSMC1,PSMD11,PSMD3,PSMD1,PSMD2,PSMC5,GSK3B,PSMC2,PSMD13,PSMC6,PSMC3
HSA-169911	Regulation of Apoptosis	11	51	0.76	0.0014	9606.ENSP00000261303,9606.ENSP00000261712,9606.ENSP00000264639,9606.ENSP00000309474,9606.ENSP00000310129,9606.ENSP00000310572,9606.ENSP00000354681,9606.ENSP00000391211,9606.ENSP00000396937,9606.ENSP00000401802,9606.ENSP00000481029	PSMC1,PSMD11,PSMD3,PSMD1,PSMD2,PSMC5,OPA1,PSMC2,PSMD13,PSMC6,PSMC3
HSA-195258	RHO GTPase Effectors	28	289	0.42	0.0014	9606.ENSP00000216181,9606.ENSP00000248437,9606.ENSP00000263238,9606.ENSP00000264335,9606.ENSP00000268182,9606.ENSP00000273130,9606.ENSP00000304669,9606.ENSP00000306330,9606.ENSP00000324804,9606.ENSP00000336799,9606.ENSP00000341289,9606.ENSP00000344456,9606.ENSP00000348965,9606.ENSP00000349960,9606.ENSP00000357727,9606.ENSP00000358866,9606.ENSP00000361930,9606.ENSP00000367022,9606.ENSP00000367220,…	MYH9,TUBA4A,ACTR3,YWHAE,IQGAP1,DYNC1LI1,CTNNA1,YWHAG,PPP2R1A,TUBA1B,TUBB4B,CTNNB1,DYNC1H1,ACTB,S100A9,FLNA,YWHAB,HIST1H2AC,ACTR2,YWHAQ,PPP1CB,YWHAZ,ITGB1,ARPC4,KIF5A,CFL1,MYL6,HIST1H2BH
HSA-5358346	Hedgehog ligand biogenesis	12	63	0.71	0.0016	9606.ENSP00000261303,9606.ENSP00000261712,9606.ENSP00000264639,9606.ENSP00000309474,9606.ENSP00000310129,9606.ENSP00000310572,9606.ENSP00000327801,9606.ENSP00000351777,9606.ENSP00000391211,9606.ENSP00000396937,9606.ENSP00000401802,9606.ENSP00000481029	PSMC1,PSMD11,PSMD3,PSMD1,PSMD2,PSMC5,P4HB,VCP,PSMC2,PSMD13,PSMC6,PSMC3
HSA-77348	Beta oxidation of octanoyl-CoA to hexanoyl-CoA	5	5	1.43	0.0016	9606.ENSP00000325136,9606.ENSP00000357535,9606.ENSP00000359871,9606.ENSP00000370023,9606.ENSP00000474560	HADHB,ECHS1,ACADM,HADHA,HADH
HSA-77350	Beta oxidation of hexanoyl-CoA to butanoyl-CoA	5	5	1.43	0.0016	9606.ENSP00000242592,9606.ENSP00000325136,9606.ENSP00000357535,9606.ENSP00000370023,9606.ENSP00000474560	ACADS,HADHB,ECHS1,HADHA,HADH
HSA-9604323	Negative regulation of NOTCH4 signaling	11	52	0.76	0.0016	9606.ENSP00000261303,9606.ENSP00000261712,9606.ENSP00000264639,9606.ENSP00000309474,9606.ENSP00000310129,9606.ENSP00000310572,9606.ENSP00000379287,9606.ENSP00000391211,9606.ENSP00000396937,9606.ENSP00000401802,9606.ENSP00000481029	PSMC1,PSMD11,PSMD3,PSMD1,PSMD2,PSMC5,YWHAZ,PSMC2,PSMD13,PSMC6,PSMC3
HSA-9646399	Aggrephagy	10	42	0.81	0.0016	9606.ENSP00000248437,9606.ENSP00000273130,9606.ENSP00000316176,9606.ENSP00000335153,9606.ENSP00000336799,9606.ENSP00000341289,9606.ENSP00000348965,9606.ENSP00000351777,9606.ENSP00000418770,9606.ENSP00000446007	TUBA4A,DYNC1LI1,UBE2N,HSP90AA1,TUBA1B,TUBB4B,DYNC1H1,VCP,PARK7,VIM
HSA-556833	Metabolism of lipids	52	733	0.28	0.0018	9606.ENSP00000196371,9606.ENSP00000220764,9606.ENSP00000221957,9606.ENSP00000236850,9606.ENSP00000238651,9606.ENSP00000242592,9606.ENSP00000244043,9606.ENSP00000251527,9606.ENSP00000262430,9606.ENSP00000265838,9606.ENSP00000278353,9606.ENSP00000282541,9606.ENSP00000285093,9606.ENSP00000290158,9606.ENSP00000290429,9606.ENSP00000301729,9606.ENSP00000309591,9606.ENSP00000315013,9606.ENSP00000325136,…	OXCT1,DECR1,PLIN3,APOA1,ACOT2,ACADS,PTGIS,ESYT2,MLYCD,ACAT1,HSD17B12,GPD1L,ACAA2,KPNB1,MCAT,ECI1,PRKACA,CRAT,HADHB,SLC25A20,CAV1,PTGES2,ALDH3A2,AGK,ECHS1,ACADM,CPT2,ANKRD1,FABP3,RAB14,HSD17B8,PCCA,ACOT9,ECI2,HADHA,ASAH1,BDH1,PPP1CB,CPT1B,TSPO,FHL2,CD36,PNPLA8,VAPB,PCCB,HSD17B4,ACSL1,ACADVL,ARF1,RAN,HADH,CPNE3
HSA-5619084	ABC transporter disorders	13	75	0.67	0.0018	9606.ENSP00000236850,9606.ENSP00000261303,9606.ENSP00000261712,9606.ENSP00000264639,9606.ENSP00000276461,9606.ENSP00000309474,9606.ENSP00000310129,9606.ENSP00000310572,9606.ENSP00000351777,9606.ENSP00000391211,9606.ENSP00000396937,9606.ENSP00000401802,9606.ENSP00000481029	APOA1,PSMC1,PSMD11,PSMD3,ERLIN2,PSMD1,PSMD2,PSMC5,VCP,PSMC2,PSMD13,PSMC6,PSMC3
HSA-5362517	Signaling by Retinoic Acid	10	43	0.8	0.0019	9606.ENSP00000205402,9606.ENSP00000227868,9606.ENSP00000280346,9606.ENSP00000307241,9606.ENSP00000369134,9606.ENSP00000370648,9606.ENSP00000376352,9606.ENSP00000379011,9606.ENSP00000391121,9606.ENSP00000420927	DLD,PDHX,DLAT,PDHB,PDHA1,RDH14,PDK1,CPT1B,RDH13,PDK2
HSA-5362768	Hh mutants are degraded by ERAD	11	54	0.74	0.0021	9606.ENSP00000261303,9606.ENSP00000261712,9606.ENSP00000264639,9606.ENSP00000309474,9606.ENSP00000310129,9606.ENSP00000310572,9606.ENSP00000351777,9606.ENSP00000391211,9606.ENSP00000396937,9606.ENSP00000401802,9606.ENSP00000481029	PSMC1,PSMD11,PSMD3,PSMD1,PSMD2,PSMC5,VCP,PSMC2,PSMD13,PSMC6,PSMC3
HSA-8856688	Golgi-to-ER retrograde transport	17	130	0.55	0.0025	9606.ENSP00000248437,9606.ENSP00000263354,9606.ENSP00000273130,9606.ENSP00000306010,9606.ENSP00000310226,9606.ENSP00000311449,9606.ENSP00000336799,9606.ENSP00000341289,9606.ENSP00000348965,9606.ENSP00000354791,9606.ENSP00000358921,9606.ENSP00000381293,9606.ENSP00000387286,9606.ENSP00000408910,9606.ENSP00000408979,9606.ENSP00000414906,9606.ENSP00000440005	TUBA4A,NAPA,DYNC1LI1,ARF4,RAB1B,RAB6A,TUBA1B,TUBB4B,DYNC1H1,DCTN1,ACTR1A,NSF,RAB1A,DCTN2,KIF5A,DCTN4,ARF1
HSA-77288	Mitochondrial fatty acid beta-oxidation of unsaturated fatty acids	5	6	1.35	0.0026	9606.ENSP00000220764,9606.ENSP00000301729,9606.ENSP00000325136,9606.ENSP00000359871,9606.ENSP00000370023	DECR1,ECI1,HADHB,ACADM,HADHA
HSA-77346	Beta oxidation of decanoyl-CoA to octanoyl-CoA-CoA	5	6	1.35	0.0026	9606.ENSP00000325136,9606.ENSP00000357535,9606.ENSP00000359871,9606.ENSP00000370023,9606.ENSP00000474560	HADHB,ECHS1,ACADM,HADHA,HADH
HSA-446728	Cell junction organization	14	92	0.61	0.0029	9606.ENSP00000268613,9606.ENSP00000269141,9606.ENSP00000304669,9606.ENSP00000323856,9606.ENSP00000327145,9606.ENSP00000334008,9606.ENSP00000342858,9606.ENSP00000344456,9606.ENSP00000349960,9606.ENSP00000358866,9606.ENSP00000377508,9606.ENSP00000377941,9606.ENSP00000379350,9606.ENSP00000379975	CDH13,CDH2,CTNNA1,PLEC,FLNC,PARVA,FERMT2,CTNNB1,ACTB,FLNA,JUP,ACTN1,ITGB1,ILK
HSA-5663202	Diseases of signal transduction by growth factor receptors and second messengers	33	392	0.36	0.0031	9606.ENSP00000211998,9606.ENSP00000261303,9606.ENSP00000261313,9606.ENSP00000261712,9606.ENSP00000264639,9606.ENSP00000268182,9606.ENSP00000276461,9606.ENSP00000290921,9606.ENSP00000306099,9606.ENSP00000306361,9606.ENSP00000309474,9606.ENSP00000310129,9606.ENSP00000310572,9606.ENSP00000316029,9606.ENSP00000324804,9606.ENSP00000324806,9606.ENSP00000335153,9606.ENSP00000336829,9606.ENSP00000339740,…	VCL,PSMC1,PEBP1,PSMD11,PSMD3,IQGAP1,ERLIN2,CTBP1,FGB,FGA,PSMD1,PSMD2,PSMC5,TLN1,PPP2R1A,GSK3B,HSP90AA1,FGG,CAMK2D,CTNNB1,FN1,AGK,SPTBN1,ACTB,VCP,RAP1A,YWHAB,PPP1CB,PSMC2,PSMD13,PSMC6,PHB,PSMC3
HSA-71064	Lysine catabolism	6	12	1.13	0.0031	9606.ENSP00000205402,9606.ENSP00000219599,9606.ENSP00000222214,9606.ENSP00000222673,9606.ENSP00000335304,9606.ENSP00000387123	DLD,CRYM,GCDH,OGDH,DLST,ALDH7A1
HSA-380259	Loss of Nlp from mitotic centrosomes	12	69	0.67	0.0033	9606.ENSP00000248437,9606.ENSP00000264335,9606.ENSP00000306330,9606.ENSP00000309591,9606.ENSP00000324804,9606.ENSP00000335153,9606.ENSP00000339001,9606.ENSP00000341289,9606.ENSP00000348965,9606.ENSP00000354791,9606.ENSP00000358921,9606.ENSP00000408910	TUBA4A,YWHAE,YWHAG,PRKACA,PPP2R1A,HSP90AA1,TUBB,TUBB4B,DYNC1H1,DCTN1,ACTR1A,DCTN2
HSA-68886	M Phase	32	376	0.36	0.0033	9606.ENSP00000248437,9606.ENSP00000261303,9606.ENSP00000261712,9606.ENSP00000262646,9606.ENSP00000264335,9606.ENSP00000264639,9606.ENSP00000273130,9606.ENSP00000290158,9606.ENSP00000306330,9606.ENSP00000309474,9606.ENSP00000309591,9606.ENSP00000310129,9606.ENSP00000310226,9606.ENSP00000310572,9606.ENSP00000324804,9606.ENSP00000335153,9606.ENSP00000336799,9606.ENSP00000339001,9606.ENSP00000341289,…	TUBA4A,PSMC1,PSMD11,RAB2A,YWHAE,PSMD3,DYNC1LI1,KPNB1,YWHAG,PSMD1,PRKACA,PSMD2,RAB1B,PSMC5,PPP2R1A,HSP90AA1,TUBA1B,TUBB,TUBB4B,DYNC1H1,DCTN1,ACTR1A,HIST1H2AC,RAB1A,PSMC2,PSMD13,PSMC6,DCTN2,USO1,RAN,HIST1H2BH,PSMC3
HSA-9612973	Autophagy	18	148	0.52	0.0033	9606.ENSP00000216034,9606.ENSP00000221957,9606.ENSP00000248437,9606.ENSP00000265333,9606.ENSP00000273130,9606.ENSP00000284320,9606.ENSP00000316176,9606.ENSP00000333994,9606.ENSP00000335153,9606.ENSP00000336799,9606.ENSP00000339063,9606.ENSP00000341289,9606.ENSP00000348965,9606.ENSP00000351777,9606.ENSP00000360609,9606.ENSP00000418770,9606.ENSP00000432083,9606.ENSP00000446007	TOMM22,PLIN3,TUBA4A,VDAC1,DYNC1LI1,TOMM70A,UBE2N,HBB,HSP90AA1,TUBA1B,EEF1A1,TUBB4B,DYNC1H1,VCP,HSP90AB1,PARK7,HSPA8,VIM
HSA-3299685	Detoxification of Reactive Oxygen Species	9	37	0.82	0.0034	9606.ENSP00000241052,9606.ENSP00000262746,9606.ENSP00000265462,9606.ENSP00000298510,9606.ENSP00000301522,9606.ENSP00000307786,9606.ENSP00000327801,9606.ENSP00000342026,9606.ENSP00000381607	CAT,PRDX1,PRDX5,PRDX3,PRDX2,CYCS,P4HB,PRDX6,GSTP1
HSA-5610780	Degradation of GLI1 by the proteasome	11	58	0.71	0.0034	9606.ENSP00000261303,9606.ENSP00000261712,9606.ENSP00000264639,9606.ENSP00000309474,9606.ENSP00000309591,9606.ENSP00000310129,9606.ENSP00000310572,9606.ENSP00000391211,9606.ENSP00000396937,9606.ENSP00000401802,9606.ENSP00000481029	PSMC1,PSMD11,PSMD3,PSMD1,PRKACA,PSMD2,PSMC5,PSMC2,PSMD13,PSMC6,PSMC3
HSA-1236978	Cross-presentation of soluble exogenous antigens (endosomes)	10	48	0.75	0.0039	9606.ENSP00000261303,9606.ENSP00000261712,9606.ENSP00000264639,9606.ENSP00000309474,9606.ENSP00000310129,9606.ENSP00000310572,9606.ENSP00000391211,9606.ENSP00000396937,9606.ENSP00000401802,9606.ENSP00000481029	PSMC1,PSMD11,PSMD3,PSMD1,PSMD2,PSMC5,PSMC2,PSMD13,PSMC6,PSMC3
HSA-211733	Regulation of activated PAK-2p34 by proteasome mediated degradation	10	48	0.75	0.0039	9606.ENSP00000261303,9606.ENSP00000261712,9606.ENSP00000264639,9606.ENSP00000309474,9606.ENSP00000310129,9606.ENSP00000310572,9606.ENSP00000391211,9606.ENSP00000396937,9606.ENSP00000401802,9606.ENSP00000481029	PSMC1,PSMD11,PSMD3,PSMD1,PSMD2,PSMC5,PSMC2,PSMD13,PSMC6,PSMC3
HSA-5617833	Cilium Assembly	21	197	0.46	0.0042	9606.ENSP00000248437,9606.ENSP00000261890,9606.ENSP00000264335,9606.ENSP00000280326,9606.ENSP00000286788,9606.ENSP00000295688,9606.ENSP00000299300,9606.ENSP00000306010,9606.ENSP00000306330,9606.ENSP00000309591,9606.ENSP00000317334,9606.ENSP00000324804,9606.ENSP00000335153,9606.ENSP00000336799,9606.ENSP00000339001,9606.ENSP00000341289,9606.ENSP00000348965,9606.ENSP00000354791,9606.ENSP00000358921,…	TUBA4A,RAB11A,YWHAE,CCT5,CCT8,CCT3,CCT2,ARF4,YWHAG,PRKACA,TCP1,PPP2R1A,HSP90AA1,TUBA1B,TUBB,TUBB4B,DYNC1H1,DCTN1,ACTR1A,CCT4,DCTN2
HSA-350562	Regulation of ornithine decarboxylase (ODC)	10	49	0.74	0.0044	9606.ENSP00000261303,9606.ENSP00000261712,9606.ENSP00000264639,9606.ENSP00000309474,9606.ENSP00000310129,9606.ENSP00000310572,9606.ENSP00000391211,9606.ENSP00000396937,9606.ENSP00000401802,9606.ENSP00000481029	PSMC1,PSMD11,PSMD3,PSMD1,PSMD2,PSMC5,PSMC2,PSMD13,PSMC6,PSMC3
HSA-8854518	AURKA Activation by TPX2	12	72	0.65	0.0045	9606.ENSP00000248437,9606.ENSP00000264335,9606.ENSP00000306330,9606.ENSP00000309591,9606.ENSP00000324804,9606.ENSP00000335153,9606.ENSP00000339001,9606.ENSP00000341289,9606.ENSP00000348965,9606.ENSP00000354791,9606.ENSP00000358921,9606.ENSP00000408910	TUBA4A,YWHAE,YWHAG,PRKACA,PPP2R1A,HSP90AA1,TUBB,TUBB4B,DYNC1H1,DCTN1,ACTR1A,DCTN2
HSA-449147	Signaling by Interleukins	35	440	0.33	0.0049	9606.ENSP00000247461,9606.ENSP00000252999,9606.ENSP00000261303,9606.ENSP00000261712,9606.ENSP00000264639,9606.ENSP00000297185,9606.ENSP00000297268,9606.ENSP00000299767,9606.ENSP00000309474,9606.ENSP00000309591,9606.ENSP00000310129,9606.ENSP00000310572,9606.ENSP00000316176,9606.ENSP00000317334,9606.ENSP00000324804,9606.ENSP00000327801,9606.ENSP00000335153,9606.ENSP00000340684,9606.ENSP00000346032,…	CANX,LAMA5,PSMC1,PSMD11,PSMD3,HSPA9,COL1A2,HSP90B1,PSMD1,PRKACA,PSMD2,PSMC5,UBE2N,TCP1,PPP2R1A,P4HB,HSP90AA1,MAOA,ANXA2,FN1,ANXA1,YWHAZ,ITGB1,PSMC2,PSMD13,CD36,PSMC6,PPIA,CA1,HSPA8,CFL1,ARF1,VIM,RPLP0,PSMC3
HSA-180534	Vpu mediated degradation of CD4	10	50	0.73	0.005	9606.ENSP00000261303,9606.ENSP00000261712,9606.ENSP00000264639,9606.ENSP00000309474,9606.ENSP00000310129,9606.ENSP00000310572,9606.ENSP00000391211,9606.ENSP00000396937,9606.ENSP00000401802,9606.ENSP00000481029	PSMC1,PSMD11,PSMD3,PSMD1,PSMD2,PSMC5,PSMC2,PSMD13,PSMC6,PSMC3
HSA-349425	Autodegradation of the E3 ubiquitin ligase COP1	10	50	0.73	0.005	9606.ENSP00000261303,9606.ENSP00000261712,9606.ENSP00000264639,9606.ENSP00000309474,9606.ENSP00000310129,9606.ENSP00000310572,9606.ENSP00000391211,9606.ENSP00000396937,9606.ENSP00000401802,9606.ENSP00000481029	PSMC1,PSMD11,PSMD3,PSMD1,PSMD2,PSMC5,PSMC2,PSMD13,PSMC6,PSMC3
HSA-6811436	COPI-independent Golgi-to-ER retrograde traffic	10	50	0.73	0.005	9606.ENSP00000248437,9606.ENSP00000273130,9606.ENSP00000311449,9606.ENSP00000336799,9606.ENSP00000341289,9606.ENSP00000348965,9606.ENSP00000354791,9606.ENSP00000358921,9606.ENSP00000408910,9606.ENSP00000414906	TUBA4A,DYNC1LI1,RAB6A,TUBA1B,TUBB4B,DYNC1H1,DCTN1,ACTR1A,DCTN2,DCTN4
HSA-69601	Ubiquitin Mediated Degradation of Phosphorylated Cdc25A	10	50	0.73	0.005	9606.ENSP00000261303,9606.ENSP00000261712,9606.ENSP00000264639,9606.ENSP00000309474,9606.ENSP00000310129,9606.ENSP00000310572,9606.ENSP00000391211,9606.ENSP00000396937,9606.ENSP00000401802,9606.ENSP00000481029	PSMC1,PSMD11,PSMD3,PSMD1,PSMD2,PSMC5,PSMC2,PSMD13,PSMC6,PSMC3
HSA-2565942	Regulation of PLK1 Activity at G2/M Transition	13	87	0.61	0.0057	9606.ENSP00000248437,9606.ENSP00000264335,9606.ENSP00000306330,9606.ENSP00000309591,9606.ENSP00000324804,9606.ENSP00000335153,9606.ENSP00000339001,9606.ENSP00000341289,9606.ENSP00000348965,9606.ENSP00000354791,9606.ENSP00000358921,9606.ENSP00000378769,9606.ENSP00000408910	TUBA4A,YWHAE,YWHAG,PRKACA,PPP2R1A,HSP90AA1,TUBB,TUBB4B,DYNC1H1,DCTN1,ACTR1A,PPP1CB,DCTN2
HSA-180585	Vif-mediated degradation of APOBEC3G	10	52	0.72	0.0064	9606.ENSP00000261303,9606.ENSP00000261712,9606.ENSP00000264639,9606.ENSP00000309474,9606.ENSP00000310129,9606.ENSP00000310572,9606.ENSP00000391211,9606.ENSP00000396937,9606.ENSP00000401802,9606.ENSP00000481029	PSMC1,PSMD11,PSMD3,PSMD1,PSMD2,PSMC5,PSMC2,PSMD13,PSMC6,PSMC3
HSA-196854	Metabolism of vitamins and cofactors	20	189	0.46	0.0064	9606.ENSP00000216605,9606.ENSP00000222553,9606.ENSP00000234454,9606.ENSP00000236850,9606.ENSP00000244043,9606.ENSP00000252486,9606.ENSP00000254759,9606.ENSP00000262507,9606.ENSP00000265594,9606.ENSP00000288532,9606.ENSP00000333946,9606.ENSP00000335153,9606.ENSP00000343657,9606.ENSP00000350425,9606.ENSP00000354468,9606.ENSP00000363205,9606.ENSP00000363827,9606.ENSP00000365462,9606.ENSP00000419027,…	MTHFD1,NAMPT,SPR,APOA1,PTGIS,APOE,COQ3,COQ9,MCCC1,COQ5,COQ6,HSP90AA1,MCCC2,APOA4,CYB5R3,NFS1,HSPG2,PCCA,PCCB,MMAB
HSA-8941858	Regulation of RUNX3 expression and activity	10	52	0.72	0.0064	9606.ENSP00000261303,9606.ENSP00000261712,9606.ENSP00000264639,9606.ENSP00000309474,9606.ENSP00000310129,9606.ENSP00000310572,9606.ENSP00000391211,9606.ENSP00000396937,9606.ENSP00000401802,9606.ENSP00000481029	PSMC1,PSMD11,PSMD3,PSMD1,PSMD2,PSMC5,PSMC2,PSMD13,PSMC6,PSMC3
HSA-3371556	Cellular response to heat stress	13	89	0.6	0.0069	9606.ENSP00000264335,9606.ENSP00000297185,9606.ENSP00000324173,9606.ENSP00000324806,9606.ENSP00000335153,9606.ENSP00000339063,9606.ENSP00000339740,9606.ENSP00000351777,9606.ENSP00000360609,9606.ENSP00000364801,9606.ENSP00000378199,9606.ENSP00000432083,9606.ENSP00000433560	YWHAE,HSPA9,HSPA5,GSK3B,HSP90AA1,EEF1A1,CAMK2D,VCP,HSP90AB1,HSPA1B,HSPA2,HSPA8,CRYAB
HSA-354194	GRB2:SOS provides linkage to MAPK signaling for Integrins	6	15	1.03	0.0069	9606.ENSP00000306099,9606.ENSP00000306361,9606.ENSP00000316029,9606.ENSP00000336829,9606.ENSP00000346839,9606.ENSP00000358723	FGB,FGA,TLN1,FGG,FN1,RAP1A
HSA-372708	p130Cas linkage to MAPK signaling for integrins	6	15	1.03	0.0069	9606.ENSP00000306099,9606.ENSP00000306361,9606.ENSP00000316029,9606.ENSP00000336829,9606.ENSP00000346839,9606.ENSP00000358723	FGB,FGA,TLN1,FGG,FN1,RAP1A
HSA-3371571	HSF1-dependent transactivation	7	23	0.91	0.007	9606.ENSP00000335153,9606.ENSP00000339740,9606.ENSP00000360609,9606.ENSP00000364801,9606.ENSP00000378199,9606.ENSP00000432083,9606.ENSP00000433560	HSP90AA1,CAMK2D,HSP90AB1,HSPA1B,HSPA2,HSPA8,CRYAB
HSA-379724	tRNA Aminoacylation	9	42	0.76	0.007	9606.ENSP00000230771,9606.ENSP00000264161,9606.ENSP00000281828,9606.ENSP00000307567,9606.ENSP00000320309,9606.ENSP00000355086,9606.ENSP00000355889,9606.ENSP00000355890,9606.ENSP00000364815	HARS2,DARS,FARSB,QARS,FARSA,DARS2,IARS2,EPRS,VARS
HSA-174113	SCF-beta-TrCP mediated degradation of Emi1	10	53	0.71	0.0071	9606.ENSP00000261303,9606.ENSP00000261712,9606.ENSP00000264639,9606.ENSP00000309474,9606.ENSP00000310129,9606.ENSP00000310572,9606.ENSP00000391211,9606.ENSP00000396937,9606.ENSP00000401802,9606.ENSP00000481029	PSMC1,PSMD11,PSMD3,PSMD1,PSMD2,PSMC5,PSMC2,PSMD13,PSMC6,PSMC3
HSA-4641257	Degradation of AXIN	10	53	0.71	0.0071	9606.ENSP00000261303,9606.ENSP00000261712,9606.ENSP00000264639,9606.ENSP00000309474,9606.ENSP00000310129,9606.ENSP00000310572,9606.ENSP00000391211,9606.ENSP00000396937,9606.ENSP00000401802,9606.ENSP00000481029	PSMC1,PSMD11,PSMD3,PSMD1,PSMD2,PSMC5,PSMC2,PSMD13,PSMC6,PSMC3
HSA-8854050	FBXL7 down-regulates AURKA during mitotic entry and in early mitosis	10	53	0.71	0.0071	9606.ENSP00000261303,9606.ENSP00000261712,9606.ENSP00000264639,9606.ENSP00000309474,9606.ENSP00000310129,9606.ENSP00000310572,9606.ENSP00000391211,9606.ENSP00000396937,9606.ENSP00000401802,9606.ENSP00000481029	PSMC1,PSMD11,PSMD3,PSMD1,PSMD2,PSMC5,PSMC2,PSMD13,PSMC6,PSMC3
HSA-5578775	Ion homeostasis	10	54	0.7	0.008	9606.ENSP00000261448,9606.ENSP00000309591,9606.ENSP00000339740,9606.ENSP00000341838,9606.ENSP00000354490,9606.ENSP00000355533,9606.ENSP00000356790,9606.ENSP00000440045,9606.ENSP00000444688,9606.ENSP00000445306	CASQ2,PRKACA,CAMK2D,TNNI3,ATP1A2,RYR2,ATP1B1,ATP2A2,ATP1A3,ATP1A1
HSA-373760	L1CAM interactions	15	119	0.53	0.0085	9606.ENSP00000248437,9606.ENSP00000258341,9606.ENSP00000280772,9606.ENSP00000309539,9606.ENSP00000336799,9606.ENSP00000341289,9606.ENSP00000349259,9606.ENSP00000349960,9606.ENSP00000361824,9606.ENSP00000362014,9606.ENSP00000379350,9606.ENSP00000432083,9606.ENSP00000451752,9606.ENSP00000479606,9606.ENSP00000480132	TUBA4A,LAMC1,ANK3,DPYSL2,TUBA1B,TUBB4B,SPTBN1,ACTB,SPTAN1,DNM1,ITGB1,HSPA8,SPTB,CLTC,NCAM1
HSA-4641258	Degradation of DVL	10	55	0.69	0.009	9606.ENSP00000261303,9606.ENSP00000261712,9606.ENSP00000264639,9606.ENSP00000309474,9606.ENSP00000310129,9606.ENSP00000310572,9606.ENSP00000391211,9606.ENSP00000396937,9606.ENSP00000401802,9606.ENSP00000481029	PSMC1,PSMD11,PSMD3,PSMD1,PSMD2,PSMC5,PSMC2,PSMD13,PSMC6,PSMC3
HSA-69481	G2/M Checkpoints	17	149	0.49	0.009	9606.ENSP00000261303,9606.ENSP00000261712,9606.ENSP00000264335,9606.ENSP00000264639,9606.ENSP00000306330,9606.ENSP00000309474,9606.ENSP00000310129,9606.ENSP00000310572,9606.ENSP00000316176,9606.ENSP00000361930,9606.ENSP00000371267,9606.ENSP00000379287,9606.ENSP00000391211,9606.ENSP00000396937,9606.ENSP00000401802,9606.ENSP00000479169,9606.ENSP00000481029	PSMC1,PSMD11,YWHAE,PSMD3,YWHAG,PSMD1,PSMD2,PSMC5,UBE2N,YWHAB,YWHAQ,YWHAZ,PSMC2,PSMD13,PSMC6,HIST1H2BH,PSMC3
HSA-380270	Recruitment of mitotic centrosome proteins and complexes	12	80	0.61	0.0096	9606.ENSP00000248437,9606.ENSP00000264335,9606.ENSP00000306330,9606.ENSP00000309591,9606.ENSP00000324804,9606.ENSP00000335153,9606.ENSP00000339001,9606.ENSP00000341289,9606.ENSP00000348965,9606.ENSP00000354791,9606.ENSP00000358921,9606.ENSP00000408910	TUBA4A,YWHAE,YWHAG,PRKACA,PPP2R1A,HSP90AA1,TUBB,TUBB4B,DYNC1H1,DCTN1,ACTR1A,DCTN2
HSA-380320	Recruitment of NuMA to mitotic centrosomes	13	93	0.58	0.0096	9606.ENSP00000248437,9606.ENSP00000264335,9606.ENSP00000306330,9606.ENSP00000309591,9606.ENSP00000324804,9606.ENSP00000335153,9606.ENSP00000336799,9606.ENSP00000339001,9606.ENSP00000341289,9606.ENSP00000348965,9606.ENSP00000354791,9606.ENSP00000358921,9606.ENSP00000408910	TUBA4A,YWHAE,YWHAG,PRKACA,PPP2R1A,HSP90AA1,TUBA1B,TUBB,TUBB4B,DYNC1H1,DCTN1,ACTR1A,DCTN2
HSA-447115	Interleukin-12 family signaling	10	56	0.68	0.01	9606.ENSP00000247461,9606.ENSP00000297185,9606.ENSP00000317334,9606.ENSP00000327801,9606.ENSP00000346032,9606.ENSP00000419425,9606.ENSP00000430656,9606.ENSP00000432660,9606.ENSP00000440005,9606.ENSP00000449328	CANX,HSPA9,TCP1,P4HB,ANXA2,PPIA,CA1,CFL1,ARF1,RPLP0
HSA-5689603	UCH proteinases	13	94	0.57	0.0104	9606.ENSP00000261303,9606.ENSP00000261712,9606.ENSP00000264639,9606.ENSP00000309474,9606.ENSP00000310129,9606.ENSP00000310572,9606.ENSP00000318297,9606.ENSP00000349960,9606.ENSP00000367022,9606.ENSP00000391211,9606.ENSP00000396937,9606.ENSP00000401802,9606.ENSP00000481029	PSMC1,PSMD11,PSMD3,PSMD1,PSMD2,PSMC5,RUVBL1,ACTB,HIST1H2AC,PSMC2,PSMD13,PSMC6,PSMC3
HSA-8876725	Protein methylation	6	17	0.98	0.011	9606.ENSP00000307940,9606.ENSP00000339063,9606.ENSP00000341885,9606.ENSP00000346173,9606.ENSP00000351777,9606.ENSP00000432083	EEF2,EEF1A1,RPS2,ETFB,VCP,HSPA8
HSA-5676590	NIK-->noncanonical NF-kB signaling	10	57	0.68	0.0112	9606.ENSP00000261303,9606.ENSP00000261712,9606.ENSP00000264639,9606.ENSP00000309474,9606.ENSP00000310129,9606.ENSP00000310572,9606.ENSP00000391211,9606.ENSP00000396937,9606.ENSP00000401802,9606.ENSP00000481029	PSMC1,PSMD11,PSMD3,PSMD1,PSMD2,PSMC5,PSMC2,PSMD13,PSMC6,PSMC3
HSA-68827	CDT1 association with the CDC6:ORC:origin complex	10	57	0.68	0.0112	9606.ENSP00000261303,9606.ENSP00000261712,9606.ENSP00000264639,9606.ENSP00000309474,9606.ENSP00000310129,9606.ENSP00000310572,9606.ENSP00000391211,9606.ENSP00000396937,9606.ENSP00000401802,9606.ENSP00000481029	PSMC1,PSMD11,PSMD3,PSMD1,PSMD2,PSMC5,PSMC2,PSMD13,PSMC6,PSMC3
HSA-9020591	Interleukin-12 signaling	9	46	0.72	0.0116	9606.ENSP00000297185,9606.ENSP00000317334,9606.ENSP00000327801,9606.ENSP00000346032,9606.ENSP00000419425,9606.ENSP00000430656,9606.ENSP00000432660,9606.ENSP00000440005,9606.ENSP00000449328	HSPA9,TCP1,P4HB,ANXA2,PPIA,CA1,CFL1,ARF1,RPLP0
HSA-194315	Signaling by Rho GTPases	33	429	0.32	0.012	9606.ENSP00000216181,9606.ENSP00000221957,9606.ENSP00000248437,9606.ENSP00000263238,9606.ENSP00000264335,9606.ENSP00000268182,9606.ENSP00000273130,9606.ENSP00000304669,9606.ENSP00000306330,9606.ENSP00000310491,9606.ENSP00000324804,9606.ENSP00000335153,9606.ENSP00000336799,9606.ENSP00000341289,9606.ENSP00000344456,9606.ENSP00000348965,9606.ENSP00000349960,9606.ENSP00000351132,9606.ENSP00000357727,…	MYH9,PLIN3,TUBA4A,ACTR3,YWHAE,IQGAP1,DYNC1LI1,CTNNA1,YWHAG,ARHGAP1,PPP2R1A,HSP90AA1,TUBA1B,TUBB4B,CTNNB1,DYNC1H1,ACTB,RHOT1,S100A9,FLNA,HSP90AB1,YWHAB,HIST1H2AC,ACTR2,YWHAQ,PPP1CB,YWHAZ,ITGB1,ARPC4,KIF5A,CFL1,MYL6,HIST1H2BH
HSA-187577	SCF(Skp2)-mediated degradation of p27/p21	10	58	0.67	0.0124	9606.ENSP00000261303,9606.ENSP00000261712,9606.ENSP00000264639,9606.ENSP00000309474,9606.ENSP00000310129,9606.ENSP00000310572,9606.ENSP00000391211,9606.ENSP00000396937,9606.ENSP00000401802,9606.ENSP00000481029	PSMC1,PSMD11,PSMD3,PSMD1,PSMD2,PSMC5,PSMC2,PSMD13,PSMC6,PSMC3
HSA-5607761	Dectin-1 mediated noncanonical NF-kB signaling	10	58	0.67	0.0124	9606.ENSP00000261303,9606.ENSP00000261712,9606.ENSP00000264639,9606.ENSP00000309474,9606.ENSP00000310129,9606.ENSP00000310572,9606.ENSP00000391211,9606.ENSP00000396937,9606.ENSP00000401802,9606.ENSP00000481029	PSMC1,PSMD11,PSMD3,PSMD1,PSMD2,PSMC5,PSMC2,PSMD13,PSMC6,PSMC3
HSA-5620912	Anchoring of the basal body to the plasma membrane	13	97	0.56	0.0131	9606.ENSP00000248437,9606.ENSP00000261890,9606.ENSP00000264335,9606.ENSP00000306330,9606.ENSP00000309591,9606.ENSP00000324804,9606.ENSP00000335153,9606.ENSP00000339001,9606.ENSP00000341289,9606.ENSP00000348965,9606.ENSP00000354791,9606.ENSP00000358921,9606.ENSP00000408910	TUBA4A,RAB11A,YWHAE,YWHAG,PRKACA,PPP2R1A,HSP90AA1,TUBB,TUBB4B,DYNC1H1,DCTN1,ACTR1A,DCTN2
HSA-8939902	Regulation of RUNX2 expression and activity	11	71	0.62	0.0134	9606.ENSP00000261303,9606.ENSP00000261712,9606.ENSP00000264639,9606.ENSP00000309474,9606.ENSP00000310129,9606.ENSP00000310572,9606.ENSP00000324806,9606.ENSP00000391211,9606.ENSP00000396937,9606.ENSP00000401802,9606.ENSP00000481029	PSMC1,PSMD11,PSMD3,PSMD1,PSMD2,PSMC5,GSK3B,PSMC2,PSMD13,PSMC6,PSMC3
HSA-3000480	Scavenging by Class A Receptors	6	18	0.95	0.0135	9606.ENSP00000236850,9606.ENSP00000252486,9606.ENSP00000297268,9606.ENSP00000299767,9606.ENSP00000353654,9606.ENSP00000364979	APOA1,APOE,COL1A2,HSP90B1,COL4A2,COL4A1
HSA-8982491	Glycogen metabolism	7	27	0.84	0.0142	9606.ENSP00000164139,9606.ENSP00000216962,9606.ENSP00000294724,9606.ENSP00000317904,9606.ENSP00000338703,9606.ENSP00000340736,9606.ENSP00000360124	PYGM,PYGB,AGL,GYS1,UGP2,GYG1,PGM1
HSA-8950505	Gene and protein expression by JAK-STAT signaling after Interleukin-12 stimulation	8	37	0.77	0.0145	9606.ENSP00000297185,9606.ENSP00000317334,9606.ENSP00000346032,9606.ENSP00000419425,9606.ENSP00000430656,9606.ENSP00000432660,9606.ENSP00000440005,9606.ENSP00000449328	HSPA9,TCP1,ANXA2,PPIA,CA1,CFL1,ARF1,RPLP0
HSA-77310	Beta oxidation of lauroyl-CoA to decanoyl-CoA-CoA	4	5	1.33	0.0149	9606.ENSP00000325136,9606.ENSP00000357535,9606.ENSP00000370023,9606.ENSP00000474560	HADHB,ECHS1,HADHA,HADH
HSA-196025	Formation of annular gap junctions	5	11	1.09	0.0152	9606.ENSP00000282561,9606.ENSP00000309415,9606.ENSP00000349960,9606.ENSP00000362014,9606.ENSP00000479606	GJA1,CLTB,ACTB,DNM1,CLTC
HSA-111465	Apoptotic cleavage of cellular proteins	8	38	0.75	0.0167	9606.ENSP00000257192,9606.ENSP00000323856,9606.ENSP00000344456,9606.ENSP00000361824,9606.ENSP00000362924,9606.ENSP00000369129,9606.ENSP00000392330,9606.ENSP00000446007	DSG1,PLEC,CTNNB1,SPTAN1,GSN,DSP,BCAP31,VIM
HSA-8978934	Metabolism of cofactors	6	19	0.93	0.0168	9606.ENSP00000234454,9606.ENSP00000254759,9606.ENSP00000262507,9606.ENSP00000288532,9606.ENSP00000333946,9606.ENSP00000335153	SPR,COQ3,COQ9,COQ5,COQ6,HSP90AA1
HSA-174084	Autodegradation of Cdh1 by Cdh1:APC/C	10	61	0.65	0.017	9606.ENSP00000261303,9606.ENSP00000261712,9606.ENSP00000264639,9606.ENSP00000309474,9606.ENSP00000310129,9606.ENSP00000310572,9606.ENSP00000391211,9606.ENSP00000396937,9606.ENSP00000401802,9606.ENSP00000481029	PSMC1,PSMD11,PSMD3,PSMD1,PSMD2,PSMC5,PSMC2,PSMD13,PSMC6,PSMC3
HSA-5687128	MAPK6/MAPK4 signaling	12	87	0.57	0.0175	9606.ENSP00000248553,9606.ENSP00000261303,9606.ENSP00000261712,9606.ENSP00000264639,9606.ENSP00000309474,9606.ENSP00000309591,9606.ENSP00000310129,9606.ENSP00000310572,9606.ENSP00000391211,9606.ENSP00000396937,9606.ENSP00000401802,9606.ENSP00000481029	HSPB1,PSMC1,PSMD11,PSMD3,PSMD1,PRKACA,PSMD2,PSMC5,PSMC2,PSMD13,PSMC6,PSMC3
HSA-382556	ABC-family proteins mediated transport	13	101	0.54	0.0179	9606.ENSP00000236850,9606.ENSP00000261303,9606.ENSP00000261712,9606.ENSP00000264639,9606.ENSP00000276461,9606.ENSP00000309474,9606.ENSP00000310129,9606.ENSP00000310572,9606.ENSP00000351777,9606.ENSP00000391211,9606.ENSP00000396937,9606.ENSP00000401802,9606.ENSP00000481029	APOA1,PSMC1,PSMD11,PSMD3,ERLIN2,PSMD1,PSMD2,PSMC5,VCP,PSMC2,PSMD13,PSMC6,PSMC3
HSA-8856828	Clathrin-mediated endocytosis	16	145	0.47	0.0179	9606.ENSP00000263238,9606.ENSP00000264896,9606.ENSP00000299259,9606.ENSP00000309415,9606.ENSP00000349960,9606.ENSP00000350512,9606.ENSP00000353224,9606.ENSP00000353444,9606.ENSP00000362014,9606.ENSP00000367220,9606.ENSP00000385834,9606.ENSP00000388169,9606.ENSP00000432083,9606.ENSP00000438115,9606.ENSP00000440945,9606.ENSP00000479606	ACTR3,SCARB2,COPS2,CLTB,ACTB,COPS5,TFRC,RAB5B,DNM1,ACTR2,TF,ARPC4,HSPA8,COPS7A,PACSIN3,CLTC
HSA-4608870	Asymmetric localization of PCP proteins	10	62	0.64	0.0188	9606.ENSP00000261303,9606.ENSP00000261712,9606.ENSP00000264639,9606.ENSP00000309474,9606.ENSP00000310129,9606.ENSP00000310572,9606.ENSP00000391211,9606.ENSP00000396937,9606.ENSP00000401802,9606.ENSP00000481029	PSMC1,PSMD11,PSMD3,PSMD1,PSMD2,PSMC5,PSMC2,PSMD13,PSMC6,PSMC3
HSA-390471	Association of TriC/CCT with target proteins during biosynthesis	8	39	0.74	0.0189	9606.ENSP00000258091,9606.ENSP00000275603,9606.ENSP00000280326,9606.ENSP00000286788,9606.ENSP00000295688,9606.ENSP00000299300,9606.ENSP00000317334,9606.ENSP00000377958	CCT7,CCT6A,CCT5,CCT8,CCT3,CCT2,TCP1,CCT4
HSA-1280215	Cytokine Signaling in Immune system	45	681	0.25	0.02	9606.ENSP00000247461,9606.ENSP00000252999,9606.ENSP00000254436,9606.ENSP00000261303,9606.ENSP00000261712,9606.ENSP00000264639,9606.ENSP00000290158,9606.ENSP00000293831,9606.ENSP00000297185,9606.ENSP00000297268,9606.ENSP00000299767,9606.ENSP00000309474,9606.ENSP00000309591,9606.ENSP00000310129,9606.ENSP00000310572,9606.ENSP00000316176,9606.ENSP00000317334,9606.ENSP00000324804,9606.ENSP00000326381,…	CANX,LAMA5,TRIM21,PSMC1,PSMD11,PSMD3,KPNB1,EIF4A1,HSPA9,COL1A2,HSP90B1,PSMD1,PRKACA,PSMD2,PSMC5,UBE2N,TCP1,PPP2R1A,EIF4A2,P4HB,HSP90AA1,CAMK2D,MAOA,ANXA2,FN1,FLNA,ANXA1,YWHAZ,ITGB1,HLA-A,PSMC2,PSMD13,HLA-B,CD36,PSMC6,PPIA,FLNB,CA1,HSPA8,CFL1,ARF1,VIM,RPLP0,NCAM1,PSMC3
HSA-3371511	HSF1 activation	5	12	1.05	0.02	9606.ENSP00000264335,9606.ENSP00000335153,9606.ENSP00000339063,9606.ENSP00000351777,9606.ENSP00000360609	YWHAE,HSP90AA1,EEF1A1,VCP,HSP90AB1
HSA-1234176	Oxygen-dependent proline hydroxylation of Hypoxia-inducible Factor Alpha	10	63	0.63	0.0206	9606.ENSP00000261303,9606.ENSP00000261712,9606.ENSP00000264639,9606.ENSP00000309474,9606.ENSP00000310129,9606.ENSP00000310572,9606.ENSP00000391211,9606.ENSP00000396937,9606.ENSP00000401802,9606.ENSP00000481029	PSMC1,PSMD11,PSMD3,PSMD1,PSMD2,PSMC5,PSMC2,PSMD13,PSMC6,PSMC3
HSA-375165	NCAM signaling for neurite out-growth	10	63	0.63	0.0206	9606.ENSP00000295550,9606.ENSP00000300527,9606.ENSP00000334198,9606.ENSP00000349259,9606.ENSP00000353654,9606.ENSP00000355180,9606.ENSP00000361824,9606.ENSP00000364979,9606.ENSP00000451752,9606.ENSP00000480132	COL6A3,COL6A2,CACNA1H,SPTBN1,COL4A2,COL6A1,SPTAN1,COL4A1,SPTB,NCAM1
HSA-5625740	RHO GTPases activate PKNs	10	63	0.63	0.0206	9606.ENSP00000216181,9606.ENSP00000264335,9606.ENSP00000306330,9606.ENSP00000361930,9606.ENSP00000367022,9606.ENSP00000371267,9606.ENSP00000378769,9606.ENSP00000379287,9606.ENSP00000446955,9606.ENSP00000479169	MYH9,YWHAE,YWHAG,YWHAB,HIST1H2AC,YWHAQ,PPP1CB,YWHAZ,MYL6,HIST1H2BH
HSA-4086400	PCP/CE pathway	12	90	0.56	0.0218	9606.ENSP00000261303,9606.ENSP00000261712,9606.ENSP00000264639,9606.ENSP00000309415,9606.ENSP00000309474,9606.ENSP00000310129,9606.ENSP00000310572,9606.ENSP00000391211,9606.ENSP00000396937,9606.ENSP00000401802,9606.ENSP00000479606,9606.ENSP00000481029	PSMC1,PSMD11,PSMD3,CLTB,PSMD1,PSMD2,PSMC5,PSMC2,PSMD13,PSMC6,CLTC,PSMC3
HSA-5626467	RHO GTPases activate IQGAPs	7	30	0.8	0.0224	9606.ENSP00000248437,9606.ENSP00000268182,9606.ENSP00000304669,9606.ENSP00000336799,9606.ENSP00000341289,9606.ENSP00000344456,9606.ENSP00000349960	TUBA4A,IQGAP1,CTNNA1,TUBA1B,TUBB4B,CTNNB1,ACTB
HSA-8874081	MET activates PTK2 signaling	7	30	0.8	0.0224	9606.ENSP00000252999,9606.ENSP00000258341,9606.ENSP00000297268,9606.ENSP00000346839,9606.ENSP00000379350,9606.ENSP00000388325,9606.ENSP00000400365	LAMA5,LAMC1,COL1A2,FN1,ITGB1,LAMB2,LAMA2
HSA-8875878	MET promotes cell motility	8	41	0.72	0.024	9606.ENSP00000252999,9606.ENSP00000258341,9606.ENSP00000297268,9606.ENSP00000346839,9606.ENSP00000358723,9606.ENSP00000379350,9606.ENSP00000388325,9606.ENSP00000400365	LAMA5,LAMC1,COL1A2,FN1,RAP1A,ITGB1,LAMB2,LAMA2
HSA-1169091	Activation of NF-kappaB in B cells	10	65	0.62	0.0246	9606.ENSP00000261303,9606.ENSP00000261712,9606.ENSP00000264639,9606.ENSP00000309474,9606.ENSP00000310129,9606.ENSP00000310572,9606.ENSP00000391211,9606.ENSP00000396937,9606.ENSP00000401802,9606.ENSP00000481029	PSMC1,PSMD11,PSMD3,PSMD1,PSMD2,PSMC5,PSMC2,PSMD13,PSMC6,PSMC3
HSA-174154	APC/C:Cdc20 mediated degradation of Securin	10	65	0.62	0.0246	9606.ENSP00000261303,9606.ENSP00000261712,9606.ENSP00000264639,9606.ENSP00000309474,9606.ENSP00000310129,9606.ENSP00000310572,9606.ENSP00000391211,9606.ENSP00000396937,9606.ENSP00000401802,9606.ENSP00000481029	PSMC1,PSMD11,PSMD3,PSMD1,PSMD2,PSMC5,PSMC2,PSMD13,PSMC6,PSMC3
HSA-201681	TCF dependent signaling in response to WNT	19	199	0.41	0.0246	9606.ENSP00000261303,9606.ENSP00000261712,9606.ENSP00000264639,9606.ENSP00000290921,9606.ENSP00000309474,9606.ENSP00000310129,9606.ENSP00000310572,9606.ENSP00000318297,9606.ENSP00000324804,9606.ENSP00000324806,9606.ENSP00000339191,9606.ENSP00000344456,9606.ENSP00000367022,9606.ENSP00000379287,9606.ENSP00000391211,9606.ENSP00000396937,9606.ENSP00000401802,9606.ENSP00000479169,9606.ENSP00000481029	PSMC1,PSMD11,PSMD3,CTBP1,PSMD1,PSMD2,PSMC5,RUVBL1,PPP2R1A,GSK3B,CAV1,CTNNB1,HIST1H2AC,YWHAZ,PSMC2,PSMD13,PSMC6,HIST1H2BH,PSMC3
HSA-422356	Regulation of insulin secretion	11	78	0.58	0.0246	9606.ENSP00000078429,9606.ENSP00000265563,9606.ENSP00000268182,9606.ENSP00000305260,9606.ENSP00000309591,9606.ENSP00000312999,9606.ENSP00000358723,9606.ENSP00000360141,9606.ENSP00000376475,9606.ENSP00000399421,9606.ENSP00000481878	GNA11,PRKAR2A,IQGAP1,GNB2,PRKACA,GNAI2,RAP1A,GNAS,PRKAR1A,CD36,GNB1
HSA-2168880	Scavenging of heme from plasma	5	13	1.02	0.0248	9606.ENSP00000236850,9606.ENSP00000254801,9606.ENSP00000265132,9606.ENSP00000265983,9606.ENSP00000333994	APOA1,IGJ,AMBP,HPX,HBB
HSA-3371568	Attenuation phase	5	13	1.02	0.0248	9606.ENSP00000335153,9606.ENSP00000360609,9606.ENSP00000364801,9606.ENSP00000378199,9606.ENSP00000432083	HSP90AA1,HSP90AB1,HSPA1B,HSPA2,HSPA8
HSA-75035	Chk1/Chk2(Cds1) mediated inactivation of Cyclin B:Cdk1 complex	5	13	1.02	0.0248	9606.ENSP00000264335,9606.ENSP00000306330,9606.ENSP00000361930,9606.ENSP00000371267,9606.ENSP00000379287	YWHAE,YWHAG,YWHAB,YWHAQ,YWHAZ
HSA-1168372	Downstream signaling events of B Cell Receptor (BCR)	11	79	0.57	0.0263	9606.ENSP00000261303,9606.ENSP00000261712,9606.ENSP00000264639,9606.ENSP00000309474,9606.ENSP00000310129,9606.ENSP00000310572,9606.ENSP00000391211,9606.ENSP00000396937,9606.ENSP00000401802,9606.ENSP00000419425,9606.ENSP00000481029	PSMC1,PSMD11,PSMD3,PSMD1,PSMD2,PSMC5,PSMC2,PSMD13,PSMC6,PPIA,PSMC3
HSA-381676	Glucagon-like Peptide-1 (GLP1) regulates insulin secretion	8	42	0.71	0.0264	9606.ENSP00000265563,9606.ENSP00000268182,9606.ENSP00000305260,9606.ENSP00000309591,9606.ENSP00000358723,9606.ENSP00000360141,9606.ENSP00000376475,9606.ENSP00000481878	PRKAR2A,IQGAP1,GNB2,PRKACA,RAP1A,GNAS,PRKAR1A,GNB1
HSA-5658442	Regulation of RAS by GAPs	10	66	0.61	0.0264	9606.ENSP00000261303,9606.ENSP00000261712,9606.ENSP00000264639,9606.ENSP00000309474,9606.ENSP00000310129,9606.ENSP00000310572,9606.ENSP00000391211,9606.ENSP00000396937,9606.ENSP00000401802,9606.ENSP00000481029	PSMC1,PSMD11,PSMD3,PSMD1,PSMD2,PSMC5,PSMC2,PSMD13,PSMC6,PSMC3
HSA-5620922	BBSome-mediated cargo-targeting to cilium	6	22	0.87	0.0282	9606.ENSP00000280326,9606.ENSP00000286788,9606.ENSP00000295688,9606.ENSP00000299300,9606.ENSP00000317334,9606.ENSP00000377958	CCT5,CCT8,CCT3,CCT2,TCP1,CCT4
HSA-2871837	FCERI mediated NF-kB activation	11	80	0.57	0.0284	9606.ENSP00000261303,9606.ENSP00000261712,9606.ENSP00000264639,9606.ENSP00000309474,9606.ENSP00000310129,9606.ENSP00000310572,9606.ENSP00000316176,9606.ENSP00000391211,9606.ENSP00000396937,9606.ENSP00000401802,9606.ENSP00000481029	PSMC1,PSMD11,PSMD3,PSMD1,PSMD2,PSMC5,UBE2N,PSMC2,PSMD13,PSMC6,PSMC3
HSA-8948751	Regulation of PTEN stability and activity	10	67	0.61	0.0287	9606.ENSP00000261303,9606.ENSP00000261712,9606.ENSP00000264639,9606.ENSP00000309474,9606.ENSP00000310129,9606.ENSP00000310572,9606.ENSP00000391211,9606.ENSP00000396937,9606.ENSP00000401802,9606.ENSP00000481029	PSMC1,PSMD11,PSMD3,PSMD1,PSMD2,PSMC5,PSMC2,PSMD13,PSMC6,PSMC3
HSA-3371599	Defective HLCS causes multiple carboxylase deficiency	4	7	1.19	0.0309	9606.ENSP00000265594,9606.ENSP00000343657,9606.ENSP00000365462,9606.ENSP00000419027	MCCC1,MCCC2,PCCA,PCCB
HSA-1474228	Degradation of the extracellular matrix	15	140	0.46	0.032	9606.ENSP00000052754,9606.ENSP00000236671,9606.ENSP00000252999,9606.ENSP00000258341,9606.ENSP00000295550,9606.ENSP00000297268,9606.ENSP00000300527,9606.ENSP00000325527,9606.ENSP00000333769,9606.ENSP00000346839,9606.ENSP00000353654,9606.ENSP00000355180,9606.ENSP00000363827,9606.ENSP00000364979,9606.ENSP00000431984	DCN,CTSD,LAMA5,LAMC1,COL6A3,COL1A2,COL6A2,FBN1,BSG,FN1,COL4A2,COL6A1,HSPG2,COL4A1,CAPN1
HSA-373753	Nephrin family interactions	6	23	0.85	0.0337	9606.ENSP00000252699,9606.ENSP00000268182,9606.ENSP00000349259,9606.ENSP00000361824,9606.ENSP00000377941,9606.ENSP00000443495	ACTN4,IQGAP1,SPTBN1,SPTAN1,ACTN1,ACTN2
HSA-68949	Orc1 removal from chromatin	10	69	0.59	0.0348	9606.ENSP00000261303,9606.ENSP00000261712,9606.ENSP00000264639,9606.ENSP00000309474,9606.ENSP00000310129,9606.ENSP00000310572,9606.ENSP00000391211,9606.ENSP00000396937,9606.ENSP00000401802,9606.ENSP00000481029	PSMC1,PSMD11,PSMD3,PSMD1,PSMD2,PSMC5,PSMC2,PSMD13,PSMC6,PSMC3
HSA-3858494	Beta-catenin independent WNT signaling	15	142	0.45	0.0362	9606.ENSP00000261303,9606.ENSP00000261712,9606.ENSP00000264639,9606.ENSP00000305260,9606.ENSP00000309415,9606.ENSP00000309474,9606.ENSP00000310129,9606.ENSP00000310572,9606.ENSP00000344456,9606.ENSP00000391211,9606.ENSP00000396937,9606.ENSP00000401802,9606.ENSP00000479606,9606.ENSP00000481029,9606.ENSP00000481878	PSMC1,PSMD11,PSMD3,GNB2,CLTB,PSMD1,PSMD2,PSMC5,CTNNB1,PSMC2,PSMD13,PSMC6,CLTC,PSMC3,GNB1
HSA-8939236	RUNX1 regulates transcription of genes involved in differentiation of HSCs	12	97	0.52	0.0362	9606.ENSP00000261303,9606.ENSP00000261712,9606.ENSP00000264639,9606.ENSP00000309474,9606.ENSP00000310129,9606.ENSP00000310572,9606.ENSP00000367022,9606.ENSP00000391211,9606.ENSP00000396937,9606.ENSP00000401802,9606.ENSP00000479169,9606.ENSP00000481029	PSMC1,PSMD11,PSMD3,PSMD1,PSMD2,PSMC5,HIST1H2AC,PSMC2,PSMD13,PSMC6,HIST1H2BH,PSMC3
HSA-195721	Signaling by WNT	24	296	0.34	0.0376	9606.ENSP00000261303,9606.ENSP00000261712,9606.ENSP00000264639,9606.ENSP00000290921,9606.ENSP00000299138,9606.ENSP00000305260,9606.ENSP00000309415,9606.ENSP00000309474,9606.ENSP00000310129,9606.ENSP00000310572,9606.ENSP00000318297,9606.ENSP00000324804,9606.ENSP00000324806,9606.ENSP00000339191,9606.ENSP00000344456,9606.ENSP00000367022,9606.ENSP00000379287,9606.ENSP00000391211,9606.ENSP00000396937,…	PSMC1,PSMD11,PSMD3,CTBP1,VPS35,GNB2,CLTB,PSMD1,PSMD2,PSMC5,RUVBL1,PPP2R1A,GSK3B,CAV1,CTNNB1,HIST1H2AC,YWHAZ,PSMC2,PSMD13,PSMC6,HIST1H2BH,CLTC,PSMC3,GNB1
HSA-174184	Cdc20:Phospho-APC/C mediated degradation of Cyclin A	10	70	0.59	0.0379	9606.ENSP00000261303,9606.ENSP00000261712,9606.ENSP00000264639,9606.ENSP00000309474,9606.ENSP00000310129,9606.ENSP00000310572,9606.ENSP00000391211,9606.ENSP00000396937,9606.ENSP00000401802,9606.ENSP00000481029	PSMC1,PSMD11,PSMD3,PSMD1,PSMD2,PSMC5,PSMC2,PSMD13,PSMC6,PSMC3
HSA-69017	CDK-mediated phosphorylation and removal of Cdc6	10	70	0.59	0.0379	9606.ENSP00000261303,9606.ENSP00000261712,9606.ENSP00000264639,9606.ENSP00000309474,9606.ENSP00000310129,9606.ENSP00000310572,9606.ENSP00000391211,9606.ENSP00000396937,9606.ENSP00000401802,9606.ENSP00000481029	PSMC1,PSMD11,PSMD3,PSMD1,PSMD2,PSMC5,PSMC2,PSMD13,PSMC6,PSMC3
HSA-1640170	Cell Cycle	42	647	0.24	0.0384	9606.ENSP00000248437,9606.ENSP00000261303,9606.ENSP00000261712,9606.ENSP00000262646,9606.ENSP00000264335,9606.ENSP00000264639,9606.ENSP00000273130,9606.ENSP00000290158,9606.ENSP00000306330,9606.ENSP00000309474,9606.ENSP00000309591,9606.ENSP00000310129,9606.ENSP00000310226,9606.ENSP00000310572,9606.ENSP00000316176,9606.ENSP00000318297,9606.ENSP00000324804,9606.ENSP00000324806,9606.ENSP00000335153,…	TUBA4A,PSMC1,PSMD11,RAB2A,YWHAE,PSMD3,DYNC1LI1,KPNB1,YWHAG,PSMD1,PRKACA,PSMD2,RAB1B,PSMC5,UBE2N,RUVBL1,PPP2R1A,GSK3B,HSP90AA1,TUBA1B,TUBB,TUBB4B,DYNC1H1,DCTN1,ACTR1A,HSP90AB1,YWHAB,HIST1H2AC,YWHAQ,HSPA2,PPP1CB,YWHAZ,RAB1A,PSMC2,PSMD13,PSMC6,DCTN2,USO1,RAN,RUVBL2,HIST1H2BH,PSMC3
HSA-111447	Activation of BAD and translocation to mitochondria	5	15	0.95	0.0388	9606.ENSP00000264335,9606.ENSP00000306330,9606.ENSP00000361930,9606.ENSP00000371267,9606.ENSP00000379287	YWHAE,YWHAG,YWHAB,YWHAQ,YWHAZ
HSA-379716	Cytosolic tRNA aminoacylation	6	24	0.83	0.0394	9606.ENSP00000264161,9606.ENSP00000281828,9606.ENSP00000307567,9606.ENSP00000320309,9606.ENSP00000355890,9606.ENSP00000364815	DARS,FARSB,QARS,FARSA,EPRS,VARS
HSA-174178	APC/C:Cdh1 mediated degradation of Cdc20 and other APC/C:Cdh1 targeted proteins in late mitosis/early G1	10	71	0.58	0.041	9606.ENSP00000261303,9606.ENSP00000261712,9606.ENSP00000264639,9606.ENSP00000309474,9606.ENSP00000310129,9606.ENSP00000310572,9606.ENSP00000391211,9606.ENSP00000396937,9606.ENSP00000401802,9606.ENSP00000481029	PSMC1,PSMD11,PSMD3,PSMD1,PSMD2,PSMC5,PSMC2,PSMD13,PSMC6,PSMC3
HSA-2142789	Ubiquinol biosynthesis	4	8	1.13	0.0427	9606.ENSP00000254759,9606.ENSP00000262507,9606.ENSP00000288532,9606.ENSP00000333946	COQ3,COQ9,COQ5,COQ6
HSA-9006931	Signaling by Nuclear Receptors	22	265	0.35	0.0452	9606.ENSP00000205402,9606.ENSP00000222693,9606.ENSP00000227868,9606.ENSP00000236671,9606.ENSP00000248553,9606.ENSP00000252486,9606.ENSP00000280346,9606.ENSP00000305260,9606.ENSP00000307241,9606.ENSP00000312999,9606.ENSP00000335153,9606.ENSP00000339191,9606.ENSP00000360609,9606.ENSP00000367022,9606.ENSP00000369134,9606.ENSP00000370648,9606.ENSP00000376352,9606.ENSP00000379011,9606.ENSP00000391121,…	DLD,CAV2,PDHX,CTSD,HSPB1,APOE,DLAT,GNB2,PDHB,GNAI2,HSP90AA1,CAV1,HSP90AB1,HIST1H2AC,PDHA1,RDH14,PDK1,CPT1B,RDH13,PDK2,HIST1H2BH,GNB1
HSA-983170	Antigen Presentation: Folding, assembly and peptide loading of class I MHC	6	25	0.81	0.0462	9606.ENSP00000247461,9606.ENSP00000300289,9606.ENSP00000324173,9606.ENSP00000379873,9606.ENSP00000392330,9606.ENSP00000399168	CANX,PDIA3,HSPA5,HLA-A,BCAP31,HLA-B
HSA-190828	Gap junction trafficking	8	47	0.66	0.0464	9606.ENSP00000248437,9606.ENSP00000282561,9606.ENSP00000309415,9606.ENSP00000336799,9606.ENSP00000341289,9606.ENSP00000349960,9606.ENSP00000362014,9606.ENSP00000479606	TUBA4A,GJA1,CLTB,TUBA1B,TUBB4B,ACTB,DNM1,CLTC
HSA-8949664	Processing of SMDT1	5	16	0.93	0.0476	9606.ENSP00000249269,9606.ENSP00000269143,9606.ENSP00000348886,9606.ENSP00000441875,9606.ENSP00000479488	PMPCB,AFG3L2,STOML2,PHB2,PHB

## Sheet: BNIP3 interactome rat
Reactome pathways_BNIP3 interactome_Rat_all identified interacting proteins by BNIP3 Co-IP and mass spectrometry
#term ID	term description	observed gene count	background gene count	strength	false discovery rate	matching proteins in your network (IDs)	matching proteins in your network (labels)
RNO-1430728	Metabolism	304	1654	0.61	7.1e-90	10116.ENSRNOP00000000072,10116.ENSRNOP00000000134,10116.ENSRNOP00000000201,10116.ENSRNOP00000000542,10116.ENSRNOP00000000707,10116.ENSRNOP00000001247,10116.ENSRNOP00000001556,10116.ENSRNOP00000001625,10116.ENSRNOP00000001816,10116.ENSRNOP00000001911,10116.ENSRNOP00000001958,10116.ENSRNOP00000002072,10116.ENSRNOP00000002116,10116.ENSRNOP00000002358,10116.ENSRNOP00000002366,10116.ENSRNOP00000002403…	Atp5i,Ak2,Mpst,Hsd17b8,Marcks,Ran,Acads,Pfkl,Aldh2,Gnb2,Mdh2,Pdk1,Atp5j,Psmd2,Bdh1,Pcyt1a,Adipoq,Tecrl,Atp5o,Ppat,Bpnt1,Gpc4,Pgk1,Nme1,Ndufb4,Car4,Alb,Atp5b,Sdhc,Prelp,Psmd12,Gcdh,Acsf2,Atp5pd,Fh,Acot9,Slc25a11,Psmc1,Aldh9a1,Eno3,Pdk2,Mgst3,Dcn,Lum,Esyt1,L2hgdh,Atp5s,Psmd14,Ndufaf1,Dlst,Ndufa4,Suclg1,Lrpprc,Ndufa5,Mthfd1,Vdac1,Hk2,Dld,Psmd6,Cav1,Ndufa7,Pdhx,Hsp90aa1,Acss1,Psmc6,Idh3B,Ndufaf4,Nduf…
RNO-1428517	The citric acid (TCA) cycle and respiratory electron transport	104	166	1.14	6.32e-67	10116.ENSRNOP00000000072,10116.ENSRNOP00000001958,10116.ENSRNOP00000002072,10116.ENSRNOP00000002116,10116.ENSRNOP00000002732,10116.ENSRNOP00000003674,10116.ENSRNOP00000003965,10116.ENSRNOP00000004228,10116.ENSRNOP00000004836,10116.ENSRNOP00000004917,10116.ENSRNOP00000005641,10116.ENSRNOP00000006473,10116.ENSRNOP00000006509,10116.ENSRNOP00000006874,10116.ENSRNOP00000007298,10116.ENSRNOP00000007567…	Atp5i,Mdh2,Pdk1,Atp5j,Atp5o,Ndufb4,Atp5b,Sdhc,Atp5pd,Fh,Pdk2,L2hgdh,Atp5s,Ndufaf1,Dlst,Ndufa4,Suclg1,Lrpprc,Ndufa5,Vdac1,Dld,Ndufa7,Pdhx,Idh3B,Ndufaf4,Ndufa12,Pdhb,Sdhb,Ndufb11,Bsg,Ndufa6,Ndufs3,Ndufb9,Pdk4,Etfdh,Idh3a,Ndufs4,Ndufs1,Ndufb5,Ndufb3,Ndufc2,Uqcrh,Ndufv2,Cyc1,Ldha,Ldhb,Sdha,Ndufb8,Idh2,Acad9,Ecsit,Ndufb10,Etfa,Atp5d,Uqcrc2,Ndufa10,Cox5b,Atp5a1,Me3,Ndufs8,Ndufa2,Cox4i1,Etfb,Ndufab1,Ndu…
RNO-392499	Metabolism of proteins	206	1447	0.5	1.09e-41	10116.ENSRNOP00000000603,10116.ENSRNOP00000001058,10116.ENSRNOP00000001227,10116.ENSRNOP00000001518,10116.ENSRNOP00000001820,10116.ENSRNOP00000001911,10116.ENSRNOP00000002044,10116.ENSRNOP00000002169,10116.ENSRNOP00000002358,10116.ENSRNOP00000002484,10116.ENSRNOP00000002520,10116.ENSRNOP00000003046,10116.ENSRNOP00000003277,10116.ENSRNOP00000003542,10116.ENSRNOP00000003605,10116.ENSRNOP00000003748…	Rpl10a,Mrps18b,Cct6a,Rplp0,Cops6,Gnb2,Napa,Cct8,Psmd2,Eif4a2,Mrps35,Cops4,Uso1,Pmm2,Lamc1,Serpinc1,Alb,Psmd12,Cops3,Tuba4a,Rab21,Psmc1,Rpl23,Rpl26,Xpnpep2,Eif3h,Mrpl13,Rps27a,Tuba1a,Nsf,Sec23a,Sar1b,Psmd14,Lmcd1,Dctn2,Lamb1,Vdac1,Copa,Rab2a,Cops5,Psmd6,Mrpl19,Rpl7,Psmc6,Klhl41,Rab11b,Rps6,Tmed10,Cand1,Rpl15,Cul5,Mrpl38,Mrpl37,Serpina1,Tf,Pabpc1,Cct4,Eif2s1,Rpl4,Lgals1,Eef1a1,Mrps23,Tubb4b,Psmc5,D…
RNO-163200	Respiratory electron transport, ATP synthesis by chemiosmotic coupling, and heat production by uncoupling proteins.	67	116	1.11	1.75e-40	10116.ENSRNOP00000000072,10116.ENSRNOP00000002116,10116.ENSRNOP00000002732,10116.ENSRNOP00000003674,10116.ENSRNOP00000003965,10116.ENSRNOP00000004836,10116.ENSRNOP00000006509,10116.ENSRNOP00000006874,10116.ENSRNOP00000007567,10116.ENSRNOP00000008200,10116.ENSRNOP00000008325,10116.ENSRNOP00000009425,10116.ENSRNOP00000010072,10116.ENSRNOP00000010117,10116.ENSRNOP00000011183,10116.ENSRNOP00000011484…	Atp5i,Atp5j,Atp5o,Ndufb4,Atp5b,Atp5pd,Atp5s,Ndufaf1,Ndufa4,Lrpprc,Ndufa5,Ndufa7,Ndufaf4,Ndufa12,Ndufb11,Ndufa6,Ndufs3,Ndufb9,Etfdh,Ndufs4,Ndufs1,Ndufb5,Ndufb3,Ndufc2,Uqcrh,Ndufv2,Cyc1,Ndufb8,Acad9,Ecsit,Ndufb10,Etfa,Atp5d,Uqcrc2,Ndufa10,Cox5b,Atp5a1,Ndufs8,Ndufa2,Cox4i1,Etfb,Ndufab1,Ndufv1,Uqcrfs1,Cox5a,Atp5j2,Cox6b1,Ndufa9,Ndufb7,Ndufb6,Ndufs7,COX1,Atp5l,Coq10a,ND5,Uqcrc1,COX2,CYTB,LOC685596,Atp…
RNO-72766	Translation	80	215	0.92	7.79e-38	10116.ENSRNOP00000000603,10116.ENSRNOP00000001058,10116.ENSRNOP00000001518,10116.ENSRNOP00000002484,10116.ENSRNOP00000002520,10116.ENSRNOP00000005471,10116.ENSRNOP00000005588,10116.ENSRNOP00000005786,10116.ENSRNOP00000005815,10116.ENSRNOP00000005872,10116.ENSRNOP00000009308,10116.ENSRNOP00000009431,10116.ENSRNOP00000010383,10116.ENSRNOP00000010759,10116.ENSRNOP00000011328,10116.ENSRNOP00000012102…	Rpl10a,Mrps18b,Rplp0,Eif4a2,Mrps35,Rpl23,Rpl26,Eif3h,Mrpl13,Rps27a,Mrpl19,Rpl7,Rps6,Rpl15,Mrpl38,Mrpl37,Pabpc1,Eif2s1,Rpl4,Eef1a1,Mrps23,Eif3l,Rpl29,Ppa2,Rps3a,Mrpl21,Rpl35,Rpl27a,Rpl3l,Mrpl44,Mrps5,Eif3f,Mrps34,Mrps9,Rps12,Rps23,Rps27,Mrps27,Rps3,Rps15a,Rpl17,Rpsa,Rpl18a,Eif3c,Rps8,Etf1,Rps16,mrpl11,Eef1g,Mrpl23,Rpl27,Mrpl49,Rpl18,Mrpl22,Eif3e,Rpl31,Rps25,Eef1d,Mrps33,Rpl5,Rps13,Rpl11,Gfm1,Eef2,…
RNO-611105	Respiratory electron transport	56	91	1.13	1.12e-34	10116.ENSRNOP00000003674,10116.ENSRNOP00000006874,10116.ENSRNOP00000007567,10116.ENSRNOP00000008200,10116.ENSRNOP00000008325,10116.ENSRNOP00000009425,10116.ENSRNOP00000010072,10116.ENSRNOP00000010117,10116.ENSRNOP00000011183,10116.ENSRNOP00000011484,10116.ENSRNOP00000012425,10116.ENSRNOP00000012616,10116.ENSRNOP00000013262,10116.ENSRNOP00000015217,10116.ENSRNOP00000015851,10116.ENSRNOP00000016051…	Ndufb4,Ndufaf1,Ndufa4,Lrpprc,Ndufa5,Ndufa7,Ndufaf4,Ndufa12,Ndufb11,Ndufa6,Ndufs3,Ndufb9,Etfdh,Ndufs4,Ndufs1,Ndufb5,Ndufb3,Ndufc2,Uqcrh,Ndufv2,Cyc1,Ndufb8,Acad9,Ecsit,Ndufb10,Etfa,Uqcrc2,Ndufa10,Cox5b,Ndufs8,Ndufa2,Cox4i1,Etfb,Ndufab1,Ndufv1,Uqcrfs1,Cox5a,Cox6b1,Ndufa9,Ndufb7,Ndufb6,Ndufs7,COX1,Coq10a,ND5,Uqcrc1,COX2,CYTB,LOC685596,Ndufa8,Cox7b,Ndufs2,Ndufaf6,Cox7a2l,Ndufa11,Uqcrq
RNO-156827	L13a-mediated translational silencing of Ceruloplasmin expression	52	107	1.03	2.87e-28	10116.ENSRNOP00000000603,10116.ENSRNOP00000001518,10116.ENSRNOP00000002484,10116.ENSRNOP00000005471,10116.ENSRNOP00000005588,10116.ENSRNOP00000005786,10116.ENSRNOP00000005872,10116.ENSRNOP00000009431,10116.ENSRNOP00000010383,10116.ENSRNOP00000010759,10116.ENSRNOP00000012775,10116.ENSRNOP00000013375,10116.ENSRNOP00000013462,10116.ENSRNOP00000014817,10116.ENSRNOP00000014849,10116.ENSRNOP00000016329…	Rpl10a,Rplp0,Eif4a2,Rpl23,Rpl26,Eif3h,Rps27a,Rpl7,Rps6,Rpl15,Pabpc1,Eif2s1,Rpl4,Eif3l,Rpl29,Rps3a,Rpl35,Rpl27a,Rpl3l,Eif3f,Rps12,Rps23,Rps27,Rps3,Rps15a,Rpl17,Rpsa,Rpl18a,Eif3c,Rps8,Rps16,Rpl27,Rpl18,Eif3e,Rpl31,Rps25,Rpl5,Rps13,Rpl11,Eif4a1,Eif4g1,Rpl6,Rpl10,Rpl30,Rps14,Eif3b,Rps24,Rpl3,Rps11,Rpl14,Eif3a,Eif2s3x
RNO-72706	GTP hydrolysis and joining of the 60S ribosomal subunit	51	108	1.02	2.81e-27	10116.ENSRNOP00000000603,10116.ENSRNOP00000001518,10116.ENSRNOP00000002484,10116.ENSRNOP00000005471,10116.ENSRNOP00000005588,10116.ENSRNOP00000005786,10116.ENSRNOP00000005872,10116.ENSRNOP00000009431,10116.ENSRNOP00000010383,10116.ENSRNOP00000010759,10116.ENSRNOP00000013375,10116.ENSRNOP00000013462,10116.ENSRNOP00000014817,10116.ENSRNOP00000014849,10116.ENSRNOP00000016329,10116.ENSRNOP00000019162…	Rpl10a,Rplp0,Eif4a2,Rpl23,Rpl26,Eif3h,Rps27a,Rpl7,Rps6,Rpl15,Eif2s1,Rpl4,Eif3l,Rpl29,Rps3a,Rpl35,Rpl27a,Rpl3l,Eif3f,Rps12,Rps23,Rps27,Rps3,Rps15a,Rpl17,Rpsa,Rpl18a,Eif3c,Rps8,Rps16,Rpl27,Rpl18,Eif3e,Rpl31,Rps25,Rpl5,Rps13,Rpl11,Eif4a1,Eif4g1,Rpl6,Rpl10,Rpl30,Rps14,Eif3b,Rps24,Rpl3,Rps11,Rpl14,Eif3a,Eif2s3x
RNO-72737	Cap-dependent Translation Initiation	52	115	1	3.43e-27	10116.ENSRNOP00000000603,10116.ENSRNOP00000001518,10116.ENSRNOP00000002484,10116.ENSRNOP00000005471,10116.ENSRNOP00000005588,10116.ENSRNOP00000005786,10116.ENSRNOP00000005872,10116.ENSRNOP00000009431,10116.ENSRNOP00000010383,10116.ENSRNOP00000010759,10116.ENSRNOP00000012775,10116.ENSRNOP00000013375,10116.ENSRNOP00000013462,10116.ENSRNOP00000014817,10116.ENSRNOP00000014849,10116.ENSRNOP00000016329…	Rpl10a,Rplp0,Eif4a2,Rpl23,Rpl26,Eif3h,Rps27a,Rpl7,Rps6,Rpl15,Pabpc1,Eif2s1,Rpl4,Eif3l,Rpl29,Rps3a,Rpl35,Rpl27a,Rpl3l,Eif3f,Rps12,Rps23,Rps27,Rps3,Rps15a,Rpl17,Rpsa,Rpl18a,Eif3c,Rps8,Rps16,Rpl27,Rpl18,Eif3e,Rpl31,Rps25,Rpl5,Rps13,Rpl11,Eif4a1,Eif4g1,Rpl6,Rpl10,Rpl30,Rps14,Eif3b,Rps24,Rpl3,Rps11,Rpl14,Eif3a,Eif2s3x
RNO-72689	Formation of a pool of free 40S subunits	46	97	1.02	1.35e-24	10116.ENSRNOP00000000603,10116.ENSRNOP00000001518,10116.ENSRNOP00000005471,10116.ENSRNOP00000005588,10116.ENSRNOP00000005786,10116.ENSRNOP00000005872,10116.ENSRNOP00000009431,10116.ENSRNOP00000010383,10116.ENSRNOP00000010759,10116.ENSRNOP00000013462,10116.ENSRNOP00000014817,10116.ENSRNOP00000014849,10116.ENSRNOP00000016329,10116.ENSRNOP00000019162,10116.ENSRNOP00000019247,10116.ENSRNOP00000019660…	Rpl10a,Rplp0,Rpl23,Rpl26,Eif3h,Rps27a,Rpl7,Rps6,Rpl15,Rpl4,Eif3l,Rpl29,Rps3a,Rpl35,Rpl27a,Rpl3l,Eif3f,Rps12,Rps23,Rps27,Rps3,Rps15a,Rpl17,Rpsa,Rpl18a,Eif3c,Rps8,Rps16,Rpl27,Rpl18,Eif3e,Rpl31,Rps25,Rpl5,Rps13,Rpl11,Rpl6,Rpl10,Rpl30,Rps14,Eif3b,Rps24,Rpl3,Rps11,Rpl14,Eif3a
RNO-71406	Pyruvate metabolism and Citric Acid (TCA) cycle	37	50	1.21	1.61e-24	10116.ENSRNOP00000001958,10116.ENSRNOP00000002072,10116.ENSRNOP00000004228,10116.ENSRNOP00000004917,10116.ENSRNOP00000005641,10116.ENSRNOP00000006473,10116.ENSRNOP00000007298,10116.ENSRNOP00000007624,10116.ENSRNOP00000008477,10116.ENSRNOP00000008980,10116.ENSRNOP00000009552,10116.ENSRNOP00000009681,10116.ENSRNOP00000010545,10116.ENSRNOP00000010593,10116.ENSRNOP00000011275,10116.ENSRNOP00000012759…	Mdh2,Pdk1,Sdhc,Fh,Pdk2,L2hgdh,Dlst,Suclg1,Vdac1,Dld,Pdhx,Idh3B,Pdhb,Sdhb,Bsg,Pdk4,Idh3a,Ldha,Ldhb,Sdha,Idh2,Me3,D2hgdh,Slc16a1,Aco2,Nnt,Pdha1,Pdpr,Dlat,Cs,Idh3g,Ogdh,Sdhd,Sucla2,Suclg2,Pdp1,Gstz1
RNO-168249	Innate Immune System	122	863	0.5	4e-23	10116.ENSRNOP00000001095,10116.ENSRNOP00000001319,10116.ENSRNOP00000001417,10116.ENSRNOP00000001625,10116.ENSRNOP00000002169,10116.ENSRNOP00000002358,10116.ENSRNOP00000002533,10116.ENSRNOP00000002727,10116.ENSRNOP00000003378,10116.ENSRNOP00000004283,10116.ENSRNOP00000004520,10116.ENSRNOP00000005329,10116.ENSRNOP00000005872,10116.ENSRNOP00000006605,10116.ENSRNOP00000006607,10116.ENSRNOP00000006975…	Tubb5,Arpc1a,Rac1,Pfkl,Cct8,Psmd2,Mapk1,Atp6v1a,Ddx3y,Psmd12,Actr3,Psmc1,Rps27a,Psmd14,Actr2,ENSRNOG00000030332,Ppp2ca,Psmd6,Rap1b,Hsp90aa1,Psmc6,Cand1,Cat,Arpc3,Nlrx1,Arpc4,Kpnb1,Serpina1,Cyb5r3,Sdcbp,Eef1a1,Pgm1,Tubb4b,Psmc5,Dync1li1,Gyg1,Ppp2r1a,Vcl,Psmc3,Rab7a,Txn1,Psmc2,Ndufc2,C1qb,C1qc,C1qa,C9,Dsp,Cap1,Psmd7,Ecsit,Ptges2,Ap1m1,Psmd13,Anpep,Idh1,Vapa,Vnn1,Clu,Ttr,Hras,Actr1b,Serpinb6,Psmd1,T…
RNO-6798695	Neutrophil degranulation	84	453	0.61	6.96e-22	10116.ENSRNOP00000001095,10116.ENSRNOP00000001417,10116.ENSRNOP00000001625,10116.ENSRNOP00000002169,10116.ENSRNOP00000002358,10116.ENSRNOP00000002533,10116.ENSRNOP00000003378,10116.ENSRNOP00000004283,10116.ENSRNOP00000006605,10116.ENSRNOP00000006607,10116.ENSRNOP00000009249,10116.ENSRNOP00000009511,10116.ENSRNOP00000009556,10116.ENSRNOP00000010720,10116.ENSRNOP00000011230,10116.ENSRNOP00000012376…	Tubb5,Rac1,Pfkl,Cct8,Psmd2,Mapk1,Ddx3y,Psmd12,Psmd14,Actr2,Psmd6,Rap1b,Hsp90aa1,Cand1,Cat,Kpnb1,Serpina1,Cyb5r3,Sdcbp,Eef1a1,Pgm1,Tubb4b,Dync1li1,Gyg1,Vcl,Psmc3,Rab7a,Psmc2,Ndufc2,Dsp,Cap1,Psmd7,Ptges2,Ap1m1,Psmd13,Anpep,Idh1,Vapa,Vnn1,Ttr,Actr1b,Serpinb6,Psmd1,Rab6a,Rab14,Rab18,Lamp1,Hsp90ab1,Mvp,Vat1,Capn1,Grn,Cct2,Gpi,Prdx6,Rab5c,Aldoa,Nit2,Psmd3,Anxa2,Vcp,Mettl7a,Impdh2,Eef2,Sptan1,Jup,Atad3a…
RNO-975957	Nonsense Mediated Decay (NMD) enhanced by the Exon Junction Complex (EJC)	45	111	0.95	6.96e-22	10116.ENSRNOP00000000603,10116.ENSRNOP00000001518,10116.ENSRNOP00000005471,10116.ENSRNOP00000005588,10116.ENSRNOP00000005872,10116.ENSRNOP00000007621,10116.ENSRNOP00000009431,10116.ENSRNOP00000010383,10116.ENSRNOP00000010759,10116.ENSRNOP00000012775,10116.ENSRNOP00000013462,10116.ENSRNOP00000014849,10116.ENSRNOP00000015019,10116.ENSRNOP00000015318,10116.ENSRNOP00000016329,10116.ENSRNOP00000019162…	Rpl10a,Rplp0,Rpl23,Rpl26,Rps27a,Ppp2ca,Rpl7,Rps6,Rpl15,Pabpc1,Rpl4,Rpl29,Ppp2r1a,Ppp2r2a,Rps3a,Rpl35,Rpl27a,Rpl3l,Rps12,Rps23,Rps27,Rps3,Rps15a,Rpl17,Rpsa,Rpl18a,Rps8,Etf1,Rps16,Rpl27,Rpl18,Rpl31,Rps25,Rpl5,Rps13,Rpl11,Eif4g1,Rpl6,Rpl10,Rpl30,Rps14,Rps24,Rpl3,Rps11,Rpl14
RNO-975956	Nonsense Mediated Decay (NMD) independent of the Exon Junction Complex (EJC)	42	93	1	7.88e-22	10116.ENSRNOP00000000603,10116.ENSRNOP00000001518,10116.ENSRNOP00000005471,10116.ENSRNOP00000005588,10116.ENSRNOP00000005872,10116.ENSRNOP00000009431,10116.ENSRNOP00000010383,10116.ENSRNOP00000010759,10116.ENSRNOP00000012775,10116.ENSRNOP00000013462,10116.ENSRNOP00000014849,10116.ENSRNOP00000016329,10116.ENSRNOP00000019162,10116.ENSRNOP00000019247,10116.ENSRNOP00000019660,10116.ENSRNOP00000022184…	Rpl10a,Rplp0,Rpl23,Rpl26,Rps27a,Rpl7,Rps6,Rpl15,Pabpc1,Rpl4,Rpl29,Rps3a,Rpl35,Rpl27a,Rpl3l,Rps12,Rps23,Rps27,Rps3,Rps15a,Rpl17,Rpsa,Rpl18a,Rps8,Etf1,Rps16,Rpl27,Rpl18,Rpl31,Rps25,Rpl5,Rps13,Rpl11,Eif4g1,Rpl6,Rpl10,Rpl30,Rps14,Rps24,Rpl3,Rps11,Rpl14
RNO-6799198	Complex I biogenesis	34	52	1.16	2.72e-21	10116.ENSRNOP00000003674,10116.ENSRNOP00000006874,10116.ENSRNOP00000008325,10116.ENSRNOP00000009425,10116.ENSRNOP00000010072,10116.ENSRNOP00000010117,10116.ENSRNOP00000011183,10116.ENSRNOP00000011484,10116.ENSRNOP00000012425,10116.ENSRNOP00000012616,10116.ENSRNOP00000015217,10116.ENSRNOP00000015851,10116.ENSRNOP00000016051,10116.ENSRNOP00000016060,10116.ENSRNOP00000016509,10116.ENSRNOP00000016965…	Ndufb4,Ndufaf1,Ndufa5,Ndufa7,Ndufaf4,Ndufa12,Ndufb11,Ndufa6,Ndufs3,Ndufb9,Ndufs4,Ndufs1,Ndufb5,Ndufb3,Ndufc2,Ndufv2,Ndufb8,Acad9,Ecsit,Ndufb10,Ndufa10,Ndufs8,Ndufa2,Ndufab1,Ndufv1,Ndufa9,Ndufb7,Ndufb6,Ndufs7,ND5,Ndufa8,Ndufs2,Ndufaf6,Ndufa11
RNO-168256	Immune System	161	1492	0.38	5.09e-20	10116.ENSRNOP00000000078,10116.ENSRNOP00000001095,10116.ENSRNOP00000001319,10116.ENSRNOP00000001417,10116.ENSRNOP00000001625,10116.ENSRNOP00000002169,10116.ENSRNOP00000002358,10116.ENSRNOP00000002484,10116.ENSRNOP00000002533,10116.ENSRNOP00000002727,10116.ENSRNOP00000003378,10116.ENSRNOP00000004283,10116.ENSRNOP00000004520,10116.ENSRNOP00000004797,10116.ENSRNOP00000005329,10116.ENSRNOP00000005872…	Ppp2r5a,Tubb5,Arpc1a,Rac1,Pfkl,Cct8,Psmd2,Eif4a2,Mapk1,Atp6v1a,Ddx3y,Psmd12,Actr3,Tuba4a,Psmc1,Rps27a,Cltc,Tuba1a,Sec23a,Sar1b,Psmd14,Actr2,ENSRNOG00000030332,Ppp2ca,Dctn2,Psmd6,Rap1b,Hsp90aa1,Psmc6,Klhl41,Cand1,Cul5,Cat,Arpc3,Nlrx1,Arpc4,Kpnb1,Serpina1,Cyb5r3,Sdcbp,Eef1a1,Pgm1,Tubb4b,Psmc5,Dync1li1,Itgb1,Gyg1,Ppp2r1a,Vcl,Tpp2,Psmc3,Camk2d,Rab7a,Txn1,Psmc2,Ndufc2,Ywhab,C1qb,C1qc,C1qa,Lnpep,C9,Dsp…
RNO-1799339	SRP-dependent cotranslational protein targeting to membrane	39	91	0.98	1.43e-19	10116.ENSRNOP00000000603,10116.ENSRNOP00000001518,10116.ENSRNOP00000005471,10116.ENSRNOP00000005588,10116.ENSRNOP00000005872,10116.ENSRNOP00000009431,10116.ENSRNOP00000010383,10116.ENSRNOP00000010759,10116.ENSRNOP00000013462,10116.ENSRNOP00000014849,10116.ENSRNOP00000016329,10116.ENSRNOP00000019162,10116.ENSRNOP00000019247,10116.ENSRNOP00000019660,10116.ENSRNOP00000022184,10116.ENSRNOP00000022348…	Rpl10a,Rplp0,Rpl23,Rpl26,Rps27a,Rpl7,Rps6,Rpl15,Rpl4,Rpl29,Rps3a,Rpl35,Rpl27a,Rpl3l,Rps12,Rps23,Rps27,Rps3,Rps15a,Rpl17,Rpsa,Rpl18a,Rps8,Rps16,Rpl27,Rpl18,Rpl31,Rps25,Rpl5,Rps13,Rpl11,Rpl6,Rpl10,Rpl30,Rps14,Rps24,Rpl3,Rps11,Rpl14
RNO-71291	Metabolism of amino acids and derivatives	55	236	0.71	1.2e-17	10116.ENSRNOP00000000201,10116.ENSRNOP00000002358,10116.ENSRNOP00000004283,10116.ENSRNOP00000004570,10116.ENSRNOP00000005329,10116.ENSRNOP00000005611,10116.ENSRNOP00000006605,10116.ENSRNOP00000007298,10116.ENSRNOP00000008980,10116.ENSRNOP00000009249,10116.ENSRNOP00000009552,10116.ENSRNOP00000009649,10116.ENSRNOP00000010545,10116.ENSRNOP00000010573,10116.ENSRNOP00000011069,10116.ENSRNOP00000013249…	Mpst,Psmd2,Psmd12,Gcdh,Psmc1,Aldh9a1,Psmd14,Dlst,Dld,Psmd6,Pdhx,Psmc6,Pdhb,Acat1,Hibadh,Bckdhb,Glud1,Ivd,Psmc5,Ckb,Aldh6a1,Psmc3,Auh,Got2,Psmc2,Mccc1,Psmd7,Psmd13,Dbt,Aldh7a1,Got1,Ckm,Mccc2,Psmd1,Ahcy,Ndufab1,Psmd5,Psmc4,Psme1,Bckdk,Psme3,Acadsb,Bcat2,Pdha1,Hibch,Dlat,Slc25a12,Psmd3,Hsd17b10,Ogdh,Psmd11,Iffo2,Gstz1,Echs1,Tmlhe
RNO-8953854	Metabolism of RNA	81	526	0.53	9.99e-17	10116.ENSRNOP00000000603,10116.ENSRNOP00000000627,10116.ENSRNOP00000001115,10116.ENSRNOP00000001415,10116.ENSRNOP00000001518,10116.ENSRNOP00000002358,10116.ENSRNOP00000002484,10116.ENSRNOP00000004283,10116.ENSRNOP00000005329,10116.ENSRNOP00000005471,10116.ENSRNOP00000005588,10116.ENSRNOP00000005872,10116.ENSRNOP00000006605,10116.ENSRNOP00000007621,10116.ENSRNOP00000009249,10116.ENSRNOP00000009431…	Rpl10a,Srsf3,Ddx39b,Elavl1,Rplp0,Psmd2,Eif4a2,Psmd12,Psmc1,Rpl23,Rpl26,Rps27a,Psmd14,Ppp2ca,Psmd6,Rpl7,Psmc6,Rps6,Rpl15,Pabpc1,Rpl4,Psmc5,Rpl29,Ppp2r1a,Hnrnpa2b1,Ppp2r2a,Psmc3,Rps3a,Psmc2,Apobec2,Ywhab,Ddx6,Psmd7,Rpl35,Rpl27a,Psmd13,Rpl3l,Rps12,Rps23,Rps27,Rps3,Psmd1,Rps15a,Rpl17,Rpsa,Rpl18a,Psmd5,Rps8,Psmc4,Psme1,Etf1,Rps16,Psme3,Rpl27,Prpf19,Rpl18,Ywhaz,Rpl31,Hnrnpm,Hspb1,Rps25,Rpl5,Rps13,Rpl11…
RNO-72649	Translation initiation complex formation	29	56	1.06	6.12e-16	10116.ENSRNOP00000002484,10116.ENSRNOP00000005786,10116.ENSRNOP00000005872,10116.ENSRNOP00000010383,10116.ENSRNOP00000012775,10116.ENSRNOP00000013375,10116.ENSRNOP00000014817,10116.ENSRNOP00000016329,10116.ENSRNOP00000021017,10116.ENSRNOP00000022184,10116.ENSRNOP00000022348,10116.ENSRNOP00000022897,10116.ENSRNOP00000023935,10116.ENSRNOP00000024678,10116.ENSRNOP00000025224,10116.ENSRNOP00000025782…	Eif4a2,Eif3h,Rps27a,Rps6,Pabpc1,Eif2s1,Eif3l,Rps3a,Eif3f,Rps12,Rps23,Rps27,Rps3,Rps15a,Rpsa,Eif3c,Rps8,Rps16,Eif3e,Rps25,Rps13,Eif4a1,Eif4g1,Rps14,Eif3b,Rps24,Rps11,Eif3a,Eif2s3x
RNO-72702	Ribosomal scanning and start codon recognition	28	56	1.04	4.57e-15	10116.ENSRNOP00000002484,10116.ENSRNOP00000005786,10116.ENSRNOP00000005872,10116.ENSRNOP00000010383,10116.ENSRNOP00000013375,10116.ENSRNOP00000014817,10116.ENSRNOP00000016329,10116.ENSRNOP00000021017,10116.ENSRNOP00000022184,10116.ENSRNOP00000022348,10116.ENSRNOP00000022897,10116.ENSRNOP00000023935,10116.ENSRNOP00000024678,10116.ENSRNOP00000025224,10116.ENSRNOP00000025782,10116.ENSRNOP00000025796…	Eif4a2,Eif3h,Rps27a,Rps6,Eif2s1,Eif3l,Rps3a,Eif3f,Rps12,Rps23,Rps27,Rps3,Rps15a,Rpsa,Eif3c,Rps8,Rps16,Eif3e,Rps25,Rps13,Eif4a1,Eif4g1,Rps14,Eif3b,Rps24,Rps11,Eif3a,Eif2s3x
RNO-5653656	Vesicle-mediated transport	82	581	0.49	5.33e-15	10116.ENSRNOP00000001319,10116.ENSRNOP00000001820,10116.ENSRNOP00000002044,10116.ENSRNOP00000003046,10116.ENSRNOP00000003052,10116.ENSRNOP00000003277,10116.ENSRNOP00000003921,10116.ENSRNOP00000004438,10116.ENSRNOP00000004520,10116.ENSRNOP00000004797,10116.ENSRNOP00000005258,10116.ENSRNOP00000005872,10116.ENSRNOP00000005987,10116.ENSRNOP00000006322,10116.ENSRNOP00000006361,10116.ENSRNOP00000006369…	Arpc1a,Cops6,Napa,Cops4,Scarb2,Uso1,Alb,Cops3,Actr3,Tuba4a,Rab21,Rps27a,Cltc,Tuba1a,Nsf,Sec23a,Sar1b,Actr2,Ywhae,Dctn2,Copa,Cops5,Snx5,Rab11b,Tmed10,Arpc3,Arpc4,Serpina1,Tf,Tubb4b,Dync1li1,Copg1,Rab7a,Arcn1,Ap1m1,Ap2a1,Lman2,Cltb,Kif5b,Hpx,Rab6a,Picalm,Rab14,Rab18,Cops8,Actr1a,Hip1,LOC680329,Rab5c,Hsp90b1,Lman1,Sptan1,Hba1,Actb,Vps25,Hbb,Hp,Kif1b,Apoe,Pacsin3,Ap2m1,ENSRNOG00000038376,Cd36,Hspa8,R…
RNO-71403	Citric acid cycle (TCA cycle)	20	21	1.32	3.14e-14	10116.ENSRNOP00000001958,10116.ENSRNOP00000004228,10116.ENSRNOP00000004917,10116.ENSRNOP00000007298,10116.ENSRNOP00000007624,10116.ENSRNOP00000008980,10116.ENSRNOP00000009681,10116.ENSRNOP00000010593,10116.ENSRNOP00000015102,10116.ENSRNOP00000018336,10116.ENSRNOP00000019059,10116.ENSRNOP00000023329,10116.ENSRNOP00000029144,10116.ENSRNOP00000029578,10116.ENSRNOP00000034921,10116.ENSRNOP00000053220…	Mdh2,Sdhc,Fh,Dlst,Suclg1,Dld,Idh3B,Sdhb,Idh3a,Sdha,Idh2,Me3,Aco2,Nnt,Cs,Idh3g,Ogdh,Sdhd,Sucla2,Suclg2
RNO-2262752	Cellular responses to stress	61	368	0.56	1.45e-13	10116.ENSRNOP00000002358,10116.ENSRNOP00000002533,10116.ENSRNOP00000002727,10116.ENSRNOP00000002885,10116.ENSRNOP00000003867,10116.ENSRNOP00000004283,10116.ENSRNOP00000004797,10116.ENSRNOP00000004799,10116.ENSRNOP00000005329,10116.ENSRNOP00000005872,10116.ENSRNOP00000006322,10116.ENSRNOP00000006605,10116.ENSRNOP00000007100,10116.ENSRNOP00000008120,10116.ENSRNOP00000009249,10116.ENSRNOP00000009556…	Psmd2,Mapk1,Atp6v1a,Sod1,Gsk3b,Psmd12,Tuba4a,Prdx2,Psmc1,Rps27a,Tuba1a,Psmd14,Ywhae,Dctn2,Psmd6,Hsp90aa1,Psmc6,Cat,Eef1a1,Tubb4b,H2afz,Psmc5,Dync1li1,Prdx3,Psmc3,Camk2d,Txn1,Psmc2,Dnaja4,Psmd7,Psmd13,Dnaja2,Prdx1,Hspa4,Hist1h1b,Psmd1,Hspa5,Psmd5,Sod2,Psmc4,Psme1,Hspa9,Actr1a,Hsp90ab1,Bag3,Psme3,Prdx5,Hspa12b,Prdx6,Hspb8,Psmd3,Vcp,P4hb,Cryab,Hspa8,Dctn1,Dynll1,Psmd11,Tuba8,Dync1h1,Gpx1
RNO-8978868	Fatty acid metabolism	40	158	0.75	1.45e-13	10116.ENSRNOP00000000542,10116.ENSRNOP00000001556,10116.ENSRNOP00000002621,10116.ENSRNOP00000004673,10116.ENSRNOP00000005033,10116.ENSRNOP00000010680,10116.ENSRNOP00000011330,10116.ENSRNOP00000011784,10116.ENSRNOP00000013238,10116.ENSRNOP00000013515,10116.ENSRNOP00000013985,10116.ENSRNOP00000014235,10116.ENSRNOP00000014637,10116.ENSRNOP00000014658,10116.ENSRNOP00000015508,10116.ENSRNOP00000016954…	Hsd17b8,Acads,Tecrl,Acsf2,Acot9,Prkaa2,Decr1,Eci1,Acadm,Acot2,Cpt1b,Acsl1,Hadhb,Hadh,Mmaa,Cpt2,Acadl,Gpx4,Ptges2,Cpt1a,Mlycd,Acsf3,Pecr,Hsd17b4,Pccb,Eci2,Phyh,Ndufab1,Acot13,Acadvl,Slc25a20,Tecr,Hadha,Acad10,Acaa2,Acacb,Crat,Mut,Echs1,Gpx1
RNO-72695	Formation of the ternary complex, and subsequently, the 43S complex	25	49	1.05	1.56e-13	10116.ENSRNOP00000005786,10116.ENSRNOP00000005872,10116.ENSRNOP00000010383,10116.ENSRNOP00000013375,10116.ENSRNOP00000014817,10116.ENSRNOP00000016329,10116.ENSRNOP00000021017,10116.ENSRNOP00000022184,10116.ENSRNOP00000022348,10116.ENSRNOP00000022897,10116.ENSRNOP00000023935,10116.ENSRNOP00000024678,10116.ENSRNOP00000025224,10116.ENSRNOP00000025782,10116.ENSRNOP00000025796,10116.ENSRNOP00000026576…	Eif3h,Rps27a,Rps6,Eif2s1,Eif3l,Rps3a,Eif3f,Rps12,Rps23,Rps27,Rps3,Rps15a,Rpsa,Eif3c,Rps8,Rps16,Eif3e,Rps25,Rps13,Rps14,Eif3b,Rps24,Rps11,Eif3a,Eif2s3x
RNO-195721	Signaling by WNT	46	226	0.65	9.23e-13	10116.ENSRNOP00000000078,10116.ENSRNOP00000001417,10116.ENSRNOP00000001717,10116.ENSRNOP00000001911,10116.ENSRNOP00000002358,10116.ENSRNOP00000003867,10116.ENSRNOP00000004283,10116.ENSRNOP00000005329,10116.ENSRNOP00000005370,10116.ENSRNOP00000005872,10116.ENSRNOP00000005987,10116.ENSRNOP00000006605,10116.ENSRNOP00000007621,10116.ENSRNOP00000009249,10116.ENSRNOP00000009253,10116.ENSRNOP00000009649…	Ppp2r5a,Rac1,Vps29,Gnb2,Psmd2,Gsk3b,Psmd12,Psmc1,Pfn1,Rps27a,Cltc,Psmd14,Ppp2ca,Psmd6,Cav1,Psmc6,H2afz,Psmc5,Ppp2r1a,Psmc3,Psmc2,Psmd7,Psmd13,Ap2a1,Gnb3,Cul3,Cltb,Vps35,Psmd1,Psmd5,Psmc4,Psme1,Ctnnb1,Gnao1,Psme3,Ywhaz,Psmd3,Gnb1,Ppp3ca,Ap2m1,Ap2a2,Psmd11,Vps26a,Ctbp1,Rhoa,Ap2b1
RNO-3858494	Beta-catenin independent WNT signaling	34	118	0.8	9.23e-13	10116.ENSRNOP00000001417,10116.ENSRNOP00000001911,10116.ENSRNOP00000002358,10116.ENSRNOP00000004283,10116.ENSRNOP00000005329,10116.ENSRNOP00000005370,10116.ENSRNOP00000005872,10116.ENSRNOP00000005987,10116.ENSRNOP00000006605,10116.ENSRNOP00000009249,10116.ENSRNOP00000009649,10116.ENSRNOP00000013997,10116.ENSRNOP00000015757,10116.ENSRNOP00000016450,10116.ENSRNOP00000019104,10116.ENSRNOP00000019642…	Rac1,Gnb2,Psmd2,Psmd12,Psmc1,Pfn1,Rps27a,Cltc,Psmd14,Psmd6,Psmc6,Psmc5,Psmc3,Psmc2,Psmd7,Psmd13,Ap2a1,Gnb3,Cltb,Psmd1,Psmd5,Psmc4,Psme1,Ctnnb1,Gnao1,Psme3,Psmd3,Gnb1,Ppp3ca,Ap2m1,Ap2a2,Psmd11,Rhoa,Ap2b1
RNO-199991	Membrane Trafficking	70	508	0.48	3.36e-12	10116.ENSRNOP00000001319,10116.ENSRNOP00000001820,10116.ENSRNOP00000002044,10116.ENSRNOP00000003046,10116.ENSRNOP00000003052,10116.ENSRNOP00000003277,10116.ENSRNOP00000004438,10116.ENSRNOP00000004520,10116.ENSRNOP00000004797,10116.ENSRNOP00000005258,10116.ENSRNOP00000005872,10116.ENSRNOP00000005987,10116.ENSRNOP00000006322,10116.ENSRNOP00000006361,10116.ENSRNOP00000006369,10116.ENSRNOP00000006567…	Arpc1a,Cops6,Napa,Cops4,Scarb2,Uso1,Cops3,Actr3,Tuba4a,Rab21,Rps27a,Cltc,Tuba1a,Nsf,Sec23a,Sar1b,Actr2,Ywhae,Dctn2,Copa,Cops5,Snx5,Rab11b,Tmed10,Arpc3,Arpc4,Serpina1,Tf,Tubb4b,Dync1li1,Copg1,Rab7a,Arcn1,Ap1m1,Ap2a1,Lman2,Cltb,Kif5b,Rab6a,Picalm,Rab14,Rab18,Cops8,Actr1a,Hip1,Rab5c,Lman1,Sptan1,Actb,Vps25,Kif1b,Pacsin3,Ap2m1,Hspa8,Rab5b,Dctn1,Rab12,Pacsin2,Dnm2,Cd59,Ap2a2,Dynll1,Napg,Arf1,Tuba8,Rab…
RNO-6791226	Major pathway of rRNA processing in the nucleolus and cytosol	39	169	0.71	3.78e-12	10116.ENSRNOP00000000603,10116.ENSRNOP00000001518,10116.ENSRNOP00000005471,10116.ENSRNOP00000005588,10116.ENSRNOP00000005872,10116.ENSRNOP00000009431,10116.ENSRNOP00000010383,10116.ENSRNOP00000010759,10116.ENSRNOP00000013462,10116.ENSRNOP00000014849,10116.ENSRNOP00000016329,10116.ENSRNOP00000019162,10116.ENSRNOP00000019247,10116.ENSRNOP00000019660,10116.ENSRNOP00000022184,10116.ENSRNOP00000022348…	Rpl10a,Rplp0,Rpl23,Rpl26,Rps27a,Rpl7,Rps6,Rpl15,Rpl4,Rpl29,Rps3a,Rpl35,Rpl27a,Rpl3l,Rps12,Rps23,Rps27,Rps3,Rps15a,Rpl17,Rpsa,Rpl18a,Rps8,Rps16,Rpl27,Rpl18,Rpl31,Rps25,Rpl5,Rps13,Rpl11,Rpl6,Rpl10,Rpl30,Rps14,Rps24,Rpl3,Rps11,Rpl14
RNO-69275	G2/M Transition	38	162	0.72	4.94e-12	10116.ENSRNOP00000001095,10116.ENSRNOP00000001954,10116.ENSRNOP00000002358,10116.ENSRNOP00000004283,10116.ENSRNOP00000004797,10116.ENSRNOP00000005329,10116.ENSRNOP00000005872,10116.ENSRNOP00000006190,10116.ENSRNOP00000006322,10116.ENSRNOP00000006605,10116.ENSRNOP00000007100,10116.ENSRNOP00000007621,10116.ENSRNOP00000008120,10116.ENSRNOP00000009249,10116.ENSRNOP00000009556,10116.ENSRNOP00000009649…	Tubb5,Ywhag,Psmd2,Psmd12,Tuba4a,Psmc1,Rps27a,Ppp1cb,Tuba1a,Psmd14,Ywhae,Ppp2ca,Dctn2,Psmd6,Hsp90aa1,Psmc6,Tubb4b,Psmc5,Ppp2r1a,Ppp2r2a,Psmc3,Psmc2,Psmd7,Psmd13,Psmd1,Psmd5,Psmc4,Psme1,Actr1a,Hsp90ab1,Psme3,Psmd3,Prkaca,Dctn1,Dynll1,Psmd11,Tuba8,Dync1h1
RNO-4086400	PCP/CE pathway	28	84	0.87	1.14e-11	10116.ENSRNOP00000001417,10116.ENSRNOP00000002358,10116.ENSRNOP00000004283,10116.ENSRNOP00000005329,10116.ENSRNOP00000005370,10116.ENSRNOP00000005872,10116.ENSRNOP00000005987,10116.ENSRNOP00000006605,10116.ENSRNOP00000009249,10116.ENSRNOP00000009649,10116.ENSRNOP00000013997,10116.ENSRNOP00000015757,10116.ENSRNOP00000016450,10116.ENSRNOP00000019104,10116.ENSRNOP00000019642,10116.ENSRNOP00000020304…	Rac1,Psmd2,Psmd12,Psmc1,Pfn1,Rps27a,Cltc,Psmd14,Psmd6,Psmc6,Psmc5,Psmc3,Psmc2,Psmd7,Psmd13,Ap2a1,Cltb,Psmd1,Psmd5,Psmc4,Psme1,Psme3,Psmd3,Ap2m1,Ap2a2,Psmd11,Rhoa,Ap2b1
RNO-597592	Post-translational protein modification	113	1123	0.35	1.18e-11	10116.ENSRNOP00000001820,10116.ENSRNOP00000002044,10116.ENSRNOP00000002358,10116.ENSRNOP00000003046,10116.ENSRNOP00000003277,10116.ENSRNOP00000003542,10116.ENSRNOP00000003605,10116.ENSRNOP00000003748,10116.ENSRNOP00000003921,10116.ENSRNOP00000004283,10116.ENSRNOP00000004438,10116.ENSRNOP00000004797,10116.ENSRNOP00000005258,10116.ENSRNOP00000005329,10116.ENSRNOP00000005604,10116.ENSRNOP00000005872…	Cops6,Napa,Psmd2,Cops4,Uso1,Pmm2,Lamc1,Serpinc1,Alb,Psmd12,Cops3,Tuba4a,Rab21,Psmc1,Xpnpep2,Rps27a,Tuba1a,Nsf,Sec23a,Sar1b,Psmd14,Dctn2,Lamb1,Vdac1,Copa,Rab2a,Cops5,Psmd6,Psmc6,Klhl41,Rab11b,Tmed10,Cand1,Cul5,Serpina1,Tf,Lgals1,Eef1a1,Tubb4b,Psmc5,Dync1li1,Psmc3,Cp,Copg1,Rab7a,Psmc2,Vdac2,Arcn1,Alpl,Psmd7,Psmd13,Pdia3,Usp14,Usp5,Cdh2,Cul3,Lman2,Vnn1,Eif5a,Prss23,Etfb,Psmd1,Park7,Rab6a,Psmd5,Rab14…
RNO-450408	AUF1 (hnRNP D0) binds and destabilizes mRNA	23	52	0.99	1.88e-11	10116.ENSRNOP00000002358,10116.ENSRNOP00000004283,10116.ENSRNOP00000005329,10116.ENSRNOP00000005872,10116.ENSRNOP00000006605,10116.ENSRNOP00000009249,10116.ENSRNOP00000009649,10116.ENSRNOP00000012775,10116.ENSRNOP00000013997,10116.ENSRNOP00000015757,10116.ENSRNOP00000016450,10116.ENSRNOP00000019104,10116.ENSRNOP00000019642,10116.ENSRNOP00000024306,10116.ENSRNOP00000025433,10116.ENSRNOP00000025819…	Psmd2,Psmd12,Psmc1,Rps27a,Psmd14,Psmd6,Psmc6,Pabpc1,Psmc5,Psmc3,Psmc2,Psmd7,Psmd13,Psmd1,Psmd5,Psmc4,Psme1,Psme3,Hspb1,Psmd3,Eif4g1,Hspa8,Psmd11
RNO-77289	Mitochondrial Fatty Acid Beta-Oxidation	20	36	1.09	3.11e-11	10116.ENSRNOP00000001556,10116.ENSRNOP00000004673,10116.ENSRNOP00000005033,10116.ENSRNOP00000011330,10116.ENSRNOP00000011784,10116.ENSRNOP00000013238,10116.ENSRNOP00000013515,10116.ENSRNOP00000014637,10116.ENSRNOP00000014658,10116.ENSRNOP00000015508,10116.ENSRNOP00000017686,10116.ENSRNOP00000021657,10116.ENSRNOP00000024471,10116.ENSRNOP00000024878,10116.ENSRNOP00000024973,10116.ENSRNOP00000038073…	Acads,Acsf2,Acot9,Decr1,Eci1,Acadm,Acot2,Hadhb,Hadh,Mmaa,Acadl,Pccb,Ndufab1,Acot13,Acadvl,Hadha,Acad10,Acaa2,Mut,Echs1
RNO-109582	Hemostasis	68	517	0.46	4.72e-11	10116.ENSRNOP00000001417,10116.ENSRNOP00000001911,10116.ENSRNOP00000002533,10116.ENSRNOP00000002885,10116.ENSRNOP00000003748,10116.ENSRNOP00000003921,10116.ENSRNOP00000003932,10116.ENSRNOP00000004797,10116.ENSRNOP00000005997,10116.ENSRNOP00000006322,10116.ENSRNOP00000007528,10116.ENSRNOP00000009253,10116.ENSRNOP00000009511,10116.ENSRNOP00000011275,10116.ENSRNOP00000012577,10116.ENSRNOP00000012725…	Rac1,Gnb2,Mapk1,Sod1,Serpinc1,Alb,Atp1b1,Tuba4a,Apool,Tuba1a,Fam49b,Cav1,Rap1b,Bsg,Serpina1,Tf,Tubb4b,Itgb1,Vcl,Atp1b3,Ehd2,Gnaq,Anxa5,Ak3,Gnb3,Clu,Hras,Tln1,Gnai2,Kif5b,Wdr1,Actn2,Serpinb6,Atp2a2,Ola1,Slc16a1,Prkar2a,Fermt3,Ywhaz,Cdc42,C1qbp,LOC680329,Aldoa,Fgg,S100a10,Anxa2,Itga6,Slc8a1,Gnb1,Prkaca,Kif1b,Fgb,Ehd1,Akap1,Sccpdh,ENSRNOG00000038376,Cyb5r1,Itih4,Cd36,Mfn1,Actn1,Flna,Tuba8,Apoa1,LOC6…
RNO-70895	Branched-chain amino acid catabolism	16	18	1.29	5.32e-11	10116.ENSRNOP00000008980,10116.ENSRNOP00000010573,10116.ENSRNOP00000011069,10116.ENSRNOP00000013249,10116.ENSRNOP00000013829,10116.ENSRNOP00000015545,10116.ENSRNOP00000015786,10116.ENSRNOP00000018942,10116.ENSRNOP00000020267,10116.ENSRNOP00000023900,10116.ENSRNOP00000026466,10116.ENSRNOP00000027999,10116.ENSRNOP00000028474,10116.ENSRNOP00000032041,10116.ENSRNOP00000043608,10116.ENSRNOP00000066388	Dld,Acat1,Hibadh,Bckdhb,Ivd,Aldh6a1,Auh,Mccc1,Dbt,Mccc2,Bckdk,Acadsb,Bcat2,Hibch,Hsd17b10,Echs1
RNO-8852276	The role of GTSE1 in G2/M progression after G2 checkpoint	25	69	0.9	5.32e-11	10116.ENSRNOP00000002358,10116.ENSRNOP00000004283,10116.ENSRNOP00000004797,10116.ENSRNOP00000005329,10116.ENSRNOP00000005872,10116.ENSRNOP00000006322,10116.ENSRNOP00000006605,10116.ENSRNOP00000009249,10116.ENSRNOP00000009556,10116.ENSRNOP00000009649,10116.ENSRNOP00000013863,10116.ENSRNOP00000013997,10116.ENSRNOP00000015757,10116.ENSRNOP00000016450,10116.ENSRNOP00000019104,10116.ENSRNOP00000019642…	Psmd2,Psmd12,Tuba4a,Psmc1,Rps27a,Tuba1a,Psmd14,Psmd6,Hsp90aa1,Psmc6,Tubb4b,Psmc5,Psmc3,Psmc2,Psmd7,Psmd13,Psmd1,Psmd5,Psmc4,Psme1,Hsp90ab1,Psme3,Psmd3,Psmd11,Tuba8
RNO-450531	Regulation of mRNA stability by proteins that bind AU-rich elements	26	80	0.86	1.32e-10	10116.ENSRNOP00000001415,10116.ENSRNOP00000002358,10116.ENSRNOP00000004283,10116.ENSRNOP00000005329,10116.ENSRNOP00000005872,10116.ENSRNOP00000006605,10116.ENSRNOP00000009249,10116.ENSRNOP00000009649,10116.ENSRNOP00000012775,10116.ENSRNOP00000013997,10116.ENSRNOP00000015757,10116.ENSRNOP00000016450,10116.ENSRNOP00000016981,10116.ENSRNOP00000019104,10116.ENSRNOP00000019642,10116.ENSRNOP00000024306…	Elavl1,Psmd2,Psmd12,Psmc1,Rps27a,Psmd14,Psmd6,Psmc6,Pabpc1,Psmc5,Psmc3,Psmc2,Ywhab,Psmd7,Psmd13,Psmd1,Psmd5,Psmc4,Psme1,Psme3,Ywhaz,Hspb1,Psmd3,Eif4g1,Hspa8,Psmd11
RNO-195253	Degradation of beta-catenin by the destruction complex	25	74	0.87	1.8e-10	10116.ENSRNOP00000000078,10116.ENSRNOP00000002358,10116.ENSRNOP00000003867,10116.ENSRNOP00000004283,10116.ENSRNOP00000005329,10116.ENSRNOP00000005872,10116.ENSRNOP00000006605,10116.ENSRNOP00000007621,10116.ENSRNOP00000009249,10116.ENSRNOP00000009649,10116.ENSRNOP00000013997,10116.ENSRNOP00000015019,10116.ENSRNOP00000015757,10116.ENSRNOP00000016450,10116.ENSRNOP00000019104,10116.ENSRNOP00000019642…	Ppp2r5a,Psmd2,Gsk3b,Psmd12,Psmc1,Rps27a,Psmd14,Ppp2ca,Psmd6,Psmc6,Psmc5,Ppp2r1a,Psmc3,Psmc2,Psmd7,Psmd13,Psmd1,Psmd5,Psmc4,Psme1,Ctnnb1,Psme3,Psmd3,Psmd11,Ctbp1
RNO-5683057	MAPK family signaling cascades	45	275	0.56	1.09e-09	10116.ENSRNOP00000000078,10116.ENSRNOP00000001417,10116.ENSRNOP00000001500,10116.ENSRNOP00000002358,10116.ENSRNOP00000002533,10116.ENSRNOP00000004283,10116.ENSRNOP00000005329,10116.ENSRNOP00000005872,10116.ENSRNOP00000006190,10116.ENSRNOP00000006605,10116.ENSRNOP00000007621,10116.ENSRNOP00000009249,10116.ENSRNOP00000009511,10116.ENSRNOP00000009649,10116.ENSRNOP00000011312,10116.ENSRNOP00000013933…	Ppp2r5a,Rac1,Pebp1,Psmd2,Mapk1,Psmd12,Psmc1,Rps27a,Ppp1cb,Psmd14,Ppp2ca,Psmd6,Rap1b,Psmc6,Lypla1,Map2k1,Psmc5,Ppp2r1a,Vcl,Psmc3,Camk2d,Psmc2,Ywhab,Psmd7,Psmd13,Cul3,Hras,Tln1,Actn2,Psmd1,Psmd5,Psmc4,Psme1,Psme3,Cdc42,Fgg,Hspb1,Psmd3,Sptan1,Actb,Prkaca,Ncam1,Fgb,Psmd11,Phb
RNO-5687128	MAPK6/MAPK4 signaling	23	69	0.87	1.85e-09	10116.ENSRNOP00000001417,10116.ENSRNOP00000002358,10116.ENSRNOP00000004283,10116.ENSRNOP00000005329,10116.ENSRNOP00000005872,10116.ENSRNOP00000006605,10116.ENSRNOP00000009249,10116.ENSRNOP00000009649,10116.ENSRNOP00000013997,10116.ENSRNOP00000015757,10116.ENSRNOP00000016450,10116.ENSRNOP00000019104,10116.ENSRNOP00000019642,10116.ENSRNOP00000024306,10116.ENSRNOP00000025433,10116.ENSRNOP00000025819…	Rac1,Psmd2,Psmd12,Psmc1,Rps27a,Psmd14,Psmd6,Psmc6,Psmc5,Psmc3,Psmc2,Psmd7,Psmd13,Psmd1,Psmd5,Psmc4,Psme1,Psme3,Cdc42,Hspb1,Psmd3,Prkaca,Psmd11
RNO-5610785	GLI3 is processed to GLI3R by the proteasome	21	55	0.93	1.87e-09	10116.ENSRNOP00000002358,10116.ENSRNOP00000003867,10116.ENSRNOP00000004283,10116.ENSRNOP00000005329,10116.ENSRNOP00000005872,10116.ENSRNOP00000006605,10116.ENSRNOP00000009249,10116.ENSRNOP00000009649,10116.ENSRNOP00000013997,10116.ENSRNOP00000015757,10116.ENSRNOP00000016450,10116.ENSRNOP00000019104,10116.ENSRNOP00000019642,10116.ENSRNOP00000024306,10116.ENSRNOP00000025433,10116.ENSRNOP00000025819…	Psmd2,Gsk3b,Psmd12,Psmc1,Rps27a,Psmd14,Psmd6,Psmc6,Psmc5,Psmc3,Psmc2,Psmd7,Psmd13,Psmd1,Psmd5,Psmc4,Psme1,Psme3,Psmd3,Prkaca,Psmd11
RNO-5628897	TP53 Regulates Metabolic Genes	23	70	0.86	2.27e-09	10116.ENSRNOP00000001954,10116.ENSRNOP00000004799,10116.ENSRNOP00000007100,10116.ENSRNOP00000007567,10116.ENSRNOP00000008200,10116.ENSRNOP00000010680,10116.ENSRNOP00000011501,10116.ENSRNOP00000016447,10116.ENSRNOP00000016981,10116.ENSRNOP00000020093,10116.ENSRNOP00000022487,10116.ENSRNOP00000023132,10116.ENSRNOP00000024033,10116.ENSRNOP00000024388,10116.ENSRNOP00000025525,10116.ENSRNOP00000028687…	Ywhag,Prdx2,Ywhae,Ndufa4,Lrpprc,Prkaa2,Ywhaq,Txn1,Ywhab,Prkag1,Cox5b,Prdx1,Cox4i1,Ywhah,Cox5a,Prdx5,Gpi,Ywhaz,Cox6b1,COX1,COX2,Cox7b,Cox7a2l
RNO-70268	Pyruvate metabolism	16	27	1.12	3.81e-09	10116.ENSRNOP00000002072,10116.ENSRNOP00000005641,10116.ENSRNOP00000008477,10116.ENSRNOP00000008980,10116.ENSRNOP00000009552,10116.ENSRNOP00000010545,10116.ENSRNOP00000011275,10116.ENSRNOP00000012759,10116.ENSRNOP00000017468,10116.ENSRNOP00000017965,10116.ENSRNOP00000027234,10116.ENSRNOP00000030279,10116.ENSRNOP00000032023,10116.ENSRNOP00000032890,10116.ENSRNOP00000062054,10116.ENSRNOP00000065390	Pdk1,Pdk2,Vdac1,Dld,Pdhx,Pdhb,Bsg,Pdk4,Ldha,Ldhb,Slc16a1,Pdha1,Pdpr,Dlat,Pdp1,Gstz1
RNO-5358346	Hedgehog ligand biogenesis	21	58	0.9	4.01e-09	10116.ENSRNOP00000002358,10116.ENSRNOP00000004283,10116.ENSRNOP00000005329,10116.ENSRNOP00000005872,10116.ENSRNOP00000006605,10116.ENSRNOP00000009249,10116.ENSRNOP00000009649,10116.ENSRNOP00000013997,10116.ENSRNOP00000015757,10116.ENSRNOP00000016450,10116.ENSRNOP00000019104,10116.ENSRNOP00000019642,10116.ENSRNOP00000024306,10116.ENSRNOP00000025433,10116.ENSRNOP00000025819,10116.ENSRNOP00000025887…	Psmd2,Psmd12,Psmc1,Rps27a,Psmd14,Psmd6,Psmc6,Psmc5,Psmc3,Psmc2,Psmd7,Psmd13,Psmd1,Psmd5,Psmc4,Psme1,Psme3,Psmd3,Vcp,P4hb,Psmd11
RNO-5673001	RAF/MAP kinase cascade	41	247	0.57	6.09e-09	10116.ENSRNOP00000000078,10116.ENSRNOP00000001500,10116.ENSRNOP00000002358,10116.ENSRNOP00000002533,10116.ENSRNOP00000004283,10116.ENSRNOP00000005329,10116.ENSRNOP00000005872,10116.ENSRNOP00000006190,10116.ENSRNOP00000006605,10116.ENSRNOP00000007621,10116.ENSRNOP00000009249,10116.ENSRNOP00000009511,10116.ENSRNOP00000009649,10116.ENSRNOP00000011312,10116.ENSRNOP00000013933,10116.ENSRNOP00000013997…	Ppp2r5a,Pebp1,Psmd2,Mapk1,Psmd12,Psmc1,Rps27a,Ppp1cb,Psmd14,Ppp2ca,Psmd6,Rap1b,Psmc6,Lypla1,Map2k1,Psmc5,Ppp2r1a,Vcl,Psmc3,Camk2d,Psmc2,Ywhab,Psmd7,Psmd13,Cul3,Hras,Tln1,Actn2,Psmd1,Psmd5,Psmc4,Psme1,Psme3,Fgg,Psmd3,Sptan1,Actb,Ncam1,Fgb,Psmd11,Phb
RNO-382551	Transport of small molecules	71	628	0.4	6.84e-09	10116.ENSRNOP00000001911,10116.ENSRNOP00000002358,10116.ENSRNOP00000002727,10116.ENSRNOP00000003908,10116.ENSRNOP00000003921,10116.ENSRNOP00000003932,10116.ENSRNOP00000004283,10116.ENSRNOP00000005329,10116.ENSRNOP00000005872,10116.ENSRNOP00000005987,10116.ENSRNOP00000006184,10116.ENSRNOP00000006567,10116.ENSRNOP00000006605,10116.ENSRNOP00000009249,10116.ENSRNOP00000009649,10116.ENSRNOP00000010720…	Gnb2,Psmd2,Atp6v1a,Car4,Alb,Atp1b1,Psmd12,Psmc1,Rps27a,Cltc,Mb,Sar1b,Psmd14,Psmd6,Psmc6,Cand1,Bsg,Abcb8,Tf,Stoml2,Eif2s1,Psmc5,Slc25a4,Atp1b3,Aqp1,Psmc3,Slc25a5,Camk2d,Cp,Psmc2,Lpl,Phb2,Erlin2,Psmd7,Psmd13,Ap2a1,Gnb3,Casq2,Slc12a7,Psmd1,Atp2a2,Afg3l2,Slc27a1,Psmd5,Psmc4,Psme1,Slc16a1,Prkar2a,Psme3,Psmd3,Vcp,Slc8a1,Hba1,Gnb1,Prkaca,Atp1a1,Hbb,Spg7,Apoe,P4hb,Ap2m1,Atp1a2,Cyb5r1,Ryr2,Ap2a2,Psmd11,Ap…
RNO-4641258	Degradation of DVL	20	54	0.91	8.38e-09	10116.ENSRNOP00000002358,10116.ENSRNOP00000004283,10116.ENSRNOP00000005329,10116.ENSRNOP00000005872,10116.ENSRNOP00000006605,10116.ENSRNOP00000009249,10116.ENSRNOP00000009649,10116.ENSRNOP00000013997,10116.ENSRNOP00000015757,10116.ENSRNOP00000016450,10116.ENSRNOP00000019104,10116.ENSRNOP00000019642,10116.ENSRNOP00000021528,10116.ENSRNOP00000024306,10116.ENSRNOP00000025433,10116.ENSRNOP00000025819…	Psmd2,Psmd12,Psmc1,Rps27a,Psmd14,Psmd6,Psmc6,Psmc5,Psmc3,Psmc2,Psmd7,Psmd13,Cul3,Psmd1,Psmd5,Psmc4,Psme1,Psme3,Psmd3,Psmd11
RNO-5610787	Hedgehog off state	26	101	0.76	8.96e-09	10116.ENSRNOP00000002358,10116.ENSRNOP00000003867,10116.ENSRNOP00000004283,10116.ENSRNOP00000004797,10116.ENSRNOP00000005329,10116.ENSRNOP00000005872,10116.ENSRNOP00000006322,10116.ENSRNOP00000006605,10116.ENSRNOP00000009249,10116.ENSRNOP00000009649,10116.ENSRNOP00000013863,10116.ENSRNOP00000013997,10116.ENSRNOP00000015757,10116.ENSRNOP00000016450,10116.ENSRNOP00000019104,10116.ENSRNOP00000019642…	Psmd2,Gsk3b,Psmd12,Tuba4a,Psmc1,Rps27a,Tuba1a,Psmd14,Psmd6,Psmc6,Tubb4b,Psmc5,Psmc3,Psmc2,Psmd7,Psmd13,Psmd1,Psmd5,Psmc4,Psme1,Prkar2a,Psme3,Psmd3,Prkaca,Psmd11,Prkar1a
RNO-75815	Ubiquitin-dependent degradation of Cyclin D	19	48	0.94	1e-08	10116.ENSRNOP00000002358,10116.ENSRNOP00000004283,10116.ENSRNOP00000005329,10116.ENSRNOP00000005872,10116.ENSRNOP00000006605,10116.ENSRNOP00000009249,10116.ENSRNOP00000009649,10116.ENSRNOP00000013997,10116.ENSRNOP00000015757,10116.ENSRNOP00000016450,10116.ENSRNOP00000019104,10116.ENSRNOP00000019642,10116.ENSRNOP00000024306,10116.ENSRNOP00000025433,10116.ENSRNOP00000025819,10116.ENSRNOP00000025887…	Psmd2,Psmd12,Psmc1,Rps27a,Psmd14,Psmd6,Psmc6,Psmc5,Psmc3,Psmc2,Psmd7,Psmd13,Psmd1,Psmd5,Psmc4,Psme1,Psme3,Psmd3,Psmd11
RNO-8941858	Regulation of RUNX3 expression and activity	19	48	0.94	1e-08	10116.ENSRNOP00000002358,10116.ENSRNOP00000004283,10116.ENSRNOP00000005329,10116.ENSRNOP00000005872,10116.ENSRNOP00000006605,10116.ENSRNOP00000009249,10116.ENSRNOP00000009649,10116.ENSRNOP00000013997,10116.ENSRNOP00000015757,10116.ENSRNOP00000016450,10116.ENSRNOP00000019104,10116.ENSRNOP00000019642,10116.ENSRNOP00000024306,10116.ENSRNOP00000025433,10116.ENSRNOP00000025819,10116.ENSRNOP00000025887…	Psmd2,Psmd12,Psmc1,Rps27a,Psmd14,Psmd6,Psmc6,Psmc5,Psmc3,Psmc2,Psmd7,Psmd13,Psmd1,Psmd5,Psmc4,Psme1,Psme3,Psmd3,Psmd11
RNO-5358351	Signaling by Hedgehog	29	129	0.7	1.05e-08	10116.ENSRNOP00000002358,10116.ENSRNOP00000003867,10116.ENSRNOP00000004283,10116.ENSRNOP00000004797,10116.ENSRNOP00000005329,10116.ENSRNOP00000005872,10116.ENSRNOP00000006322,10116.ENSRNOP00000006605,10116.ENSRNOP00000009249,10116.ENSRNOP00000009649,10116.ENSRNOP00000013863,10116.ENSRNOP00000013997,10116.ENSRNOP00000015757,10116.ENSRNOP00000016450,10116.ENSRNOP00000019104,10116.ENSRNOP00000019642…	Psmd2,Gsk3b,Psmd12,Tuba4a,Psmc1,Rps27a,Tuba1a,Psmd14,Psmd6,Psmc6,Tubb4b,Psmc5,Psmc3,Psmc2,Psmd7,Psmd13,Cul3,Psmd1,Psmd5,Psmc4,Psme1,Prkar2a,Psme3,Psmd3,Vcp,Prkaca,P4hb,Psmd11,Prkar1a
RNO-1852241	Organelle biogenesis and maintenance	36	200	0.6	1.23e-08	10116.ENSRNOP00000000072,10116.ENSRNOP00000001095,10116.ENSRNOP00000001954,10116.ENSRNOP00000002116,10116.ENSRNOP00000002169,10116.ENSRNOP00000002732,10116.ENSRNOP00000003965,10116.ENSRNOP00000004797,10116.ENSRNOP00000004836,10116.ENSRNOP00000006322,10116.ENSRNOP00000006509,10116.ENSRNOP00000007100,10116.ENSRNOP00000008120,10116.ENSRNOP00000009556,10116.ENSRNOP00000012847,10116.ENSRNOP00000013789…	Atp5i,Tubb5,Ywhag,Atp5j,Cct8,Atp5o,Atp5b,Tuba4a,Atp5pd,Tuba1a,Atp5s,Ywhae,Dctn2,Hsp90aa1,Cct4,Glud1,Tubb4b,Ppp2r1a,Cct5,Sirt3,Idh2,Tcp1,Atp5d,Atp5a1,Sod2,Cct3,Actr1a,Cct2,Atp5j2,Atp5l,Prkaca,Atp5c1,Dctn1,Dynll1,Tuba8,Dync1h1
RNO-349425	Autodegradation of the E3 ubiquitin ligase COP1	19	49	0.93	1.23e-08	10116.ENSRNOP00000002358,10116.ENSRNOP00000004283,10116.ENSRNOP00000005329,10116.ENSRNOP00000005872,10116.ENSRNOP00000006605,10116.ENSRNOP00000009249,10116.ENSRNOP00000009649,10116.ENSRNOP00000013997,10116.ENSRNOP00000015757,10116.ENSRNOP00000016450,10116.ENSRNOP00000019104,10116.ENSRNOP00000019642,10116.ENSRNOP00000024306,10116.ENSRNOP00000025433,10116.ENSRNOP00000025819,10116.ENSRNOP00000025887…	Psmd2,Psmd12,Psmc1,Rps27a,Psmd14,Psmd6,Psmc6,Psmc5,Psmc3,Psmc2,Psmd7,Psmd13,Psmd1,Psmd5,Psmc4,Psme1,Psme3,Psmd3,Psmd11
RNO-5658442	Regulation of RAS by GAPs	21	63	0.87	1.23e-08	10116.ENSRNOP00000002358,10116.ENSRNOP00000004283,10116.ENSRNOP00000005329,10116.ENSRNOP00000005872,10116.ENSRNOP00000006605,10116.ENSRNOP00000009249,10116.ENSRNOP00000009649,10116.ENSRNOP00000013997,10116.ENSRNOP00000015757,10116.ENSRNOP00000016450,10116.ENSRNOP00000019104,10116.ENSRNOP00000019642,10116.ENSRNOP00000021528,10116.ENSRNOP00000022363,10116.ENSRNOP00000024306,10116.ENSRNOP00000025433…	Psmd2,Psmd12,Psmc1,Rps27a,Psmd14,Psmd6,Psmc6,Psmc5,Psmc3,Psmc2,Psmd7,Psmd13,Cul3,Hras,Psmd1,Psmd5,Psmc4,Psme1,Psme3,Psmd3,Psmd11
RNO-69601	Ubiquitin Mediated Degradation of Phosphorylated Cdc25A	19	49	0.93	1.23e-08	10116.ENSRNOP00000002358,10116.ENSRNOP00000004283,10116.ENSRNOP00000005329,10116.ENSRNOP00000005872,10116.ENSRNOP00000006605,10116.ENSRNOP00000009249,10116.ENSRNOP00000009649,10116.ENSRNOP00000013997,10116.ENSRNOP00000015757,10116.ENSRNOP00000016450,10116.ENSRNOP00000019104,10116.ENSRNOP00000019642,10116.ENSRNOP00000024306,10116.ENSRNOP00000025433,10116.ENSRNOP00000025819,10116.ENSRNOP00000025887…	Psmd2,Psmd12,Psmc1,Rps27a,Psmd14,Psmd6,Psmc6,Psmc5,Psmc3,Psmc2,Psmd7,Psmd13,Psmd1,Psmd5,Psmc4,Psme1,Psme3,Psmd3,Psmd11
RNO-8939902	Regulation of RUNX2 expression and activity	19	49	0.93	1.23e-08	10116.ENSRNOP00000002358,10116.ENSRNOP00000004283,10116.ENSRNOP00000005329,10116.ENSRNOP00000005872,10116.ENSRNOP00000006605,10116.ENSRNOP00000009249,10116.ENSRNOP00000009649,10116.ENSRNOP00000013997,10116.ENSRNOP00000015757,10116.ENSRNOP00000016450,10116.ENSRNOP00000019104,10116.ENSRNOP00000019642,10116.ENSRNOP00000024306,10116.ENSRNOP00000025433,10116.ENSRNOP00000025819,10116.ENSRNOP00000025887…	Psmd2,Psmd12,Psmc1,Rps27a,Psmd14,Psmd6,Psmc6,Psmc5,Psmc3,Psmc2,Psmd7,Psmd13,Psmd1,Psmd5,Psmc4,Psme1,Psme3,Psmd3,Psmd11
RNO-382556	ABC-family proteins mediated transport	25	96	0.76	1.44e-08	10116.ENSRNOP00000002358,10116.ENSRNOP00000004283,10116.ENSRNOP00000005329,10116.ENSRNOP00000005872,10116.ENSRNOP00000006605,10116.ENSRNOP00000009249,10116.ENSRNOP00000009649,10116.ENSRNOP00000012222,10116.ENSRNOP00000013375,10116.ENSRNOP00000013997,10116.ENSRNOP00000015757,10116.ENSRNOP00000016450,10116.ENSRNOP00000018973,10116.ENSRNOP00000019104,10116.ENSRNOP00000019642,10116.ENSRNOP00000024306…	Psmd2,Psmd12,Psmc1,Rps27a,Psmd14,Psmd6,Psmc6,Abcb8,Eif2s1,Psmc5,Psmc3,Psmc2,Erlin2,Psmd7,Psmd13,Psmd1,Psmd5,Psmc4,Psme1,Psme3,Psmd3,Vcp,Psmd11,Apoa1,Eif2s3x
RNO-4641257	Degradation of AXIN	19	51	0.92	1.94e-08	10116.ENSRNOP00000002358,10116.ENSRNOP00000004283,10116.ENSRNOP00000005329,10116.ENSRNOP00000005872,10116.ENSRNOP00000006605,10116.ENSRNOP00000009249,10116.ENSRNOP00000009649,10116.ENSRNOP00000013997,10116.ENSRNOP00000015757,10116.ENSRNOP00000016450,10116.ENSRNOP00000019104,10116.ENSRNOP00000019642,10116.ENSRNOP00000024306,10116.ENSRNOP00000025433,10116.ENSRNOP00000025819,10116.ENSRNOP00000025887…	Psmd2,Psmd12,Psmc1,Rps27a,Psmd14,Psmd6,Psmc6,Psmc5,Psmc3,Psmc2,Psmd7,Psmd13,Psmd1,Psmd5,Psmc4,Psme1,Psme3,Psmd3,Psmd11
RNO-8854050	FBXL7 down-regulates AURKA during mitotic entry and in early mitosis	19	52	0.91	2.51e-08	10116.ENSRNOP00000002358,10116.ENSRNOP00000004283,10116.ENSRNOP00000005329,10116.ENSRNOP00000005872,10116.ENSRNOP00000006605,10116.ENSRNOP00000009249,10116.ENSRNOP00000009649,10116.ENSRNOP00000013997,10116.ENSRNOP00000015757,10116.ENSRNOP00000016450,10116.ENSRNOP00000019104,10116.ENSRNOP00000019642,10116.ENSRNOP00000024306,10116.ENSRNOP00000025433,10116.ENSRNOP00000025819,10116.ENSRNOP00000025887…	Psmd2,Psmd12,Psmc1,Rps27a,Psmd14,Psmd6,Psmc6,Psmc5,Psmc3,Psmc2,Psmd7,Psmd13,Psmd1,Psmd5,Psmc4,Psme1,Psme3,Psmd3,Psmd11
RNO-1168372	Downstream signaling events of B Cell Receptor (BCR)	21	67	0.84	2.7e-08	10116.ENSRNOP00000002358,10116.ENSRNOP00000004283,10116.ENSRNOP00000005329,10116.ENSRNOP00000005872,10116.ENSRNOP00000006605,10116.ENSRNOP00000009249,10116.ENSRNOP00000009649,10116.ENSRNOP00000013997,10116.ENSRNOP00000015757,10116.ENSRNOP00000016450,10116.ENSRNOP00000019104,10116.ENSRNOP00000019642,10116.ENSRNOP00000022363,10116.ENSRNOP00000024306,10116.ENSRNOP00000025433,10116.ENSRNOP00000025819…	Psmd2,Psmd12,Psmc1,Rps27a,Psmd14,Psmd6,Psmc6,Psmc5,Psmc3,Psmc2,Psmd7,Psmd13,Hras,Psmd1,Psmd5,Psmc4,Psme1,Psme3,Psmd3,Ppp3ca,Psmd11
RNO-68886	M Phase	46	323	0.5	2.72e-08	10116.ENSRNOP00000000078,10116.ENSRNOP00000001095,10116.ENSRNOP00000001247,10116.ENSRNOP00000001954,10116.ENSRNOP00000002358,10116.ENSRNOP00000002533,10116.ENSRNOP00000004283,10116.ENSRNOP00000004797,10116.ENSRNOP00000005329,10116.ENSRNOP00000005872,10116.ENSRNOP00000006322,10116.ENSRNOP00000006605,10116.ENSRNOP00000007100,10116.ENSRNOP00000007621,10116.ENSRNOP00000008120,10116.ENSRNOP00000008522…	Ppp2r5a,Tubb5,Ran,Ywhag,Psmd2,Mapk1,Psmd12,Tuba4a,Psmc1,Rps27a,Tuba1a,Psmd14,Ywhae,Ppp2ca,Dctn2,Rab2a,Psmd6,Hsp90aa1,Psmc6,Tubb4b,H2afz,Psmc5,Dync1li1,Ppp2r1a,Ppp2r2a,Psmc3,Psmc2,Psmd7,Psmd13,Rps27,Psmd1,Psmd5,Psmc4,Psme1,Lmna,Actr1a,Psme3,Psmd3,Prkaca,Dctn1,Sirt2,Dynll1,Psmd11,Tuba8,Dync1h1,Rab1a
RNO-1236978	Cross-presentation of soluble exogenous antigens (endosomes)	18	46	0.94	2.98e-08	10116.ENSRNOP00000002358,10116.ENSRNOP00000004283,10116.ENSRNOP00000005329,10116.ENSRNOP00000006605,10116.ENSRNOP00000009249,10116.ENSRNOP00000009649,10116.ENSRNOP00000013997,10116.ENSRNOP00000015757,10116.ENSRNOP00000016450,10116.ENSRNOP00000019104,10116.ENSRNOP00000019642,10116.ENSRNOP00000024306,10116.ENSRNOP00000025433,10116.ENSRNOP00000025819,10116.ENSRNOP00000025887,10116.ENSRNOP00000027957…	Psmd2,Psmd12,Psmc1,Psmd14,Psmd6,Psmc6,Psmc5,Psmc3,Psmc2,Psmd7,Psmd13,Psmd1,Psmd5,Psmc4,Psme1,Psme3,Psmd3,Psmd11
RNO-5607761	Dectin-1 mediated noncanonical NF-kB signaling	19	53	0.9	3.06e-08	10116.ENSRNOP00000002358,10116.ENSRNOP00000004283,10116.ENSRNOP00000005329,10116.ENSRNOP00000005872,10116.ENSRNOP00000006605,10116.ENSRNOP00000009249,10116.ENSRNOP00000009649,10116.ENSRNOP00000013997,10116.ENSRNOP00000015757,10116.ENSRNOP00000016450,10116.ENSRNOP00000019104,10116.ENSRNOP00000019642,10116.ENSRNOP00000024306,10116.ENSRNOP00000025433,10116.ENSRNOP00000025819,10116.ENSRNOP00000025887…	Psmd2,Psmd12,Psmc1,Rps27a,Psmd14,Psmd6,Psmc6,Psmc5,Psmc3,Psmc2,Psmd7,Psmd13,Psmd1,Psmd5,Psmc4,Psme1,Psme3,Psmd3,Psmd11
RNO-5610780	Degradation of GLI1 by the proteasome	19	53	0.9	3.06e-08	10116.ENSRNOP00000002358,10116.ENSRNOP00000004283,10116.ENSRNOP00000005329,10116.ENSRNOP00000005872,10116.ENSRNOP00000006605,10116.ENSRNOP00000009249,10116.ENSRNOP00000009649,10116.ENSRNOP00000013997,10116.ENSRNOP00000015757,10116.ENSRNOP00000016450,10116.ENSRNOP00000019104,10116.ENSRNOP00000019642,10116.ENSRNOP00000024306,10116.ENSRNOP00000025433,10116.ENSRNOP00000025819,10116.ENSRNOP00000025887…	Psmd2,Psmd12,Psmc1,Rps27a,Psmd14,Psmd6,Psmc6,Psmc5,Psmc3,Psmc2,Psmd7,Psmd13,Psmd1,Psmd5,Psmc4,Psme1,Psme3,Psmd3,Psmd11
RNO-5676590	NIK-->noncanonical NF-kB signaling	19	53	0.9	3.06e-08	10116.ENSRNOP00000002358,10116.ENSRNOP00000004283,10116.ENSRNOP00000005329,10116.ENSRNOP00000005872,10116.ENSRNOP00000006605,10116.ENSRNOP00000009249,10116.ENSRNOP00000009649,10116.ENSRNOP00000013997,10116.ENSRNOP00000015757,10116.ENSRNOP00000016450,10116.ENSRNOP00000019104,10116.ENSRNOP00000019642,10116.ENSRNOP00000024306,10116.ENSRNOP00000025433,10116.ENSRNOP00000025819,10116.ENSRNOP00000025887…	Psmd2,Psmd12,Psmc1,Rps27a,Psmd14,Psmd6,Psmc6,Psmc5,Psmc3,Psmc2,Psmd7,Psmd13,Psmd1,Psmd5,Psmc4,Psme1,Psme3,Psmd3,Psmd11
RNO-70263	Gluconeogenesis	16	34	1.02	3.52e-08	10116.ENSRNOP00000001958,10116.ENSRNOP00000003390,10116.ENSRNOP00000005144,10116.ENSRNOP00000005612,10116.ENSRNOP00000011429,10116.ENSRNOP00000015956,10116.ENSRNOP00000018227,10116.ENSRNOP00000022309,10116.ENSRNOP00000024106,10116.ENSRNOP00000026316,10116.ENSRNOP00000029515,10116.ENSRNOP00000032320,10116.ENSRNOP00000032909,10116.ENSRNOP00000040878,10116.ENSRNOP00000065690,10116.ENSRNOP00000067409	Mdh2,Pgk1,Slc25a11,Eno3,Mdh1,Got2,Pgam2,Got1,Eno1,Pc,Gpi,Aldoa,Slc25a12,Gapdh,Pgam1,Tpi1
RNO-1280218	Adaptive Immune System	73	690	0.37	3.87e-08	10116.ENSRNOP00000000078,10116.ENSRNOP00000001417,10116.ENSRNOP00000002358,10116.ENSRNOP00000004283,10116.ENSRNOP00000004797,10116.ENSRNOP00000005329,10116.ENSRNOP00000005872,10116.ENSRNOP00000005987,10116.ENSRNOP00000006322,10116.ENSRNOP00000006369,10116.ENSRNOP00000006567,10116.ENSRNOP00000006605,10116.ENSRNOP00000007621,10116.ENSRNOP00000008120,10116.ENSRNOP00000009249,10116.ENSRNOP00000009511…	Ppp2r5a,Rac1,Psmd2,Psmd12,Tuba4a,Psmc1,Rps27a,Cltc,Tuba1a,Sec23a,Sar1b,Psmd14,Ppp2ca,Dctn2,Psmd6,Rap1b,Psmc6,Klhl41,Cul5,Tubb4b,Psmc5,Dync1li1,Itgb1,Ppp2r1a,Tpp2,Psmc3,Rab7a,Psmc2,Ywhab,Lnpep,Psmd7,Ap1m1,Psmd13,Ap2a1,Pdia3,Cul3,Hras,Actr1b,Kif5b,Psmd1,Trim21,Hspa5,Psmd5,Psmc4,Psme1,Actr1a,Psme3,Ywhaz,Cdc42,LOC680329,Ube2k,Npepps,Uba1,Psmd3,Canx,Prkaca,Kif1b,Ppp3ca,Ap2m1,ENSRNOG00000038376,Dctn1,D…
RNO-373760	L1CAM interactions	20	62	0.85	4.42e-08	10116.ENSRNOP00000001417,10116.ENSRNOP00000002533,10116.ENSRNOP00000004797,10116.ENSRNOP00000005987,10116.ENSRNOP00000006322,10116.ENSRNOP00000012996,10116.ENSRNOP00000013563,10116.ENSRNOP00000013863,10116.ENSRNOP00000013933,10116.ENSRNOP00000014785,10116.ENSRNOP00000020304,10116.ENSRNOP00000042382,10116.ENSRNOP00000044296,10116.ENSRNOP00000048442,10116.ENSRNOP00000054900,10116.ENSRNOP00000060296…	Rac1,Mapk1,Tuba4a,Cltc,Tuba1a,Dpysl2,Sdcbp,Tubb4b,Map2k1,Itgb1,Ap2a1,Sptan1,Actb,Ncam1,Ap2m1,Dnm2,Ap2a2,Tuba8,Msn,Ap2b1
RNO-68827	CDT1 association with the CDC6:ORC:origin complex	19	55	0.88	4.75e-08	10116.ENSRNOP00000002358,10116.ENSRNOP00000004283,10116.ENSRNOP00000005329,10116.ENSRNOP00000005872,10116.ENSRNOP00000006605,10116.ENSRNOP00000009249,10116.ENSRNOP00000009649,10116.ENSRNOP00000013997,10116.ENSRNOP00000015757,10116.ENSRNOP00000016450,10116.ENSRNOP00000019104,10116.ENSRNOP00000019642,10116.ENSRNOP00000024306,10116.ENSRNOP00000025433,10116.ENSRNOP00000025819,10116.ENSRNOP00000025887…	Psmd2,Psmd12,Psmc1,Rps27a,Psmd14,Psmd6,Psmc6,Psmc5,Psmc3,Psmc2,Psmd7,Psmd13,Psmd1,Psmd5,Psmc4,Psme1,Psme3,Psmd3,Psmd11
RNO-5389840	Mitochondrial translation elongation	22	79	0.79	5.77e-08	10116.ENSRNOP00000001058,10116.ENSRNOP00000002520,10116.ENSRNOP00000005815,10116.ENSRNOP00000009308,10116.ENSRNOP00000011328,10116.ENSRNOP00000012102,10116.ENSRNOP00000013771,10116.ENSRNOP00000018848,10116.ENSRNOP00000020420,10116.ENSRNOP00000020451,10116.ENSRNOP00000021075,10116.ENSRNOP00000021899,10116.ENSRNOP00000023286,10116.ENSRNOP00000027091,10116.ENSRNOP00000027585,10116.ENSRNOP00000028475…	Mrps18b,Mrps35,Mrpl13,Mrpl19,Mrpl38,Mrpl37,Mrps23,Mrpl21,Mrpl44,Mrps5,Mrps34,Mrps9,Mrps27,mrpl11,Mrpl23,Mrpl49,Mrpl22,Mrps33,Gfm1,Mrpl41,Ict1,Mrps22
RNO-114608	Platelet degranulation	25	105	0.72	5.99e-08	10116.ENSRNOP00000002885,10116.ENSRNOP00000003921,10116.ENSRNOP00000004797,10116.ENSRNOP00000005997,10116.ENSRNOP00000007528,10116.ENSRNOP00000012577,10116.ENSRNOP00000012725,10116.ENSRNOP00000015179,10116.ENSRNOP00000019552,10116.ENSRNOP00000022095,10116.ENSRNOP00000022401,10116.ENSRNOP00000024012,10116.ENSRNOP00000024098,10116.ENSRNOP00000026040,10116.ENSRNOP00000028737,10116.ENSRNOP00000032320…	Sod1,Alb,Tuba4a,Apool,Fam49b,Serpina1,Tf,Vcl,Anxa5,Clu,Tln1,Wdr1,Actn2,Ola1,Fermt3,Aldoa,Fgg,Fgb,Sccpdh,Cyb5r1,Itih4,Cd36,Actn1,Flna,Apoa1
RNO-350562	Regulation of ornithine decarboxylase (ODC)	18	49	0.91	6e-08	10116.ENSRNOP00000002358,10116.ENSRNOP00000004283,10116.ENSRNOP00000005329,10116.ENSRNOP00000006605,10116.ENSRNOP00000009249,10116.ENSRNOP00000009649,10116.ENSRNOP00000013997,10116.ENSRNOP00000015757,10116.ENSRNOP00000016450,10116.ENSRNOP00000019104,10116.ENSRNOP00000019642,10116.ENSRNOP00000024306,10116.ENSRNOP00000025433,10116.ENSRNOP00000025819,10116.ENSRNOP00000025887,10116.ENSRNOP00000027957…	Psmd2,Psmd12,Psmc1,Psmd14,Psmd6,Psmc6,Psmc5,Psmc3,Psmc2,Psmd7,Psmd13,Psmd1,Psmd5,Psmc4,Psme1,Psme3,Psmd3,Psmd11
RNO-8856828	Clathrin-mediated endocytosis	28	133	0.67	6e-08	10116.ENSRNOP00000001319,10116.ENSRNOP00000001820,10116.ENSRNOP00000003046,10116.ENSRNOP00000003052,10116.ENSRNOP00000004438,10116.ENSRNOP00000004520,10116.ENSRNOP00000005872,10116.ENSRNOP00000005987,10116.ENSRNOP00000006607,10116.ENSRNOP00000008877,10116.ENSRNOP00000011499,10116.ENSRNOP00000011937,10116.ENSRNOP00000012725,10116.ENSRNOP00000020304,10116.ENSRNOP00000023651,10116.ENSRNOP00000025415…	Arpc1a,Cops6,Cops4,Scarb2,Cops3,Actr3,Rps27a,Cltc,Actr2,Cops5,Arpc3,Arpc4,Tf,Ap2a1,Cltb,Picalm,Cops8,Hip1,Rab5c,Actb,Pacsin3,Ap2m1,Hspa8,Rab5b,Pacsin2,Dnm2,Ap2a2,Ap2b1
RNO-8878159	Transcriptional regulation by RUNX3	20	64	0.84	6.56e-08	10116.ENSRNOP00000002358,10116.ENSRNOP00000004283,10116.ENSRNOP00000005329,10116.ENSRNOP00000005872,10116.ENSRNOP00000006605,10116.ENSRNOP00000009249,10116.ENSRNOP00000009649,10116.ENSRNOP00000013997,10116.ENSRNOP00000015757,10116.ENSRNOP00000016450,10116.ENSRNOP00000019104,10116.ENSRNOP00000019642,10116.ENSRNOP00000024306,10116.ENSRNOP00000025433,10116.ENSRNOP00000025819,10116.ENSRNOP00000025887…	Psmd2,Psmd12,Psmc1,Rps27a,Psmd14,Psmd6,Psmc6,Psmc5,Psmc3,Psmc2,Psmd7,Psmd13,Psmd1,Psmd5,Psmc4,Psme1,Ctnnb1,Psme3,Psmd3,Psmd11
RNO-1169091	Activation of NF-kappaB in B cells	19	57	0.87	7.29e-08	10116.ENSRNOP00000002358,10116.ENSRNOP00000004283,10116.ENSRNOP00000005329,10116.ENSRNOP00000005872,10116.ENSRNOP00000006605,10116.ENSRNOP00000009249,10116.ENSRNOP00000009649,10116.ENSRNOP00000013997,10116.ENSRNOP00000015757,10116.ENSRNOP00000016450,10116.ENSRNOP00000019104,10116.ENSRNOP00000019642,10116.ENSRNOP00000024306,10116.ENSRNOP00000025433,10116.ENSRNOP00000025819,10116.ENSRNOP00000025887…	Psmd2,Psmd12,Psmc1,Rps27a,Psmd14,Psmd6,Psmc6,Psmc5,Psmc3,Psmc2,Psmd7,Psmd13,Psmd1,Psmd5,Psmc4,Psme1,Psme3,Psmd3,Psmd11
RNO-4608870	Asymmetric localization of PCP proteins	19	57	0.87	7.29e-08	10116.ENSRNOP00000002358,10116.ENSRNOP00000004283,10116.ENSRNOP00000005329,10116.ENSRNOP00000005872,10116.ENSRNOP00000006605,10116.ENSRNOP00000009249,10116.ENSRNOP00000009649,10116.ENSRNOP00000013997,10116.ENSRNOP00000015757,10116.ENSRNOP00000016450,10116.ENSRNOP00000019104,10116.ENSRNOP00000019642,10116.ENSRNOP00000024306,10116.ENSRNOP00000025433,10116.ENSRNOP00000025819,10116.ENSRNOP00000025887…	Psmd2,Psmd12,Psmc1,Rps27a,Psmd14,Psmd6,Psmc6,Psmc5,Psmc3,Psmc2,Psmd7,Psmd13,Psmd1,Psmd5,Psmc4,Psme1,Psme3,Psmd3,Psmd11
RNO-397014	Muscle contraction	30	156	0.63	8.9e-08	10116.ENSRNOP00000003932,10116.ENSRNOP00000004147,10116.ENSRNOP00000007601,10116.ENSRNOP00000011773,10116.ENSRNOP00000015179,10116.ENSRNOP00000015475,10116.ENSRNOP00000016026,10116.ENSRNOP00000016353,10116.ENSRNOP00000016652,10116.ENSRNOP00000021846,10116.ENSRNOP00000022401,10116.ENSRNOP00000023301,10116.ENSRNOP00000024098,10116.ENSRNOP00000024347,10116.ENSRNOP00000024430,10116.ENSRNOP00000024493…	Atp1b1,Myh3,Cav3,Acta2,Vcl,Atp1b3,Camk2d,Itga1,Mybpc3,Casq2,Tln1,Myh6,Actn2,Atp2a2,Vim,Tpm1,Tnni3,Tnnc1,Des,Myl3,Dmd,Trim72,Myl2,Slc8a1,Prkaca,Atp1a1,Tnnt2,Atp1a2,Ryr2,Mylk
RNO-187577	SCF(Skp2)-mediated degradation of p27/p21	19	58	0.86	8.99e-08	10116.ENSRNOP00000002358,10116.ENSRNOP00000004283,10116.ENSRNOP00000005329,10116.ENSRNOP00000005872,10116.ENSRNOP00000006605,10116.ENSRNOP00000009249,10116.ENSRNOP00000009649,10116.ENSRNOP00000013997,10116.ENSRNOP00000015757,10116.ENSRNOP00000016450,10116.ENSRNOP00000019104,10116.ENSRNOP00000019642,10116.ENSRNOP00000024306,10116.ENSRNOP00000025433,10116.ENSRNOP00000025819,10116.ENSRNOP00000025887…	Psmd2,Psmd12,Psmc1,Rps27a,Psmd14,Psmd6,Psmc6,Psmc5,Psmc3,Psmc2,Psmd7,Psmd13,Psmd1,Psmd5,Psmc4,Psme1,Psme3,Psmd3,Psmd11
RNO-5357801	Programmed Cell Death	25	108	0.71	9.09e-08	10116.ENSRNOP00000001098,10116.ENSRNOP00000001954,10116.ENSRNOP00000002478,10116.ENSRNOP00000002533,10116.ENSRNOP00000005872,10116.ENSRNOP00000007100,10116.ENSRNOP00000009556,10116.ENSRNOP00000011501,10116.ENSRNOP00000012114,10116.ENSRNOP00000012376,10116.ENSRNOP00000013563,10116.ENSRNOP00000014104,10116.ENSRNOP00000016981,10116.ENSRNOP00000018649,10116.ENSRNOP00000024304,10116.ENSRNOP00000024388…	Flot1,Ywhag,Dnm1l,Mapk1,Rps27a,Ywhae,Hsp90aa1,Ywhaq,Pdcd6ip,Kpnb1,Sdcbp,Flot2,Ywhab,Dsp,Hist1h1b,Ywhah,Vim,Ctnnb1,Lmna,Ywhaz,Plec,Sptan1,Cdc37,Opa1,Dynll1
RNO-68882	Mitotic Anaphase	34	200	0.58	1.06e-07	10116.ENSRNOP00000000078,10116.ENSRNOP00000001247,10116.ENSRNOP00000002358,10116.ENSRNOP00000004283,10116.ENSRNOP00000004797,10116.ENSRNOP00000005329,10116.ENSRNOP00000005872,10116.ENSRNOP00000006322,10116.ENSRNOP00000006605,10116.ENSRNOP00000007621,10116.ENSRNOP00000009249,10116.ENSRNOP00000009649,10116.ENSRNOP00000013863,10116.ENSRNOP00000013997,10116.ENSRNOP00000014532,10116.ENSRNOP00000015019…	Ppp2r5a,Ran,Psmd2,Psmd12,Tuba4a,Psmc1,Rps27a,Tuba1a,Psmd14,Ppp2ca,Psmd6,Psmc6,Tubb4b,Psmc5,Dync1li1,Ppp2r1a,Ppp2r2a,Psmc3,Psmc2,Psmd7,Psmd13,Rps27,Psmd1,Psmd5,Psmc4,Psme1,Lmna,Psme3,Psmd3,Sirt2,Dynll1,Psmd11,Tuba8,Dync1h1
RNO-1592230	Mitochondrial biogenesis	15	32	1.02	1.15e-07	10116.ENSRNOP00000000072,10116.ENSRNOP00000002116,10116.ENSRNOP00000002732,10116.ENSRNOP00000003965,10116.ENSRNOP00000004836,10116.ENSRNOP00000006509,10116.ENSRNOP00000013789,10116.ENSRNOP00000018861,10116.ENSRNOP00000019059,10116.ENSRNOP00000020670,10116.ENSRNOP00000022892,10116.ENSRNOP00000025794,10116.ENSRNOP00000029426,10116.ENSRNOP00000040969,10116.ENSRNOP00000049879	Atp5i,Atp5j,Atp5o,Atp5b,Atp5pd,Atp5s,Glud1,Sirt3,Idh2,Atp5d,Atp5a1,Sod2,Atp5j2,Atp5l,Atp5c1
RNO-1234176	Oxygen-dependent proline hydroxylation of Hypoxia-inducible Factor Alpha	19	60	0.85	1.34e-07	10116.ENSRNOP00000002358,10116.ENSRNOP00000004283,10116.ENSRNOP00000005329,10116.ENSRNOP00000005872,10116.ENSRNOP00000006605,10116.ENSRNOP00000009249,10116.ENSRNOP00000009649,10116.ENSRNOP00000013997,10116.ENSRNOP00000015757,10116.ENSRNOP00000016450,10116.ENSRNOP00000019104,10116.ENSRNOP00000019642,10116.ENSRNOP00000024306,10116.ENSRNOP00000025433,10116.ENSRNOP00000025819,10116.ENSRNOP00000025887…	Psmd2,Psmd12,Psmc1,Rps27a,Psmd14,Psmd6,Psmc6,Psmc5,Psmc3,Psmc2,Psmd7,Psmd13,Psmd1,Psmd5,Psmc4,Psme1,Psme3,Psmd3,Psmd11
RNO-556833	Metabolism of lipids	62	563	0.39	1.82e-07	10116.ENSRNOP00000000542,10116.ENSRNOP00000001247,10116.ENSRNOP00000001556,10116.ENSRNOP00000002366,10116.ENSRNOP00000002403,10116.ENSRNOP00000002621,10116.ENSRNOP00000003921,10116.ENSRNOP00000004673,10116.ENSRNOP00000005033,10116.ENSRNOP00000006119,10116.ENSRNOP00000010573,10116.ENSRNOP00000010680,10116.ENSRNOP00000011330,10116.ENSRNOP00000011784,10116.ENSRNOP00000012376,10116.ENSRNOP00000012853…	Hsd17b8,Ran,Acads,Bdh1,Pcyt1a,Tecrl,Alb,Acsf2,Acot9,Esyt1,Acat1,Prkaa2,Decr1,Eci1,Kpnb1,Hmgcl,Akr1b1,Acadm,Acot2,Cpt1b,Acsl1,Hadhb,Hadh,Fabp4,Mmaa,Agk,Cpt2,Fabp3,Acadl,Gpx4,Ptges2,Cpt1a,Mlycd,Acsf3,Vapa,Pecr,Hsd17b4,Pccb,Eci2,Phyh,Ndufab1,Acot13,Acadvl,Rab14,Gpd1,Slc25a20,Tecr,Gpd1l,Hadha,Gykl1,Gpd2,Pnpla8,Acad10,Acaa2,Acacb,Crat,Oxct1,Mut,Arf1,Plin3,Echs1,Gpx1
RNO-174084	Autodegradation of Cdh1 by Cdh1:APC/C	19	62	0.83	1.99e-07	10116.ENSRNOP00000002358,10116.ENSRNOP00000004283,10116.ENSRNOP00000005329,10116.ENSRNOP00000005872,10116.ENSRNOP00000006605,10116.ENSRNOP00000009249,10116.ENSRNOP00000009649,10116.ENSRNOP00000013997,10116.ENSRNOP00000015757,10116.ENSRNOP00000016450,10116.ENSRNOP00000019104,10116.ENSRNOP00000019642,10116.ENSRNOP00000024306,10116.ENSRNOP00000025433,10116.ENSRNOP00000025819,10116.ENSRNOP00000025887…	Psmd2,Psmd12,Psmc1,Rps27a,Psmd14,Psmd6,Psmc6,Psmc5,Psmc3,Psmc2,Psmd7,Psmd13,Psmd1,Psmd5,Psmc4,Psme1,Psme3,Psmd3,Psmd11
RNO-201681	TCF dependent signaling in response to WNT	29	153	0.62	1.99e-07	10116.ENSRNOP00000000078,10116.ENSRNOP00000002358,10116.ENSRNOP00000003867,10116.ENSRNOP00000004283,10116.ENSRNOP00000005329,10116.ENSRNOP00000005872,10116.ENSRNOP00000006605,10116.ENSRNOP00000007621,10116.ENSRNOP00000009249,10116.ENSRNOP00000009253,10116.ENSRNOP00000009649,10116.ENSRNOP00000013919,10116.ENSRNOP00000013997,10116.ENSRNOP00000015019,10116.ENSRNOP00000015757,10116.ENSRNOP00000016450…	Ppp2r5a,Psmd2,Gsk3b,Psmd12,Psmc1,Rps27a,Psmd14,Ppp2ca,Psmd6,Cav1,Psmc6,H2afz,Psmc5,Ppp2r1a,Psmc3,Psmc2,Psmd7,Psmd13,Cul3,Psmd1,Psmd5,Psmc4,Psme1,Ctnnb1,Psme3,Ywhaz,Psmd3,Psmd11,Ctbp1
RNO-5689603	UCH proteinases	20	70	0.8	1.99e-07	10116.ENSRNOP00000002358,10116.ENSRNOP00000004283,10116.ENSRNOP00000005329,10116.ENSRNOP00000005872,10116.ENSRNOP00000006605,10116.ENSRNOP00000009249,10116.ENSRNOP00000009649,10116.ENSRNOP00000013997,10116.ENSRNOP00000015757,10116.ENSRNOP00000016450,10116.ENSRNOP00000019104,10116.ENSRNOP00000019642,10116.ENSRNOP00000024306,10116.ENSRNOP00000025433,10116.ENSRNOP00000025819,10116.ENSRNOP00000025887…	Psmd2,Psmd12,Psmc1,Rps27a,Psmd14,Psmd6,Psmc6,Psmc5,Psmc3,Psmc2,Psmd7,Psmd13,Psmd1,Psmd5,Psmc4,Psme1,Psme3,Psmd3,Actb,Psmd11
RNO-69481	G2/M Checkpoints	27	134	0.65	2.26e-07	10116.ENSRNOP00000001954,10116.ENSRNOP00000002358,10116.ENSRNOP00000004283,10116.ENSRNOP00000005329,10116.ENSRNOP00000005872,10116.ENSRNOP00000006605,10116.ENSRNOP00000007100,10116.ENSRNOP00000009249,10116.ENSRNOP00000009649,10116.ENSRNOP00000011501,10116.ENSRNOP00000013997,10116.ENSRNOP00000015757,10116.ENSRNOP00000016450,10116.ENSRNOP00000016981,10116.ENSRNOP00000019104,10116.ENSRNOP00000019642…	Ywhag,Psmd2,Psmd12,Psmc1,Rps27a,Psmd14,Ywhae,Psmd6,Psmc6,Ywhaq,Psmc5,Psmc3,Psmc2,Ywhab,Psmd7,Psmd13,Psmd1,Ywhah,Psmd5,Psmc4,Psme1,Psme3,Ywhaz,Psmd3,Ube2v2,Psmd11,Ube2n
RNO-76002	Platelet activation, signaling and aggregation	36	231	0.54	2.34e-07	10116.ENSRNOP00000001417,10116.ENSRNOP00000001911,10116.ENSRNOP00000002533,10116.ENSRNOP00000002885,10116.ENSRNOP00000003921,10116.ENSRNOP00000004797,10116.ENSRNOP00000005997,10116.ENSRNOP00000007528,10116.ENSRNOP00000009511,10116.ENSRNOP00000012577,10116.ENSRNOP00000012725,10116.ENSRNOP00000015179,10116.ENSRNOP00000019174,10116.ENSRNOP00000019552,10116.ENSRNOP00000021480,10116.ENSRNOP00000022095…	Rac1,Gnb2,Mapk1,Sod1,Alb,Tuba4a,Apool,Fam49b,Rap1b,Serpina1,Tf,Vcl,Gnaq,Anxa5,Gnb3,Clu,Tln1,Gnai2,Wdr1,Actn2,Ola1,Fermt3,Ywhaz,Cdc42,Aldoa,Fgg,Gnb1,Fgb,Sccpdh,Cyb5r1,Itih4,Cd36,Actn1,Flna,Apoa1,Rhoa
RNO-199977	ER to Golgi Anterograde Transport	27	135	0.65	2.53e-07	10116.ENSRNOP00000002044,10116.ENSRNOP00000003277,10116.ENSRNOP00000004797,10116.ENSRNOP00000006322,10116.ENSRNOP00000006361,10116.ENSRNOP00000006369,10116.ENSRNOP00000006567,10116.ENSRNOP00000008120,10116.ENSRNOP00000008518,10116.ENSRNOP00000010512,10116.ENSRNOP00000012577,10116.ENSRNOP00000013863,10116.ENSRNOP00000014532,10116.ENSRNOP00000016137,10116.ENSRNOP00000018598,10116.ENSRNOP00000021638…	Napa,Uso1,Tuba4a,Tuba1a,Nsf,Sec23a,Sar1b,Dctn2,Copa,Tmed10,Serpina1,Tubb4b,Dync1li1,Copg1,Arcn1,Lman2,Actr1a,Lman1,Sptan1,Dctn1,Cd59,Dynll1,Napg,Arf1,Tuba8,Dync1h1,Rab1a
RNO-6807878	COPI-mediated anterograde transport	22	89	0.74	2.88e-07	10116.ENSRNOP00000002044,10116.ENSRNOP00000003277,10116.ENSRNOP00000004797,10116.ENSRNOP00000006322,10116.ENSRNOP00000006361,10116.ENSRNOP00000008120,10116.ENSRNOP00000008518,10116.ENSRNOP00000010512,10116.ENSRNOP00000013863,10116.ENSRNOP00000014532,10116.ENSRNOP00000016137,10116.ENSRNOP00000018598,10116.ENSRNOP00000026792,10116.ENSRNOP00000042382,10116.ENSRNOP00000059076,10116.ENSRNOP00000060967…	Napa,Uso1,Tuba4a,Tuba1a,Nsf,Dctn2,Copa,Tmed10,Tubb4b,Dync1li1,Copg1,Arcn1,Actr1a,Sptan1,Dctn1,Cd59,Dynll1,Napg,Arf1,Tuba8,Dync1h1,Rab1a
RNO-8939236	RUNX1 regulates transcription of genes involved in differentiation of HSCs	19	64	0.82	2.88e-07	10116.ENSRNOP00000002358,10116.ENSRNOP00000004283,10116.ENSRNOP00000005329,10116.ENSRNOP00000005872,10116.ENSRNOP00000006605,10116.ENSRNOP00000009249,10116.ENSRNOP00000009649,10116.ENSRNOP00000013997,10116.ENSRNOP00000015757,10116.ENSRNOP00000016450,10116.ENSRNOP00000019104,10116.ENSRNOP00000019642,10116.ENSRNOP00000024306,10116.ENSRNOP00000025433,10116.ENSRNOP00000025819,10116.ENSRNOP00000025887…	Psmd2,Psmd12,Psmc1,Rps27a,Psmd14,Psmd6,Psmc6,Psmc5,Psmc3,Psmc2,Psmd7,Psmd13,Psmd1,Psmd5,Psmc4,Psme1,Psme3,Psmd3,Psmd11
RNO-5419276	Mitochondrial translation termination	21	81	0.76	3.19e-07	10116.ENSRNOP00000001058,10116.ENSRNOP00000002520,10116.ENSRNOP00000005815,10116.ENSRNOP00000009308,10116.ENSRNOP00000011328,10116.ENSRNOP00000012102,10116.ENSRNOP00000013771,10116.ENSRNOP00000018848,10116.ENSRNOP00000020420,10116.ENSRNOP00000020451,10116.ENSRNOP00000021075,10116.ENSRNOP00000021899,10116.ENSRNOP00000023286,10116.ENSRNOP00000027091,10116.ENSRNOP00000027585,10116.ENSRNOP00000028475…	Mrps18b,Mrps35,Mrpl13,Mrpl19,Mrpl38,Mrpl37,Mrps23,Mrpl21,Mrpl44,Mrps5,Mrps34,Mrps9,Mrps27,mrpl11,Mrpl23,Mrpl49,Mrpl22,Mrps33,Mrpl41,Ict1,Mrps22
RNO-2467813	Separation of Sister Chromatids	30	168	0.6	3.25e-07	10116.ENSRNOP00000000078,10116.ENSRNOP00000002358,10116.ENSRNOP00000004283,10116.ENSRNOP00000004797,10116.ENSRNOP00000005329,10116.ENSRNOP00000005872,10116.ENSRNOP00000006322,10116.ENSRNOP00000006605,10116.ENSRNOP00000007621,10116.ENSRNOP00000009249,10116.ENSRNOP00000009649,10116.ENSRNOP00000013863,10116.ENSRNOP00000013997,10116.ENSRNOP00000014532,10116.ENSRNOP00000015019,10116.ENSRNOP00000015757…	Ppp2r5a,Psmd2,Psmd12,Tuba4a,Psmc1,Rps27a,Tuba1a,Psmd14,Ppp2ca,Psmd6,Psmc6,Tubb4b,Psmc5,Dync1li1,Ppp2r1a,Psmc3,Psmc2,Psmd7,Psmd13,Rps27,Psmd1,Psmd5,Psmc4,Psme1,Psme3,Psmd3,Dynll1,Psmd11,Tuba8,Dync1h1
RNO-174154	APC/C:Cdc20 mediated degradation of Securin	19	65	0.81	3.42e-07	10116.ENSRNOP00000002358,10116.ENSRNOP00000004283,10116.ENSRNOP00000005329,10116.ENSRNOP00000005872,10116.ENSRNOP00000006605,10116.ENSRNOP00000009249,10116.ENSRNOP00000009649,10116.ENSRNOP00000013997,10116.ENSRNOP00000015757,10116.ENSRNOP00000016450,10116.ENSRNOP00000019104,10116.ENSRNOP00000019642,10116.ENSRNOP00000024306,10116.ENSRNOP00000025433,10116.ENSRNOP00000025819,10116.ENSRNOP00000025887…	Psmd2,Psmd12,Psmc1,Rps27a,Psmd14,Psmd6,Psmc6,Psmc5,Psmc3,Psmc2,Psmd7,Psmd13,Psmd1,Psmd5,Psmc4,Psme1,Psme3,Psmd3,Psmd11
RNO-68949	Orc1 removal from chromatin	19	65	0.81	3.42e-07	10116.ENSRNOP00000002358,10116.ENSRNOP00000004283,10116.ENSRNOP00000005329,10116.ENSRNOP00000005872,10116.ENSRNOP00000006605,10116.ENSRNOP00000009249,10116.ENSRNOP00000009649,10116.ENSRNOP00000013997,10116.ENSRNOP00000015757,10116.ENSRNOP00000016450,10116.ENSRNOP00000019104,10116.ENSRNOP00000019642,10116.ENSRNOP00000024306,10116.ENSRNOP00000025433,10116.ENSRNOP00000025819,10116.ENSRNOP00000025887…	Psmd2,Psmd12,Psmc1,Rps27a,Psmd14,Psmd6,Psmc6,Psmc5,Psmc3,Psmc2,Psmd7,Psmd13,Psmd1,Psmd5,Psmc4,Psme1,Psme3,Psmd3,Psmd11
RNO-8948751	Regulation of PTEN stability and activity	19	65	0.81	3.42e-07	10116.ENSRNOP00000002358,10116.ENSRNOP00000004283,10116.ENSRNOP00000005329,10116.ENSRNOP00000005872,10116.ENSRNOP00000006605,10116.ENSRNOP00000009249,10116.ENSRNOP00000009649,10116.ENSRNOP00000013997,10116.ENSRNOP00000015757,10116.ENSRNOP00000016450,10116.ENSRNOP00000019104,10116.ENSRNOP00000019642,10116.ENSRNOP00000024306,10116.ENSRNOP00000025433,10116.ENSRNOP00000025819,10116.ENSRNOP00000025887…	Psmd2,Psmd12,Psmc1,Rps27a,Psmd14,Psmd6,Psmc6,Psmc5,Psmc3,Psmc2,Psmd7,Psmd13,Psmd1,Psmd5,Psmc4,Psme1,Psme3,Psmd3,Psmd11
RNO-5607764	CLEC7A (Dectin-1) signaling	21	83	0.75	4.39e-07	10116.ENSRNOP00000002358,10116.ENSRNOP00000004283,10116.ENSRNOP00000005329,10116.ENSRNOP00000005872,10116.ENSRNOP00000006605,10116.ENSRNOP00000009249,10116.ENSRNOP00000009649,10116.ENSRNOP00000013997,10116.ENSRNOP00000015757,10116.ENSRNOP00000016450,10116.ENSRNOP00000019104,10116.ENSRNOP00000019642,10116.ENSRNOP00000024306,10116.ENSRNOP00000025433,10116.ENSRNOP00000025819,10116.ENSRNOP00000025887…	Psmd2,Psmd12,Psmc1,Rps27a,Psmd14,Psmd6,Psmc6,Psmc5,Psmc3,Psmc2,Psmd7,Psmd13,Psmd1,Psmd5,Psmc4,Psme1,Psme3,Psmd3,Ppp3ca,Psmd11,Ube2n
RNO-5621481	C-type lectin receptors (CLRs)	23	101	0.7	4.46e-07	10116.ENSRNOP00000002358,10116.ENSRNOP00000004283,10116.ENSRNOP00000005329,10116.ENSRNOP00000005872,10116.ENSRNOP00000006605,10116.ENSRNOP00000009249,10116.ENSRNOP00000009649,10116.ENSRNOP00000013997,10116.ENSRNOP00000015757,10116.ENSRNOP00000016450,10116.ENSRNOP00000019104,10116.ENSRNOP00000019642,10116.ENSRNOP00000022363,10116.ENSRNOP00000024306,10116.ENSRNOP00000025433,10116.ENSRNOP00000025819…	Psmd2,Psmd12,Psmc1,Rps27a,Psmd14,Psmd6,Psmc6,Psmc5,Psmc3,Psmc2,Psmd7,Psmd13,Hras,Psmd1,Psmd5,Psmc4,Psme1,Psme3,Psmd3,Prkaca,Ppp3ca,Psmd11,Ube2n
RNO-390522	Striated Muscle Contraction	14	31	1	4.88e-07	10116.ENSRNOP00000004147,10116.ENSRNOP00000011773,10116.ENSRNOP00000016652,10116.ENSRNOP00000023301,10116.ENSRNOP00000024098,10116.ENSRNOP00000024430,10116.ENSRNOP00000024493,10116.ENSRNOP00000024640,10116.ENSRNOP00000025606,10116.ENSRNOP00000026860,10116.ENSRNOP00000028458,10116.ENSRNOP00000029969,10116.ENSRNOP00000039707,10116.ENSRNOP00000049297	Myh3,Acta2,Mybpc3,Myh6,Actn2,Vim,Tpm1,Tnni3,Tnnc1,Des,Myl3,Dmd,Myl2,Tnnt2
RNO-70326	Glucose metabolism	20	77	0.76	6.88e-07	10116.ENSRNOP00000001625,10116.ENSRNOP00000001958,10116.ENSRNOP00000003390,10116.ENSRNOP00000005144,10116.ENSRNOP00000005612,10116.ENSRNOP00000008813,10116.ENSRNOP00000011429,10116.ENSRNOP00000013374,10116.ENSRNOP00000015956,10116.ENSRNOP00000018227,10116.ENSRNOP00000022309,10116.ENSRNOP00000023252,10116.ENSRNOP00000024106,10116.ENSRNOP00000026316,10116.ENSRNOP00000029515,10116.ENSRNOP00000032320…	Pfkl,Mdh2,Pgk1,Slc25a11,Eno3,Hk2,Mdh1,Pfkm,Got2,Pgam2,Got1,Pfkp,Eno1,Pc,Gpi,Aldoa,Slc25a12,Gapdh,Pgam1,Tpi1
RNO-9609507	Protein localization	22	95	0.71	7.26e-07	10116.ENSRNOP00000003965,10116.ENSRNOP00000005872,10116.ENSRNOP00000011230,10116.ENSRNOP00000012853,10116.ENSRNOP00000013515,10116.ENSRNOP00000014684,10116.ENSRNOP00000019039,10116.ENSRNOP00000019923,10116.ENSRNOP00000020322,10116.ENSRNOP00000020446,10116.ENSRNOP00000020681,10116.ENSRNOP00000021512,10116.ENSRNOP00000021646,10116.ENSRNOP00000022022,10116.ENSRNOP00000022275,10116.ENSRNOP00000024362…	Atp5b,Rps27a,Cat,Hmgcl,Acot2,Atad1,Ndufb8,Mlycd,Idh1,Cyb5a,Vapa,Pecr,Hsd17b4,Eci2,Gstk1,Phyh,Dhrs4,Ech1,Ldhd,Fis1,Crat,Hspd1
RNO-174184	Cdc20:Phospho-APC/C mediated degradation of Cyclin A	19	69	0.79	7.28e-07	10116.ENSRNOP00000002358,10116.ENSRNOP00000004283,10116.ENSRNOP00000005329,10116.ENSRNOP00000005872,10116.ENSRNOP00000006605,10116.ENSRNOP00000009249,10116.ENSRNOP00000009649,10116.ENSRNOP00000013997,10116.ENSRNOP00000015757,10116.ENSRNOP00000016450,10116.ENSRNOP00000019104,10116.ENSRNOP00000019642,10116.ENSRNOP00000024306,10116.ENSRNOP00000025433,10116.ENSRNOP00000025819,10116.ENSRNOP00000025887…	Psmd2,Psmd12,Psmc1,Rps27a,Psmd14,Psmd6,Psmc6,Psmc5,Psmc3,Psmc2,Psmd7,Psmd13,Psmd1,Psmd5,Psmc4,Psme1,Psme3,Psmd3,Psmd11
RNO-195258	RHO GTPase Effectors	35	233	0.52	7.85e-07	10116.ENSRNOP00000000078,10116.ENSRNOP00000001319,10116.ENSRNOP00000001417,10116.ENSRNOP00000001954,10116.ENSRNOP00000002533,10116.ENSRNOP00000004520,10116.ENSRNOP00000004797,10116.ENSRNOP00000005370,10116.ENSRNOP00000006190,10116.ENSRNOP00000006322,10116.ENSRNOP00000006607,10116.ENSRNOP00000007100,10116.ENSRNOP00000007621,10116.ENSRNOP00000008041,10116.ENSRNOP00000011499,10116.ENSRNOP00000011501…	Ppp2r5a,Arpc1a,Rac1,Ywhag,Mapk1,Actr3,Tuba4a,Pfn1,Ppp1cb,Tuba1a,Actr2,Ywhae,Ppp2ca,Ctnna1,Arpc3,Ywhaq,Arpc4,Tubb4b,H2afz,Dync1li1,Ppp2r1a,Ywhab,Rps27,Kif5b,Ywhah,Ctnnb1,Ywhaz,Cdc42,Actb,Dynll1,Mylk,Flna,Tuba8,Dync1h1,Rhoa
RNO-5632684	Hedgehog on state	20	78	0.75	7.97e-07	10116.ENSRNOP00000002358,10116.ENSRNOP00000004283,10116.ENSRNOP00000005329,10116.ENSRNOP00000005872,10116.ENSRNOP00000006605,10116.ENSRNOP00000009249,10116.ENSRNOP00000009649,10116.ENSRNOP00000013997,10116.ENSRNOP00000015757,10116.ENSRNOP00000016450,10116.ENSRNOP00000019104,10116.ENSRNOP00000019642,10116.ENSRNOP00000021528,10116.ENSRNOP00000024306,10116.ENSRNOP00000025433,10116.ENSRNOP00000025819…	Psmd2,Psmd12,Psmc1,Rps27a,Psmd14,Psmd6,Psmc6,Psmc5,Psmc3,Psmc2,Psmd7,Psmd13,Cul3,Psmd1,Psmd5,Psmc4,Psme1,Psme3,Psmd3,Psmd11
RNO-204174	Regulation of pyruvate dehydrogenase (PDH) complex	11	16	1.18	8.5e-07	10116.ENSRNOP00000002072,10116.ENSRNOP00000005641,10116.ENSRNOP00000008980,10116.ENSRNOP00000009552,10116.ENSRNOP00000010545,10116.ENSRNOP00000012759,10116.ENSRNOP00000030279,10116.ENSRNOP00000032023,10116.ENSRNOP00000032890,10116.ENSRNOP00000062054,10116.ENSRNOP00000065390	Pdk1,Pdk2,Dld,Pdhx,Pdhb,Pdk4,Pdha1,Pdpr,Dlat,Pdp1,Gstz1
RNO-69017	CDK-mediated phosphorylation and removal of Cdc6	19	70	0.78	8.55e-07	10116.ENSRNOP00000002358,10116.ENSRNOP00000004283,10116.ENSRNOP00000005329,10116.ENSRNOP00000005872,10116.ENSRNOP00000006605,10116.ENSRNOP00000009249,10116.ENSRNOP00000009649,10116.ENSRNOP00000013997,10116.ENSRNOP00000015757,10116.ENSRNOP00000016450,10116.ENSRNOP00000019104,10116.ENSRNOP00000019642,10116.ENSRNOP00000024306,10116.ENSRNOP00000025433,10116.ENSRNOP00000025819,10116.ENSRNOP00000025887…	Psmd2,Psmd12,Psmc1,Rps27a,Psmd14,Psmd6,Psmc6,Psmc5,Psmc3,Psmc2,Psmd7,Psmd13,Psmd1,Psmd5,Psmc4,Psme1,Psme3,Psmd3,Psmd11
RNO-1236975	Antigen processing-Cross presentation	19	71	0.77	1.03e-06	10116.ENSRNOP00000002358,10116.ENSRNOP00000004283,10116.ENSRNOP00000005329,10116.ENSRNOP00000006605,10116.ENSRNOP00000009249,10116.ENSRNOP00000009649,10116.ENSRNOP00000013997,10116.ENSRNOP00000015757,10116.ENSRNOP00000016450,10116.ENSRNOP00000017718,10116.ENSRNOP00000019104,10116.ENSRNOP00000019642,10116.ENSRNOP00000024306,10116.ENSRNOP00000025433,10116.ENSRNOP00000025819,10116.ENSRNOP00000025887…	Psmd2,Psmd12,Psmc1,Psmd14,Psmd6,Psmc6,Psmc5,Psmc3,Psmc2,Lnpep,Psmd7,Psmd13,Psmd1,Psmd5,Psmc4,Psme1,Psme3,Psmd3,Psmd11
RNO-174178	APC/C:Cdh1 mediated degradation of Cdc20 and other APC/C:Cdh1 targeted proteins in late mitosis/early G1	19	71	0.77	1.03e-06	10116.ENSRNOP00000002358,10116.ENSRNOP00000004283,10116.ENSRNOP00000005329,10116.ENSRNOP00000005872,10116.ENSRNOP00000006605,10116.ENSRNOP00000009249,10116.ENSRNOP00000009649,10116.ENSRNOP00000013997,10116.ENSRNOP00000015757,10116.ENSRNOP00000016450,10116.ENSRNOP00000019104,10116.ENSRNOP00000019642,10116.ENSRNOP00000024306,10116.ENSRNOP00000025433,10116.ENSRNOP00000025819,10116.ENSRNOP00000025887…	Psmd2,Psmd12,Psmc1,Rps27a,Psmd14,Psmd6,Psmc6,Psmc5,Psmc3,Psmc2,Psmd7,Psmd13,Psmd1,Psmd5,Psmc4,Psme1,Psme3,Psmd3,Psmd11
RNO-437239	Recycling pathway of L1	14	34	0.96	1.13e-06	10116.ENSRNOP00000002533,10116.ENSRNOP00000004797,10116.ENSRNOP00000005987,10116.ENSRNOP00000006322,10116.ENSRNOP00000012996,10116.ENSRNOP00000013863,10116.ENSRNOP00000020304,10116.ENSRNOP00000044296,10116.ENSRNOP00000054900,10116.ENSRNOP00000060296,10116.ENSRNOP00000060992,10116.ENSRNOP00000065108,10116.ENSRNOP00000068359,10116.ENSRNOP00000068516	Mapk1,Tuba4a,Cltc,Tuba1a,Dpysl2,Tubb4b,Ap2a1,Actb,Ap2m1,Dnm2,Ap2a2,Tuba8,Msn,Ap2b1
RNO-422475	Axon guidance	35	238	0.51	1.2e-06	10116.ENSRNOP00000001319,10116.ENSRNOP00000001417,10116.ENSRNOP00000002533,10116.ENSRNOP00000003867,10116.ENSRNOP00000004520,10116.ENSRNOP00000004797,10116.ENSRNOP00000005987,10116.ENSRNOP00000006322,10116.ENSRNOP00000006607,10116.ENSRNOP00000009556,10116.ENSRNOP00000011499,10116.ENSRNOP00000011937,10116.ENSRNOP00000012996,10116.ENSRNOP00000013563,10116.ENSRNOP00000013863,10116.ENSRNOP00000013933…	Arpc1a,Rac1,Mapk1,Gsk3b,Actr3,Tuba4a,Cltc,Tuba1a,Actr2,Hsp90aa1,Arpc3,Arpc4,Dpysl2,Sdcbp,Tubb4b,Map2k1,Itgb1,Ap2a1,Hras,Tln1,Dag1,Hsp90ab1,Cdc42,Sptan1,Actb,Prkaca,Ncam1,Ap2m1,Dnm2,Ap2a2,Tuba8,Gpc1,Rhoa,Msn,Ap2b1
RNO-71387	Metabolism of carbohydrates	35	240	0.51	1.42e-06	10116.ENSRNOP00000001625,10116.ENSRNOP00000001958,10116.ENSRNOP00000003282,10116.ENSRNOP00000003390,10116.ENSRNOP00000004241,10116.ENSRNOP00000005144,10116.ENSRNOP00000005612,10116.ENSRNOP00000006070,10116.ENSRNOP00000006109,10116.ENSRNOP00000008813,10116.ENSRNOP00000011429,10116.ENSRNOP00000012879,10116.ENSRNOP00000013374,10116.ENSRNOP00000013785,10116.ENSRNOP00000014837,10116.ENSRNOP00000015956…	Pfkl,Mdh2,Gpc4,Pgk1,Prelp,Slc25a11,Eno3,Dcn,Lum,Hk2,Mdh1,Akr1b1,Pfkm,Pgm1,Gyg1,Got2,Pgam2,Got1,Pfkp,Bgn,Aldh1a1,Eno1,Pgls,Pc,Gys1,Pygm,Gpi,Aldoa,Slc25a12,Gapdh,Agl,Ugp2,Pgam1,Gpc1,Tpi1
RNO-163210	Formation of ATP by chemiosmotic coupling	11	19	1.11	2.9e-06	10116.ENSRNOP00000000072,10116.ENSRNOP00000002116,10116.ENSRNOP00000002732,10116.ENSRNOP00000003965,10116.ENSRNOP00000004836,10116.ENSRNOP00000006509,10116.ENSRNOP00000020670,10116.ENSRNOP00000022892,10116.ENSRNOP00000029426,10116.ENSRNOP00000040969,10116.ENSRNOP00000049879	Atp5i,Atp5j,Atp5o,Atp5b,Atp5pd,Atp5s,Atp5d,Atp5a1,Atp5j2,Atp5l,Atp5c1
RNO-8949613	Cristae formation	11	19	1.11	2.9e-06	10116.ENSRNOP00000000072,10116.ENSRNOP00000002116,10116.ENSRNOP00000002732,10116.ENSRNOP00000003965,10116.ENSRNOP00000004836,10116.ENSRNOP00000006509,10116.ENSRNOP00000020670,10116.ENSRNOP00000022892,10116.ENSRNOP00000029426,10116.ENSRNOP00000040969,10116.ENSRNOP00000049879	Atp5i,Atp5j,Atp5o,Atp5b,Atp5pd,Atp5s,Atp5d,Atp5a1,Atp5j2,Atp5l,Atp5c1
RNO-202424	Downstream TCR signaling	20	86	0.71	2.93e-06	10116.ENSRNOP00000002358,10116.ENSRNOP00000004283,10116.ENSRNOP00000005329,10116.ENSRNOP00000005872,10116.ENSRNOP00000006605,10116.ENSRNOP00000009249,10116.ENSRNOP00000009649,10116.ENSRNOP00000013997,10116.ENSRNOP00000015757,10116.ENSRNOP00000016450,10116.ENSRNOP00000019104,10116.ENSRNOP00000019642,10116.ENSRNOP00000024306,10116.ENSRNOP00000025433,10116.ENSRNOP00000025819,10116.ENSRNOP00000025887…	Psmd2,Psmd12,Psmc1,Rps27a,Psmd14,Psmd6,Psmc6,Psmc5,Psmc3,Psmc2,Psmd7,Psmd13,Psmd1,Psmd5,Psmc4,Psme1,Psme3,Psmd3,Psmd11,Ube2n
RNO-2132295	MHC class II antigen presentation	25	136	0.61	3.37e-06	10116.ENSRNOP00000004797,10116.ENSRNOP00000005987,10116.ENSRNOP00000006322,10116.ENSRNOP00000006369,10116.ENSRNOP00000006567,10116.ENSRNOP00000008120,10116.ENSRNOP00000013863,10116.ENSRNOP00000014532,10116.ENSRNOP00000016432,10116.ENSRNOP00000019350,10116.ENSRNOP00000020304,10116.ENSRNOP00000022779,10116.ENSRNOP00000023860,10116.ENSRNOP00000026792,10116.ENSRNOP00000040859,10116.ENSRNOP00000049243…	Tuba4a,Cltc,Tuba1a,Sec23a,Sar1b,Dctn2,Tubb4b,Dync1li1,Rab7a,Ap1m1,Ap2a1,Actr1b,Kif5b,Actr1a,Canx,Kif1b,Ap2m1,Dctn1,Dnm2,Ap2a2,Dynll1,Arf1,Tuba8,Dync1h1,Ap2b1
RNO-446203	Asparagine N-linked glycosylation	34	238	0.5	3.43e-06	10116.ENSRNOP00000002044,10116.ENSRNOP00000003277,10116.ENSRNOP00000003542,10116.ENSRNOP00000004797,10116.ENSRNOP00000005329,10116.ENSRNOP00000005872,10116.ENSRNOP00000006322,10116.ENSRNOP00000006361,10116.ENSRNOP00000006369,10116.ENSRNOP00000006567,10116.ENSRNOP00000008120,10116.ENSRNOP00000008518,10116.ENSRNOP00000010512,10116.ENSRNOP00000012577,10116.ENSRNOP00000013863,10116.ENSRNOP00000014532…	Napa,Uso1,Pmm2,Tuba4a,Psmc1,Rps27a,Tuba1a,Nsf,Sec23a,Sar1b,Dctn2,Copa,Tmed10,Serpina1,Tubb4b,Dync1li1,Copg1,Arcn1,Pdia3,Lman2,Actr1a,Lman1,Vcp,Canx,Sptan1,Dctn1,Cd59,Dynll1,Napg,Pgm3,Arf1,Tuba8,Dync1h1,Rab1a
RNO-2454202	Fc epsilon receptor (FCERI) signaling	27	158	0.58	3.61e-06	10116.ENSRNOP00000001417,10116.ENSRNOP00000002358,10116.ENSRNOP00000002533,10116.ENSRNOP00000004283,10116.ENSRNOP00000005329,10116.ENSRNOP00000005872,10116.ENSRNOP00000006605,10116.ENSRNOP00000009249,10116.ENSRNOP00000009649,10116.ENSRNOP00000013997,10116.ENSRNOP00000015757,10116.ENSRNOP00000016450,10116.ENSRNOP00000019104,10116.ENSRNOP00000019642,10116.ENSRNOP00000022363,10116.ENSRNOP00000024306…	Rac1,Psmd2,Mapk1,Psmd12,Psmc1,Rps27a,Psmd14,Psmd6,Psmc6,Psmc5,Psmc3,Psmc2,Psmd7,Psmd13,Hras,Psmd1,Psmd5,Psmc4,Psme1,Psme3,LOC680329,Psmd3,Ppp3ca,ENSRNOG00000038376,Psmd11,Ube2n,LOC691828
RNO-2871837	FCERI mediated NF-kB activation	23	117	0.64	4.01e-06	10116.ENSRNOP00000002358,10116.ENSRNOP00000004283,10116.ENSRNOP00000005329,10116.ENSRNOP00000005872,10116.ENSRNOP00000006605,10116.ENSRNOP00000009249,10116.ENSRNOP00000009649,10116.ENSRNOP00000013997,10116.ENSRNOP00000015757,10116.ENSRNOP00000016450,10116.ENSRNOP00000019104,10116.ENSRNOP00000019642,10116.ENSRNOP00000024306,10116.ENSRNOP00000025433,10116.ENSRNOP00000025819,10116.ENSRNOP00000025887…	Psmd2,Psmd12,Psmc1,Rps27a,Psmd14,Psmd6,Psmc6,Psmc5,Psmc3,Psmc2,Psmd7,Psmd13,Psmd1,Psmd5,Psmc4,Psme1,Psme3,LOC680329,Psmd3,ENSRNOG00000038376,Psmd11,Ube2n,LOC691828
RNO-6814122	Cooperation of PDCL (PhLP1) and TRiC/CCT in G-protein beta folding	11	20	1.09	4.11e-06	10116.ENSRNOP00000001227,10116.ENSRNOP00000001911,10116.ENSRNOP00000002169,10116.ENSRNOP00000012847,10116.ENSRNOP00000015886,10116.ENSRNOP00000019531,10116.ENSRNOP00000021030,10116.ENSRNOP00000021480,10116.ENSRNOP00000025824,10116.ENSRNOP00000029234,10116.ENSRNOP00000044340	Cct6a,Gnb2,Cct8,Cct4,Cct5,Tcp1,Cct7,Gnb3,Cct3,Cct2,Gnb1
RNO-69206	G1/S Transition	21	98	0.68	4.31e-06	10116.ENSRNOP00000002358,10116.ENSRNOP00000004283,10116.ENSRNOP00000005329,10116.ENSRNOP00000005872,10116.ENSRNOP00000006605,10116.ENSRNOP00000007621,10116.ENSRNOP00000009249,10116.ENSRNOP00000009649,10116.ENSRNOP00000013997,10116.ENSRNOP00000015019,10116.ENSRNOP00000015757,10116.ENSRNOP00000016450,10116.ENSRNOP00000019104,10116.ENSRNOP00000019642,10116.ENSRNOP00000024306,10116.ENSRNOP00000025433…	Psmd2,Psmd12,Psmc1,Rps27a,Psmd14,Ppp2ca,Psmd6,Psmc6,Psmc5,Ppp2r1a,Psmc3,Psmc2,Psmd7,Psmd13,Psmd1,Psmd5,Psmc4,Psme1,Psme3,Psmd3,Psmd11
RNO-8856688	Golgi-to-ER retrograde transport	23	119	0.63	5.13e-06	10116.ENSRNOP00000002044,10116.ENSRNOP00000004797,10116.ENSRNOP00000006322,10116.ENSRNOP00000006361,10116.ENSRNOP00000008120,10116.ENSRNOP00000008518,10116.ENSRNOP00000010512,10116.ENSRNOP00000013863,10116.ENSRNOP00000014532,10116.ENSRNOP00000016137,10116.ENSRNOP00000018598,10116.ENSRNOP00000023860,10116.ENSRNOP00000025104,10116.ENSRNOP00000025828,10116.ENSRNOP00000026792,10116.ENSRNOP00000049243…	Napa,Tuba4a,Tuba1a,Nsf,Dctn2,Copa,Tmed10,Tubb4b,Dync1li1,Copg1,Arcn1,Kif5b,Rab6a,Rab18,Actr1a,Kif1b,Dctn1,Dynll1,Napg,Arf1,Tuba8,Dync1h1,Rab1a
RNO-9020702	Interleukin-1 signaling	20	90	0.69	5.29e-06	10116.ENSRNOP00000002358,10116.ENSRNOP00000004283,10116.ENSRNOP00000005329,10116.ENSRNOP00000005872,10116.ENSRNOP00000006605,10116.ENSRNOP00000009249,10116.ENSRNOP00000009649,10116.ENSRNOP00000013997,10116.ENSRNOP00000015757,10116.ENSRNOP00000016450,10116.ENSRNOP00000019104,10116.ENSRNOP00000019642,10116.ENSRNOP00000024306,10116.ENSRNOP00000025433,10116.ENSRNOP00000025819,10116.ENSRNOP00000025887…	Psmd2,Psmd12,Psmc1,Rps27a,Psmd14,Psmd6,Psmc6,Psmc5,Psmc3,Psmc2,Psmd7,Psmd13,Psmd1,Psmd5,Psmc4,Psme1,Psme3,Psmd3,Psmd11,Ube2n
RNO-69620	Cell Cycle Checkpoints	34	244	0.49	5.52e-06	10116.ENSRNOP00000000078,10116.ENSRNOP00000001954,10116.ENSRNOP00000002358,10116.ENSRNOP00000004283,10116.ENSRNOP00000005329,10116.ENSRNOP00000005872,10116.ENSRNOP00000006605,10116.ENSRNOP00000007100,10116.ENSRNOP00000007621,10116.ENSRNOP00000009249,10116.ENSRNOP00000009649,10116.ENSRNOP00000011501,10116.ENSRNOP00000013997,10116.ENSRNOP00000014532,10116.ENSRNOP00000015019,10116.ENSRNOP00000015757…	Ppp2r5a,Ywhag,Psmd2,Psmd12,Psmc1,Rps27a,Psmd14,Ywhae,Ppp2ca,Psmd6,Psmc6,Ywhaq,Psmc5,Dync1li1,Ppp2r1a,Psmc3,Psmc2,Ywhab,Psmd7,Psmd13,Rps27,Psmd1,Ywhah,Psmd5,Psmc4,Psme1,Psme3,Ywhaz,Psmd3,Dynll1,Ube2v2,Psmd11,Ube2n,Dync1h1
RNO-1640170	Cell Cycle	54	514	0.37	5.97e-06	10116.ENSRNOP00000000078,10116.ENSRNOP00000001095,10116.ENSRNOP00000001247,10116.ENSRNOP00000001954,10116.ENSRNOP00000002358,10116.ENSRNOP00000002533,10116.ENSRNOP00000004283,10116.ENSRNOP00000004797,10116.ENSRNOP00000005329,10116.ENSRNOP00000005872,10116.ENSRNOP00000006190,10116.ENSRNOP00000006322,10116.ENSRNOP00000006605,10116.ENSRNOP00000007100,10116.ENSRNOP00000007621,10116.ENSRNOP00000008120…	Ppp2r5a,Tubb5,Ran,Ywhag,Psmd2,Mapk1,Psmd12,Tuba4a,Psmc1,Rps27a,Ppp1cb,Tuba1a,Psmd14,Ywhae,Ppp2ca,Dctn2,Rab2a,Psmd6,Hsp90aa1,Psmc6,Ywhaq,Tubb4b,H2afz,Psmc5,Dync1li1,Ppp2r1a,Ppp2r2a,Psmc3,Psmc2,Ywhab,Psmd7,Psmd13,Rps27,Psmd1,Ywhah,Psmd5,Psmc4,Psme1,Lmna,Actr1a,Hsp90ab1,Psme3,Ywhaz,Psmd3,Prkaca,Dctn1,Sirt2,Dynll1,Ube2v2,Psmd11,Tuba8,Ube2n,Dync1h1,Rab1a
RNO-389661	Glyoxylate metabolism and glycine degradation	12	28	0.98	7.81e-06	10116.ENSRNOP00000007298,10116.ENSRNOP00000008980,10116.ENSRNOP00000009552,10116.ENSRNOP00000010545,10116.ENSRNOP00000013249,10116.ENSRNOP00000015956,10116.ENSRNOP00000020267,10116.ENSRNOP00000024471,10116.ENSRNOP00000030279,10116.ENSRNOP00000032890,10116.ENSRNOP00000054026,10116.ENSRNOP00000062857	Dlst,Dld,Pdhx,Pdhb,Bckdhb,Got2,Dbt,Ndufab1,Pdha1,Dlat,Ogdh,Iffo2
RNO-446652	Interleukin-1 family signaling	21	103	0.65	8.41e-06	10116.ENSRNOP00000002358,10116.ENSRNOP00000004283,10116.ENSRNOP00000005329,10116.ENSRNOP00000005872,10116.ENSRNOP00000006605,10116.ENSRNOP00000009249,10116.ENSRNOP00000009649,10116.ENSRNOP00000013997,10116.ENSRNOP00000015757,10116.ENSRNOP00000016450,10116.ENSRNOP00000019104,10116.ENSRNOP00000019642,10116.ENSRNOP00000024306,10116.ENSRNOP00000025433,10116.ENSRNOP00000025819,10116.ENSRNOP00000025887…	Psmd2,Psmd12,Psmc1,Rps27a,Psmd14,Psmd6,Psmc6,Psmc5,Psmc3,Psmc2,Psmd7,Psmd13,Psmd1,Psmd5,Psmc4,Psme1,Stat3,Psme3,Psmd3,Psmd11,Ube2n
RNO-3371497	HSP90 chaperone cycle for steroid hormone receptors (SHR)	15	50	0.82	8.98e-06	10116.ENSRNOP00000004797,10116.ENSRNOP00000006322,10116.ENSRNOP00000008120,10116.ENSRNOP00000009556,10116.ENSRNOP00000013863,10116.ENSRNOP00000014532,10116.ENSRNOP00000017053,10116.ENSRNOP00000022573,10116.ENSRNOP00000026792,10116.ENSRNOP00000026920,10116.ENSRNOP00000058593,10116.ENSRNOP00000059076,10116.ENSRNOP00000061342,10116.ENSRNOP00000065108,10116.ENSRNOP00000066312	Tuba4a,Tuba1a,Dctn2,Hsp90aa1,Tubb4b,Dync1li1,Dnaja4,Dnaja2,Actr1a,Hsp90ab1,Hspa8,Dctn1,Dynll1,Tuba8,Dync1h1
RNO-69278	Cell Cycle, Mitotic	48	437	0.39	9.61e-06	10116.ENSRNOP00000000078,10116.ENSRNOP00000001095,10116.ENSRNOP00000001247,10116.ENSRNOP00000001954,10116.ENSRNOP00000002358,10116.ENSRNOP00000002533,10116.ENSRNOP00000004283,10116.ENSRNOP00000004797,10116.ENSRNOP00000005329,10116.ENSRNOP00000005872,10116.ENSRNOP00000006190,10116.ENSRNOP00000006322,10116.ENSRNOP00000006605,10116.ENSRNOP00000007100,10116.ENSRNOP00000007621,10116.ENSRNOP00000008120…	Ppp2r5a,Tubb5,Ran,Ywhag,Psmd2,Mapk1,Psmd12,Tuba4a,Psmc1,Rps27a,Ppp1cb,Tuba1a,Psmd14,Ywhae,Ppp2ca,Dctn2,Rab2a,Psmd6,Hsp90aa1,Psmc6,Tubb4b,H2afz,Psmc5,Dync1li1,Ppp2r1a,Ppp2r2a,Psmc3,Psmc2,Psmd7,Psmd13,Rps27,Psmd1,Psmd5,Psmc4,Psme1,Lmna,Actr1a,Hsp90ab1,Psme3,Psmd3,Prkaca,Dctn1,Sirt2,Dynll1,Psmd11,Tuba8,Dync1h1,Rab1a
RNO-15869	Metabolism of nucleotides	19	86	0.69	1.15e-05	10116.ENSRNOP00000000134,10116.ENSRNOP00000002905,10116.ENSRNOP00000003658,10116.ENSRNOP00000015057,10116.ENSRNOP00000016447,10116.ENSRNOP00000021105,10116.ENSRNOP00000023613,10116.ENSRNOP00000024775,10116.ENSRNOP00000025193,10116.ENSRNOP00000028838,10116.ENSRNOP00000033253,10116.ENSRNOP00000040635,10116.ENSRNOP00000043388,10116.ENSRNOP00000051602,10116.ENSRNOP00000061449,10116.ENSRNOP00000061495…	Ak2,Ppat,Nme1,Nt5e,Txn1,Atic,Gmpr,Gda,Adsl,Itpa,Gart,Impdh2,Hprt1,Entpd1,Aprt,Paics,Ak4,Adssl1,Gpx1
RNO-983705	Signaling by the B Cell Receptor (BCR)	24	139	0.58	1.56e-05	10116.ENSRNOP00000002358,10116.ENSRNOP00000004283,10116.ENSRNOP00000005329,10116.ENSRNOP00000005872,10116.ENSRNOP00000006605,10116.ENSRNOP00000009249,10116.ENSRNOP00000009649,10116.ENSRNOP00000013997,10116.ENSRNOP00000015757,10116.ENSRNOP00000016450,10116.ENSRNOP00000019104,10116.ENSRNOP00000019642,10116.ENSRNOP00000022363,10116.ENSRNOP00000024306,10116.ENSRNOP00000025433,10116.ENSRNOP00000025819…	Psmd2,Psmd12,Psmc1,Rps27a,Psmd14,Psmd6,Psmc6,Psmc5,Psmc3,Psmc2,Psmd7,Psmd13,Hras,Psmd1,Psmd5,Psmc4,Psme1,Psme3,LOC680329,Psmd3,Ppp3ca,ENSRNOG00000038376,Psmd11,LOC691828
RNO-453279	Mitotic G1 phase and G1/S transition	22	119	0.61	1.8e-05	10116.ENSRNOP00000002358,10116.ENSRNOP00000004283,10116.ENSRNOP00000005329,10116.ENSRNOP00000005872,10116.ENSRNOP00000006605,10116.ENSRNOP00000007621,10116.ENSRNOP00000009249,10116.ENSRNOP00000009649,10116.ENSRNOP00000013997,10116.ENSRNOP00000015019,10116.ENSRNOP00000015318,10116.ENSRNOP00000015757,10116.ENSRNOP00000016450,10116.ENSRNOP00000019104,10116.ENSRNOP00000019642,10116.ENSRNOP00000024306…	Psmd2,Psmd12,Psmc1,Rps27a,Psmd14,Ppp2ca,Psmd6,Psmc6,Psmc5,Ppp2r1a,Ppp2r2a,Psmc3,Psmc2,Psmd7,Psmd13,Psmd1,Psmd5,Psmc4,Psme1,Psme3,Psmd3,Psmd11
RNO-77286	mitochondrial fatty acid beta-oxidation of saturated fatty acids	8	9	1.29	2.09e-05	10116.ENSRNOP00000001556,10116.ENSRNOP00000013238,10116.ENSRNOP00000014637,10116.ENSRNOP00000014658,10116.ENSRNOP00000017686,10116.ENSRNOP00000024973,10116.ENSRNOP00000038073,10116.ENSRNOP00000066388	Acads,Acadm,Hadhb,Hadh,Acadl,Acadvl,Hadha,Echs1
RNO-194315	Signaling by Rho GTPases	41	354	0.41	2.27e-05	10116.ENSRNOP00000000078,10116.ENSRNOP00000001319,10116.ENSRNOP00000001417,10116.ENSRNOP00000001954,10116.ENSRNOP00000002533,10116.ENSRNOP00000004520,10116.ENSRNOP00000004797,10116.ENSRNOP00000005370,10116.ENSRNOP00000006190,10116.ENSRNOP00000006322,10116.ENSRNOP00000006607,10116.ENSRNOP00000007100,10116.ENSRNOP00000007621,10116.ENSRNOP00000008041,10116.ENSRNOP00000009556,10116.ENSRNOP00000011499…	Ppp2r5a,Arpc1a,Rac1,Ywhag,Mapk1,Actr3,Tuba4a,Pfn1,Ppp1cb,Tuba1a,Actr2,Ywhae,Ppp2ca,Ctnna1,Hsp90aa1,Arpc3,Ywhaq,Arpc4,Tubb4b,H2afz,Dync1li1,Ppp2r1a,Ywhab,Cul3,Rps27,Kif5b,Ywhah,Ctnnb1,Hsp90ab1,Ywhaz,Cdc42,Actb,Cdc37,Arhgap1,Dynll1,Mylk,Flna,Tuba8,Dync1h1,Plin3,Rhoa
RNO-5362517	Signaling by Retinoic Acid	13	39	0.87	2.28e-05	10116.ENSRNOP00000002072,10116.ENSRNOP00000005641,10116.ENSRNOP00000008980,10116.ENSRNOP00000009552,10116.ENSRNOP00000010545,10116.ENSRNOP00000012759,10116.ENSRNOP00000013985,10116.ENSRNOP00000016891,10116.ENSRNOP00000019652,10116.ENSRNOP00000024000,10116.ENSRNOP00000024782,10116.ENSRNOP00000030279,10116.ENSRNOP00000032890	Pdk1,Pdk2,Dld,Pdhx,Pdhb,Pdk4,Cpt1b,Adh4,Cpt1a,Aldh1a1,Dhrs4,Pdha1,Dlat
RNO-8951664	Neddylation	29	202	0.5	2.73e-05	10116.ENSRNOP00000001820,10116.ENSRNOP00000002358,10116.ENSRNOP00000003046,10116.ENSRNOP00000004283,10116.ENSRNOP00000004438,10116.ENSRNOP00000005329,10116.ENSRNOP00000005872,10116.ENSRNOP00000006605,10116.ENSRNOP00000008877,10116.ENSRNOP00000009249,10116.ENSRNOP00000009649,10116.ENSRNOP00000009969,10116.ENSRNOP00000010720,10116.ENSRNOP00000010956,10116.ENSRNOP00000013997,10116.ENSRNOP00000015757…	Cops6,Psmd2,Cops4,Psmd12,Cops3,Psmc1,Rps27a,Psmd14,Cops5,Psmd6,Psmc6,Klhl41,Cand1,Cul5,Psmc5,Psmc3,Psmc2,Psmd7,Psmd13,Cul3,Psmd1,Psmd5,Psmc4,Psme1,Cops8,Psme3,Psmd3,Nae1,Psmd11
RNO-390471	Association of TriC/CCT with target proteins during biosynthesis	8	10	1.25	3.49e-05	10116.ENSRNOP00000001227,10116.ENSRNOP00000002169,10116.ENSRNOP00000012847,10116.ENSRNOP00000015886,10116.ENSRNOP00000019531,10116.ENSRNOP00000021030,10116.ENSRNOP00000025824,10116.ENSRNOP00000029234	Cct6a,Cct8,Cct4,Cct5,Tcp1,Cct7,Cct3,Cct2
RNO-446728	Cell junction organization	15	57	0.77	3.49e-05	10116.ENSRNOP00000008041,10116.ENSRNOP00000014785,10116.ENSRNOP00000015665,10116.ENSRNOP00000021170,10116.ENSRNOP00000021671,10116.ENSRNOP00000025906,10116.ENSRNOP00000026016,10116.ENSRNOP00000027237,10116.ENSRNOP00000039474,10116.ENSRNOP00000040018,10116.ENSRNOP00000043950,10116.ENSRNOP00000044296,10116.ENSRNOP00000061058,10116.ENSRNOP00000062690,10116.ENSRNOP00000068368	Ctnna1,Itgb1,Parvb,Cdh2,Parva,Ilk,Ctnnb1,Flnc,Itga6,Plec,Jup,Actb,Actn1,Flna,Cdh13
RNO-5689880	Ub-specific processing proteases	24	147	0.56	3.65e-05	10116.ENSRNOP00000002358,10116.ENSRNOP00000004283,10116.ENSRNOP00000005329,10116.ENSRNOP00000005872,10116.ENSRNOP00000006605,10116.ENSRNOP00000008477,10116.ENSRNOP00000009249,10116.ENSRNOP00000009649,10116.ENSRNOP00000013997,10116.ENSRNOP00000015757,10116.ENSRNOP00000016450,10116.ENSRNOP00000018462,10116.ENSRNOP00000019104,10116.ENSRNOP00000019642,10116.ENSRNOP00000020537,10116.ENSRNOP00000020785…	Psmd2,Psmd12,Psmc1,Rps27a,Psmd14,Vdac1,Psmd6,Psmc6,Psmc5,Psmc3,Psmc2,Vdac2,Psmd7,Psmd13,Usp14,Usp5,Psmd1,Psmd5,Psmc4,Psme1,Psme3,Psmd3,Vdac3,Psmd11
RNO-8957275	Post-translational protein phosphorylation	19	100	0.62	8.07e-05	10116.ENSRNOP00000003605,10116.ENSRNOP00000003748,10116.ENSRNOP00000003921,10116.ENSRNOP00000008321,10116.ENSRNOP00000012577,10116.ENSRNOP00000012725,10116.ENSRNOP00000013538,10116.ENSRNOP00000016083,10116.ENSRNOP00000021170,10116.ENSRNOP00000023239,10116.ENSRNOP00000032735,10116.ENSRNOP00000034846,10116.ENSRNOP00000050968,10116.ENSRNOP00000051841,10116.ENSRNOP00000052876,10116.ENSRNOP00000064632…	Lamc1,Serpinc1,Alb,Lamb1,Serpina1,Tf,Lgals1,Cp,Cdh2,Prss23,Fgg,Hsp90b1,Apoe,P4hb,Fbn1,Pdia6,Lamb2,Apoa1,C3
RNO-446353	Cell-extracellular matrix interactions	8	12	1.17	9.09e-05	10116.ENSRNOP00000014785,10116.ENSRNOP00000015665,10116.ENSRNOP00000021671,10116.ENSRNOP00000025906,10116.ENSRNOP00000027237,10116.ENSRNOP00000044296,10116.ENSRNOP00000061058,10116.ENSRNOP00000062690	Itgb1,Parvb,Parva,Ilk,Flnc,Actb,Actn1,Flna
RNO-2565942	Regulation of PLK1 Activity at G2/M Transition	16	72	0.69	9.84e-05	10116.ENSRNOP00000001095,10116.ENSRNOP00000001954,10116.ENSRNOP00000004797,10116.ENSRNOP00000005872,10116.ENSRNOP00000006190,10116.ENSRNOP00000006322,10116.ENSRNOP00000007100,10116.ENSRNOP00000008120,10116.ENSRNOP00000009556,10116.ENSRNOP00000013863,10116.ENSRNOP00000015019,10116.ENSRNOP00000026792,10116.ENSRNOP00000044732,10116.ENSRNOP00000059076,10116.ENSRNOP00000061342,10116.ENSRNOP00000066312	Tubb5,Ywhag,Tuba4a,Rps27a,Ppp1cb,Tuba1a,Ywhae,Dctn2,Hsp90aa1,Tubb4b,Ppp2r1a,Actr1a,Prkaca,Dctn1,Dynll1,Dync1h1
RNO-109581	Apoptosis	18	93	0.63	0.00012	10116.ENSRNOP00000001954,10116.ENSRNOP00000002478,10116.ENSRNOP00000002533,10116.ENSRNOP00000007100,10116.ENSRNOP00000011501,10116.ENSRNOP00000012376,10116.ENSRNOP00000016981,10116.ENSRNOP00000018649,10116.ENSRNOP00000024304,10116.ENSRNOP00000024388,10116.ENSRNOP00000024430,10116.ENSRNOP00000026016,10116.ENSRNOP00000026705,10116.ENSRNOP00000030885,10116.ENSRNOP00000040018,10116.ENSRNOP00000042382…	Ywhag,Dnm1l,Mapk1,Ywhae,Ywhaq,Kpnb1,Ywhab,Dsp,Hist1h1b,Ywhah,Vim,Ctnnb1,Lmna,Ywhaz,Plec,Sptan1,Opa1,Dynll1
RNO-3299685	Detoxification of Reactive Oxygen Species	11	32	0.88	0.00014	10116.ENSRNOP00000002885,10116.ENSRNOP00000004799,10116.ENSRNOP00000011230,10116.ENSRNOP00000015186,10116.ENSRNOP00000016447,10116.ENSRNOP00000023132,10116.ENSRNOP00000025794,10116.ENSRNOP00000028687,10116.ENSRNOP00000030323,10116.ENSRNOP00000051841,10116.ENSRNOP00000066577	Sod1,Prdx2,Cat,Prdx3,Txn1,Prdx1,Sod2,Prdx5,Prdx6,P4hb,Gpx1
RNO-9646399	Aggrephagy	11	33	0.87	0.00018	10116.ENSRNOP00000004797,10116.ENSRNOP00000005872,10116.ENSRNOP00000006322,10116.ENSRNOP00000013863,10116.ENSRNOP00000014532,10116.ENSRNOP00000024430,10116.ENSRNOP00000024711,10116.ENSRNOP00000061342,10116.ENSRNOP00000065108,10116.ENSRNOP00000065259,10116.ENSRNOP00000066312	Tuba4a,Rps27a,Tuba1a,Tubb4b,Dync1li1,Vim,Park7,Dynll1,Tuba8,Ube2n,Dync1h1
RNO-380259	Loss of Nlp from mitotic centrosomes	14	58	0.73	0.0002	10116.ENSRNOP00000001095,10116.ENSRNOP00000001954,10116.ENSRNOP00000004797,10116.ENSRNOP00000006322,10116.ENSRNOP00000007100,10116.ENSRNOP00000008120,10116.ENSRNOP00000009556,10116.ENSRNOP00000013863,10116.ENSRNOP00000015019,10116.ENSRNOP00000026792,10116.ENSRNOP00000044732,10116.ENSRNOP00000059076,10116.ENSRNOP00000061342,10116.ENSRNOP00000066312	Tubb5,Ywhag,Tuba4a,Tuba1a,Ywhae,Dctn2,Hsp90aa1,Tubb4b,Ppp2r1a,Actr1a,Prkaca,Dctn1,Dynll1,Dync1h1
RNO-9033241	Peroxisomal protein import	14	58	0.73	0.0002	10116.ENSRNOP00000005872,10116.ENSRNOP00000011230,10116.ENSRNOP00000012853,10116.ENSRNOP00000013515,10116.ENSRNOP00000019923,10116.ENSRNOP00000020322,10116.ENSRNOP00000021512,10116.ENSRNOP00000021646,10116.ENSRNOP00000022022,10116.ENSRNOP00000022275,10116.ENSRNOP00000024362,10116.ENSRNOP00000024782,10116.ENSRNOP00000027537,10116.ENSRNOP00000063089	Rps27a,Cat,Hmgcl,Acot2,Mlycd,Idh1,Pecr,Hsd17b4,Eci2,Gstk1,Phyh,Dhrs4,Ech1,Crat
RNO-983169	Class I MHC mediated antigen processing & presentation	35	307	0.4	0.00021	10116.ENSRNOP00000002358,10116.ENSRNOP00000004283,10116.ENSRNOP00000005329,10116.ENSRNOP00000005872,10116.ENSRNOP00000006369,10116.ENSRNOP00000006567,10116.ENSRNOP00000006605,10116.ENSRNOP00000009249,10116.ENSRNOP00000009649,10116.ENSRNOP00000009969,10116.ENSRNOP00000010956,10116.ENSRNOP00000013997,10116.ENSRNOP00000015393,10116.ENSRNOP00000015757,10116.ENSRNOP00000016450,10116.ENSRNOP00000017718…	Psmd2,Psmd12,Psmc1,Rps27a,Sec23a,Sar1b,Psmd14,Psmd6,Psmc6,Klhl41,Cul5,Psmc5,Tpp2,Psmc3,Psmc2,Lnpep,Psmd7,Psmd13,Pdia3,Cul3,Psmd1,Trim21,Hspa5,Psmd5,Psmc4,Psme1,Psme3,Ube2k,Npepps,Uba1,Psmd3,Canx,Ube2v2,Psmd11,Ube2n
RNO-1266738	Developmental Biology	40	380	0.37	0.00025	10116.ENSRNOP00000001319,10116.ENSRNOP00000001417,10116.ENSRNOP00000002533,10116.ENSRNOP00000003867,10116.ENSRNOP00000004520,10116.ENSRNOP00000004797,10116.ENSRNOP00000005987,10116.ENSRNOP00000006322,10116.ENSRNOP00000006607,10116.ENSRNOP00000008041,10116.ENSRNOP00000009556,10116.ENSRNOP00000011499,10116.ENSRNOP00000011937,10116.ENSRNOP00000012996,10116.ENSRNOP00000013563,10116.ENSRNOP00000013863…	Arpc1a,Rac1,Mapk1,Gsk3b,Actr3,Tuba4a,Cltc,Tuba1a,Actr2,Ctnna1,Hsp90aa1,Arpc3,Arpc4,Dpysl2,Sdcbp,Tubb4b,Map2k1,Itgb1,Dsp,Ap2a1,Cdh2,Hras,Tln1,Ctnnb1,Dag1,Hsp90ab1,Cdc42,Sptan1,Jup,Actb,Prkaca,Ncam1,Ap2m1,Dnm2,Ap2a2,Tuba8,Gpc1,Rhoa,Msn,Ap2b1
RNO-196854	Metabolism of vitamins and cofactors	24	167	0.5	0.00026	10116.ENSRNOP00000003282,10116.ENSRNOP00000008374,10116.ENSRNOP00000009556,10116.ENSRNOP00000011082,10116.ENSRNOP00000012878,10116.ENSRNOP00000013043,10116.ENSRNOP00000013384,10116.ENSRNOP00000015057,10116.ENSRNOP00000015508,10116.ENSRNOP00000016543,10116.ENSRNOP00000018942,10116.ENSRNOP00000019028,10116.ENSRNOP00000020322,10116.ENSRNOP00000020446,10116.ENSRNOP00000021657,10116.ENSRNOP00000021694…	Gpc4,Mthfd1,Hsp90aa1,Shmt2,Cyb5r3,Nampt,Coq3,Nt5e,Mmaa,Lpl,Mccc1,Pank4,Idh1,Cyb5a,Pccb,Vnn1,Ttr,Mccc2,Pc,Apoe,Acacb,Mut,Apoa1,Gpc1
RNO-8854518	AURKA Activation by TPX2	14	60	0.71	0.00027	10116.ENSRNOP00000001095,10116.ENSRNOP00000001954,10116.ENSRNOP00000004797,10116.ENSRNOP00000006322,10116.ENSRNOP00000007100,10116.ENSRNOP00000008120,10116.ENSRNOP00000009556,10116.ENSRNOP00000013863,10116.ENSRNOP00000015019,10116.ENSRNOP00000026792,10116.ENSRNOP00000044732,10116.ENSRNOP00000059076,10116.ENSRNOP00000061342,10116.ENSRNOP00000066312	Tubb5,Ywhag,Tuba4a,Tuba1a,Ywhae,Dctn2,Hsp90aa1,Tubb4b,Ppp2r1a,Actr1a,Prkaca,Dctn1,Dynll1,Dync1h1
RNO-6811436	COPI-independent Golgi-to-ER retrograde traffic	12	43	0.79	0.00028	10116.ENSRNOP00000004797,10116.ENSRNOP00000006322,10116.ENSRNOP00000008120,10116.ENSRNOP00000013863,10116.ENSRNOP00000014532,10116.ENSRNOP00000025104,10116.ENSRNOP00000025828,10116.ENSRNOP00000026792,10116.ENSRNOP00000059076,10116.ENSRNOP00000061342,10116.ENSRNOP00000065108,10116.ENSRNOP00000066312	Tuba4a,Tuba1a,Dctn2,Tubb4b,Dync1li1,Rab6a,Rab18,Actr1a,Dctn1,Dynll1,Tuba8,Dync1h1
RNO-9663891	Selective autophagy	14	61	0.71	0.00031	10116.ENSRNOP00000004797,10116.ENSRNOP00000005872,10116.ENSRNOP00000006322,10116.ENSRNOP00000008477,10116.ENSRNOP00000013863,10116.ENSRNOP00000014532,10116.ENSRNOP00000019323,10116.ENSRNOP00000024430,10116.ENSRNOP00000024711,10116.ENSRNOP00000060265,10116.ENSRNOP00000061342,10116.ENSRNOP00000065108,10116.ENSRNOP00000065259,10116.ENSRNOP00000066312	Tuba4a,Rps27a,Tuba1a,Vdac1,Tubb4b,Dync1li1,Tomm22,Vim,Park7,Mfn1,Dynll1,Tuba8,Ube2n,Dync1h1
RNO-5688426	Deubiquitination	27	208	0.46	0.00035	10116.ENSRNOP00000002358,10116.ENSRNOP00000004283,10116.ENSRNOP00000005329,10116.ENSRNOP00000005872,10116.ENSRNOP00000006605,10116.ENSRNOP00000008477,10116.ENSRNOP00000009249,10116.ENSRNOP00000009649,10116.ENSRNOP00000013997,10116.ENSRNOP00000015757,10116.ENSRNOP00000016450,10116.ENSRNOP00000018462,10116.ENSRNOP00000019104,10116.ENSRNOP00000019642,10116.ENSRNOP00000020537,10116.ENSRNOP00000020785…	Psmd2,Psmd12,Psmc1,Rps27a,Psmd14,Vdac1,Psmd6,Psmc6,Psmc5,Psmc3,Psmc2,Vdac2,Psmd7,Psmd13,Usp14,Usp5,Psmd1,Psmd5,Psmc4,Psme1,Psme3,Psmd3,Vcp,Actb,Vdac3,Psmd11,Rhoa
RNO-3371556	Cellular response to heat stress	16	82	0.64	0.00039	10116.ENSRNOP00000002533,10116.ENSRNOP00000003867,10116.ENSRNOP00000007100,10116.ENSRNOP00000009556,10116.ENSRNOP00000013608,10116.ENSRNOP00000016026,10116.ENSRNOP00000023628,10116.ENSRNOP00000025064,10116.ENSRNOP00000026696,10116.ENSRNOP00000026920,10116.ENSRNOP00000027616,10116.ENSRNOP00000028856,10116.ENSRNOP00000033432,10116.ENSRNOP00000040121,10116.ENSRNOP00000055901,10116.ENSRNOP00000058593	Mapk1,Gsk3b,Ywhae,Hsp90aa1,Eef1a1,Camk2d,Hspa4,Hspa5,Hspa9,Hsp90ab1,Bag3,Hspa12b,Hspb8,Vcp,Cryab,Hspa8
RNO-9006931	Signaling by Nuclear Receptors	23	160	0.5	0.00039	10116.ENSRNOP00000002072,10116.ENSRNOP00000002533,10116.ENSRNOP00000005641,10116.ENSRNOP00000008722,10116.ENSRNOP00000008980,10116.ENSRNOP00000009253,10116.ENSRNOP00000009552,10116.ENSRNOP00000009556,10116.ENSRNOP00000010545,10116.ENSRNOP00000012759,10116.ENSRNOP00000013919,10116.ENSRNOP00000013985,10116.ENSRNOP00000016891,10116.ENSRNOP00000019652,10116.ENSRNOP00000022363,10116.ENSRNOP00000022550…	Pdk1,Mapk1,Pdk2,Cav2,Dld,Cav1,Pdhx,Hsp90aa1,Pdhb,Pdk4,H2afz,Cpt1b,Adh4,Cpt1a,Hras,Gnai2,Aldh1a1,Dhrs4,Hsp90ab1,Pdha1,Dlat,Hspb1,Ddx5
RNO-5674135	MAP2K and MAPK activation	11	37	0.82	0.00042	10116.ENSRNOP00000001500,10116.ENSRNOP00000002533,10116.ENSRNOP00000009511,10116.ENSRNOP00000013933,10116.ENSRNOP00000015179,10116.ENSRNOP00000016981,10116.ENSRNOP00000022363,10116.ENSRNOP00000022401,10116.ENSRNOP00000032735,10116.ENSRNOP00000044296,10116.ENSRNOP00000050663	Pebp1,Mapk1,Rap1b,Map2k1,Vcl,Ywhab,Hras,Tln1,Fgg,Actb,Fgb
RNO-6811442	Intra-Golgi and retrograde Golgi-to-ER traffic	24	173	0.49	0.00042	10116.ENSRNOP00000002044,10116.ENSRNOP00000004797,10116.ENSRNOP00000006322,10116.ENSRNOP00000006361,10116.ENSRNOP00000008120,10116.ENSRNOP00000008518,10116.ENSRNOP00000010512,10116.ENSRNOP00000013863,10116.ENSRNOP00000014532,10116.ENSRNOP00000016137,10116.ENSRNOP00000018598,10116.ENSRNOP00000023860,10116.ENSRNOP00000025104,10116.ENSRNOP00000025828,10116.ENSRNOP00000026792,10116.ENSRNOP00000049243…	Napa,Tuba4a,Tuba1a,Nsf,Dctn2,Copa,Tmed10,Tubb4b,Dync1li1,Copg1,Arcn1,Kif5b,Rab6a,Rab18,Actr1a,Kif1b,Dctn1,Dynll1,Napg,Arf1,Tuba8,Dync1h1,Plin3,Rab1a
RNO-73817	Purine ribonucleoside monophosphate biosynthesis	7	11	1.15	0.0005	10116.ENSRNOP00000002905,10116.ENSRNOP00000021105,10116.ENSRNOP00000025193,10116.ENSRNOP00000033253,10116.ENSRNOP00000040635,10116.ENSRNOP00000061495,10116.ENSRNOP00000066165	Ppat,Atic,Adsl,Gart,Impdh2,Paics,Adssl1
RNO-449147	Signaling by Interleukins	29	241	0.43	0.00057	10116.ENSRNOP00000002358,10116.ENSRNOP00000002533,10116.ENSRNOP00000004283,10116.ENSRNOP00000005329,10116.ENSRNOP00000005872,10116.ENSRNOP00000006605,10116.ENSRNOP00000007621,10116.ENSRNOP00000009249,10116.ENSRNOP00000009649,10116.ENSRNOP00000013997,10116.ENSRNOP00000015019,10116.ENSRNOP00000015757,10116.ENSRNOP00000016450,10116.ENSRNOP00000019104,10116.ENSRNOP00000019642,10116.ENSRNOP00000024306…	Psmd2,Mapk1,Psmd12,Psmc1,Rps27a,Psmd14,Ppp2ca,Psmd6,Psmc6,Psmc5,Ppp2r1a,Psmc3,Psmc2,Psmd7,Psmd13,Psmd1,Psmd5,Psmc4,Psme1,Stat3,Psme3,Ywhaz,Hsp90b1,Psmd3,Canx,Prkaca,P4hb,Psmd11,Ube2n
RNO-5626467	RHO GTPases activate IQGAPs	9	24	0.92	0.00065	10116.ENSRNOP00000001417,10116.ENSRNOP00000004797,10116.ENSRNOP00000006322,10116.ENSRNOP00000008041,10116.ENSRNOP00000013863,10116.ENSRNOP00000026016,10116.ENSRNOP00000030928,10116.ENSRNOP00000044296,10116.ENSRNOP00000065108	Rac1,Tuba4a,Tuba1a,Ctnna1,Tubb4b,Ctnnb1,Cdc42,Actb,Tuba8
RNO-380320	Recruitment of NuMA to mitotic centrosomes	15	76	0.64	0.00066	10116.ENSRNOP00000001095,10116.ENSRNOP00000001954,10116.ENSRNOP00000004797,10116.ENSRNOP00000006322,10116.ENSRNOP00000007100,10116.ENSRNOP00000008120,10116.ENSRNOP00000009556,10116.ENSRNOP00000013863,10116.ENSRNOP00000015019,10116.ENSRNOP00000026792,10116.ENSRNOP00000044732,10116.ENSRNOP00000059076,10116.ENSRNOP00000061342,10116.ENSRNOP00000065108,10116.ENSRNOP00000066312	Tubb5,Ywhag,Tuba4a,Tuba1a,Ywhae,Dctn2,Hsp90aa1,Tubb4b,Ppp2r1a,Actr1a,Prkaca,Dctn1,Dynll1,Tuba8,Dync1h1
RNO-380270	Recruitment of mitotic centrosome proteins and complexes	14	67	0.67	0.00075	10116.ENSRNOP00000001095,10116.ENSRNOP00000001954,10116.ENSRNOP00000004797,10116.ENSRNOP00000006322,10116.ENSRNOP00000007100,10116.ENSRNOP00000008120,10116.ENSRNOP00000009556,10116.ENSRNOP00000013863,10116.ENSRNOP00000015019,10116.ENSRNOP00000026792,10116.ENSRNOP00000044732,10116.ENSRNOP00000059076,10116.ENSRNOP00000061342,10116.ENSRNOP00000066312	Tubb5,Ywhag,Tuba4a,Tuba1a,Ywhae,Dctn2,Hsp90aa1,Tubb4b,Ppp2r1a,Actr1a,Prkaca,Dctn1,Dynll1,Dync1h1
RNO-381426	Regulation of Insulin-like Growth Factor (IGF) transport and uptake by Insulin-like Growth Factor Binding Proteins (IGFBPs)	19	122	0.54	0.00091	10116.ENSRNOP00000003605,10116.ENSRNOP00000003748,10116.ENSRNOP00000003921,10116.ENSRNOP00000008321,10116.ENSRNOP00000012577,10116.ENSRNOP00000012725,10116.ENSRNOP00000013538,10116.ENSRNOP00000016083,10116.ENSRNOP00000021170,10116.ENSRNOP00000023239,10116.ENSRNOP00000032735,10116.ENSRNOP00000034846,10116.ENSRNOP00000050968,10116.ENSRNOP00000051841,10116.ENSRNOP00000052876,10116.ENSRNOP00000064632…	Lamc1,Serpinc1,Alb,Lamb1,Serpina1,Tf,Lgals1,Cp,Cdh2,Prss23,Fgg,Hsp90b1,Apoe,P4hb,Fbn1,Pdia6,Lamb2,Apoa1,C3
RNO-70171	Glycolysis	13	60	0.68	0.0011	10116.ENSRNOP00000001625,10116.ENSRNOP00000003390,10116.ENSRNOP00000005612,10116.ENSRNOP00000008813,10116.ENSRNOP00000013374,10116.ENSRNOP00000018227,10116.ENSRNOP00000023252,10116.ENSRNOP00000024106,10116.ENSRNOP00000029515,10116.ENSRNOP00000032320,10116.ENSRNOP00000040878,10116.ENSRNOP00000065690,10116.ENSRNOP00000067409	Pfkl,Pgk1,Eno3,Hk2,Pfkm,Pgam2,Pfkp,Eno1,Gpi,Aldoa,Gapdh,Pgam1,Tpi1
RNO-983168	Antigen processing: Ubiquitination & Proteasome degradation	30	267	0.4	0.0013	10116.ENSRNOP00000002358,10116.ENSRNOP00000004283,10116.ENSRNOP00000005329,10116.ENSRNOP00000005872,10116.ENSRNOP00000006605,10116.ENSRNOP00000009249,10116.ENSRNOP00000009649,10116.ENSRNOP00000009969,10116.ENSRNOP00000010956,10116.ENSRNOP00000013997,10116.ENSRNOP00000015393,10116.ENSRNOP00000015757,10116.ENSRNOP00000016450,10116.ENSRNOP00000017718,10116.ENSRNOP00000019104,10116.ENSRNOP00000019642…	Psmd2,Psmd12,Psmc1,Rps27a,Psmd14,Psmd6,Psmc6,Klhl41,Cul5,Psmc5,Tpp2,Psmc3,Psmc2,Lnpep,Psmd7,Psmd13,Cul3,Psmd1,Trim21,Psmd5,Psmc4,Psme1,Psme3,Ube2k,Npepps,Uba1,Psmd3,Ube2v2,Psmd11,Ube2n
RNO-8873719	RAB geranylgeranylation	12	54	0.69	0.0019	10116.ENSRNOP00000005258,10116.ENSRNOP00000008522,10116.ENSRNOP00000010197,10116.ENSRNOP00000016432,10116.ENSRNOP00000025104,10116.ENSRNOP00000025649,10116.ENSRNOP00000025828,10116.ENSRNOP00000031520,10116.ENSRNOP00000058595,10116.ENSRNOP00000059602,10116.ENSRNOP00000065234,10116.ENSRNOP00000067788	Rab21,Rab2a,Rab11b,Rab7a,Rab6a,Rab14,Rab18,Rab5c,Rab5b,Rab12,Rab10,Rab1a
RNO-1280215	Cytokine Signaling in Immune system	35	346	0.35	0.002	10116.ENSRNOP00000002358,10116.ENSRNOP00000002484,10116.ENSRNOP00000002533,10116.ENSRNOP00000004283,10116.ENSRNOP00000005329,10116.ENSRNOP00000005872,10116.ENSRNOP00000006605,10116.ENSRNOP00000007621,10116.ENSRNOP00000009249,10116.ENSRNOP00000009649,10116.ENSRNOP00000013997,10116.ENSRNOP00000015019,10116.ENSRNOP00000015757,10116.ENSRNOP00000016026,10116.ENSRNOP00000016450,10116.ENSRNOP00000019104…	Psmd2,Eif4a2,Mapk1,Psmd12,Psmc1,Rps27a,Psmd14,Ppp2ca,Psmd6,Psmc6,Psmc5,Ppp2r1a,Psmc3,Camk2d,Psmc2,Psmd7,Psmd13,Hras,Psmd1,Abce1,Psmd5,Psmc4,Psme1,Stat3,Psme3,Ywhaz,Hsp90b1,Psmd3,Canx,Prkaca,Eif4a1,Eif4g1,P4hb,Psmd11,Ube2n
RNO-5578775	Ion homeostasis	11	46	0.72	0.0022	10116.ENSRNOP00000003932,10116.ENSRNOP00000015475,10116.ENSRNOP00000016026,10116.ENSRNOP00000021846,10116.ENSRNOP00000024347,10116.ENSRNOP00000024640,10116.ENSRNOP00000040751,10116.ENSRNOP00000044732,10116.ENSRNOP00000045650,10116.ENSRNOP00000054947,10116.ENSRNOP00000059019	Atp1b1,Atp1b3,Camk2d,Casq2,Atp2a2,Tnni3,Slc8a1,Prkaca,Atp1a1,Atp1a2,Ryr2
RNO-5663213	RHO GTPases Activate WASPs and WAVEs	9	29	0.84	0.0022	10116.ENSRNOP00000001319,10116.ENSRNOP00000001417,10116.ENSRNOP00000002533,10116.ENSRNOP00000004520,10116.ENSRNOP00000006607,10116.ENSRNOP00000011499,10116.ENSRNOP00000011937,10116.ENSRNOP00000030928,10116.ENSRNOP00000044296	Arpc1a,Rac1,Mapk1,Actr3,Actr2,Arpc3,Arpc4,Cdc42,Actb
RNO-2029482	Regulation of actin dynamics for phagocytic cup formation	16	98	0.56	0.0025	10116.ENSRNOP00000001319,10116.ENSRNOP00000001417,10116.ENSRNOP00000002533,10116.ENSRNOP00000004520,10116.ENSRNOP00000006607,10116.ENSRNOP00000006975,10116.ENSRNOP00000009556,10116.ENSRNOP00000011499,10116.ENSRNOP00000011937,10116.ENSRNOP00000026920,10116.ENSRNOP00000028929,10116.ENSRNOP00000030928,10116.ENSRNOP00000031486,10116.ENSRNOP00000044296,10116.ENSRNOP00000055239,10116.ENSRNOP00000066421	Arpc1a,Rac1,Mapk1,Actr3,Actr2,ENSRNOG00000030332,Hsp90aa1,Arpc3,Arpc4,Hsp90ab1,Myo1c,Cdc42,LOC680329,Actb,ENSRNOG00000038376,LOC691828
RNO-3928662	EPHB-mediated forward signaling	10	38	0.77	0.0025	10116.ENSRNOP00000001319,10116.ENSRNOP00000001417,10116.ENSRNOP00000004520,10116.ENSRNOP00000006607,10116.ENSRNOP00000011499,10116.ENSRNOP00000011937,10116.ENSRNOP00000022363,10116.ENSRNOP00000030928,10116.ENSRNOP00000044296,10116.ENSRNOP00000066672	Arpc1a,Rac1,Actr3,Actr2,Arpc3,Arpc4,Hras,Cdc42,Actb,Rhoa
RNO-77310	Beta oxidation of lauroyl-CoA to decanoyl-CoA-CoA	5	5	1.35	0.0025	10116.ENSRNOP00000014637,10116.ENSRNOP00000014658,10116.ENSRNOP00000017686,10116.ENSRNOP00000038073,10116.ENSRNOP00000066388	Hadhb,Hadh,Acadl,Hadha,Echs1
RNO-77348	Beta oxidation of octanoyl-CoA to hexanoyl-CoA	5	5	1.35	0.0025	10116.ENSRNOP00000013238,10116.ENSRNOP00000014637,10116.ENSRNOP00000014658,10116.ENSRNOP00000038073,10116.ENSRNOP00000066388	Acadm,Hadhb,Hadh,Hadha,Echs1
RNO-77350	Beta oxidation of hexanoyl-CoA to butanoyl-CoA	5	5	1.35	0.0025	10116.ENSRNOP00000001556,10116.ENSRNOP00000014637,10116.ENSRNOP00000014658,10116.ENSRNOP00000038073,10116.ENSRNOP00000066388	Acads,Hadhb,Hadh,Hadha,Echs1
RNO-5673000	RAF activation	9	30	0.82	0.0026	10116.ENSRNOP00000000078,10116.ENSRNOP00000006190,10116.ENSRNOP00000007621,10116.ENSRNOP00000013933,10116.ENSRNOP00000015019,10116.ENSRNOP00000016026,10116.ENSRNOP00000016981,10116.ENSRNOP00000022363,10116.ENSRNOP00000066502	Ppp2r5a,Ppp1cb,Ppp2ca,Map2k1,Ppp2r1a,Camk2d,Ywhab,Hras,Phb
RNO-5625740	RHO GTPases activate PKNs	10	39	0.75	0.003	10116.ENSRNOP00000001417,10116.ENSRNOP00000001954,10116.ENSRNOP00000006190,10116.ENSRNOP00000007100,10116.ENSRNOP00000011501,10116.ENSRNOP00000013919,10116.ENSRNOP00000016981,10116.ENSRNOP00000024388,10116.ENSRNOP00000030885,10116.ENSRNOP00000066672	Rac1,Ywhag,Ppp1cb,Ywhae,Ywhaq,H2afz,Ywhab,Ywhah,Ywhaz,Rhoa
RNO-6811434	COPI-dependent Golgi-to-ER retrograde traffic	15	89	0.57	0.0031	10116.ENSRNOP00000002044,10116.ENSRNOP00000004797,10116.ENSRNOP00000006322,10116.ENSRNOP00000006361,10116.ENSRNOP00000008518,10116.ENSRNOP00000010512,10116.ENSRNOP00000013863,10116.ENSRNOP00000016137,10116.ENSRNOP00000018598,10116.ENSRNOP00000023860,10116.ENSRNOP00000049243,10116.ENSRNOP00000061787,10116.ENSRNOP00000064960,10116.ENSRNOP00000065108,10116.ENSRNOP00000067788	Napa,Tuba4a,Tuba1a,Nsf,Copa,Tmed10,Tubb4b,Copg1,Arcn1,Kif5b,Kif1b,Napg,Arf1,Tuba8,Rab1a
RNO-174824	Plasma lipoprotein assembly, remodeling, and clearance	12	59	0.65	0.0037	10116.ENSRNOP00000003921,10116.ENSRNOP00000005987,10116.ENSRNOP00000006567,10116.ENSRNOP00000016543,10116.ENSRNOP00000020304,10116.ENSRNOP00000044732,10116.ENSRNOP00000050968,10116.ENSRNOP00000051841,10116.ENSRNOP00000054900,10116.ENSRNOP00000060992,10116.ENSRNOP00000065206,10116.ENSRNOP00000068516	Alb,Cltc,Sar1b,Lpl,Ap2a1,Prkaca,Apoe,P4hb,Ap2m1,Ap2a2,Apoa1,Ap2b1
RNO-8878171	Transcriptional regulation by RUNX1	20	150	0.47	0.0037	10116.ENSRNOP00000002358,10116.ENSRNOP00000004283,10116.ENSRNOP00000005329,10116.ENSRNOP00000005872,10116.ENSRNOP00000006605,10116.ENSRNOP00000009249,10116.ENSRNOP00000009649,10116.ENSRNOP00000013919,10116.ENSRNOP00000013997,10116.ENSRNOP00000015757,10116.ENSRNOP00000016450,10116.ENSRNOP00000019104,10116.ENSRNOP00000019642,10116.ENSRNOP00000024306,10116.ENSRNOP00000025433,10116.ENSRNOP00000025819…	Psmd2,Psmd12,Psmc1,Rps27a,Psmd14,Psmd6,Psmc6,H2afz,Psmc5,Psmc3,Psmc2,Psmd7,Psmd13,Psmd1,Psmd5,Psmc4,Psme1,Psme3,Psmd3,Psmd11
RNO-983231	Factors involved in megakaryocyte development and platelet production	16	102	0.54	0.0037	10116.ENSRNOP00000001417,10116.ENSRNOP00000004797,10116.ENSRNOP00000006322,10116.ENSRNOP00000013863,10116.ENSRNOP00000017353,10116.ENSRNOP00000020744,10116.ENSRNOP00000023860,10116.ENSRNOP00000027552,10116.ENSRNOP00000030928,10116.ENSRNOP00000044732,10116.ENSRNOP00000049243,10116.ENSRNOP00000051714,10116.ENSRNOP00000052543,10116.ENSRNOP00000060265,10116.ENSRNOP00000065108,10116.ENSRNOP00000067771	Rac1,Tuba4a,Tuba1a,Tubb4b,Ehd2,Ak3,Kif5b,Prkar2a,Cdc42,Prkaca,Kif1b,Ehd1,Akap1,Mfn1,Tuba8,Prkar1a
RNO-114452	Activation of BH3-only proteins	7	17	0.96	0.0038	10116.ENSRNOP00000001954,10116.ENSRNOP00000007100,10116.ENSRNOP00000011501,10116.ENSRNOP00000016981,10116.ENSRNOP00000024388,10116.ENSRNOP00000030885,10116.ENSRNOP00000061342	Ywhag,Ywhae,Ywhaq,Ywhab,Ywhah,Ywhaz,Dynll1
RNO-111447	Activation of BAD and translocation to mitochondria	6	11	1.08	0.004	10116.ENSRNOP00000001954,10116.ENSRNOP00000007100,10116.ENSRNOP00000011501,10116.ENSRNOP00000016981,10116.ENSRNOP00000024388,10116.ENSRNOP00000030885	Ywhag,Ywhae,Ywhaq,Ywhab,Ywhah,Ywhaz
RNO-77346	Beta oxidation of decanoyl-CoA to octanoyl-CoA-CoA	5	6	1.27	0.0042	10116.ENSRNOP00000013238,10116.ENSRNOP00000014637,10116.ENSRNOP00000014658,10116.ENSRNOP00000038073,10116.ENSRNOP00000066388	Acadm,Hadhb,Hadh,Hadha,Echs1
RNO-9006925	Intracellular signaling by second messengers	27	247	0.38	0.0047	10116.ENSRNOP00000000078,10116.ENSRNOP00000001417,10116.ENSRNOP00000002358,10116.ENSRNOP00000002533,10116.ENSRNOP00000004283,10116.ENSRNOP00000005329,10116.ENSRNOP00000005872,10116.ENSRNOP00000006605,10116.ENSRNOP00000007621,10116.ENSRNOP00000009249,10116.ENSRNOP00000009649,10116.ENSRNOP00000013997,10116.ENSRNOP00000015019,10116.ENSRNOP00000015757,10116.ENSRNOP00000016450,10116.ENSRNOP00000019104…	Ppp2r5a,Rac1,Psmd2,Mapk1,Psmd12,Psmc1,Rps27a,Psmd14,Ppp2ca,Psmd6,Psmc6,Psmc5,Ppp2r1a,Psmc3,Psmc2,Psmd7,Psmd13,Psmd1,Psmd5,Psmc4,Psme1,Prkar2a,Psme3,Psmd3,Prkaca,Psmd11,Prkar1a
RNO-187037	Signaling by NTRK1 (TRKA)	12	61	0.64	0.0048	10116.ENSRNOP00000002533,10116.ENSRNOP00000005987,10116.ENSRNOP00000007621,10116.ENSRNOP00000013933,10116.ENSRNOP00000015019,10116.ENSRNOP00000016981,10116.ENSRNOP00000020304,10116.ENSRNOP00000022363,10116.ENSRNOP00000054900,10116.ENSRNOP00000060992,10116.ENSRNOP00000066672,10116.ENSRNOP00000068516	Mapk1,Cltc,Ppp2ca,Map2k1,Ppp2r1a,Ywhab,Ap2a1,Hras,Ap2m1,Ap2a2,Rhoa,Ap2b1
RNO-204005	COPII-mediated vesicle transport	12	61	0.64	0.0048	10116.ENSRNOP00000002044,10116.ENSRNOP00000003277,10116.ENSRNOP00000006361,10116.ENSRNOP00000006369,10116.ENSRNOP00000006567,10116.ENSRNOP00000010512,10116.ENSRNOP00000012577,10116.ENSRNOP00000021638,10116.ENSRNOP00000035966,10116.ENSRNOP00000060967,10116.ENSRNOP00000061787,10116.ENSRNOP00000067788	Napa,Uso1,Nsf,Sec23a,Sar1b,Tmed10,Serpina1,Lman2,Lman1,Cd59,Napg,Rab1a
RNO-162582	Signal Transduction	140	2224	0.14	0.0051	10116.ENSRNOP00000000078,10116.ENSRNOP00000001319,10116.ENSRNOP00000001417,10116.ENSRNOP00000001500,10116.ENSRNOP00000001717,10116.ENSRNOP00000001911,10116.ENSRNOP00000001954,10116.ENSRNOP00000002072,10116.ENSRNOP00000002358,10116.ENSRNOP00000002533,10116.ENSRNOP00000002727,10116.ENSRNOP00000003282,10116.ENSRNOP00000003334,10116.ENSRNOP00000003605,10116.ENSRNOP00000003867,10116.ENSRNOP00000004283…	Ppp2r5a,Arpc1a,Rac1,Pebp1,Vps29,Gnb2,Ywhag,Pdk1,Psmd2,Mapk1,Atp6v1a,Gpc4,Gnb2l1,Lamc1,Gsk3b,Psmd12,Actr3,Tuba4a,Psmc1,Pfn1,Pdk2,Rps27a,Cltc,Ppp1cb,Tuba1a,Rtn4,Psmd14,Actr2,Ywhae,Ppp2ca,Ctnna1,Lamb1,Cav2,Dld,Psmd6,Cav1,Rap1b,Pdhx,Hsp90aa1,Psmc6,Rps6,Pdhb,Prkaa2,Cul5,Lypla1,Arpc3,Ywhaq,Arpc4,Pdk4,Tubb4b,H2afz,Map2k1,Cpt1b,Psmc5,Dync1li1,Itgb1,Lama2,Ppp2r1a,Vcl,Psmc3,Camk2d,Psmc2,Lpl,Adh4,Ywhab,Psmd…
RNO-5617833	Cilium Assembly	21	168	0.44	0.0054	10116.ENSRNOP00000001095,10116.ENSRNOP00000001954,10116.ENSRNOP00000002169,10116.ENSRNOP00000004797,10116.ENSRNOP00000006322,10116.ENSRNOP00000007100,10116.ENSRNOP00000008120,10116.ENSRNOP00000009556,10116.ENSRNOP00000012847,10116.ENSRNOP00000013863,10116.ENSRNOP00000015019,10116.ENSRNOP00000015886,10116.ENSRNOP00000019531,10116.ENSRNOP00000025824,10116.ENSRNOP00000026792,10116.ENSRNOP00000029234…	Tubb5,Ywhag,Cct8,Tuba4a,Tuba1a,Ywhae,Dctn2,Hsp90aa1,Cct4,Tubb4b,Ppp2r1a,Cct5,Tcp1,Cct3,Actr1a,Cct2,Prkaca,Dctn1,Dynll1,Tuba8,Dync1h1
RNO-5140745	WNT5A-dependent internalization of FZD2, FZD5 and ROR2	6	12	1.04	0.0056	10116.ENSRNOP00000005987,10116.ENSRNOP00000020304,10116.ENSRNOP00000023651,10116.ENSRNOP00000054900,10116.ENSRNOP00000060992,10116.ENSRNOP00000068516	Cltc,Ap2a1,Cltb,Ap2m1,Ap2a2,Ap2b1
RNO-75035	Chk1/Chk2(Cds1) mediated inactivation of Cyclin B:Cdk1 complex	6	12	1.04	0.0056	10116.ENSRNOP00000001954,10116.ENSRNOP00000007100,10116.ENSRNOP00000011501,10116.ENSRNOP00000016981,10116.ENSRNOP00000024388,10116.ENSRNOP00000030885	Ywhag,Ywhae,Ywhaq,Ywhab,Ywhah,Ywhaz
RNO-5620912	Anchoring of the basal body to the plasma membrane	14	84	0.57	0.0059	10116.ENSRNOP00000001095,10116.ENSRNOP00000001954,10116.ENSRNOP00000004797,10116.ENSRNOP00000006322,10116.ENSRNOP00000007100,10116.ENSRNOP00000008120,10116.ENSRNOP00000009556,10116.ENSRNOP00000013863,10116.ENSRNOP00000015019,10116.ENSRNOP00000026792,10116.ENSRNOP00000044732,10116.ENSRNOP00000059076,10116.ENSRNOP00000061342,10116.ENSRNOP00000066312	Tubb5,Ywhag,Tuba4a,Tuba1a,Ywhae,Dctn2,Hsp90aa1,Tubb4b,Ppp2r1a,Actr1a,Prkaca,Dctn1,Dynll1,Dync1h1
RNO-166520	Signaling by NTRKs	13	74	0.59	0.0065	10116.ENSRNOP00000001417,10116.ENSRNOP00000002533,10116.ENSRNOP00000005987,10116.ENSRNOP00000007621,10116.ENSRNOP00000013933,10116.ENSRNOP00000015019,10116.ENSRNOP00000016981,10116.ENSRNOP00000020304,10116.ENSRNOP00000022363,10116.ENSRNOP00000054900,10116.ENSRNOP00000060992,10116.ENSRNOP00000066672,10116.ENSRNOP00000068516	Rac1,Mapk1,Cltc,Ppp2ca,Map2k1,Ppp2r1a,Ywhab,Ap2a1,Hras,Ap2m1,Ap2a2,Rhoa,Ap2b1
RNO-8856825	Cargo recognition for clathrin-mediated endocytosis	15	97	0.53	0.007	10116.ENSRNOP00000001820,10116.ENSRNOP00000003046,10116.ENSRNOP00000003052,10116.ENSRNOP00000004438,10116.ENSRNOP00000005872,10116.ENSRNOP00000005987,10116.ENSRNOP00000008877,10116.ENSRNOP00000012725,10116.ENSRNOP00000020304,10116.ENSRNOP00000023651,10116.ENSRNOP00000025415,10116.ENSRNOP00000026581,10116.ENSRNOP00000054900,10116.ENSRNOP00000060992,10116.ENSRNOP00000068516	Cops6,Cops4,Scarb2,Cops3,Rps27a,Cltc,Cops5,Tf,Ap2a1,Cltb,Picalm,Cops8,Ap2m1,Ap2a2,Ap2b1
RNO-163685	Integration of energy metabolism	13	76	0.58	0.0082	10116.ENSRNOP00000000707,10116.ENSRNOP00000001911,10116.ENSRNOP00000002492,10116.ENSRNOP00000010680,10116.ENSRNOP00000019174,10116.ENSRNOP00000021480,10116.ENSRNOP00000022550,10116.ENSRNOP00000027552,10116.ENSRNOP00000044340,10116.ENSRNOP00000044732,10116.ENSRNOP00000058398,10116.ENSRNOP00000060736,10116.ENSRNOP00000067771	Marcks,Gnb2,Adipoq,Prkaa2,Gnaq,Gnb3,Gnai2,Prkar2a,Gnb1,Prkaca,Cd36,Acacb,Prkar1a
RNO-9006934	Signaling by Receptor Tyrosine Kinases	35	377	0.31	0.0086	10116.ENSRNOP00000001417,10116.ENSRNOP00000002533,10116.ENSRNOP00000002727,10116.ENSRNOP00000003605,10116.ENSRNOP00000005872,10116.ENSRNOP00000005987,10116.ENSRNOP00000007621,10116.ENSRNOP00000008041,10116.ENSRNOP00000008321,10116.ENSRNOP00000009253,10116.ENSRNOP00000009511,10116.ENSRNOP00000009556,10116.ENSRNOP00000010956,10116.ENSRNOP00000013933,10116.ENSRNOP00000014785,10116.ENSRNOP00000014917…	Rac1,Mapk1,Atp6v1a,Lamc1,Rps27a,Cltc,Ppp2ca,Ctnna1,Lamb1,Cav1,Rap1b,Hsp90aa1,Cul5,Map2k1,Itgb1,Lama2,Ppp2r1a,Ywhab,Ap2a1,Hras,Ctnnb1,Stat3,Cdc42,Hnrnpm,Hspb1,Jup,Actb,Prkaca,Cdc37,Ap2m1,Hnrnph1,Ap2a2,Lamb2,Rhoa,Ap2b1
RNO-3371511	HSF1 activation	5	8	1.14	0.0103	10116.ENSRNOP00000007100,10116.ENSRNOP00000009556,10116.ENSRNOP00000013608,10116.ENSRNOP00000026920,10116.ENSRNOP00000040121	Ywhae,Hsp90aa1,Eef1a1,Hsp90ab1,Vcp
RNO-200425	Carnitine metabolism	6	14	0.98	0.0105	10116.ENSRNOP00000010680,10116.ENSRNOP00000013985,10116.ENSRNOP00000016954,10116.ENSRNOP00000019652,10116.ENSRNOP00000027520,10116.ENSRNOP00000060736	Prkaa2,Cpt1b,Cpt2,Cpt1a,Slc25a20,Acacb
RNO-3000157	Laminin interactions	7	21	0.87	0.0105	10116.ENSRNOP00000003605,10116.ENSRNOP00000008321,10116.ENSRNOP00000014785,10116.ENSRNOP00000014917,10116.ENSRNOP00000039474,10116.ENSRNOP00000058370,10116.ENSRNOP00000065052	Lamc1,Lamb1,Itgb1,Lama2,Itga6,Itga7,Lamb2
RNO-445355	Smooth Muscle Contraction	7	21	0.87	0.0105	10116.ENSRNOP00000007601,10116.ENSRNOP00000015179,10116.ENSRNOP00000016353,10116.ENSRNOP00000022401,10116.ENSRNOP00000024493,10116.ENSRNOP00000030976,10116.ENSRNOP00000062274	Cav3,Vcl,Itga1,Tln1,Tpm1,Trim72,Mylk
RNO-5663220	RHO GTPases Activate Formins	16	114	0.49	0.0111	10116.ENSRNOP00000000078,10116.ENSRNOP00000001417,10116.ENSRNOP00000004797,10116.ENSRNOP00000005370,10116.ENSRNOP00000006322,10116.ENSRNOP00000007621,10116.ENSRNOP00000013863,10116.ENSRNOP00000014532,10116.ENSRNOP00000015019,10116.ENSRNOP00000022897,10116.ENSRNOP00000030928,10116.ENSRNOP00000044296,10116.ENSRNOP00000061342,10116.ENSRNOP00000065108,10116.ENSRNOP00000066312,10116.ENSRNOP00000066672	Ppp2r5a,Rac1,Tuba4a,Pfn1,Tuba1a,Ppp2ca,Tubb4b,Dync1li1,Ppp2r1a,Rps27,Cdc42,Actb,Dynll1,Tuba8,Dync1h1,Rhoa
RNO-1257604	PIP3 activates AKT signaling	24	221	0.38	0.0119	10116.ENSRNOP00000000078,10116.ENSRNOP00000001417,10116.ENSRNOP00000002358,10116.ENSRNOP00000002533,10116.ENSRNOP00000004283,10116.ENSRNOP00000005329,10116.ENSRNOP00000005872,10116.ENSRNOP00000006605,10116.ENSRNOP00000007621,10116.ENSRNOP00000009249,10116.ENSRNOP00000009649,10116.ENSRNOP00000013997,10116.ENSRNOP00000015019,10116.ENSRNOP00000015757,10116.ENSRNOP00000016450,10116.ENSRNOP00000019104…	Ppp2r5a,Rac1,Psmd2,Mapk1,Psmd12,Psmc1,Rps27a,Psmd14,Ppp2ca,Psmd6,Psmc6,Psmc5,Ppp2r1a,Psmc3,Psmc2,Psmd7,Psmd13,Psmd1,Psmd5,Psmc4,Psme1,Psme3,Psmd3,Psmd11
RNO-190828	Gap junction trafficking	9	39	0.71	0.013	10116.ENSRNOP00000004797,10116.ENSRNOP00000005987,10116.ENSRNOP00000006322,10116.ENSRNOP00000013863,10116.ENSRNOP00000023651,10116.ENSRNOP00000044296,10116.ENSRNOP00000054900,10116.ENSRNOP00000060296,10116.ENSRNOP00000065108	Tuba4a,Cltc,Tuba1a,Tubb4b,Cltb,Actb,Ap2m1,Dnm2,Tuba8
RNO-5099900	WNT5A-dependent internalization of FZD4	6	15	0.95	0.0138	10116.ENSRNOP00000005987,10116.ENSRNOP00000020304,10116.ENSRNOP00000023651,10116.ENSRNOP00000054900,10116.ENSRNOP00000060992,10116.ENSRNOP00000068516	Cltc,Ap2a1,Cltb,Ap2m1,Ap2a2,Ap2b1
RNO-8982491	Glycogen metabolism	6	15	0.95	0.0138	10116.ENSRNOP00000013785,10116.ENSRNOP00000014837,10116.ENSRNOP00000028271,10116.ENSRNOP00000028636,10116.ENSRNOP00000052593,10116.ENSRNOP00000063786	Pgm1,Gyg1,Gys1,Pygm,Agl,Ugp2
RNO-196025	Formation of annular gap junctions	5	9	1.09	0.0149	10116.ENSRNOP00000005987,10116.ENSRNOP00000023651,10116.ENSRNOP00000044296,10116.ENSRNOP00000054900,10116.ENSRNOP00000060296	Cltc,Cltb,Actb,Ap2m1,Dnm2
RNO-5675221	Negative regulation of MAPK pathway	9	40	0.7	0.015	10116.ENSRNOP00000000078,10116.ENSRNOP00000001500,10116.ENSRNOP00000002533,10116.ENSRNOP00000005872,10116.ENSRNOP00000007621,10116.ENSRNOP00000013933,10116.ENSRNOP00000015019,10116.ENSRNOP00000016981,10116.ENSRNOP00000022363	Ppp2r5a,Pebp1,Mapk1,Rps27a,Ppp2ca,Map2k1,Ppp2r1a,Ywhab,Hras
RNO-1632852	Macroautophagy	16	118	0.48	0.0153	10116.ENSRNOP00000004797,10116.ENSRNOP00000005872,10116.ENSRNOP00000006322,10116.ENSRNOP00000008477,10116.ENSRNOP00000010680,10116.ENSRNOP00000013863,10116.ENSRNOP00000014532,10116.ENSRNOP00000019323,10116.ENSRNOP00000020093,10116.ENSRNOP00000024430,10116.ENSRNOP00000024711,10116.ENSRNOP00000060265,10116.ENSRNOP00000061342,10116.ENSRNOP00000065108,10116.ENSRNOP00000065259,10116.ENSRNOP00000066312	Tuba4a,Rps27a,Tuba1a,Vdac1,Prkaa2,Tubb4b,Dync1li1,Tomm22,Prkag1,Vim,Park7,Mfn1,Dynll1,Tuba8,Ube2n,Dync1h1
RNO-210991	Basigin interactions	7	24	0.81	0.0196	10116.ENSRNOP00000003932,10116.ENSRNOP00000009253,10116.ENSRNOP00000011275,10116.ENSRNOP00000014785,10116.ENSRNOP00000015475,10116.ENSRNOP00000027234,10116.ENSRNOP00000039474	Atp1b1,Cav1,Bsg,Itgb1,Atp1b3,Slc16a1,Itga6
RNO-196849	Metabolism of water-soluble vitamins and cofactors	15	109	0.48	0.0202	10116.ENSRNOP00000008374,10116.ENSRNOP00000011082,10116.ENSRNOP00000012878,10116.ENSRNOP00000013043,10116.ENSRNOP00000015057,10116.ENSRNOP00000015508,10116.ENSRNOP00000018942,10116.ENSRNOP00000019028,10116.ENSRNOP00000020446,10116.ENSRNOP00000021657,10116.ENSRNOP00000021694,10116.ENSRNOP00000023900,10116.ENSRNOP00000026316,10116.ENSRNOP00000060736,10116.ENSRNOP00000064363	Mthfd1,Shmt2,Cyb5r3,Nampt,Nt5e,Mmaa,Mccc1,Pank4,Cyb5a,Pccb,Vnn1,Mccc2,Pc,Acacb,Mut
RNO-196780	Biotin transport and metabolism	5	10	1.04	0.0208	10116.ENSRNOP00000018942,10116.ENSRNOP00000021657,10116.ENSRNOP00000023900,10116.ENSRNOP00000026316,10116.ENSRNOP00000060736	Mccc1,Pccb,Mccc2,Pc,Acacb
RNO-2173782	Binding and Uptake of Ligands by Scavenger Receptors	12	74	0.56	0.0211	10116.ENSRNOP00000003921,10116.ENSRNOP00000024710,10116.ENSRNOP00000031486,10116.ENSRNOP00000034846,10116.ENSRNOP00000044233,10116.ENSRNOP00000048250,10116.ENSRNOP00000049003,10116.ENSRNOP00000050968,10116.ENSRNOP00000055239,10116.ENSRNOP00000058398,10116.ENSRNOP00000065206,10116.ENSRNOP00000066421	Alb,Hpx,LOC680329,Hsp90b1,Hba1,Hbb,Hp,Apoe,ENSRNOG00000038376,Cd36,Apoa1,LOC691828
RNO-156842	Eukaryotic Translation Elongation	4	5	1.25	0.0242	10116.ENSRNOP00000013608,10116.ENSRNOP00000027305,10116.ENSRNOP00000034828,10116.ENSRNOP00000041821	Eef1a1,Eef1g,Eef1d,Eef2
RNO-9013418	RHOBTB2 GTPase cycle	4	5	1.25	0.0242	10116.ENSRNOP00000009556,10116.ENSRNOP00000021528,10116.ENSRNOP00000026920,10116.ENSRNOP00000051248	Hsp90aa1,Cul3,Hsp90ab1,Cdc37
RNO-432722	Golgi Associated Vesicle Biogenesis	9	44	0.66	0.0265	10116.ENSRNOP00000002044,10116.ENSRNOP00000005987,10116.ENSRNOP00000008934,10116.ENSRNOP00000019350,10116.ENSRNOP00000025415,10116.ENSRNOP00000031520,10116.ENSRNOP00000058593,10116.ENSRNOP00000060296,10116.ENSRNOP00000064960	Napa,Cltc,Snx5,Ap1m1,Picalm,Rab5c,Hspa8,Dnm2,Arf1
RNO-68877	Mitotic Prometaphase	19	166	0.4	0.0284	10116.ENSRNOP00000000078,10116.ENSRNOP00000001095,10116.ENSRNOP00000001954,10116.ENSRNOP00000004797,10116.ENSRNOP00000006322,10116.ENSRNOP00000007100,10116.ENSRNOP00000007621,10116.ENSRNOP00000008120,10116.ENSRNOP00000009556,10116.ENSRNOP00000013863,10116.ENSRNOP00000014532,10116.ENSRNOP00000015019,10116.ENSRNOP00000022897,10116.ENSRNOP00000026792,10116.ENSRNOP00000044732,10116.ENSRNOP00000059076…	Ppp2r5a,Tubb5,Ywhag,Tuba4a,Tuba1a,Ywhae,Ppp2ca,Dctn2,Hsp90aa1,Tubb4b,Dync1li1,Ppp2r1a,Rps27,Actr1a,Prkaca,Dctn1,Dynll1,Tuba8,Dync1h1
RNO-177504	Retrograde neurotrophin signalling	5	11	1	0.0285	10116.ENSRNOP00000005987,10116.ENSRNOP00000020304,10116.ENSRNOP00000054900,10116.ENSRNOP00000060992,10116.ENSRNOP00000068516	Cltc,Ap2a1,Ap2m1,Ap2a2,Ap2b1
RNO-5675482	Regulation of necroptotic cell death	7	26	0.78	0.0285	10116.ENSRNOP00000001098,10116.ENSRNOP00000005872,10116.ENSRNOP00000009556,10116.ENSRNOP00000012114,10116.ENSRNOP00000013563,10116.ENSRNOP00000014104,10116.ENSRNOP00000051248	Flot1,Rps27a,Hsp90aa1,Pdcd6ip,Sdcbp,Flot2,Cdc37
RNO-2995410	Nuclear Envelope (NE) Reassembly	10	56	0.6	0.0325	10116.ENSRNOP00000001247,10116.ENSRNOP00000004797,10116.ENSRNOP00000006322,10116.ENSRNOP00000007621,10116.ENSRNOP00000013863,10116.ENSRNOP00000015019,10116.ENSRNOP00000015318,10116.ENSRNOP00000026705,10116.ENSRNOP00000059450,10116.ENSRNOP00000065108	Ran,Tuba4a,Tuba1a,Ppp2ca,Tubb4b,Ppp2r1a,Ppp2r2a,Lmna,Sirt2,Tuba8
RNO-2682334	EPH-Ephrin signaling	11	67	0.56	0.0326	10116.ENSRNOP00000001319,10116.ENSRNOP00000001417,10116.ENSRNOP00000004520,10116.ENSRNOP00000006607,10116.ENSRNOP00000011499,10116.ENSRNOP00000011937,10116.ENSRNOP00000013563,10116.ENSRNOP00000022363,10116.ENSRNOP00000030928,10116.ENSRNOP00000044296,10116.ENSRNOP00000066672	Arpc1a,Rac1,Actr3,Actr2,Arpc3,Arpc4,Sdcbp,Hras,Cdc42,Actb,Rhoa
RNO-1474244	Extracellular matrix organization	25	255	0.34	0.033	10116.ENSRNOP00000001695,10116.ENSRNOP00000003605,10116.ENSRNOP00000006070,10116.ENSRNOP00000006109,10116.ENSRNOP00000007004,10116.ENSRNOP00000008321,10116.ENSRNOP00000011275,10116.ENSRNOP00000014785,10116.ENSRNOP00000014917,10116.ENSRNOP00000016353,10116.ENSRNOP00000022113,10116.ENSRNOP00000022983,10116.ENSRNOP00000023920,10116.ENSRNOP00000026327,10116.ENSRNOP00000028431,10116.ENSRNOP00000032735…	Col6a2,Lamc1,Dcn,Lum,Fbln5,Lamb1,Bsg,Itgb1,Lama2,Itga1,Ttr,Serpinh1,Bgn,Dag1,Capn1,Fgg,Itga6,Plec,Capn2,Fgb,P4hb,Fbn1,Itga7,Capns1,Lamb2
RNO-111885	Opioid Signalling	11	68	0.55	0.0361	10116.ENSRNOP00000001911,10116.ENSRNOP00000002533,10116.ENSRNOP00000007621,10116.ENSRNOP00000015019,10116.ENSRNOP00000021480,10116.ENSRNOP00000022550,10116.ENSRNOP00000026373,10116.ENSRNOP00000027552,10116.ENSRNOP00000044340,10116.ENSRNOP00000044732,10116.ENSRNOP00000067771	Gnb2,Mapk1,Ppp2ca,Ppp2r1a,Gnb3,Gnai2,Gnao1,Prkar2a,Gnb1,Prkaca,Prkar1a
RNO-2995383	Initiation of Nuclear Envelope (NE) Reformation	5	12	0.97	0.0377	10116.ENSRNOP00000007621,10116.ENSRNOP00000015019,10116.ENSRNOP00000015318,10116.ENSRNOP00000026705,10116.ENSRNOP00000059450	Ppp2ca,Ppp2r1a,Ppp2r2a,Lmna,Sirt2
RNO-71064	Lysine catabolism	5	12	0.97	0.0377	10116.ENSRNOP00000004570,10116.ENSRNOP00000007298,10116.ENSRNOP00000008980,10116.ENSRNOP00000020325,10116.ENSRNOP00000054026	Gcdh,Dlst,Dld,Aldh7a1,Ogdh
RNO-8866427	VLDLR internalisation and degradation	5	12	0.97	0.0377	10116.ENSRNOP00000005987,10116.ENSRNOP00000020304,10116.ENSRNOP00000054900,10116.ENSRNOP00000060992,10116.ENSRNOP00000068516	Cltc,Ap2a1,Ap2m1,Ap2a2,Ap2b1
RNO-109606	Intrinsic Pathway for Apoptosis	8	37	0.68	0.0384	10116.ENSRNOP00000001954,10116.ENSRNOP00000002533,10116.ENSRNOP00000007100,10116.ENSRNOP00000011501,10116.ENSRNOP00000016981,10116.ENSRNOP00000024388,10116.ENSRNOP00000030885,10116.ENSRNOP00000061342	Ywhag,Mapk1,Ywhae,Ywhaq,Ywhab,Ywhah,Ywhaz,Dynll1
RNO-75153	Apoptotic execution phase	9	47	0.63	0.0384	10116.ENSRNOP00000002478,10116.ENSRNOP00000012376,10116.ENSRNOP00000018649,10116.ENSRNOP00000024304,10116.ENSRNOP00000024430,10116.ENSRNOP00000026016,10116.ENSRNOP00000026705,10116.ENSRNOP00000040018,10116.ENSRNOP00000042382	Dnm1l,Kpnb1,Dsp,Hist1h1b,Vim,Ctnnb1,Lmna,Plec,Sptan1
RNO-199992	trans-Golgi Network Vesicle Budding	10	58	0.58	0.0402	10116.ENSRNOP00000002044,10116.ENSRNOP00000005987,10116.ENSRNOP00000008934,10116.ENSRNOP00000019350,10116.ENSRNOP00000023651,10116.ENSRNOP00000025415,10116.ENSRNOP00000031520,10116.ENSRNOP00000058593,10116.ENSRNOP00000060296,10116.ENSRNOP00000064960	Napa,Cltc,Snx5,Ap1m1,Cltb,Picalm,Rab5c,Hspa8,Dnm2,Arf1
RNO-1237044	Erythrocytes take up carbon dioxide and release oxygen	5	13	0.93	0.0493	10116.ENSRNOP00000003908,10116.ENSRNOP00000015692,10116.ENSRNOP00000044233,10116.ENSRNOP00000048250,10116.ENSRNOP00000057400	Car4,Aqp1,Hba1,Hbb,Cyb5r1
RNO-4420097	VEGFA-VEGFR2 Pathway	12	83	0.51	0.0493	10116.ENSRNOP00000001417,10116.ENSRNOP00000008041,10116.ENSRNOP00000009253,10116.ENSRNOP00000009556,10116.ENSRNOP00000022363,10116.ENSRNOP00000026016,10116.ENSRNOP00000030928,10116.ENSRNOP00000032902,10116.ENSRNOP00000043950,10116.ENSRNOP00000044296,10116.ENSRNOP00000044732,10116.ENSRNOP00000066672	Rac1,Ctnna1,Cav1,Hsp90aa1,Hras,Ctnnb1,Cdc42,Hspb1,Jup,Actb,Prkaca,Rhoa

## Sheet: BNIP3 interactome_common_R&H
Reactome pathways_BNIP3 interactome_Common, Rat & Human, BNIP3 interacting proteins by BNIP3 Co-IP and mass spectrometry
#term ID	term description	observed gene count	background gene count	strength	false discovery rate	matching proteins in your network (IDs)	matching proteins in your network (labels)
HSA-1430728	Metabolism	236	2089	0.63	3.7e-83	9606.ENSP00000052754,9606.ENSP00000168216,9606.ENSP00000184266,9606.ENSP00000196371,9606.ENSP00000203407,9606.ENSP00000205402,9606.ENSP00000215375,9606.ENSP00000215565,9606.ENSP00000216254,9606.ENSP00000216962,9606.ENSP00000220764,9606.ENSP00000221476,9606.ENSP00000222214,9606.ENSP00000222247,9606.ENSP00000222553,9606.ENSP00000222673,9606.ENSP00000225665,9606.ENSP00000227868,9606.ENSP00000229239,…	DCN,HSD17B10,NDUFB4,OXCT1,UQCRC1,DLD,ATP5D,NDUFB7,ACO2,PYGB,DECR1,CKM,GCDH,RPL18A,NAMPT,OGDH,SLC25A11,PDHX,GAPDH,TPI1,NDUFS7,ENO1,ACOT2,ACADS,PTGIS,COX6B1,TRAP1,RPS16,NDUFA2,APOE,NDUFA10,COQ3,COX5B,NDUFB5,RPL35,LRPPRC,PSMC1,PSMD11,ALDH2,MLYCD,COQ9,RPL8,NDUFS3,DARS,PSMD3,NNT,SDHA,VDAC1,HIBADH,PRKAR2A,MCCC1,ACAT1,NDUFA9,LUM,L2HGDH,UQCRC2,RPL3L,NDUFB10,BCKDHA,PGD,NDUFB11,NDUFB9,GLUD1,RPS3,DLAT,NDUFC…
HSA-1428517	The citric acid (TCA) cycle and respiratory electron transport	78	176	1.23	1.85e-58	9606.ENSP00000184266,9606.ENSP00000203407,9606.ENSP00000205402,9606.ENSP00000215375,9606.ENSP00000215565,9606.ENSP00000216254,9606.ENSP00000222673,9606.ENSP00000227868,9606.ENSP00000233627,9606.ENSP00000246554,9606.ENSP00000246957,9606.ENSP00000252102,9606.ENSP00000252711,9606.ENSP00000258424,9606.ENSP00000259037,9606.ENSP00000260665,9606.ENSP00000263774,9606.ENSP00000264663,9606.ENSP00000264932,…	NDUFB4,UQCRC1,DLD,ATP5D,NDUFB7,ACO2,OGDH,PDHX,NDUFS7,COX6B1,TRAP1,NDUFA2,NDUFA10,COX5B,NDUFB5,LRPPRC,NDUFS3,NNT,SDHA,VDAC1,NDUFA9,L2HGDH,UQCRC2,NDUFB10,NDUFB11,NDUFB9,DLAT,NDUFC2,ATP5O,ATP5J2,NDUFS4,NDUFB8,ATP5L,NDUFA7,ATP5H,ATP5I,PDHB,UQCRH,D2HGDH,NDUFS8,CYC1,COX5A,NDUFV1,NDUFV2,NDUFA12,IDH2,BSG,DLST,NDUFA4,ETFB,ATP5C1,MT-ND5,MT-CO2,FH,MPC2,SDHC,NDUFS2,ATP5F1,NDUFS5,NDUFA8,SDHB,UQCRQ,NDUFB6,IDH3…
HSA-163200	Respiratory electron transport, ATP synthesis by chemiosmotic coupling, and heat production by uncoupling proteins.	57	125	1.24	2.33e-42	9606.ENSP00000184266,9606.ENSP00000203407,9606.ENSP00000215375,9606.ENSP00000215565,9606.ENSP00000233627,9606.ENSP00000246554,9606.ENSP00000246957,9606.ENSP00000252102,9606.ENSP00000252711,9606.ENSP00000258424,9606.ENSP00000259037,9606.ENSP00000260665,9606.ENSP00000263774,9606.ENSP00000264932,9606.ENSP00000266544,9606.ENSP00000268379,9606.ENSP00000268668,9606.ENSP00000276062,9606.ENSP00000276689,…	NDUFB4,UQCRC1,ATP5D,NDUFB7,NDUFS7,COX6B1,TRAP1,NDUFA2,NDUFA10,COX5B,NDUFB5,LRPPRC,NDUFS3,SDHA,NDUFA9,UQCRC2,NDUFB10,NDUFB11,NDUFB9,NDUFC2,ATP5O,ATP5J2,NDUFS4,NDUFB8,ATP5L,NDUFA7,ATP5H,ATP5I,UQCRH,NDUFS8,CYC1,COX5A,NDUFV1,NDUFV2,NDUFA12,NDUFA4,ETFB,ATP5C1,MT-ND5,MT-CO2,SDHC,NDUFS2,ATP5F1,NDUFS5,NDUFA8,SDHB,UQCRQ,NDUFB6,NDUFA11,NDUFS1,NDUFA5,NDUFA6,NDUFA13,ETFDH,UQCRB,ETFA,COX4I1
HSA-71291	Metabolism of amino acids and derivatives	81	365	0.93	7.8e-42	9606.ENSP00000168216,9606.ENSP00000205402,9606.ENSP00000221476,9606.ENSP00000222214,9606.ENSP00000222247,9606.ENSP00000222673,9606.ENSP00000227868,9606.ENSP00000251453,9606.ENSP00000259469,9606.ENSP00000261303,9606.ENSP00000261712,9606.ENSP00000262584,9606.ENSP00000264161,9606.ENSP00000264639,9606.ENSP00000265395,9606.ENSP00000265594,9606.ENSP00000265838,9606.ENSP00000268661,9606.ENSP00000269980,…	HSD17B10,DLD,CKM,GCDH,RPL18A,OGDH,PDHX,RPS16,RPL35,PSMC1,PSMD11,RPL8,DARS,PSMD3,HIBADH,MCCC1,ACAT1,RPL3L,BCKDHA,GLUD1,RPS3,DLAT,ACAD8,CKB,RPS9,PDHB,QARS,RPL13,RPL15,PSMD1,PSMD2,PSMC5,RPL4,BCKDHB,RPS15A,DLST,RPS7,RPL7,RPS2,MCCC2,RPL3,RPL21,RPS17,RPSA,RPL22,RPS26,RPL12,EPRS,ECHS1,ACADSB,DBT,GOT1,RPL7A,ALDH4A1,AUH,RPL13A,RPL24,RPL14,RPS8,RPS14,ALDH7A1,SLC25A12,PSMC2,RPS18,PSMD13,RPL6,CKMT2,RPS24,RPL…
HSA-611105	Respiratory electron transport	49	101	1.27	3.38e-37	9606.ENSP00000184266,9606.ENSP00000203407,9606.ENSP00000215565,9606.ENSP00000233627,9606.ENSP00000246554,9606.ENSP00000246957,9606.ENSP00000252102,9606.ENSP00000252711,9606.ENSP00000258424,9606.ENSP00000259037,9606.ENSP00000260665,9606.ENSP00000263774,9606.ENSP00000264932,9606.ENSP00000266544,9606.ENSP00000268379,9606.ENSP00000268668,9606.ENSP00000276062,9606.ENSP00000276689,9606.ENSP00000281031,…	NDUFB4,UQCRC1,NDUFB7,NDUFS7,COX6B1,TRAP1,NDUFA2,NDUFA10,COX5B,NDUFB5,LRPPRC,NDUFS3,SDHA,NDUFA9,UQCRC2,NDUFB10,NDUFB11,NDUFB9,NDUFC2,NDUFS4,NDUFB8,NDUFA7,UQCRH,NDUFS8,CYC1,COX5A,NDUFV1,NDUFV2,NDUFA12,NDUFA4,ETFB,MT-ND5,MT-CO2,SDHC,NDUFS2,NDUFS5,NDUFA8,SDHB,UQCRQ,NDUFB6,NDUFA11,NDUFS1,NDUFA5,NDUFA6,NDUFA13,ETFDH,UQCRB,ETFA,COX4I1
HSA-156842	Eukaryotic Translation Elongation	45	91	1.27	2.68e-34	9606.ENSP00000217182,9606.ENSP00000222247,9606.ENSP00000251453,9606.ENSP00000259469,9606.ENSP00000262584,9606.ENSP00000268661,9606.ENSP00000278572,9606.ENSP00000302896,9606.ENSP00000307889,9606.ENSP00000307940,9606.ENSP00000309334,9606.ENSP00000311430,9606.ENSP00000318646,9606.ENSP00000331901,9606.ENSP00000339063,9606.ENSP00000339095,9606.ENSP00000339795,9606.ENSP00000341885,9606.ENSP00000346001,…	EEF1A2,RPL18A,RPS16,RPL35,RPL8,RPL3L,RPS3,RPS9,RPL13,EEF2,RPL15,RPL4,RPS15A,EEF1G,EEF1A1,RPS7,RPL7,RPS2,RPL3,RPL21,RPS17,RPSA,RPL22,RPS26,RPL12,RPL7A,RPL13A,RPL24,RPL14,RPS8,RPS14,RPS18,RPL6,EEF1D,RPS24,RPL32,RPS20,RPS25,RPS13,RPL18,RPLP0,RPL28,RPL27,RPS19,RPS10
HSA-156902	Peptide chain elongation	42	87	1.26	1.43e-31	9606.ENSP00000222247,9606.ENSP00000251453,9606.ENSP00000259469,9606.ENSP00000262584,9606.ENSP00000268661,9606.ENSP00000278572,9606.ENSP00000302896,9606.ENSP00000307889,9606.ENSP00000307940,9606.ENSP00000309334,9606.ENSP00000311430,9606.ENSP00000318646,9606.ENSP00000339063,9606.ENSP00000339095,9606.ENSP00000339795,9606.ENSP00000341885,9606.ENSP00000346001,9606.ENSP00000346027,9606.ENSP00000346046,…	RPL18A,RPS16,RPL35,RPL8,RPL3L,RPS3,RPS9,RPL13,EEF2,RPL15,RPL4,RPS15A,EEF1A1,RPS7,RPL7,RPS2,RPL3,RPL21,RPS17,RPSA,RPL22,RPS26,RPL12,RPL7A,RPL13A,RPL24,RPL14,RPS8,RPS14,RPS18,RPL6,RPS24,RPL32,RPS20,RPS25,RPS13,RPL18,RPLP0,RPL28,RPL27,RPS19,RPS10
HSA-72766	Translation	63	289	0.92	1.43e-31	9606.ENSP00000177742,9606.ENSP00000217182,9606.ENSP00000220849,9606.ENSP00000222247,9606.ENSP00000237530,9606.ENSP00000251453,9606.ENSP00000256441,9606.ENSP00000258455,9606.ENSP00000259469,9606.ENSP00000262584,9606.ENSP00000264161,9606.ENSP00000268661,9606.ENSP00000278572,9606.ENSP00000281828,9606.ENSP00000293831,9606.ENSP00000296255,9606.ENSP00000302896,9606.ENSP00000307567,9606.ENSP00000307889,…	MRPS34,EEF1A2,EIF3E,RPL18A,RPN2,RPS16,MRPS36,MRPS9,RPL35,RPL8,DARS,RPL3L,RPS3,FARSB,EIF4A1,RPN1,RPS9,QARS,RPL13,EEF2,RPL15,RPL4,RPS15A,TUFM,EEF1G,EIF3C,EEF1A1,RPS7,RPL7,RPS2,RPL3,RPL21,RPS17,RPSA,RPL22,RPS26,RPL12,EPRS,DAP3,RPL7A,VARS,RPL13A,RPL24,RPL14,RPS8,RPS14,RPS18,RPL6,EEF1D,RPS24,RPL32,MRPS22,MRPS27,RPS20,RPS25,RPS13,RPL18,RPLP0,RPL28,RPL27,RPS19,RPS10,EIF3L
HSA-72689	Formation of a pool of free 40S subunits	43	99	1.22	5.64e-31	9606.ENSP00000220849,9606.ENSP00000222247,9606.ENSP00000251453,9606.ENSP00000259469,9606.ENSP00000262584,9606.ENSP00000268661,9606.ENSP00000278572,9606.ENSP00000302896,9606.ENSP00000307889,9606.ENSP00000309334,9606.ENSP00000311430,9606.ENSP00000318646,9606.ENSP00000332604,9606.ENSP00000339095,9606.ENSP00000339795,9606.ENSP00000341885,9606.ENSP00000346001,9606.ENSP00000346027,9606.ENSP00000346046,…	EIF3E,RPL18A,RPS16,RPL35,RPL8,RPL3L,RPS3,RPS9,RPL13,RPL15,RPL4,RPS15A,EIF3C,RPS7,RPL7,RPS2,RPL3,RPL21,RPS17,RPSA,RPL22,RPS26,RPL12,RPL7A,RPL13A,RPL24,RPL14,RPS8,RPS14,RPS18,RPL6,RPS24,RPL32,RPS20,RPS25,RPS13,RPL18,RPLP0,RPL28,RPL27,RPS19,RPS10,EIF3L
HSA-156827	L13a-mediated translational silencing of Ceruloplasmin expression	44	108	1.19	7.57e-31	9606.ENSP00000220849,9606.ENSP00000222247,9606.ENSP00000251453,9606.ENSP00000259469,9606.ENSP00000262584,9606.ENSP00000268661,9606.ENSP00000278572,9606.ENSP00000293831,9606.ENSP00000302896,9606.ENSP00000307889,9606.ENSP00000309334,9606.ENSP00000311430,9606.ENSP00000318646,9606.ENSP00000332604,9606.ENSP00000339095,9606.ENSP00000339795,9606.ENSP00000341885,9606.ENSP00000346001,9606.ENSP00000346027,…	EIF3E,RPL18A,RPS16,RPL35,RPL8,RPL3L,RPS3,EIF4A1,RPS9,RPL13,RPL15,RPL4,RPS15A,EIF3C,RPS7,RPL7,RPS2,RPL3,RPL21,RPS17,RPSA,RPL22,RPS26,RPL12,RPL7A,RPL13A,RPL24,RPL14,RPS8,RPS14,RPS18,RPL6,RPS24,RPL32,RPS20,RPS25,RPS13,RPL18,RPLP0,RPL28,RPL27,RPS19,RPS10,EIF3L
HSA-72706	GTP hydrolysis and joining of the 60S ribosomal subunit	44	109	1.19	9.43e-31	9606.ENSP00000220849,9606.ENSP00000222247,9606.ENSP00000251453,9606.ENSP00000259469,9606.ENSP00000262584,9606.ENSP00000268661,9606.ENSP00000278572,9606.ENSP00000293831,9606.ENSP00000302896,9606.ENSP00000307889,9606.ENSP00000309334,9606.ENSP00000311430,9606.ENSP00000318646,9606.ENSP00000332604,9606.ENSP00000339095,9606.ENSP00000339795,9606.ENSP00000341885,9606.ENSP00000346001,9606.ENSP00000346027,…	EIF3E,RPL18A,RPS16,RPL35,RPL8,RPL3L,RPS3,EIF4A1,RPS9,RPL13,RPL15,RPL4,RPS15A,EIF3C,RPS7,RPL7,RPS2,RPL3,RPL21,RPS17,RPSA,RPL22,RPS26,RPL12,RPL7A,RPL13A,RPL24,RPL14,RPS8,RPS14,RPS18,RPL6,RPS24,RPL32,RPS20,RPS25,RPS13,RPL18,RPLP0,RPL28,RPL27,RPS19,RPS10,EIF3L
HSA-9010553	Regulation of expression of SLITs and ROBOs	50	167	1.06	3.41e-30	9606.ENSP00000222247,9606.ENSP00000251453,9606.ENSP00000259469,9606.ENSP00000261303,9606.ENSP00000261712,9606.ENSP00000262584,9606.ENSP00000264639,9606.ENSP00000268661,9606.ENSP00000278572,9606.ENSP00000302896,9606.ENSP00000307889,9606.ENSP00000309334,9606.ENSP00000309474,9606.ENSP00000310129,9606.ENSP00000310572,9606.ENSP00000311430,9606.ENSP00000318646,9606.ENSP00000339095,9606.ENSP00000339795,…	RPL18A,RPS16,RPL35,PSMC1,PSMD11,RPL8,PSMD3,RPL3L,RPS3,RPS9,RPL13,RPL15,PSMD1,PSMD2,PSMC5,RPL4,RPS15A,RPS7,RPL7,RPS2,RPL3,RPL21,RPS17,RPSA,RPL22,RPS26,RPL12,RPL7A,RPL13A,RPL24,RPL14,RPS8,RPS14,PSMC2,RPS18,PSMD13,RPL6,RPS24,RPL32,RPS20,RPS25,RPS13,DAG1,RPL18,RPLP0,RPL28,RPL27,RPS19,PSMC3,RPS10
HSA-192823	Viral mRNA Translation	40	87	1.24	1.24e-29	9606.ENSP00000222247,9606.ENSP00000251453,9606.ENSP00000259469,9606.ENSP00000262584,9606.ENSP00000268661,9606.ENSP00000278572,9606.ENSP00000302896,9606.ENSP00000307889,9606.ENSP00000309334,9606.ENSP00000311430,9606.ENSP00000318646,9606.ENSP00000339095,9606.ENSP00000339795,9606.ENSP00000341885,9606.ENSP00000346001,9606.ENSP00000346027,9606.ENSP00000346046,9606.ENSP00000346067,9606.ENSP00000346088,…	RPL18A,RPS16,RPL35,RPL8,RPL3L,RPS3,RPS9,RPL13,RPL15,RPL4,RPS15A,RPS7,RPL7,RPS2,RPL3,RPL21,RPS17,RPSA,RPL22,RPS26,RPL12,RPL7A,RPL13A,RPL24,RPL14,RPS8,RPS14,RPS18,RPL6,RPS24,RPL32,RPS20,RPS25,RPS13,RPL18,RPLP0,RPL28,RPL27,RPS19,RPS10
HSA-2408522	Selenoamino acid metabolism	43	114	1.16	3.57e-29	9606.ENSP00000222247,9606.ENSP00000251453,9606.ENSP00000259469,9606.ENSP00000262584,9606.ENSP00000264161,9606.ENSP00000268661,9606.ENSP00000278572,9606.ENSP00000302896,9606.ENSP00000307567,9606.ENSP00000307889,9606.ENSP00000309334,9606.ENSP00000311430,9606.ENSP00000318646,9606.ENSP00000339095,9606.ENSP00000339795,9606.ENSP00000341885,9606.ENSP00000346001,9606.ENSP00000346027,9606.ENSP00000346046,…	RPL18A,RPS16,RPL35,RPL8,DARS,RPL3L,RPS3,RPS9,QARS,RPL13,RPL15,RPL4,RPS15A,RPS7,RPL7,RPS2,RPL3,RPL21,RPS17,RPSA,RPL22,RPS26,RPL12,EPRS,RPL7A,RPL13A,RPL24,RPL14,RPS8,RPS14,RPS18,RPL6,RPS24,RPL32,RPS20,RPS25,RPS13,RPL18,RPLP0,RPL28,RPL27,RPS19,RPS10
HSA-2408557	Selenocysteine synthesis	40	91	1.22	4.35e-29	9606.ENSP00000222247,9606.ENSP00000251453,9606.ENSP00000259469,9606.ENSP00000262584,9606.ENSP00000268661,9606.ENSP00000278572,9606.ENSP00000302896,9606.ENSP00000307889,9606.ENSP00000309334,9606.ENSP00000311430,9606.ENSP00000318646,9606.ENSP00000339095,9606.ENSP00000339795,9606.ENSP00000341885,9606.ENSP00000346001,9606.ENSP00000346027,9606.ENSP00000346046,9606.ENSP00000346067,9606.ENSP00000346088,…	RPL18A,RPS16,RPL35,RPL8,RPL3L,RPS3,RPS9,RPL13,RPL15,RPL4,RPS15A,RPS7,RPL7,RPS2,RPL3,RPL21,RPS17,RPSA,RPL22,RPS26,RPL12,RPL7A,RPL13A,RPL24,RPL14,RPS8,RPS14,RPS18,RPL6,RPS24,RPL32,RPS20,RPS25,RPS13,RPL18,RPLP0,RPL28,RPL27,RPS19,RPS10
HSA-72764	Eukaryotic Translation Termination	40	91	1.22	4.35e-29	9606.ENSP00000222247,9606.ENSP00000251453,9606.ENSP00000259469,9606.ENSP00000262584,9606.ENSP00000268661,9606.ENSP00000278572,9606.ENSP00000302896,9606.ENSP00000307889,9606.ENSP00000309334,9606.ENSP00000311430,9606.ENSP00000318646,9606.ENSP00000339095,9606.ENSP00000339795,9606.ENSP00000341885,9606.ENSP00000346001,9606.ENSP00000346027,9606.ENSP00000346046,9606.ENSP00000346067,9606.ENSP00000346088,…	RPL18A,RPS16,RPL35,RPL8,RPL3L,RPS3,RPS9,RPL13,RPL15,RPL4,RPS15A,RPS7,RPL7,RPS2,RPL3,RPL21,RPS17,RPSA,RPL22,RPS26,RPL12,RPL7A,RPL13A,RPL24,RPL14,RPS8,RPS14,RPS18,RPL6,RPS24,RPL32,RPS20,RPS25,RPS13,RPL18,RPLP0,RPL28,RPL27,RPS19,RPS10
HSA-2262752	Cellular responses to stress	78	544	0.74	4.54e-29	9606.ENSP00000222247,9606.ENSP00000241052,9606.ENSP00000248437,9606.ENSP00000251453,9606.ENSP00000259469,9606.ENSP00000261303,9606.ENSP00000261712,9606.ENSP00000262584,9606.ENSP00000262746,9606.ENSP00000264335,9606.ENSP00000264639,9606.ENSP00000265462,9606.ENSP00000268661,9606.ENSP00000273130,9606.ENSP00000278572,9606.ENSP00000297185,9606.ENSP00000298510,9606.ENSP00000301522,9606.ENSP00000302896,…	RPL18A,CAT,TUBA4A,RPS16,RPL35,PSMC1,PSMD11,RPL8,PRDX1,YWHAE,PSMD3,PRDX5,RPL3L,DYNC1LI1,RPS3,HSPA9,PRDX3,PRDX2,RPS9,RPL13,RPL15,PSMD1,PSMD2,PSMC5,RPL4,DNAJA2,RPS15A,HSPA5,GSK3B,P4HB,HSP90AA1,TUBA1B,EEF1A1,RPS7,CAMK2D,RPL7,TUBB4B,RPS2,PRDX6,RPL3,RPL21,RPS17,RPSA,RPL22,RPS26,DYNC1H1,VCP,RPL12,DCTN1,ACTR1A,HSP90AB1,RPL7A,HIST1H2AC,RPL13A,RPL24,RPL14,RPS8,RPS14,PSMC2,RPS18,PSMD13,RPL6,DCTN2,RPS24,RPL3…
HSA-376176	Signaling by ROBO receptors	53	213	0.98	5.59e-29	9606.ENSP00000222247,9606.ENSP00000229922,9606.ENSP00000251453,9606.ENSP00000259469,9606.ENSP00000261303,9606.ENSP00000261712,9606.ENSP00000262584,9606.ENSP00000264639,9606.ENSP00000265563,9606.ENSP00000268661,9606.ENSP00000278572,9606.ENSP00000302896,9606.ENSP00000307889,9606.ENSP00000309334,9606.ENSP00000309474,9606.ENSP00000309591,9606.ENSP00000310129,9606.ENSP00000310572,9606.ENSP00000311430,…	RPL18A,CAP2,RPS16,RPL35,PSMC1,PSMD11,RPL8,PSMD3,PRKAR2A,RPL3L,RPS3,RPS9,RPL13,RPL15,PSMD1,PRKACA,PSMD2,PSMC5,RPL4,RPS15A,RPS7,RPL7,RPS2,RPL3,RPL21,RPS17,RPSA,RPL22,RPS26,RPL12,RPL7A,RPL13A,RPL24,RPL14,RPS8,RPS14,PSMC2,RPS18,PSMD13,RPL6,RPS24,RPL32,RPS20,RPS25,RPS13,DAG1,RPL18,RPLP0,RPL28,RPL27,RPS19,PSMC3,RPS10
HSA-422475	Axon guidance	78	547	0.73	5.73e-29	9606.ENSP00000222247,9606.ENSP00000229922,9606.ENSP00000248437,9606.ENSP00000251453,9606.ENSP00000258341,9606.ENSP00000259469,9606.ENSP00000261303,9606.ENSP00000261712,9606.ENSP00000262584,9606.ENSP00000263238,9606.ENSP00000264639,9606.ENSP00000265563,9606.ENSP00000268661,9606.ENSP00000277895,9606.ENSP00000278572,9606.ENSP00000280772,9606.ENSP00000300527,9606.ENSP00000302896,9606.ENSP00000307889,…	RPL18A,CAP2,TUBA4A,RPS16,LAMC1,RPL35,PSMC1,PSMD11,RPL8,ACTR3,PSMD3,PRKAR2A,RPL3L,ABLIM1,RPS3,ANK3,COL6A2,RPS9,RPL13,RPL15,CLTB,PSMD1,DPYSL2,PRKACA,PSMD2,PSMC5,RPL4,TLN1,RPS15A,GSK3B,HSP90AA1,TUBA1B,RPS7,RPL7,TUBB4B,RPS2,RPL3,RPL21,RPS17,RPSA,RPL22,RPS26,SPTBN1,ACTB,RPL12,COL6A1,HSP90AB1,RPL7A,SPTAN1,DNM1,ACTR2,RPL13A,RPL24,ITGB1,RPL14,RPS8,RPS14,ARPC4,PSMC2,RPS18,PSMD13,RPL6,RPS24,RPL32,RPS20,HSP…
HSA-975956	Nonsense Mediated Decay (NMD) independent of the Exon Junction Complex (EJC)	40	93	1.21	6.59e-29	9606.ENSP00000222247,9606.ENSP00000251453,9606.ENSP00000259469,9606.ENSP00000262584,9606.ENSP00000268661,9606.ENSP00000278572,9606.ENSP00000302896,9606.ENSP00000307889,9606.ENSP00000309334,9606.ENSP00000311430,9606.ENSP00000318646,9606.ENSP00000339095,9606.ENSP00000339795,9606.ENSP00000341885,9606.ENSP00000346001,9606.ENSP00000346027,9606.ENSP00000346046,9606.ENSP00000346067,9606.ENSP00000346088,…	RPL18A,RPS16,RPL35,RPL8,RPL3L,RPS3,RPS9,RPL13,RPL15,RPL4,RPS15A,RPS7,RPL7,RPS2,RPL3,RPL21,RPS17,RPSA,RPL22,RPS26,RPL12,RPL7A,RPL13A,RPL24,RPL14,RPS8,RPS14,RPS18,RPL6,RPS24,RPL32,RPS20,RPS25,RPS13,RPL18,RPLP0,RPL28,RPL27,RPS19,RPS10
HSA-1799339	SRP-dependent cotranslational protein targeting to membrane	42	110	1.16	8.88e-29	9606.ENSP00000222247,9606.ENSP00000237530,9606.ENSP00000251453,9606.ENSP00000259469,9606.ENSP00000262584,9606.ENSP00000268661,9606.ENSP00000278572,9606.ENSP00000296255,9606.ENSP00000302896,9606.ENSP00000307889,9606.ENSP00000309334,9606.ENSP00000311430,9606.ENSP00000318646,9606.ENSP00000339095,9606.ENSP00000339795,9606.ENSP00000341885,9606.ENSP00000346001,9606.ENSP00000346027,9606.ENSP00000346046,…	RPL18A,RPN2,RPS16,RPL35,RPL8,RPL3L,RPS3,RPN1,RPS9,RPL13,RPL15,RPL4,RPS15A,RPS7,RPL7,RPS2,RPL3,RPL21,RPS17,RPSA,RPL22,RPS26,RPL12,RPL7A,RPL13A,RPL24,RPL14,RPS8,RPS14,RPS18,RPL6,RPS24,RPL32,RPS20,RPS25,RPS13,RPL18,RPLP0,RPL28,RPL27,RPS19,RPS10
HSA-9675108	Nervous system development	79	572	0.72	1.38e-28	9606.ENSP00000222247,9606.ENSP00000229922,9606.ENSP00000248437,9606.ENSP00000251453,9606.ENSP00000258341,9606.ENSP00000259469,9606.ENSP00000261303,9606.ENSP00000261712,9606.ENSP00000262584,9606.ENSP00000263238,9606.ENSP00000264639,9606.ENSP00000265563,9606.ENSP00000268661,9606.ENSP00000277895,9606.ENSP00000278572,9606.ENSP00000280772,9606.ENSP00000300527,9606.ENSP00000302896,9606.ENSP00000307889,…	RPL18A,CAP2,TUBA4A,RPS16,LAMC1,RPL35,PSMC1,PSMD11,RPL8,ACTR3,PSMD3,PRKAR2A,RPL3L,ABLIM1,RPS3,ANK3,COL6A2,RPS9,RPL13,RPL15,CLTB,PSMD1,DPYSL2,PRKACA,PSMD2,PSMC5,RPL4,TLN1,RPS15A,GSK3B,HSP90AA1,TUBA1B,RPS7,RPL7,TUBB4B,RPS2,RPL3,RPL21,RPS17,RPSA,RPL22,RPS26,SPTBN1,ACTB,RPL12,COL6A1,HSP90AB1,RPL7A,SPTAN1,DNM1,ACTR2,RPL13A,RPL24,ITGB1,RPL14,RPS8,RPS14,ARPC4,PSMC2,RPS18,PSMD13,LAMA2,RPL6,RPS24,RPL32,RPS…
HSA-9633012	Response of EIF2AK4 (GCN2) to amino acid deficiency	40	99	1.19	3.88e-28	9606.ENSP00000222247,9606.ENSP00000251453,9606.ENSP00000259469,9606.ENSP00000262584,9606.ENSP00000268661,9606.ENSP00000278572,9606.ENSP00000302896,9606.ENSP00000307889,9606.ENSP00000309334,9606.ENSP00000311430,9606.ENSP00000318646,9606.ENSP00000339095,9606.ENSP00000339795,9606.ENSP00000341885,9606.ENSP00000346001,9606.ENSP00000346027,9606.ENSP00000346046,9606.ENSP00000346067,9606.ENSP00000346088,…	RPL18A,RPS16,RPL35,RPL8,RPL3L,RPS3,RPS9,RPL13,RPL15,RPL4,RPS15A,RPS7,RPL7,RPS2,RPL3,RPL21,RPS17,RPSA,RPL22,RPS26,RPL12,RPL7A,RPL13A,RPL24,RPL14,RPS8,RPS14,RPS18,RPL6,RPS24,RPL32,RPS20,RPS25,RPS13,RPL18,RPLP0,RPL28,RPL27,RPS19,RPS10
HSA-975957	Nonsense Mediated Decay (NMD) enhanced by the Exon Junction Complex (EJC)	41	113	1.14	2.1e-27	9606.ENSP00000222247,9606.ENSP00000251453,9606.ENSP00000259469,9606.ENSP00000262584,9606.ENSP00000268661,9606.ENSP00000278572,9606.ENSP00000302896,9606.ENSP00000307889,9606.ENSP00000309334,9606.ENSP00000311430,9606.ENSP00000318646,9606.ENSP00000324804,9606.ENSP00000339095,9606.ENSP00000339795,9606.ENSP00000341885,9606.ENSP00000346001,9606.ENSP00000346027,9606.ENSP00000346046,9606.ENSP00000346067,…	RPL18A,RPS16,RPL35,RPL8,RPL3L,RPS3,RPS9,RPL13,RPL15,RPL4,RPS15A,PPP2R1A,RPS7,RPL7,RPS2,RPL3,RPL21,RPS17,RPSA,RPL22,RPS26,RPL12,RPL7A,RPL13A,RPL24,RPL14,RPS8,RPS14,RPS18,RPL6,RPS24,RPL32,RPS20,RPS25,RPS13,RPL18,RPLP0,RPL28,RPL27,RPS19,RPS10
HSA-392499	Metabolism of proteins	145	1977	0.45	8.56e-27	9606.ENSP00000177742,9606.ENSP00000215909,9606.ENSP00000217182,9606.ENSP00000220849,9606.ENSP00000222247,9606.ENSP00000237530,9606.ENSP00000247461,9606.ENSP00000248437,9606.ENSP00000251047,9606.ENSP00000251453,9606.ENSP00000252486,9606.ENSP00000256441,9606.ENSP00000258091,9606.ENSP00000258341,9606.ENSP00000258455,9606.ENSP00000259469,9606.ENSP00000261263,9606.ENSP00000261303,9606.ENSP00000261712,…	MRPS34,LGALS1,EEF1A2,EIF3E,RPL18A,RPN2,CANX,TUBA4A,LMAN1,RPS16,APOE,MRPS36,CCT7,LAMC1,MRPS9,RPL35,RAB21,PSMC1,PSMD11,RPL8,RAB2A,NAPA,DARS,PSMD3,RAB7A,VDAC1,RPL3L,CDH2,DYNC1LI1,CCT6A,RPS3,CCT5,ANK3,FARSB,CCT8,CTBP1,EIF4A1,CCT3,RPN1,CCT2,HSP90B1,PDIA3,RPS9,GNB2,QARS,RPL13,EEF2,RPL15,PSMD1,PSMD2,RAB1B,PSMC5,RPL4,RAB6A,GNAI2,TLN1,UBE2N,TCP1,RPS15A,TUFM,HSPA5,FBN1,P4HB,EEF1G,EIF3C,TUBA1B,FGG,EEF1A1,RP…
HSA-168255	Influenza Infection	44	154	1.04	5.59e-26	9606.ENSP00000222247,9606.ENSP00000247461,9606.ENSP00000251453,9606.ENSP00000259469,9606.ENSP00000262584,9606.ENSP00000268661,9606.ENSP00000278572,9606.ENSP00000290158,9606.ENSP00000302896,9606.ENSP00000307889,9606.ENSP00000309334,9606.ENSP00000311430,9606.ENSP00000318646,9606.ENSP00000335153,9606.ENSP00000339095,9606.ENSP00000339795,9606.ENSP00000341885,9606.ENSP00000346001,9606.ENSP00000346027,…	RPL18A,CANX,RPS16,RPL35,RPL8,RPL3L,RPS3,KPNB1,RPS9,RPL13,RPL15,RPL4,RPS15A,HSP90AA1,RPS7,RPL7,RPS2,RPL3,RPL21,RPS17,RPSA,RPL22,RPS26,RPL12,RPL7A,RPL13A,RPL24,RPL14,RPS8,RPS14,RPS18,RPL6,RPS24,RPL32,RPS20,RPS25,RPS13,RAN,RPL18,RPLP0,RPL28,RPL27,RPS19,RPS10
HSA-168273	Influenza Viral RNA Transcription and Replication	41	134	1.07	4.55e-25	9606.ENSP00000222247,9606.ENSP00000251453,9606.ENSP00000259469,9606.ENSP00000262584,9606.ENSP00000268661,9606.ENSP00000278572,9606.ENSP00000302896,9606.ENSP00000307889,9606.ENSP00000309334,9606.ENSP00000311430,9606.ENSP00000318646,9606.ENSP00000335153,9606.ENSP00000339095,9606.ENSP00000339795,9606.ENSP00000341885,9606.ENSP00000346001,9606.ENSP00000346027,9606.ENSP00000346046,9606.ENSP00000346067,…	RPL18A,RPS16,RPL35,RPL8,RPL3L,RPS3,RPS9,RPL13,RPL15,RPL4,RPS15A,HSP90AA1,RPS7,RPL7,RPS2,RPL3,RPL21,RPS17,RPSA,RPL22,RPS26,RPL12,RPL7A,RPL13A,RPL24,RPL14,RPS8,RPS14,RPS18,RPL6,RPS24,RPL32,RPS20,RPS25,RPS13,RPL18,RPLP0,RPL28,RPL27,RPS19,RPS10
HSA-1643685	Disease	123	1548	0.48	6.6e-25	9606.ENSP00000052754,9606.ENSP00000211998,9606.ENSP00000222247,9606.ENSP00000225698,9606.ENSP00000234590,9606.ENSP00000237530,9606.ENSP00000247461,9606.ENSP00000248437,9606.ENSP00000251453,9606.ENSP00000259469,9606.ENSP00000261303,9606.ENSP00000261313,9606.ENSP00000261712,9606.ENSP00000262584,9606.ENSP00000262746,9606.ENSP00000263238,9606.ENSP00000264335,9606.ENSP00000264639,9606.ENSP00000265062,…	DCN,VCL,RPL18A,C1QBP,ENO1,RPN2,CANX,TUBA4A,RPS16,RPL35,PSMC1,PEBP1,PSMD11,RPL8,PRDX1,ACTR3,YWHAE,PSMD3,RAB7A,PRKAR2A,MCCC1,LUM,RPL3L,DYNC1LI1,ERLIN2,RPS3,SLC25A4,KPNB1,CTBP1,RPN1,PRDX2,RPS9,GNB2,RPL13,EEF2,RPL15,PSMD1,PRKACA,PSMD2,PSMC5,RPL4,GNAI2,TLN1,GYS1,RPS15A,PPP2R1A,GSK3B,BGN,BSG,HSP90AA1,TUBA1B,FGG,RPS7,CAMK2D,RPL7,MAOA,GYG1,TUBB4B,RPS2,MCCC2,PRELP,CTNNB1,RPL3,RPL21,RPS17,RPSA,RPL22,AGK,RP…
HSA-5663205	Infectious disease	88	826	0.61	8.24e-25	9606.ENSP00000222247,9606.ENSP00000234590,9606.ENSP00000237530,9606.ENSP00000247461,9606.ENSP00000248437,9606.ENSP00000251453,9606.ENSP00000259469,9606.ENSP00000261303,9606.ENSP00000261712,9606.ENSP00000262584,9606.ENSP00000263238,9606.ENSP00000264639,9606.ENSP00000265062,9606.ENSP00000265563,9606.ENSP00000268661,9606.ENSP00000273130,9606.ENSP00000278572,9606.ENSP00000281456,9606.ENSP00000290158,…	RPL18A,ENO1,RPN2,CANX,TUBA4A,RPS16,RPL35,PSMC1,PSMD11,RPL8,ACTR3,PSMD3,RAB7A,PRKAR2A,RPL3L,DYNC1LI1,RPS3,SLC25A4,KPNB1,RPN1,RPS9,GNB2,RPL13,EEF2,RPL15,PSMD1,PRKACA,PSMD2,PSMC5,RPL4,GNAI2,RPS15A,GSK3B,HSP90AA1,TUBA1B,RPS7,RPL7,TUBB4B,RPS2,CTNNB1,RPL3,RPL21,RPS17,RPSA,RPL22,RPS26,DYNC1H1,ACTB,VCP,MYO1C,ATP1A2,RPL12,ATP1B1,HSP90AB1,RPL7A,PGK1,HNRNPK,HIST1H2AC,ACTR2,RPL13A,RPL24,ITGB1,RPL14,RPS8,RPS1…
HSA-6799198	Complex I biogenesis	29	55	1.3	1.29e-22	9606.ENSP00000184266,9606.ENSP00000215565,9606.ENSP00000233627,9606.ENSP00000252102,9606.ENSP00000252711,9606.ENSP00000259037,9606.ENSP00000263774,9606.ENSP00000266544,9606.ENSP00000268668,9606.ENSP00000276062,9606.ENSP00000276689,9606.ENSP00000281031,9606.ENSP00000296684,9606.ENSP00000299166,9606.ENSP00000301457,9606.ENSP00000315774,9606.ENSP00000322450,9606.ENSP00000327268,9606.ENSP00000330737,…	NDUFB4,NDUFB7,NDUFS7,NDUFA2,NDUFA10,NDUFB5,NDUFS3,NDUFA9,NDUFB10,NDUFB11,NDUFB9,NDUFC2,NDUFS4,NDUFB8,NDUFA7,NDUFS8,NDUFV1,NDUFV2,NDUFA12,MT-ND5,NDUFS2,NDUFS5,NDUFA8,NDUFB6,NDUFA11,NDUFS1,NDUFA5,NDUFA6,NDUFA13
HSA-6791226	Major pathway of rRNA processing in the nucleolus and cytosol	40	180	0.93	4.76e-20	9606.ENSP00000222247,9606.ENSP00000251453,9606.ENSP00000259469,9606.ENSP00000262584,9606.ENSP00000268661,9606.ENSP00000278572,9606.ENSP00000302896,9606.ENSP00000307889,9606.ENSP00000309334,9606.ENSP00000311430,9606.ENSP00000318646,9606.ENSP00000339095,9606.ENSP00000339795,9606.ENSP00000341885,9606.ENSP00000346001,9606.ENSP00000346027,9606.ENSP00000346046,9606.ENSP00000346067,9606.ENSP00000346088,…	RPL18A,RPS16,RPL35,RPL8,RPL3L,RPS3,RPS9,RPL13,RPL15,RPL4,RPS15A,RPS7,RPL7,RPS2,RPL3,RPL21,RPS17,RPSA,RPL22,RPS26,RPL12,RPL7A,RPL13A,RPL24,RPL14,RPS8,RPS14,RPS18,RPL6,RPS24,RPL32,RPS20,RPS25,RPS13,RPL18,RPLP0,RPL28,RPL27,RPS19,RPS10
HSA-72312	rRNA processing	41	200	0.89	1.84e-19	9606.ENSP00000168216,9606.ENSP00000222247,9606.ENSP00000251453,9606.ENSP00000259469,9606.ENSP00000262584,9606.ENSP00000268661,9606.ENSP00000278572,9606.ENSP00000302896,9606.ENSP00000307889,9606.ENSP00000309334,9606.ENSP00000311430,9606.ENSP00000318646,9606.ENSP00000339095,9606.ENSP00000339795,9606.ENSP00000341885,9606.ENSP00000346001,9606.ENSP00000346027,9606.ENSP00000346046,9606.ENSP00000346067,…	HSD17B10,RPL18A,RPS16,RPL35,RPL8,RPL3L,RPS3,RPS9,RPL13,RPL15,RPL4,RPS15A,RPS7,RPL7,RPS2,RPL3,RPL21,RPS17,RPSA,RPL22,RPS26,RPL12,RPL7A,RPL13A,RPL24,RPL14,RPS8,RPS14,RPS18,RPL6,RPS24,RPL32,RPS20,RPS25,RPS13,RPL18,RPLP0,RPL28,RPL27,RPS19,RPS10
HSA-1266738	Developmental Biology	89	1087	0.49	6.75e-18	9606.ENSP00000070846,9606.ENSP00000222247,9606.ENSP00000229922,9606.ENSP00000248437,9606.ENSP00000251453,9606.ENSP00000258341,9606.ENSP00000259469,9606.ENSP00000261303,9606.ENSP00000261712,9606.ENSP00000262584,9606.ENSP00000263238,9606.ENSP00000264639,9606.ENSP00000265563,9606.ENSP00000268661,9606.ENSP00000269141,9606.ENSP00000277895,9606.ENSP00000278572,9606.ENSP00000280772,9606.ENSP00000300527,…	PKP2,RPL18A,CAP2,TUBA4A,RPS16,LAMC1,RPL35,PSMC1,PSMD11,RPL8,ACTR3,PSMD3,PRKAR2A,RPL3L,CDH2,ABLIM1,RPS3,ANK3,COL6A2,RPS9,CTNNA1,RPL13,RPL15,CLTB,PSMD1,DPYSL2,PRKACA,PSMD2,PSMC5,RPL4,TLN1,RPS15A,GSK3B,HSP90AA1,TUBA1B,RPS7,RPL7,TUBB4B,RPS2,CTNNB1,RPL3,RPL21,RPS17,RPSA,RPL22,RPS26,SPTBN1,ACTB,RPL12,COL6A1,HSP90AB1,RPL7A,SPTAN1,DNM1,HIST1H2AC,ACTR2,DSP,RPL13A,JUP,RPL24,ITGB1,RPL14,RPS8,RPS14,ARPC4,PSM…
HSA-71406	Pyruvate metabolism and Citric Acid (TCA) cycle	24	55	1.22	5.05e-17	9606.ENSP00000205402,9606.ENSP00000216254,9606.ENSP00000222673,9606.ENSP00000227868,9606.ENSP00000264663,9606.ENSP00000264932,9606.ENSP00000265333,9606.ENSP00000267436,9606.ENSP00000280346,9606.ENSP00000307241,9606.ENSP00000315351,9606.ENSP00000331897,9606.ENSP00000333769,9606.ENSP00000335304,9606.ENSP00000355518,9606.ENSP00000356820,9606.ENSP00000356953,9606.ENSP00000364649,9606.ENSP00000370223,…	DLD,ACO2,OGDH,PDHX,NNT,SDHA,VDAC1,L2HGDH,DLAT,PDHB,D2HGDH,IDH2,BSG,DLST,FH,MPC2,SDHC,SDHB,IDH3B,PDK1,SUCLG1,LDHB,PDP1,PDK2
HSA-8953854	Metabolism of RNA	65	659	0.57	3.74e-16	9606.ENSP00000168216,9606.ENSP00000216038,9606.ENSP00000222247,9606.ENSP00000248553,9606.ENSP00000251453,9606.ENSP00000259469,9606.ENSP00000261303,9606.ENSP00000261712,9606.ENSP00000262584,9606.ENSP00000264639,9606.ENSP00000268661,9606.ENSP00000278572,9606.ENSP00000283179,9606.ENSP00000293831,9606.ENSP00000302896,9606.ENSP00000307889,9606.ENSP00000309334,9606.ENSP00000309474,9606.ENSP00000310129,…	HSD17B10,RTCB,RPL18A,HSPB1,RPS16,RPL35,PSMC1,PSMD11,RPL8,PSMD3,RPL3L,RPS3,HNRNPU,EIF4A1,RPS9,RPL13,RPL15,PSMD1,PSMD2,PSMC5,RPL4,RPS15A,PPP2R1A,HNRNPM,RPS7,RPL7,RPS2,RPL3,RPL21,RPS17,RPSA,RPL22,RPS26,HNRNPH1,PCBP2,RPL12,EPRS,RPL7A,YWHAB,HNRNPK,DDX1,RPL13A,RPL24,YWHAZ,RPL14,RPS8,RPS14,PSMC2,RPS18,PSMD13,RPL6,RPS24,RPL32,RPS20,HSPA8,RPS25,RPS13,RAN,RPL18,RPLP0,RPL28,RPL27,RPS19,PSMC3,RPS10
HSA-72649	Translation initiation complex formation	22	55	1.18	7.16e-15	9606.ENSP00000220849,9606.ENSP00000251453,9606.ENSP00000278572,9606.ENSP00000293831,9606.ENSP00000302896,9606.ENSP00000318646,9606.ENSP00000332604,9606.ENSP00000339095,9606.ENSP00000341885,9606.ENSP00000346046,9606.ENSP00000346067,9606.ENSP00000348849,9606.ENSP00000379888,9606.ENSP00000385958,9606.ENSP00000393241,9606.ENSP00000414321,9606.ENSP00000429374,9606.ENSP00000435096,9606.ENSP00000435777,…	EIF3E,RPS16,RPS3,EIF4A1,RPS9,RPS15A,EIF3C,RPS7,RPS2,RPS17,RPSA,RPS26,RPS8,RPS14,RPS18,RPS24,RPS20,RPS25,RPS13,RPS19,RPS10,EIF3L
HSA-72702	Ribosomal scanning and start codon recognition	22	55	1.18	7.16e-15	9606.ENSP00000220849,9606.ENSP00000251453,9606.ENSP00000278572,9606.ENSP00000293831,9606.ENSP00000302896,9606.ENSP00000318646,9606.ENSP00000332604,9606.ENSP00000339095,9606.ENSP00000341885,9606.ENSP00000346046,9606.ENSP00000346067,9606.ENSP00000348849,9606.ENSP00000379888,9606.ENSP00000385958,9606.ENSP00000393241,9606.ENSP00000414321,9606.ENSP00000429374,9606.ENSP00000435096,9606.ENSP00000435777,…	EIF3E,RPS16,RPS3,EIF4A1,RPS9,RPS15A,EIF3C,RPS7,RPS2,RPS17,RPSA,RPS26,RPS8,RPS14,RPS18,RPS24,RPS20,RPS25,RPS13,RPS19,RPS10,EIF3L
HSA-72695	Formation of the ternary complex, and subsequently, the 43S complex	21	49	1.21	1.19e-14	9606.ENSP00000220849,9606.ENSP00000251453,9606.ENSP00000278572,9606.ENSP00000302896,9606.ENSP00000318646,9606.ENSP00000332604,9606.ENSP00000339095,9606.ENSP00000341885,9606.ENSP00000346046,9606.ENSP00000346067,9606.ENSP00000348849,9606.ENSP00000379888,9606.ENSP00000385958,9606.ENSP00000393241,9606.ENSP00000414321,9606.ENSP00000429374,9606.ENSP00000435096,9606.ENSP00000435777,9606.ENSP00000470972,…	EIF3E,RPS16,RPS3,RPS9,RPS15A,EIF3C,RPS7,RPS2,RPS17,RPSA,RPS26,RPS8,RPS14,RPS18,RPS24,RPS20,RPS25,RPS13,RPS19,RPS10,EIF3L
HSA-70895	Branched-chain amino acid catabolism	15	21	1.43	1.42e-12	9606.ENSP00000168216,9606.ENSP00000205402,9606.ENSP00000265395,9606.ENSP00000265594,9606.ENSP00000265838,9606.ENSP00000269980,9606.ENSP00000281182,9606.ENSP00000318351,9606.ENSP00000343657,9606.ENSP00000357535,9606.ENSP00000357873,9606.ENSP00000359151,9606.ENSP00000364883,9606.ENSP00000418397,9606.ENSP00000450436	HSD17B10,DLD,HIBADH,MCCC1,ACAT1,BCKDHA,ACAD8,BCKDHB,MCCC2,ECHS1,ACADSB,DBT,AUH,IVD,ALDH6A1
HSA-6798695	Neutrophil degranulation	49	473	0.6	1.51e-12	9606.ENSP00000211998,9606.ENSP00000216962,9606.ENSP00000241052,9606.ENSP00000261712,9606.ENSP00000264639,9606.ENSP00000265062,9606.ENSP00000273130,9606.ENSP00000281031,9606.ENSP00000286788,9606.ENSP00000289228,9606.ENSP00000290158,9606.ENSP00000294724,9606.ENSP00000299300,9606.ENSP00000307940,9606.ENSP00000309474,9606.ENSP00000310129,9606.ENSP00000311449,9606.ENSP00000320171,9606.ENSP00000333298,…	VCL,PYGB,CAT,PSMD11,PSMD3,RAB7A,DYNC1LI1,NDUFC2,CCT8,ACTR1B,KPNB1,AGL,CCT2,EEF2,PSMD1,PSMD2,RAB6A,PKM,LAMP1,HSP90AA1,EEF1A1,GYG1,TUBB4B,PRDX6,PTGES2,ANXA2,VAT1,DYNC1H1,VCP,RAB5B,PGM1,HSP90AB1,SPTAN1,RAB14,ACTR2,CKAP4,DSP,JUP,CD59,PSMC2,PSMD13,CD36,GPI,PPIA,CAPN1,HSPA8,CAND1,PSMC3,SERPINB6
HSA-397014	Muscle contraction	28	193	0.74	1.19e-09	9606.ENSP00000211998,9606.ENSP00000228841,9606.ENSP00000232975,9606.ENSP00000236918,9606.ENSP00000290378,9606.ENSP00000309591,9606.ENSP00000312624,9606.ENSP00000316029,9606.ENSP00000339740,9606.ENSP00000341838,9606.ENSP00000346032,9606.ENSP00000346550,9606.ENSP00000351022,9606.ENSP00000354490,9606.ENSP00000354923,9606.ENSP00000355533,9606.ENSP00000356790,9606.ENSP00000360293,9606.ENSP00000363071,…	VCL,MYL2,TNNC1,TNNT2,ACTC1,PRKACA,TCAP,TLN1,CAMK2D,TNNI3,ANXA2,ANXA6,TPM1,ATP1A2,DMD,RYR2,ATP1B1,SORBS1,DES,ANXA1,MYL3,MYH6,DYSF,ATP2A2,MYBPC3,ACTN2,ATP1A1,VIM
HSA-168249	Innate Immune System	68	1025	0.4	3.51e-09	9606.ENSP00000211998,9606.ENSP00000216962,9606.ENSP00000241052,9606.ENSP00000254436,9606.ENSP00000261303,9606.ENSP00000261712,9606.ENSP00000263238,9606.ENSP00000264639,9606.ENSP00000265062,9606.ENSP00000273130,9606.ENSP00000281031,9606.ENSP00000286788,9606.ENSP00000289228,9606.ENSP00000290158,9606.ENSP00000294724,9606.ENSP00000299300,9606.ENSP00000299767,9606.ENSP00000307940,9606.ENSP00000309474,…	VCL,PYGB,CAT,TRIM21,PSMC1,PSMD11,ACTR3,PSMD3,RAB7A,DYNC1LI1,NDUFC2,CCT8,ACTR1B,KPNB1,AGL,CCT2,HSP90B1,EEF2,PSMD1,PRKACA,PSMD2,PSMC5,RAB6A,C1QB,UBE2N,PKM,PPP2R1A,LAMP1,HSP90AA1,FGG,EEF1A1,GYG1,TUBB4B,PRDX6,CTNNB1,PTGES2,ANXA2,VAT1,DYNC1H1,ACTB,VCP,PCBP2,MYO1C,RAB5B,PGM1,HSP90AB1,SPTAN1,DNM1,RAB14,C1QC,ACTR2,CKAP4,DSP,JUP,CD59,NLRX1,ARPC4,PSMC2,PSMD13,CD36,GPI,PPIA,CAPN1,HSPA8,CFL1,CAND1,PSMC3,SERP…
HSA-390522	Striated Muscle Contraction	14	35	1.18	4.58e-09	9606.ENSP00000228841,9606.ENSP00000232975,9606.ENSP00000236918,9606.ENSP00000290378,9606.ENSP00000312624,9606.ENSP00000341838,9606.ENSP00000351022,9606.ENSP00000354923,9606.ENSP00000363071,9606.ENSP00000379210,9606.ENSP00000386041,9606.ENSP00000442795,9606.ENSP00000443495,9606.ENSP00000446007	MYL2,TNNC1,TNNT2,ACTC1,TCAP,TNNI3,TPM1,DMD,DES,MYL3,MYH6,MYBPC3,ACTN2,VIM
HSA-1852241	Organelle biogenesis and maintenance	33	290	0.64	5.23e-09	9606.ENSP00000215375,9606.ENSP00000248437,9606.ENSP00000262570,9606.ENSP00000264335,9606.ENSP00000277865,9606.ENSP00000280326,9606.ENSP00000286788,9606.ENSP00000290299,9606.ENSP00000292475,9606.ENSP00000295688,9606.ENSP00000297185,9606.ENSP00000299300,9606.ENSP00000300688,9606.ENSP00000301587,9606.ENSP00000306003,9606.ENSP00000306330,9606.ENSP00000309591,9606.ENSP00000317334,9606.ENSP00000324804,…	ATP5D,TUBA4A,CHCHD3,YWHAE,GLUD1,CCT5,CCT8,ATP5O,ATP5J2,CCT3,HSPA9,CCT2,ATP5L,ATP5H,ATP5I,YWHAG,PRKACA,TCP1,PPP2R1A,IDH2,HSP90AA1,TUBA1B,TUBB4B,SAMM50,DYNC1H1,ATP5C1,DCTN1,ATP5F1,ACTR1A,APOOL,DNAJC11,CCT4,DCTN2
HSA-71403	Citric acid cycle (TCA cycle)	12	22	1.32	7.8e-09	9606.ENSP00000205402,9606.ENSP00000216254,9606.ENSP00000222673,9606.ENSP00000264663,9606.ENSP00000264932,9606.ENSP00000331897,9606.ENSP00000335304,9606.ENSP00000355518,9606.ENSP00000356953,9606.ENSP00000364649,9606.ENSP00000370223,9606.ENSP00000377446	DLD,ACO2,OGDH,NNT,SDHA,IDH2,DLST,FH,SDHC,SDHB,IDH3B,SUCLG1
HSA-8949613	Cristae formation	13	31	1.2	1.46e-08	9606.ENSP00000215375,9606.ENSP00000262570,9606.ENSP00000290299,9606.ENSP00000292475,9606.ENSP00000297185,9606.ENSP00000300688,9606.ENSP00000301587,9606.ENSP00000306003,9606.ENSP00000345445,9606.ENSP00000349142,9606.ENSP00000358737,9606.ENSP00000362268,9606.ENSP00000366800	ATP5D,CHCHD3,ATP5O,ATP5J2,HSPA9,ATP5L,ATP5H,ATP5I,SAMM50,ATP5C1,ATP5F1,APOOL,DNAJC11
HSA-5357801	Programmed Cell Death	25	185	0.71	6.04e-08	9606.ENSP00000225698,9606.ENSP00000261303,9606.ENSP00000261712,9606.ENSP00000264335,9606.ENSP00000264639,9606.ENSP00000290158,9606.ENSP00000306330,9606.ENSP00000309474,9606.ENSP00000310129,9606.ENSP00000310572,9606.ENSP00000323856,9606.ENSP00000335153,9606.ENSP00000344456,9606.ENSP00000354681,9606.ENSP00000361824,9606.ENSP00000361930,9606.ENSP00000365569,9606.ENSP00000369129,9606.ENSP00000371267,…	C1QBP,PSMC1,PSMD11,YWHAE,PSMD3,KPNB1,YWHAG,PSMD1,PSMD2,PSMC5,PLEC,HSP90AA1,CTNNB1,OPA1,SPTAN1,YWHAB,FLOT1,DSP,YWHAQ,YWHAZ,PSMC2,PSMD13,VIM,DNM1L,PSMC3
HSA-77289	Mitochondrial Fatty Acid Beta-Oxidation	13	37	1.13	8.38e-08	9606.ENSP00000220764,9606.ENSP00000238651,9606.ENSP00000242592,9606.ENSP00000285093,9606.ENSP00000301729,9606.ENSP00000325136,9606.ENSP00000357535,9606.ENSP00000359871,9606.ENSP00000365462,9606.ENSP00000368605,9606.ENSP00000419027,9606.ENSP00000438689,9606.ENSP00000474560	DECR1,ACOT2,ACADS,ACAA2,ECI1,HADHB,ECHS1,ACADM,PCCA,ACOT9,PCCB,ACADVL,HADH
HSA-390450	Folding of actin by CCT/TriC	9	10	1.53	1.02e-07	9606.ENSP00000258091,9606.ENSP00000275603,9606.ENSP00000280326,9606.ENSP00000286788,9606.ENSP00000295688,9606.ENSP00000299300,9606.ENSP00000317334,9606.ENSP00000349960,9606.ENSP00000377958	CCT7,CCT6A,CCT5,CCT8,CCT3,CCT2,TCP1,ACTB,CCT4
HSA-389958	Cooperation of Prefoldin and TriC/CCT in actin and tubulin folding	12	31	1.17	1.61e-07	9606.ENSP00000248437,9606.ENSP00000258091,9606.ENSP00000275603,9606.ENSP00000280326,9606.ENSP00000286788,9606.ENSP00000295688,9606.ENSP00000299300,9606.ENSP00000317334,9606.ENSP00000336799,9606.ENSP00000341289,9606.ENSP00000349960,9606.ENSP00000377958	TUBA4A,CCT7,CCT6A,CCT5,CCT8,CCT3,CCT2,TCP1,TUBA1B,TUBB4B,ACTB,CCT4
HSA-389960	Formation of tubulin folding intermediates by CCT/TriC	11	24	1.24	2.03e-07	9606.ENSP00000248437,9606.ENSP00000258091,9606.ENSP00000275603,9606.ENSP00000280326,9606.ENSP00000286788,9606.ENSP00000295688,9606.ENSP00000299300,9606.ENSP00000317334,9606.ENSP00000336799,9606.ENSP00000341289,9606.ENSP00000377958	TUBA4A,CCT7,CCT6A,CCT5,CCT8,CCT3,CCT2,TCP1,TUBA1B,TUBB4B,CCT4
HSA-6807878	COPI-mediated anterograde transport	18	100	0.84	3.66e-07	9606.ENSP00000248437,9606.ENSP00000263354,9606.ENSP00000273130,9606.ENSP00000280772,9606.ENSP00000310226,9606.ENSP00000336799,9606.ENSP00000341289,9606.ENSP00000348965,9606.ENSP00000349259,9606.ENSP00000354791,9606.ENSP00000358921,9606.ENSP00000361824,9606.ENSP00000379191,9606.ENSP00000381293,9606.ENSP00000387286,9606.ENSP00000408910,9606.ENSP00000440005,9606.ENSP00000444850	TUBA4A,NAPA,DYNC1LI1,ANK3,RAB1B,TUBA1B,TUBB4B,DYNC1H1,SPTBN1,DCTN1,ACTR1A,SPTAN1,CD59,NSF,RAB1A,DCTN2,ARF1,USO1
HSA-109581	Apoptosis	23	173	0.7	3.88e-07	9606.ENSP00000225698,9606.ENSP00000261303,9606.ENSP00000261712,9606.ENSP00000264335,9606.ENSP00000264639,9606.ENSP00000290158,9606.ENSP00000306330,9606.ENSP00000309474,9606.ENSP00000310129,9606.ENSP00000310572,9606.ENSP00000323856,9606.ENSP00000344456,9606.ENSP00000354681,9606.ENSP00000361824,9606.ENSP00000361930,9606.ENSP00000369129,9606.ENSP00000371267,9606.ENSP00000379287,9606.ENSP00000391211,…	C1QBP,PSMC1,PSMD11,YWHAE,PSMD3,KPNB1,YWHAG,PSMD1,PSMD2,PSMC5,PLEC,CTNNB1,OPA1,SPTAN1,YWHAB,DSP,YWHAQ,YWHAZ,PSMC2,PSMD13,VIM,DNM1L,PSMC3
HSA-8978868	Fatty acid metabolism	23	175	0.7	4.66e-07	9606.ENSP00000220764,9606.ENSP00000238651,9606.ENSP00000242592,9606.ENSP00000244043,9606.ENSP00000262430,9606.ENSP00000285093,9606.ENSP00000301729,9606.ENSP00000315013,9606.ENSP00000325136,9606.ENSP00000326305,9606.ENSP00000345341,9606.ENSP00000357535,9606.ENSP00000359871,9606.ENSP00000360541,9606.ENSP00000363794,9606.ENSP00000365462,9606.ENSP00000368605,9606.ENSP00000369461,9606.ENSP00000379011,…	DECR1,ACOT2,ACADS,PTGIS,MLYCD,ACAA2,ECI1,CRAT,HADHB,SLC25A20,PTGES2,ECHS1,ACADM,CPT2,HSD17B8,PCCA,ACOT9,ECI2,CPT1B,PCCB,ACSL1,ACADVL,HADH
HSA-389957	Prefoldin mediated transfer of substrate to CCT/TriC	11	27	1.19	5.1e-07	9606.ENSP00000248437,9606.ENSP00000258091,9606.ENSP00000275603,9606.ENSP00000280326,9606.ENSP00000286788,9606.ENSP00000295688,9606.ENSP00000299300,9606.ENSP00000317334,9606.ENSP00000341289,9606.ENSP00000349960,9606.ENSP00000377958	TUBA4A,CCT7,CCT6A,CCT5,CCT8,CCT3,CCT2,TCP1,TUBB4B,ACTB,CCT4
HSA-70268	Pyruvate metabolism	11	31	1.13	1.63e-06	9606.ENSP00000205402,9606.ENSP00000227868,9606.ENSP00000265333,9606.ENSP00000280346,9606.ENSP00000307241,9606.ENSP00000333769,9606.ENSP00000356820,9606.ENSP00000376352,9606.ENSP00000379386,9606.ENSP00000379503,9606.ENSP00000420927	DLD,PDHX,VDAC1,DLAT,PDHB,BSG,MPC2,PDK1,LDHB,PDP1,PDK2
HSA-5653656	Vesicle-mediated transport	46	660	0.42	1.92e-06	9606.ENSP00000248437,9606.ENSP00000251047,9606.ENSP00000252486,9606.ENSP00000261263,9606.ENSP00000263238,9606.ENSP00000263354,9606.ENSP00000264335,9606.ENSP00000264896,9606.ENSP00000265062,9606.ENSP00000265983,9606.ENSP00000273130,9606.ENSP00000280772,9606.ENSP00000299767,9606.ENSP00000306330,9606.ENSP00000309415,9606.ENSP00000310226,9606.ENSP00000311449,9606.ENSP00000335153,9606.ENSP00000336799,…	TUBA4A,LMAN1,APOE,RAB21,ACTR3,NAPA,YWHAE,SCARB2,RAB7A,HPX,DYNC1LI1,ANK3,HSP90B1,YWHAG,CLTB,RAB1B,RAB6A,HSP90AA1,TUBA1B,TUBB4B,DYNC1H1,SPTBN1,ACTB,COPS5,MYO1C,TFRC,RAB5B,DCTN1,ACTR1A,SPTAN1,YWHAB,DNM1,RAB14,ACTR2,YWHAQ,CD59,YWHAZ,NSF,RAB1A,ARPC4,CD36,DCTN2,HSPA8,ARF1,PACSIN3,USO1
HSA-5628897	TP53 Regulates Metabolic Genes	16	87	0.85	2.11e-06	9606.ENSP00000246554,9606.ENSP00000258424,9606.ENSP00000260665,9606.ENSP00000262746,9606.ENSP00000264335,9606.ENSP00000265462,9606.ENSP00000301522,9606.ENSP00000306330,9606.ENSP00000317780,9606.ENSP00000339720,9606.ENSP00000354876,9606.ENSP00000361930,9606.ENSP00000371267,9606.ENSP00000379287,9606.ENSP00000405573,9606.ENSP00000457513	COX6B1,COX5B,LRPPRC,PRDX1,YWHAE,PRDX5,PRDX2,YWHAG,COX5A,NDUFA4,MT-CO2,YWHAB,YWHAQ,YWHAZ,GPI,COX4I1
HSA-9609507	Protein localization	21	160	0.7	2.26e-06	9606.ENSP00000216034,9606.ENSP00000216254,9606.ENSP00000221418,9606.ENSP00000223136,9606.ENSP00000238651,9606.ENSP00000241052,9606.ENSP00000262430,9606.ENSP00000262570,9606.ENSP00000265333,9606.ENSP00000270538,9606.ENSP00000281456,9606.ENSP00000297185,9606.ENSP00000299166,9606.ENSP00000300051,9606.ENSP00000315013,9606.ENSP00000317159,9606.ENSP00000345445,9606.ENSP00000369461,9606.ENSP00000373620,…	TOMM22,ACO2,ECH1,FIS1,ACOT2,CAT,MLYCD,CHCHD3,VDAC1,TIMM44,SLC25A4,HSPA9,NDUFB8,LDHD,CRAT,CYC1,SAMM50,ECI2,HSPD1,SLC25A12,BCS1L
HSA-69275	G2/M Transition	23	193	0.66	2.29e-06	9606.ENSP00000248437,9606.ENSP00000261303,9606.ENSP00000261712,9606.ENSP00000264335,9606.ENSP00000264639,9606.ENSP00000306330,9606.ENSP00000309474,9606.ENSP00000309591,9606.ENSP00000310129,9606.ENSP00000310572,9606.ENSP00000324804,9606.ENSP00000335153,9606.ENSP00000336799,9606.ENSP00000341289,9606.ENSP00000348965,9606.ENSP00000354791,9606.ENSP00000358921,9606.ENSP00000360609,9606.ENSP00000378769,…	TUBA4A,PSMC1,PSMD11,YWHAE,PSMD3,YWHAG,PSMD1,PRKACA,PSMD2,PSMC5,PPP2R1A,HSP90AA1,TUBA1B,TUBB4B,DYNC1H1,DCTN1,ACTR1A,HSP90AB1,PPP1CB,PSMC2,PSMD13,DCTN2,PSMC3
HSA-1268020	Mitochondrial protein import	14	64	0.92	2.57e-06	9606.ENSP00000216034,9606.ENSP00000216254,9606.ENSP00000262570,9606.ENSP00000265333,9606.ENSP00000270538,9606.ENSP00000281456,9606.ENSP00000297185,9606.ENSP00000299166,9606.ENSP00000300051,9606.ENSP00000317159,9606.ENSP00000345445,9606.ENSP00000373620,9606.ENSP00000388658,9606.ENSP00000413908	TOMM22,ACO2,CHCHD3,VDAC1,TIMM44,SLC25A4,HSPA9,NDUFB8,LDHD,CYC1,SAMM50,HSPD1,SLC25A12,BCS1L
HSA-70263	Gluconeogenesis	11	34	1.09	3.23e-06	9606.ENSP00000225665,9606.ENSP00000229239,9606.ENSP00000229270,9606.ENSP00000234590,9606.ENSP00000297283,9606.ENSP00000324105,9606.ENSP00000359539,9606.ENSP00000362413,9606.ENSP00000388658,9606.ENSP00000405573,9606.ENSP00000438144	SLC25A11,GAPDH,TPI1,ENO1,PGAM2,ENO3,GOT1,PGK1,SLC25A12,GPI,MDH1
HSA-168256	Immune System	92	1956	0.25	1.35e-05	9606.ENSP00000211998,9606.ENSP00000216962,9606.ENSP00000241052,9606.ENSP00000247461,9606.ENSP00000248437,9606.ENSP00000254436,9606.ENSP00000261303,9606.ENSP00000261712,9606.ENSP00000263238,9606.ENSP00000264639,9606.ENSP00000265062,9606.ENSP00000273130,9606.ENSP00000281031,9606.ENSP00000286788,9606.ENSP00000289228,9606.ENSP00000290158,9606.ENSP00000293831,9606.ENSP00000294724,9606.ENSP00000297185,…	VCL,PYGB,CAT,CANX,TUBA4A,TRIM21,PSMC1,PSMD11,ACTR3,PSMD3,RAB7A,DYNC1LI1,NDUFC2,CCT8,ACTR1B,KPNB1,EIF4A1,AGL,HSPA9,CCT2,HSP90B1,PDIA3,EEF2,PSMD1,PRKACA,PSMD2,PSMC5,RAB6A,C1QB,UBE2N,TCP1,PKM,NPEPPS,HSPA5,PPP2R1A,P4HB,LAMP1,HSP90AA1,TUBA1B,FGG,EEF1A1,CAMK2D,MAOA,GYG1,TUBB4B,PRDX6,CTNNB1,PTGES2,ANXA2,VAT1,DYNC1H1,ACTB,VCP,PCBP2,MYO1C,RAB5B,DCTN1,FLNA,ACTR1A,PGM1,HSP90AB1,SPTAN1,YWHAB,DNM1,RAB14,C1QC,…
HSA-8852276	The role of GTSE1 in G2/M progression after G2 checkpoint	14	75	0.85	1.4e-05	9606.ENSP00000248437,9606.ENSP00000261303,9606.ENSP00000261712,9606.ENSP00000264639,9606.ENSP00000309474,9606.ENSP00000310129,9606.ENSP00000310572,9606.ENSP00000335153,9606.ENSP00000336799,9606.ENSP00000341289,9606.ENSP00000360609,9606.ENSP00000391211,9606.ENSP00000396937,9606.ENSP00000481029	TUBA4A,PSMC1,PSMD11,PSMD3,PSMD1,PSMD2,PSMC5,HSP90AA1,TUBA1B,TUBB4B,HSP90AB1,PSMC2,PSMD13,PSMC3
HSA-389661	Glyoxylate metabolism and glycine degradation	10	31	1.09	1.47e-05	9606.ENSP00000205402,9606.ENSP00000222673,9606.ENSP00000227868,9606.ENSP00000269980,9606.ENSP00000280346,9606.ENSP00000307241,9606.ENSP00000318351,9606.ENSP00000335304,9606.ENSP00000359151,9606.ENSP00000364490	DLD,OGDH,PDHX,BCKDHA,DLAT,PDHB,BCKDHB,DLST,DBT,ALDH4A1
HSA-71387	Metabolism of carbohydrates	27	292	0.55	1.47e-05	9606.ENSP00000052754,9606.ENSP00000216962,9606.ENSP00000225665,9606.ENSP00000229239,9606.ENSP00000229270,9606.ENSP00000234590,9606.ENSP00000266718,9606.ENSP00000270776,9606.ENSP00000294724,9606.ENSP00000297283,9606.ENSP00000309591,9606.ENSP00000317904,9606.ENSP00000320171,9606.ENSP00000324105,9606.ENSP00000324804,9606.ENSP00000327336,9606.ENSP00000338703,9606.ENSP00000340736,9606.ENSP00000343924,…	DCN,PYGB,SLC25A11,GAPDH,TPI1,ENO1,LUM,PGD,AGL,PGAM2,PRKACA,GYS1,PKM,ENO3,PPP2R1A,BGN,UGP2,GYG1,PRELP,GOT1,PGM1,PGK1,HSPG2,SLC25A12,HK1,GPI,MDH1
HSA-6814122	Cooperation of PDCL (PhLP1) and TRiC/CCT in G-protein beta folding	11	42	1	1.88e-05	9606.ENSP00000258091,9606.ENSP00000275603,9606.ENSP00000280326,9606.ENSP00000286788,9606.ENSP00000295688,9606.ENSP00000299300,9606.ENSP00000305260,9606.ENSP00000312999,9606.ENSP00000317334,9606.ENSP00000377958,9606.ENSP00000481878	CCT7,CCT6A,CCT5,CCT8,CCT3,CCT2,GNB2,GNAI2,TCP1,CCT4,GNB1
HSA-199977	ER to Golgi Anterograde Transport	19	152	0.68	2.02e-05	9606.ENSP00000248437,9606.ENSP00000251047,9606.ENSP00000263354,9606.ENSP00000273130,9606.ENSP00000280772,9606.ENSP00000310226,9606.ENSP00000336799,9606.ENSP00000341289,9606.ENSP00000348965,9606.ENSP00000349259,9606.ENSP00000354791,9606.ENSP00000358921,9606.ENSP00000361824,9606.ENSP00000379191,9606.ENSP00000381293,9606.ENSP00000387286,9606.ENSP00000408910,9606.ENSP00000440005,9606.ENSP00000444850	TUBA4A,LMAN1,NAPA,DYNC1LI1,ANK3,RAB1B,TUBA1B,TUBB4B,DYNC1H1,SPTBN1,DCTN1,ACTR1A,SPTAN1,CD59,NSF,RAB1A,DCTN2,ARF1,USO1
HSA-70326	Glucose metabolism	15	92	0.79	2.15e-05	9606.ENSP00000225665,9606.ENSP00000229239,9606.ENSP00000229270,9606.ENSP00000234590,9606.ENSP00000297283,9606.ENSP00000309591,9606.ENSP00000320171,9606.ENSP00000324105,9606.ENSP00000324804,9606.ENSP00000359539,9606.ENSP00000362413,9606.ENSP00000388658,9606.ENSP00000402103,9606.ENSP00000405573,9606.ENSP00000438144	SLC25A11,GAPDH,TPI1,ENO1,PGAM2,PRKACA,PKM,ENO3,PPP2R1A,GOT1,PGK1,SLC25A12,HK1,GPI,MDH1
HSA-3371497	HSP90 chaperone cycle for steroid hormone receptors (SHR)	12	54	0.93	2.2e-05	9606.ENSP00000248437,9606.ENSP00000273130,9606.ENSP00000314030,9606.ENSP00000335153,9606.ENSP00000336799,9606.ENSP00000341289,9606.ENSP00000348965,9606.ENSP00000354791,9606.ENSP00000358921,9606.ENSP00000360609,9606.ENSP00000408910,9606.ENSP00000432083	TUBA4A,DYNC1LI1,DNAJA2,HSP90AA1,TUBA1B,TUBB4B,DYNC1H1,DCTN1,ACTR1A,HSP90AB1,DCTN2,HSPA8
HSA-1592230	Mitochondrial biogenesis	15	93	0.79	2.37e-05	9606.ENSP00000215375,9606.ENSP00000262570,9606.ENSP00000277865,9606.ENSP00000290299,9606.ENSP00000292475,9606.ENSP00000297185,9606.ENSP00000300688,9606.ENSP00000301587,9606.ENSP00000306003,9606.ENSP00000331897,9606.ENSP00000345445,9606.ENSP00000349142,9606.ENSP00000358737,9606.ENSP00000362268,9606.ENSP00000366800	ATP5D,CHCHD3,GLUD1,ATP5O,ATP5J2,HSPA9,ATP5L,ATP5H,ATP5I,IDH2,SAMM50,ATP5C1,ATP5F1,APOOL,DNAJC11
HSA-390466	Chaperonin-mediated protein folding	15	94	0.78	2.66e-05	9606.ENSP00000248437,9606.ENSP00000258091,9606.ENSP00000275603,9606.ENSP00000280326,9606.ENSP00000286788,9606.ENSP00000295688,9606.ENSP00000299300,9606.ENSP00000305260,9606.ENSP00000312999,9606.ENSP00000317334,9606.ENSP00000336799,9606.ENSP00000341289,9606.ENSP00000349960,9606.ENSP00000377958,9606.ENSP00000481878	TUBA4A,CCT7,CCT6A,CCT5,CCT8,CCT3,CCT2,GNB2,GNAI2,TCP1,TUBA1B,TUBB4B,ACTB,CCT4,GNB1
HSA-163210	Formation of ATP by chemiosmotic coupling	8	18	1.23	3.95e-05	9606.ENSP00000215375,9606.ENSP00000290299,9606.ENSP00000292475,9606.ENSP00000300688,9606.ENSP00000301587,9606.ENSP00000306003,9606.ENSP00000349142,9606.ENSP00000358737	ATP5D,ATP5O,ATP5J2,ATP5L,ATP5H,ATP5I,ATP5C1,ATP5F1
HSA-446353	Cell-extracellular matrix interactions	8	18	1.23	3.95e-05	9606.ENSP00000327145,9606.ENSP00000334008,9606.ENSP00000342858,9606.ENSP00000349960,9606.ENSP00000358866,9606.ENSP00000377941,9606.ENSP00000379350,9606.ENSP00000379975	FLNC,PARVA,FERMT2,ACTB,FLNA,ACTN1,ITGB1,ILK
HSA-199991	Membrane Trafficking	41	622	0.4	4.15e-05	9606.ENSP00000248437,9606.ENSP00000251047,9606.ENSP00000261263,9606.ENSP00000263238,9606.ENSP00000263354,9606.ENSP00000264335,9606.ENSP00000264896,9606.ENSP00000265062,9606.ENSP00000273130,9606.ENSP00000280772,9606.ENSP00000306330,9606.ENSP00000309415,9606.ENSP00000310226,9606.ENSP00000311449,9606.ENSP00000336799,9606.ENSP00000341289,9606.ENSP00000348965,9606.ENSP00000349259,9606.ENSP00000349960,…	TUBA4A,LMAN1,RAB21,ACTR3,NAPA,YWHAE,SCARB2,RAB7A,DYNC1LI1,ANK3,YWHAG,CLTB,RAB1B,RAB6A,TUBA1B,TUBB4B,DYNC1H1,SPTBN1,ACTB,COPS5,MYO1C,TFRC,RAB5B,DCTN1,ACTR1A,SPTAN1,YWHAB,DNM1,RAB14,ACTR2,YWHAQ,CD59,YWHAZ,NSF,RAB1A,ARPC4,DCTN2,HSPA8,ARF1,PACSIN3,USO1
HSA-1500931	Cell-Cell communication	17	130	0.7	4.83e-05	9606.ENSP00000268613,9606.ENSP00000269141,9606.ENSP00000304669,9606.ENSP00000323856,9606.ENSP00000327145,9606.ENSP00000334008,9606.ENSP00000342858,9606.ENSP00000344456,9606.ENSP00000349259,9606.ENSP00000349960,9606.ENSP00000358866,9606.ENSP00000361824,9606.ENSP00000377508,9606.ENSP00000377941,9606.ENSP00000379350,9606.ENSP00000379975,9606.ENSP00000443495	CDH13,CDH2,CTNNA1,PLEC,FLNC,PARVA,FERMT2,CTNNB1,SPTBN1,ACTB,FLNA,SPTAN1,JUP,ACTN1,ITGB1,ILK,ACTN2
HSA-68886	M Phase	30	376	0.48	4.83e-05	9606.ENSP00000248437,9606.ENSP00000261303,9606.ENSP00000261712,9606.ENSP00000262646,9606.ENSP00000264335,9606.ENSP00000264639,9606.ENSP00000273130,9606.ENSP00000290158,9606.ENSP00000306330,9606.ENSP00000309474,9606.ENSP00000309591,9606.ENSP00000310129,9606.ENSP00000310226,9606.ENSP00000310572,9606.ENSP00000324804,9606.ENSP00000335153,9606.ENSP00000336799,9606.ENSP00000341289,9606.ENSP00000348965,…	TUBA4A,PSMC1,PSMD11,RAB2A,YWHAE,PSMD3,DYNC1LI1,KPNB1,YWHAG,PSMD1,PRKACA,PSMD2,RAB1B,PSMC5,PPP2R1A,HSP90AA1,TUBA1B,TUBB4B,DYNC1H1,DCTN1,ACTR1A,HIST1H2AC,RAB1A,PSMC2,PSMD13,DCTN2,USO1,RAN,HIST1H2BH,PSMC3
HSA-446728	Cell junction organization	14	92	0.76	0.00011	9606.ENSP00000268613,9606.ENSP00000269141,9606.ENSP00000304669,9606.ENSP00000323856,9606.ENSP00000327145,9606.ENSP00000334008,9606.ENSP00000342858,9606.ENSP00000344456,9606.ENSP00000349960,9606.ENSP00000358866,9606.ENSP00000377508,9606.ENSP00000377941,9606.ENSP00000379350,9606.ENSP00000379975	CDH13,CDH2,CTNNA1,PLEC,FLNC,PARVA,FERMT2,CTNNB1,ACTB,FLNA,JUP,ACTN1,ITGB1,ILK
HSA-597592	Post-translational protein modification	69	1390	0.28	0.00011	9606.ENSP00000215909,9606.ENSP00000237530,9606.ENSP00000247461,9606.ENSP00000248437,9606.ENSP00000251047,9606.ENSP00000252486,9606.ENSP00000258341,9606.ENSP00000261263,9606.ENSP00000261303,9606.ENSP00000261712,9606.ENSP00000262646,9606.ENSP00000263354,9606.ENSP00000264639,9606.ENSP00000265062,9606.ENSP00000265333,9606.ENSP00000269141,9606.ENSP00000273130,9606.ENSP00000280772,9606.ENSP00000290921,…	LGALS1,RPN2,CANX,TUBA4A,LMAN1,APOE,LAMC1,RAB21,PSMC1,PSMD11,RAB2A,NAPA,PSMD3,RAB7A,VDAC1,CDH2,DYNC1LI1,ANK3,CTBP1,RPN1,HSP90B1,PDIA3,EEF2,PSMD1,PSMD2,RAB1B,PSMC5,RAB6A,UBE2N,FBN1,P4HB,TUBA1B,FGG,EEF1A1,TUBB4B,RPS2,ETFB,ART3,DYNC1H1,SPTBN1,ACTB,COPS5,VCP,RAB5B,DCTN1,ACTR1A,VDAC2,SPTAN1,RAB14,HNRNPK,HIST1H2AC,CKAP4,CD59,NSF,PDIA6,RAB1A,LAMB2,PSMC2,PSMD13,DCTN2,PARK7,VDAC3,HSPA8,ARF1,CAND1,DAG1,USO1…
HSA-450408	AUF1 (hnRNP D0) binds and destabilizes mRNA	11	53	0.9	0.00012	9606.ENSP00000248553,9606.ENSP00000261303,9606.ENSP00000261712,9606.ENSP00000264639,9606.ENSP00000309474,9606.ENSP00000310129,9606.ENSP00000310572,9606.ENSP00000391211,9606.ENSP00000396937,9606.ENSP00000432083,9606.ENSP00000481029	HSPB1,PSMC1,PSMD11,PSMD3,PSMD1,PSMD2,PSMC5,PSMC2,PSMD13,HSPA8,PSMC3
HSA-9646399	Aggrephagy	10	42	0.96	0.00013	9606.ENSP00000248437,9606.ENSP00000273130,9606.ENSP00000316176,9606.ENSP00000335153,9606.ENSP00000336799,9606.ENSP00000341289,9606.ENSP00000348965,9606.ENSP00000351777,9606.ENSP00000418770,9606.ENSP00000446007	TUBA4A,DYNC1LI1,UBE2N,HSP90AA1,TUBA1B,TUBB4B,DYNC1H1,VCP,PARK7,VIM
HSA-9663891	Selective autophagy	13	80	0.79	0.00013	9606.ENSP00000216034,9606.ENSP00000248437,9606.ENSP00000265333,9606.ENSP00000273130,9606.ENSP00000316176,9606.ENSP00000335153,9606.ENSP00000336799,9606.ENSP00000341289,9606.ENSP00000348965,9606.ENSP00000351777,9606.ENSP00000418770,9606.ENSP00000432083,9606.ENSP00000446007	TOMM22,TUBA4A,VDAC1,DYNC1LI1,UBE2N,HSP90AA1,TUBA1B,TUBB4B,DYNC1H1,VCP,PARK7,HSPA8,VIM
HSA-5610787	Hedgehog off state	15	110	0.72	0.00014	9606.ENSP00000248437,9606.ENSP00000261303,9606.ENSP00000261712,9606.ENSP00000264639,9606.ENSP00000265563,9606.ENSP00000309474,9606.ENSP00000309591,9606.ENSP00000310129,9606.ENSP00000310572,9606.ENSP00000324806,9606.ENSP00000336799,9606.ENSP00000341289,9606.ENSP00000391211,9606.ENSP00000396937,9606.ENSP00000481029	TUBA4A,PSMC1,PSMD11,PSMD3,PRKAR2A,PSMD1,PRKACA,PSMD2,PSMC5,GSK3B,TUBA1B,TUBB4B,PSMC2,PSMD13,PSMC3
HSA-195253	Degradation of beta-catenin by the destruction complex	13	81	0.79	0.00015	9606.ENSP00000261303,9606.ENSP00000261712,9606.ENSP00000264639,9606.ENSP00000290921,9606.ENSP00000309474,9606.ENSP00000310129,9606.ENSP00000310572,9606.ENSP00000324804,9606.ENSP00000324806,9606.ENSP00000344456,9606.ENSP00000391211,9606.ENSP00000396937,9606.ENSP00000481029	PSMC1,PSMD11,PSMD3,CTBP1,PSMD1,PSMD2,PSMC5,PPP2R1A,GSK3B,CTNNB1,PSMC2,PSMD13,PSMC3
HSA-8949215	Mitochondrial calcium ion transport	8	23	1.12	0.00015	9606.ENSP00000265333,9606.ENSP00000269143,9606.ENSP00000305653,9606.ENSP00000348886,9606.ENSP00000361635,9606.ENSP00000428845,9606.ENSP00000441875,9606.ENSP00000479488	VDAC1,AFG3L2,LETM1,STOML2,VDAC2,VDAC3,PHB2,PHB
HSA-5358351	Signaling by Hedgehog	17	146	0.65	0.00019	9606.ENSP00000248437,9606.ENSP00000261303,9606.ENSP00000261712,9606.ENSP00000264639,9606.ENSP00000265563,9606.ENSP00000309474,9606.ENSP00000309591,9606.ENSP00000310129,9606.ENSP00000310572,9606.ENSP00000324806,9606.ENSP00000327801,9606.ENSP00000336799,9606.ENSP00000341289,9606.ENSP00000351777,9606.ENSP00000391211,9606.ENSP00000396937,9606.ENSP00000481029	TUBA4A,PSMC1,PSMD11,PSMD3,PRKAR2A,PSMD1,PRKACA,PSMD2,PSMC5,GSK3B,P4HB,TUBA1B,TUBB4B,VCP,PSMC2,PSMD13,PSMC3
HSA-204174	Regulation of pyruvate dehydrogenase (PDH) complex	7	16	1.22	0.00021	9606.ENSP00000205402,9606.ENSP00000227868,9606.ENSP00000280346,9606.ENSP00000307241,9606.ENSP00000376352,9606.ENSP00000379503,9606.ENSP00000420927	DLD,PDHX,DLAT,PDHB,PDK1,PDP1,PDK2
HSA-446203	Asparagine N-linked glycosylation	25	300	0.5	0.00021	9606.ENSP00000237530,9606.ENSP00000247461,9606.ENSP00000248437,9606.ENSP00000251047,9606.ENSP00000261303,9606.ENSP00000263354,9606.ENSP00000273130,9606.ENSP00000280772,9606.ENSP00000296255,9606.ENSP00000300289,9606.ENSP00000310226,9606.ENSP00000336799,9606.ENSP00000341289,9606.ENSP00000348965,9606.ENSP00000349259,9606.ENSP00000351777,9606.ENSP00000354791,9606.ENSP00000358921,9606.ENSP00000361824,…	RPN2,CANX,TUBA4A,LMAN1,PSMC1,NAPA,DYNC1LI1,ANK3,RPN1,PDIA3,RAB1B,TUBA1B,TUBB4B,DYNC1H1,SPTBN1,VCP,DCTN1,ACTR1A,SPTAN1,CD59,NSF,RAB1A,DCTN2,ARF1,USO1
HSA-450531	Regulation of mRNA stability by proteins that bind AU-rich elements	13	85	0.77	0.00023	9606.ENSP00000248553,9606.ENSP00000261303,9606.ENSP00000261712,9606.ENSP00000264639,9606.ENSP00000309474,9606.ENSP00000310129,9606.ENSP00000310572,9606.ENSP00000361930,9606.ENSP00000379287,9606.ENSP00000391211,9606.ENSP00000396937,9606.ENSP00000432083,9606.ENSP00000481029	HSPB1,PSMC1,PSMD11,PSMD3,PSMD1,PSMD2,PSMC5,YWHAB,YWHAZ,PSMC2,PSMD13,HSPA8,PSMC3
HSA-5610783	Degradation of GLI2 by the proteasome	11	58	0.86	0.00023	9606.ENSP00000261303,9606.ENSP00000261712,9606.ENSP00000264639,9606.ENSP00000309474,9606.ENSP00000309591,9606.ENSP00000310129,9606.ENSP00000310572,9606.ENSP00000324806,9606.ENSP00000391211,9606.ENSP00000396937,9606.ENSP00000481029	PSMC1,PSMD11,PSMD3,PSMD1,PRKACA,PSMD2,PSMC5,GSK3B,PSMC2,PSMD13,PSMC3
HSA-5610785	GLI3 is processed to GLI3R by the proteasome	11	58	0.86	0.00023	9606.ENSP00000261303,9606.ENSP00000261712,9606.ENSP00000264639,9606.ENSP00000309474,9606.ENSP00000309591,9606.ENSP00000310129,9606.ENSP00000310572,9606.ENSP00000324806,9606.ENSP00000391211,9606.ENSP00000396937,9606.ENSP00000481029	PSMC1,PSMD11,PSMD3,PSMD1,PRKACA,PSMD2,PSMC5,GSK3B,PSMC2,PSMD13,PSMC3
HSA-5678895	Defective CFTR causes cystic fibrosis	11	59	0.85	0.00026	9606.ENSP00000261303,9606.ENSP00000261712,9606.ENSP00000264639,9606.ENSP00000276461,9606.ENSP00000309474,9606.ENSP00000310129,9606.ENSP00000310572,9606.ENSP00000351777,9606.ENSP00000391211,9606.ENSP00000396937,9606.ENSP00000481029	PSMC1,PSMD11,PSMD3,ERLIN2,PSMD1,PSMD2,PSMC5,VCP,PSMC2,PSMD13,PSMC3
HSA-3000178	ECM proteoglycans	12	76	0.78	0.00042	9606.ENSP00000052754,9606.ENSP00000258341,9606.ENSP00000266718,9606.ENSP00000300527,9606.ENSP00000327336,9606.ENSP00000355180,9606.ENSP00000363827,9606.ENSP00000379350,9606.ENSP00000388325,9606.ENSP00000400365,9606.ENSP00000442600,9606.ENSP00000480132	DCN,LAMC1,LUM,COL6A2,BGN,COL6A1,HSPG2,ITGB1,LAMB2,LAMA2,DAG1,NCAM1
HSA-5358346	Hedgehog ligand biogenesis	11	63	0.82	0.00045	9606.ENSP00000261303,9606.ENSP00000261712,9606.ENSP00000264639,9606.ENSP00000309474,9606.ENSP00000310129,9606.ENSP00000310572,9606.ENSP00000327801,9606.ENSP00000351777,9606.ENSP00000391211,9606.ENSP00000396937,9606.ENSP00000481029	PSMC1,PSMD11,PSMD3,PSMD1,PSMD2,PSMC5,P4HB,VCP,PSMC2,PSMD13,PSMC3
HSA-5673001	RAF/MAP kinase cascade	23	274	0.5	0.00045	9606.ENSP00000211998,9606.ENSP00000261303,9606.ENSP00000261313,9606.ENSP00000261712,9606.ENSP00000264639,9606.ENSP00000309474,9606.ENSP00000310129,9606.ENSP00000310572,9606.ENSP00000316029,9606.ENSP00000324804,9606.ENSP00000336829,9606.ENSP00000339740,9606.ENSP00000349259,9606.ENSP00000349960,9606.ENSP00000361824,9606.ENSP00000361930,9606.ENSP00000378769,9606.ENSP00000391211,9606.ENSP00000396937,…	VCL,PSMC1,PEBP1,PSMD11,PSMD3,PSMD1,PSMD2,PSMC5,TLN1,PPP2R1A,FGG,CAMK2D,SPTBN1,ACTB,SPTAN1,YWHAB,PPP1CB,PSMC2,PSMD13,ACTN2,PHB,NCAM1,PSMC3
HSA-75815	Ubiquitin-dependent degradation of Cyclin D	10	50	0.88	0.00045	9606.ENSP00000261303,9606.ENSP00000261712,9606.ENSP00000264639,9606.ENSP00000309474,9606.ENSP00000310129,9606.ENSP00000310572,9606.ENSP00000324806,9606.ENSP00000391211,9606.ENSP00000396937,9606.ENSP00000481029	PSMC1,PSMD11,PSMD3,PSMD1,PSMD2,PSMC5,GSK3B,PSMC2,PSMD13,PSMC3
HSA-77286	Mitochondrial fatty acid beta-oxidation of saturated fatty acids	6	11	1.32	0.00045	9606.ENSP00000242592,9606.ENSP00000325136,9606.ENSP00000357535,9606.ENSP00000359871,9606.ENSP00000438689,9606.ENSP00000474560	ACADS,HADHB,ECHS1,ACADM,ACADVL,HADH
HSA-169911	Regulation of Apoptosis	10	51	0.87	0.0005	9606.ENSP00000261303,9606.ENSP00000261712,9606.ENSP00000264639,9606.ENSP00000309474,9606.ENSP00000310129,9606.ENSP00000310572,9606.ENSP00000354681,9606.ENSP00000391211,9606.ENSP00000396937,9606.ENSP00000481029	PSMC1,PSMD11,PSMD3,PSMD1,PSMD2,PSMC5,OPA1,PSMC2,PSMD13,PSMC3
HSA-5683057	MAPK family signaling cascades	25	319	0.47	0.00051	9606.ENSP00000211998,9606.ENSP00000248553,9606.ENSP00000261303,9606.ENSP00000261313,9606.ENSP00000261712,9606.ENSP00000264639,9606.ENSP00000309474,9606.ENSP00000309591,9606.ENSP00000310129,9606.ENSP00000310572,9606.ENSP00000316029,9606.ENSP00000324804,9606.ENSP00000336829,9606.ENSP00000339740,9606.ENSP00000349259,9606.ENSP00000349960,9606.ENSP00000361824,9606.ENSP00000361930,9606.ENSP00000378769,…	VCL,HSPB1,PSMC1,PEBP1,PSMD11,PSMD3,PSMD1,PRKACA,PSMD2,PSMC5,TLN1,PPP2R1A,FGG,CAMK2D,SPTBN1,ACTB,SPTAN1,YWHAB,PPP1CB,PSMC2,PSMD13,ACTN2,PHB,NCAM1,PSMC3
HSA-9604323	Negative regulation of NOTCH4 signaling	10	52	0.86	0.00057	9606.ENSP00000261303,9606.ENSP00000261712,9606.ENSP00000264639,9606.ENSP00000309474,9606.ENSP00000310129,9606.ENSP00000310572,9606.ENSP00000379287,9606.ENSP00000391211,9606.ENSP00000396937,9606.ENSP00000481029	PSMC1,PSMD11,PSMD3,PSMD1,PSMD2,PSMC5,YWHAZ,PSMC2,PSMD13,PSMC3
HSA-114608	Platelet degranulation	15	127	0.65	0.00059	9606.ENSP00000205948,9606.ENSP00000211998,9606.ENSP00000248437,9606.ENSP00000316029,9606.ENSP00000324173,9606.ENSP00000336829,9606.ENSP00000355467,9606.ENSP00000358866,9606.ENSP00000362268,9606.ENSP00000377941,9606.ENSP00000399421,9606.ENSP00000419425,9606.ENSP00000427687,9606.ENSP00000432660,9606.ENSP00000443495	APOH,VCL,TUBA4A,TLN1,HSPA5,FGG,SCCPDH,FLNA,APOOL,ACTN1,CD36,PPIA,WDR1,CFL1,ACTN2
HSA-449147	Signaling by Interleukins	30	440	0.41	0.00074	9606.ENSP00000247461,9606.ENSP00000261303,9606.ENSP00000261712,9606.ENSP00000264639,9606.ENSP00000297185,9606.ENSP00000299767,9606.ENSP00000309474,9606.ENSP00000309591,9606.ENSP00000310129,9606.ENSP00000310572,9606.ENSP00000316176,9606.ENSP00000317334,9606.ENSP00000324804,9606.ENSP00000327801,9606.ENSP00000335153,9606.ENSP00000340684,9606.ENSP00000346032,9606.ENSP00000366109,9606.ENSP00000379287,…	CANX,PSMC1,PSMD11,PSMD3,HSPA9,HSP90B1,PSMD1,PRKACA,PSMD2,PSMC5,UBE2N,TCP1,PPP2R1A,P4HB,HSP90AA1,MAOA,ANXA2,ANXA1,YWHAZ,ITGB1,PSMC2,PSMD13,CD36,PPIA,HSPA8,CFL1,ARF1,VIM,RPLP0,PSMC3
HSA-5362768	Hh mutants are degraded by ERAD	10	54	0.85	0.00075	9606.ENSP00000261303,9606.ENSP00000261712,9606.ENSP00000264639,9606.ENSP00000309474,9606.ENSP00000310129,9606.ENSP00000310572,9606.ENSP00000351777,9606.ENSP00000391211,9606.ENSP00000396937,9606.ENSP00000481029	PSMC1,PSMD11,PSMD3,PSMD1,PSMD2,PSMC5,VCP,PSMC2,PSMD13,PSMC3
HSA-69481	G2/M Checkpoints	16	149	0.61	0.00084	9606.ENSP00000261303,9606.ENSP00000261712,9606.ENSP00000264335,9606.ENSP00000264639,9606.ENSP00000306330,9606.ENSP00000309474,9606.ENSP00000310129,9606.ENSP00000310572,9606.ENSP00000316176,9606.ENSP00000361930,9606.ENSP00000371267,9606.ENSP00000379287,9606.ENSP00000391211,9606.ENSP00000396937,9606.ENSP00000479169,9606.ENSP00000481029	PSMC1,PSMD11,YWHAE,PSMD3,YWHAG,PSMD1,PSMD2,PSMC5,UBE2N,YWHAB,YWHAQ,YWHAZ,PSMC2,PSMD13,HIST1H2BH,PSMC3
HSA-380259	Loss of Nlp from mitotic centrosomes	11	69	0.78	0.00089	9606.ENSP00000248437,9606.ENSP00000264335,9606.ENSP00000306330,9606.ENSP00000309591,9606.ENSP00000324804,9606.ENSP00000335153,9606.ENSP00000341289,9606.ENSP00000348965,9606.ENSP00000354791,9606.ENSP00000358921,9606.ENSP00000408910	TUBA4A,YWHAE,YWHAG,PRKACA,PPP2R1A,HSP90AA1,TUBB4B,DYNC1H1,DCTN1,ACTR1A,DCTN2
HSA-195258	RHO GTPase Effectors	23	289	0.48	0.00091	9606.ENSP00000248437,9606.ENSP00000263238,9606.ENSP00000264335,9606.ENSP00000273130,9606.ENSP00000304669,9606.ENSP00000306330,9606.ENSP00000324804,9606.ENSP00000336799,9606.ENSP00000341289,9606.ENSP00000344456,9606.ENSP00000348965,9606.ENSP00000349960,9606.ENSP00000358866,9606.ENSP00000361930,9606.ENSP00000367022,9606.ENSP00000367220,9606.ENSP00000371267,9606.ENSP00000378769,9606.ENSP00000379287,…	TUBA4A,ACTR3,YWHAE,DYNC1LI1,CTNNA1,YWHAG,PPP2R1A,TUBA1B,TUBB4B,CTNNB1,DYNC1H1,ACTB,FLNA,YWHAB,HIST1H2AC,ACTR2,YWHAQ,PPP1CB,YWHAZ,ITGB1,ARPC4,CFL1,HIST1H2BH
HSA-69278	Cell Cycle, Mitotic	33	518	0.38	0.00091	9606.ENSP00000248437,9606.ENSP00000261303,9606.ENSP00000261712,9606.ENSP00000262646,9606.ENSP00000264335,9606.ENSP00000264639,9606.ENSP00000273130,9606.ENSP00000290158,9606.ENSP00000306330,9606.ENSP00000309474,9606.ENSP00000309591,9606.ENSP00000310129,9606.ENSP00000310226,9606.ENSP00000310572,9606.ENSP00000324804,9606.ENSP00000324806,9606.ENSP00000335153,9606.ENSP00000336799,9606.ENSP00000341289,…	TUBA4A,PSMC1,PSMD11,RAB2A,YWHAE,PSMD3,DYNC1LI1,KPNB1,YWHAG,PSMD1,PRKACA,PSMD2,RAB1B,PSMC5,PPP2R1A,GSK3B,HSP90AA1,TUBA1B,TUBB4B,DYNC1H1,DCTN1,ACTR1A,HSP90AB1,HIST1H2AC,PPP1CB,RAB1A,PSMC2,PSMD13,DCTN2,USO1,RAN,HIST1H2BH,PSMC3
HSA-1445148	Translocation of SLC2A4 (GLUT4) to the plasma membrane	11	70	0.78	0.00097	9606.ENSP00000248437,9606.ENSP00000264335,9606.ENSP00000306330,9606.ENSP00000336799,9606.ENSP00000341289,9606.ENSP00000349960,9606.ENSP00000352834,9606.ENSP00000361930,9606.ENSP00000362946,9606.ENSP00000371267,9606.ENSP00000379287	TUBA4A,YWHAE,YWHAG,TUBA1B,TUBB4B,ACTB,MYO1C,YWHAB,RAB14,YWHAQ,YWHAZ
HSA-2565942	Regulation of PLK1 Activity at G2/M Transition	12	87	0.72	0.0012	9606.ENSP00000248437,9606.ENSP00000264335,9606.ENSP00000306330,9606.ENSP00000309591,9606.ENSP00000324804,9606.ENSP00000335153,9606.ENSP00000341289,9606.ENSP00000348965,9606.ENSP00000354791,9606.ENSP00000358921,9606.ENSP00000378769,9606.ENSP00000408910	TUBA4A,YWHAE,YWHAG,PRKACA,PPP2R1A,HSP90AA1,TUBB4B,DYNC1H1,DCTN1,ACTR1A,PPP1CB,DCTN2
HSA-5610780	Degradation of GLI1 by the proteasome	10	58	0.82	0.0012	9606.ENSP00000261303,9606.ENSP00000261712,9606.ENSP00000264639,9606.ENSP00000309474,9606.ENSP00000309591,9606.ENSP00000310129,9606.ENSP00000310572,9606.ENSP00000391211,9606.ENSP00000396937,9606.ENSP00000481029	PSMC1,PSMD11,PSMD3,PSMD1,PRKACA,PSMD2,PSMC5,PSMC2,PSMD13,PSMC3
HSA-70171	Glycolysis	11	72	0.76	0.0012	9606.ENSP00000229239,9606.ENSP00000229270,9606.ENSP00000234590,9606.ENSP00000297283,9606.ENSP00000309591,9606.ENSP00000320171,9606.ENSP00000324105,9606.ENSP00000324804,9606.ENSP00000362413,9606.ENSP00000402103,9606.ENSP00000405573	GAPDH,TPI1,ENO1,PGAM2,PRKACA,PKM,ENO3,PPP2R1A,PGK1,HK1,GPI
HSA-8854518	AURKA Activation by TPX2	11	72	0.76	0.0012	9606.ENSP00000248437,9606.ENSP00000264335,9606.ENSP00000306330,9606.ENSP00000309591,9606.ENSP00000324804,9606.ENSP00000335153,9606.ENSP00000341289,9606.ENSP00000348965,9606.ENSP00000354791,9606.ENSP00000358921,9606.ENSP00000408910	TUBA4A,YWHAE,YWHAG,PRKACA,PPP2R1A,HSP90AA1,TUBB4B,DYNC1H1,DCTN1,ACTR1A,DCTN2
HSA-5617833	Cilium Assembly	18	197	0.54	0.0016	9606.ENSP00000248437,9606.ENSP00000264335,9606.ENSP00000280326,9606.ENSP00000286788,9606.ENSP00000295688,9606.ENSP00000299300,9606.ENSP00000306330,9606.ENSP00000309591,9606.ENSP00000317334,9606.ENSP00000324804,9606.ENSP00000335153,9606.ENSP00000336799,9606.ENSP00000341289,9606.ENSP00000348965,9606.ENSP00000354791,9606.ENSP00000358921,9606.ENSP00000377958,9606.ENSP00000408910	TUBA4A,YWHAE,CCT5,CCT8,CCT3,CCT2,YWHAG,PRKACA,TCP1,PPP2R1A,HSP90AA1,TUBA1B,TUBB4B,DYNC1H1,DCTN1,ACTR1A,CCT4,DCTN2
HSA-5663202	Diseases of signal transduction by growth factor receptors and second messengers	27	392	0.42	0.0016	9606.ENSP00000211998,9606.ENSP00000261303,9606.ENSP00000261313,9606.ENSP00000261712,9606.ENSP00000264639,9606.ENSP00000276461,9606.ENSP00000290921,9606.ENSP00000309474,9606.ENSP00000310129,9606.ENSP00000310572,9606.ENSP00000316029,9606.ENSP00000324804,9606.ENSP00000324806,9606.ENSP00000335153,9606.ENSP00000336829,9606.ENSP00000339740,9606.ENSP00000344456,9606.ENSP00000347581,9606.ENSP00000349259,…	VCL,PSMC1,PEBP1,PSMD11,PSMD3,ERLIN2,CTBP1,PSMD1,PSMD2,PSMC5,TLN1,PPP2R1A,GSK3B,HSP90AA1,FGG,CAMK2D,CTNNB1,AGK,SPTBN1,ACTB,VCP,YWHAB,PPP1CB,PSMC2,PSMD13,PHB,PSMC3
HSA-1236978	Cross-presentation of soluble exogenous antigens (endosomes)	9	48	0.85	0.0018	9606.ENSP00000261303,9606.ENSP00000261712,9606.ENSP00000264639,9606.ENSP00000309474,9606.ENSP00000310129,9606.ENSP00000310572,9606.ENSP00000391211,9606.ENSP00000396937,9606.ENSP00000481029	PSMC1,PSMD11,PSMD3,PSMD1,PSMD2,PSMC5,PSMC2,PSMD13,PSMC3
HSA-211733	Regulation of activated PAK-2p34 by proteasome mediated degradation	9	48	0.85	0.0018	9606.ENSP00000261303,9606.ENSP00000261712,9606.ENSP00000264639,9606.ENSP00000309474,9606.ENSP00000310129,9606.ENSP00000310572,9606.ENSP00000391211,9606.ENSP00000396937,9606.ENSP00000481029	PSMC1,PSMD11,PSMD3,PSMD1,PSMD2,PSMC5,PSMC2,PSMD13,PSMC3
HSA-350562	Regulation of ornithine decarboxylase (ODC)	9	49	0.84	0.002	9606.ENSP00000261303,9606.ENSP00000261712,9606.ENSP00000264639,9606.ENSP00000309474,9606.ENSP00000310129,9606.ENSP00000310572,9606.ENSP00000391211,9606.ENSP00000396937,9606.ENSP00000481029	PSMC1,PSMD11,PSMD3,PSMD1,PSMD2,PSMC5,PSMC2,PSMD13,PSMC3
HSA-380320	Recruitment of NuMA to mitotic centrosomes	12	93	0.69	0.0021	9606.ENSP00000248437,9606.ENSP00000264335,9606.ENSP00000306330,9606.ENSP00000309591,9606.ENSP00000324804,9606.ENSP00000335153,9606.ENSP00000336799,9606.ENSP00000341289,9606.ENSP00000348965,9606.ENSP00000354791,9606.ENSP00000358921,9606.ENSP00000408910	TUBA4A,YWHAE,YWHAG,PRKACA,PPP2R1A,HSP90AA1,TUBA1B,TUBB4B,DYNC1H1,DCTN1,ACTR1A,DCTN2
HSA-1640170	Cell Cycle	37	647	0.34	0.0022	9606.ENSP00000248437,9606.ENSP00000261303,9606.ENSP00000261712,9606.ENSP00000262646,9606.ENSP00000264335,9606.ENSP00000264639,9606.ENSP00000273130,9606.ENSP00000290158,9606.ENSP00000306330,9606.ENSP00000309474,9606.ENSP00000309591,9606.ENSP00000310129,9606.ENSP00000310226,9606.ENSP00000310572,9606.ENSP00000316176,9606.ENSP00000324804,9606.ENSP00000324806,9606.ENSP00000335153,9606.ENSP00000336799,…	TUBA4A,PSMC1,PSMD11,RAB2A,YWHAE,PSMD3,DYNC1LI1,KPNB1,YWHAG,PSMD1,PRKACA,PSMD2,RAB1B,PSMC5,UBE2N,PPP2R1A,GSK3B,HSP90AA1,TUBA1B,TUBB4B,DYNC1H1,DCTN1,ACTR1A,HSP90AB1,YWHAB,HIST1H2AC,YWHAQ,PPP1CB,YWHAZ,RAB1A,PSMC2,PSMD13,DCTN2,USO1,RAN,HIST1H2BH,PSMC3
HSA-162909	Host Interactions of HIV factors	14	129	0.62	0.0023	9606.ENSP00000261303,9606.ENSP00000261712,9606.ENSP00000264639,9606.ENSP00000281456,9606.ENSP00000290158,9606.ENSP00000309474,9606.ENSP00000310129,9606.ENSP00000310572,9606.ENSP00000391211,9606.ENSP00000396937,9606.ENSP00000419425,9606.ENSP00000440005,9606.ENSP00000446215,9606.ENSP00000481029	PSMC1,PSMD11,PSMD3,SLC25A4,KPNB1,PSMD1,PSMD2,PSMC5,PSMC2,PSMD13,PPIA,ARF1,RAN,PSMC3
HSA-180534	Vpu mediated degradation of CD4	9	50	0.84	0.0023	9606.ENSP00000261303,9606.ENSP00000261712,9606.ENSP00000264639,9606.ENSP00000309474,9606.ENSP00000310129,9606.ENSP00000310572,9606.ENSP00000391211,9606.ENSP00000396937,9606.ENSP00000481029	PSMC1,PSMD11,PSMD3,PSMD1,PSMD2,PSMC5,PSMC2,PSMD13,PSMC3
HSA-349425	Autodegradation of the E3 ubiquitin ligase COP1	9	50	0.84	0.0023	9606.ENSP00000261303,9606.ENSP00000261712,9606.ENSP00000264639,9606.ENSP00000309474,9606.ENSP00000310129,9606.ENSP00000310572,9606.ENSP00000391211,9606.ENSP00000396937,9606.ENSP00000481029	PSMC1,PSMD11,PSMD3,PSMD1,PSMD2,PSMC5,PSMC2,PSMD13,PSMC3
HSA-6811436	COPI-independent Golgi-to-ER retrograde traffic	9	50	0.84	0.0023	9606.ENSP00000248437,9606.ENSP00000273130,9606.ENSP00000311449,9606.ENSP00000336799,9606.ENSP00000341289,9606.ENSP00000348965,9606.ENSP00000354791,9606.ENSP00000358921,9606.ENSP00000408910	TUBA4A,DYNC1LI1,RAB6A,TUBA1B,TUBB4B,DYNC1H1,DCTN1,ACTR1A,DCTN2
HSA-69601	Ubiquitin Mediated Degradation of Phosphorylated Cdc25A	9	50	0.84	0.0023	9606.ENSP00000261303,9606.ENSP00000261712,9606.ENSP00000264639,9606.ENSP00000309474,9606.ENSP00000310129,9606.ENSP00000310572,9606.ENSP00000391211,9606.ENSP00000396937,9606.ENSP00000481029	PSMC1,PSMD11,PSMD3,PSMD1,PSMD2,PSMC5,PSMC2,PSMD13,PSMC3
HSA-8876725	Protein methylation	6	17	1.13	0.0023	9606.ENSP00000307940,9606.ENSP00000339063,9606.ENSP00000341885,9606.ENSP00000346173,9606.ENSP00000351777,9606.ENSP00000432083	EEF2,EEF1A1,RPS2,ETFB,VCP,HSPA8
HSA-445355	Smooth Muscle Contraction	8	38	0.9	0.0024	9606.ENSP00000211998,9606.ENSP00000316029,9606.ENSP00000346032,9606.ENSP00000346550,9606.ENSP00000351022,9606.ENSP00000360293,9606.ENSP00000366109,9606.ENSP00000386881	VCL,TLN1,ANXA2,ANXA6,TPM1,SORBS1,ANXA1,DYSF
HSA-9612973	Autophagy	15	148	0.59	0.0024	9606.ENSP00000216034,9606.ENSP00000248437,9606.ENSP00000265333,9606.ENSP00000273130,9606.ENSP00000316176,9606.ENSP00000335153,9606.ENSP00000336799,9606.ENSP00000339063,9606.ENSP00000341289,9606.ENSP00000348965,9606.ENSP00000351777,9606.ENSP00000360609,9606.ENSP00000418770,9606.ENSP00000432083,9606.ENSP00000446007	TOMM22,TUBA4A,VDAC1,DYNC1LI1,UBE2N,HSP90AA1,TUBA1B,EEF1A1,TUBB4B,DYNC1H1,VCP,HSP90AB1,PARK7,HSPA8,VIM
HSA-380270	Recruitment of mitotic centrosome proteins and complexes	11	80	0.72	0.0025	9606.ENSP00000248437,9606.ENSP00000264335,9606.ENSP00000306330,9606.ENSP00000309591,9606.ENSP00000324804,9606.ENSP00000335153,9606.ENSP00000341289,9606.ENSP00000348965,9606.ENSP00000354791,9606.ENSP00000358921,9606.ENSP00000408910	TUBA4A,YWHAE,YWHAG,PRKACA,PPP2R1A,HSP90AA1,TUBB4B,DYNC1H1,DCTN1,ACTR1A,DCTN2
HSA-8856688	Golgi-to-ER retrograde transport	14	130	0.61	0.0025	9606.ENSP00000248437,9606.ENSP00000263354,9606.ENSP00000273130,9606.ENSP00000310226,9606.ENSP00000311449,9606.ENSP00000336799,9606.ENSP00000341289,9606.ENSP00000348965,9606.ENSP00000354791,9606.ENSP00000358921,9606.ENSP00000381293,9606.ENSP00000387286,9606.ENSP00000408910,9606.ENSP00000440005	TUBA4A,NAPA,DYNC1LI1,RAB1B,RAB6A,TUBA1B,TUBB4B,DYNC1H1,DCTN1,ACTR1A,NSF,RAB1A,DCTN2,ARF1
HSA-109582	Hemostasis	35	605	0.34	0.0027	9606.ENSP00000205948,9606.ENSP00000211998,9606.ENSP00000225698,9606.ENSP00000248437,9606.ENSP00000263277,9606.ENSP00000265563,9606.ENSP00000305260,9606.ENSP00000309591,9606.ENSP00000312999,9606.ENSP00000316029,9606.ENSP00000324173,9606.ENSP00000324804,9606.ENSP00000333769,9606.ENSP00000336799,9606.ENSP00000336829,9606.ENSP00000341289,9606.ENSP00000346032,9606.ENSP00000349960,9606.ENSP00000355467,…	APOH,VCL,C1QBP,TUBA4A,EHD2,PRKAR2A,GNB2,PRKACA,GNAI2,TLN1,HSPA5,PPP2R1A,BSG,TUBA1B,FGG,TUBB4B,ANXA2,ACTB,SCCPDH,ATP1B1,FLNA,APOOL,AK3,ACTN1,YWHAZ,ITGB1,CD36,PPIA,WDR1,CFL1,ATP2A2,ACTN2,EHD1,GNB1,SERPINB6
HSA-1236974	ER-Phagosome pathway	11	81	0.71	0.0027	9606.ENSP00000261303,9606.ENSP00000261712,9606.ENSP00000264639,9606.ENSP00000300289,9606.ENSP00000309474,9606.ENSP00000310129,9606.ENSP00000310572,9606.ENSP00000391211,9606.ENSP00000396937,9606.ENSP00000399421,9606.ENSP00000481029	PSMC1,PSMD11,PSMD3,PDIA3,PSMD1,PSMD2,PSMC5,PSMC2,PSMD13,CD36,PSMC3
HSA-180585	Vif-mediated degradation of APOBEC3G	9	52	0.82	0.0027	9606.ENSP00000261303,9606.ENSP00000261712,9606.ENSP00000264639,9606.ENSP00000309474,9606.ENSP00000310129,9606.ENSP00000310572,9606.ENSP00000391211,9606.ENSP00000396937,9606.ENSP00000481029	PSMC1,PSMD11,PSMD3,PSMD1,PSMD2,PSMC5,PSMC2,PSMD13,PSMC3
HSA-390471	Association of TriC/CCT with target proteins during biosynthesis	8	39	0.89	0.0027	9606.ENSP00000258091,9606.ENSP00000275603,9606.ENSP00000280326,9606.ENSP00000286788,9606.ENSP00000295688,9606.ENSP00000299300,9606.ENSP00000317334,9606.ENSP00000377958	CCT7,CCT6A,CCT5,CCT8,CCT3,CCT2,TCP1,CCT4
HSA-8941858	Regulation of RUNX3 expression and activity	9	52	0.82	0.0027	9606.ENSP00000261303,9606.ENSP00000261712,9606.ENSP00000264639,9606.ENSP00000309474,9606.ENSP00000310129,9606.ENSP00000310572,9606.ENSP00000391211,9606.ENSP00000396937,9606.ENSP00000481029	PSMC1,PSMD11,PSMD3,PSMD1,PSMD2,PSMC5,PSMC2,PSMD13,PSMC3
HSA-174113	SCF-beta-TrCP mediated degradation of Emi1	9	53	0.81	0.0031	9606.ENSP00000261303,9606.ENSP00000261712,9606.ENSP00000264639,9606.ENSP00000309474,9606.ENSP00000310129,9606.ENSP00000310572,9606.ENSP00000391211,9606.ENSP00000396937,9606.ENSP00000481029	PSMC1,PSMD11,PSMD3,PSMD1,PSMD2,PSMC5,PSMC2,PSMD13,PSMC3
HSA-4641257	Degradation of AXIN	9	53	0.81	0.0031	9606.ENSP00000261303,9606.ENSP00000261712,9606.ENSP00000264639,9606.ENSP00000309474,9606.ENSP00000310129,9606.ENSP00000310572,9606.ENSP00000391211,9606.ENSP00000396937,9606.ENSP00000481029	PSMC1,PSMD11,PSMD3,PSMD1,PSMD2,PSMC5,PSMC2,PSMD13,PSMC3
HSA-8854050	FBXL7 down-regulates AURKA during mitotic entry and in early mitosis	9	53	0.81	0.0031	9606.ENSP00000261303,9606.ENSP00000261712,9606.ENSP00000264639,9606.ENSP00000309474,9606.ENSP00000310129,9606.ENSP00000310572,9606.ENSP00000391211,9606.ENSP00000396937,9606.ENSP00000481029	PSMC1,PSMD11,PSMD3,PSMD1,PSMD2,PSMC5,PSMC2,PSMD13,PSMC3
HSA-373760	L1CAM interactions	13	119	0.62	0.0039	9606.ENSP00000248437,9606.ENSP00000258341,9606.ENSP00000280772,9606.ENSP00000309539,9606.ENSP00000336799,9606.ENSP00000341289,9606.ENSP00000349259,9606.ENSP00000349960,9606.ENSP00000361824,9606.ENSP00000362014,9606.ENSP00000379350,9606.ENSP00000432083,9606.ENSP00000480132	TUBA4A,LAMC1,ANK3,DPYSL2,TUBA1B,TUBB4B,SPTBN1,ACTB,SPTAN1,DNM1,ITGB1,HSPA8,NCAM1
HSA-4641258	Degradation of DVL	9	55	0.79	0.0039	9606.ENSP00000261303,9606.ENSP00000261712,9606.ENSP00000264639,9606.ENSP00000309474,9606.ENSP00000310129,9606.ENSP00000310572,9606.ENSP00000391211,9606.ENSP00000396937,9606.ENSP00000481029	PSMC1,PSMD11,PSMD3,PSMD1,PSMD2,PSMC5,PSMC2,PSMD13,PSMC3
HSA-2132295	MHC class II antigen presentation	13	120	0.62	0.0042	9606.ENSP00000247461,9606.ENSP00000248437,9606.ENSP00000265062,9606.ENSP00000273130,9606.ENSP00000289228,9606.ENSP00000336799,9606.ENSP00000341289,9606.ENSP00000348965,9606.ENSP00000354791,9606.ENSP00000358921,9606.ENSP00000362014,9606.ENSP00000408910,9606.ENSP00000440005	CANX,TUBA4A,RAB7A,DYNC1LI1,ACTR1B,TUBA1B,TUBB4B,DYNC1H1,DCTN1,ACTR1A,DNM1,DCTN2,ARF1
HSA-447115	Interleukin-12 family signaling	9	56	0.79	0.0043	9606.ENSP00000247461,9606.ENSP00000297185,9606.ENSP00000317334,9606.ENSP00000327801,9606.ENSP00000346032,9606.ENSP00000419425,9606.ENSP00000432660,9606.ENSP00000440005,9606.ENSP00000449328	CANX,HSPA9,TCP1,P4HB,ANXA2,PPIA,CFL1,ARF1,RPLP0
HSA-8939902	Regulation of RUNX2 expression and activity	10	71	0.73	0.0044	9606.ENSP00000261303,9606.ENSP00000261712,9606.ENSP00000264639,9606.ENSP00000309474,9606.ENSP00000310129,9606.ENSP00000310572,9606.ENSP00000324806,9606.ENSP00000391211,9606.ENSP00000396937,9606.ENSP00000481029	PSMC1,PSMD11,PSMD3,PSMD1,PSMD2,PSMC5,GSK3B,PSMC2,PSMD13,PSMC3
HSA-5687128	MAPK6/MAPK4 signaling	11	87	0.68	0.0045	9606.ENSP00000248553,9606.ENSP00000261303,9606.ENSP00000261712,9606.ENSP00000264639,9606.ENSP00000309474,9606.ENSP00000309591,9606.ENSP00000310129,9606.ENSP00000310572,9606.ENSP00000391211,9606.ENSP00000396937,9606.ENSP00000481029	HSPB1,PSMC1,PSMD11,PSMD3,PSMD1,PRKACA,PSMD2,PSMC5,PSMC2,PSMD13,PSMC3
HSA-5676590	NIK-->noncanonical NF-kB signaling	9	57	0.78	0.0048	9606.ENSP00000261303,9606.ENSP00000261712,9606.ENSP00000264639,9606.ENSP00000309474,9606.ENSP00000310129,9606.ENSP00000310572,9606.ENSP00000391211,9606.ENSP00000396937,9606.ENSP00000481029	PSMC1,PSMD11,PSMD3,PSMD1,PSMD2,PSMC5,PSMC2,PSMD13,PSMC3
HSA-68827	CDT1 association with the CDC6:ORC:origin complex	9	57	0.78	0.0048	9606.ENSP00000261303,9606.ENSP00000261712,9606.ENSP00000264639,9606.ENSP00000309474,9606.ENSP00000310129,9606.ENSP00000310572,9606.ENSP00000391211,9606.ENSP00000396937,9606.ENSP00000481029	PSMC1,PSMD11,PSMD3,PSMD1,PSMD2,PSMC5,PSMC2,PSMD13,PSMC3
HSA-77348	Beta oxidation of octanoyl-CoA to hexanoyl-CoA	4	5	1.48	0.0051	9606.ENSP00000325136,9606.ENSP00000357535,9606.ENSP00000359871,9606.ENSP00000474560	HADHB,ECHS1,ACADM,HADH
HSA-77350	Beta oxidation of hexanoyl-CoA to butanoyl-CoA	4	5	1.48	0.0051	9606.ENSP00000242592,9606.ENSP00000325136,9606.ENSP00000357535,9606.ENSP00000474560	ACADS,HADHB,ECHS1,HADH
HSA-187577	SCF(Skp2)-mediated degradation of p27/p21	9	58	0.77	0.0052	9606.ENSP00000261303,9606.ENSP00000261712,9606.ENSP00000264639,9606.ENSP00000309474,9606.ENSP00000310129,9606.ENSP00000310572,9606.ENSP00000391211,9606.ENSP00000396937,9606.ENSP00000481029	PSMC1,PSMD11,PSMD3,PSMD1,PSMD2,PSMC5,PSMC2,PSMD13,PSMC3
HSA-3371556	Cellular response to heat stress	11	89	0.67	0.0052	9606.ENSP00000264335,9606.ENSP00000297185,9606.ENSP00000324173,9606.ENSP00000324806,9606.ENSP00000335153,9606.ENSP00000339063,9606.ENSP00000339740,9606.ENSP00000351777,9606.ENSP00000360609,9606.ENSP00000432083,9606.ENSP00000433560	YWHAE,HSPA9,HSPA5,GSK3B,HSP90AA1,EEF1A1,CAMK2D,VCP,HSP90AB1,HSPA8,CRYAB
HSA-5607761	Dectin-1 mediated noncanonical NF-kB signaling	9	58	0.77	0.0052	9606.ENSP00000261303,9606.ENSP00000261712,9606.ENSP00000264639,9606.ENSP00000309474,9606.ENSP00000310129,9606.ENSP00000310572,9606.ENSP00000391211,9606.ENSP00000396937,9606.ENSP00000481029	PSMC1,PSMD11,PSMD3,PSMD1,PSMD2,PSMC5,PSMC2,PSMD13,PSMC3
HSA-3371511	HSF1 activation	5	12	1.2	0.0053	9606.ENSP00000264335,9606.ENSP00000335153,9606.ENSP00000339063,9606.ENSP00000351777,9606.ENSP00000360609	YWHAE,HSP90AA1,EEF1A1,VCP,HSP90AB1
HSA-71064	Lysine catabolism	5	12	1.2	0.0053	9606.ENSP00000205402,9606.ENSP00000222214,9606.ENSP00000222673,9606.ENSP00000335304,9606.ENSP00000387123	DLD,GCDH,OGDH,DLST,ALDH7A1
HSA-6802946	Signaling by moderate kinase activity BRAF mutants	8	45	0.83	0.0057	9606.ENSP00000211998,9606.ENSP00000261313,9606.ENSP00000316029,9606.ENSP00000336829,9606.ENSP00000339740,9606.ENSP00000349960,9606.ENSP00000361930,9606.ENSP00000479488	VCL,PEBP1,TLN1,FGG,CAMK2D,ACTB,YWHAB,PHB
HSA-6802955	Paradoxical activation of RAF signaling by kinase inactive BRAF	8	45	0.83	0.0057	9606.ENSP00000211998,9606.ENSP00000261313,9606.ENSP00000316029,9606.ENSP00000336829,9606.ENSP00000339740,9606.ENSP00000349960,9606.ENSP00000361930,9606.ENSP00000479488	VCL,PEBP1,TLN1,FGG,CAMK2D,ACTB,YWHAB,PHB
HSA-9649948	Signaling downstream of RAS mutants	8	45	0.83	0.0057	9606.ENSP00000211998,9606.ENSP00000261313,9606.ENSP00000316029,9606.ENSP00000336829,9606.ENSP00000339740,9606.ENSP00000349960,9606.ENSP00000361930,9606.ENSP00000479488	VCL,PEBP1,TLN1,FGG,CAMK2D,ACTB,YWHAB,PHB
HSA-5620922	BBSome-mediated cargo-targeting to cilium	6	22	1.02	0.0063	9606.ENSP00000280326,9606.ENSP00000286788,9606.ENSP00000295688,9606.ENSP00000299300,9606.ENSP00000317334,9606.ENSP00000377958	CCT5,CCT8,CCT3,CCT2,TCP1,CCT4
HSA-9020591	Interleukin-12 signaling	8	46	0.82	0.0063	9606.ENSP00000297185,9606.ENSP00000317334,9606.ENSP00000327801,9606.ENSP00000346032,9606.ENSP00000419425,9606.ENSP00000432660,9606.ENSP00000440005,9606.ENSP00000449328	HSPA9,TCP1,P4HB,ANXA2,PPIA,CFL1,ARF1,RPLP0
HSA-9613829	Chaperone Mediated Autophagy	6	22	1.02	0.0063	9606.ENSP00000335153,9606.ENSP00000339063,9606.ENSP00000360609,9606.ENSP00000418770,9606.ENSP00000432083,9606.ENSP00000446007	HSP90AA1,EEF1A1,HSP90AB1,PARK7,HSPA8,VIM
HSA-382551	Transport of small molecules	38	721	0.3	0.0067	9606.ENSP00000252486,9606.ENSP00000261303,9606.ENSP00000261712,9606.ENSP00000264639,9606.ENSP00000265333,9606.ENSP00000265563,9606.ENSP00000269143,9606.ENSP00000276461,9606.ENSP00000281456,9606.ENSP00000300900,9606.ENSP00000305260,9606.ENSP00000305653,9606.ENSP00000309474,9606.ENSP00000309591,9606.ENSP00000310129,9606.ENSP00000310572,9606.ENSP00000327801,9606.ENSP00000333769,9606.ENSP00000339740,…	APOE,PSMC1,PSMD11,PSMD3,VDAC1,PRKAR2A,AFG3L2,ERLIN2,SLC25A4,CA4,GNB2,LETM1,PSMD1,PRKACA,PSMD2,PSMC5,P4HB,BSG,CAMK2D,STOML2,APOA4,VCP,TFRC,ATP1A2,RYR2,ATP1B1,VDAC2,MB,PSMC2,PSMD13,VDAC3,ATP2A2,PHB2,CAND1,ATP1A1,PHB,PSMC3,GNB1
HSA-75035	Chk1/Chk2(Cds1) mediated inactivation of Cyclin B:Cdk1 complex	5	13	1.17	0.0068	9606.ENSP00000264335,9606.ENSP00000306330,9606.ENSP00000361930,9606.ENSP00000371267,9606.ENSP00000379287	YWHAE,YWHAG,YWHAB,YWHAQ,YWHAZ
HSA-174084	Autodegradation of Cdh1 by Cdh1:APC/C	9	61	0.75	0.0069	9606.ENSP00000261303,9606.ENSP00000261712,9606.ENSP00000264639,9606.ENSP00000309474,9606.ENSP00000310129,9606.ENSP00000310572,9606.ENSP00000391211,9606.ENSP00000396937,9606.ENSP00000481029	PSMC1,PSMD11,PSMD3,PSMD1,PSMD2,PSMC5,PSMC2,PSMD13,PSMC3
HSA-4608870	Asymmetric localization of PCP proteins	9	62	0.74	0.0075	9606.ENSP00000261303,9606.ENSP00000261712,9606.ENSP00000264639,9606.ENSP00000309474,9606.ENSP00000310129,9606.ENSP00000310572,9606.ENSP00000391211,9606.ENSP00000396937,9606.ENSP00000481029	PSMC1,PSMD11,PSMD3,PSMD1,PSMD2,PSMC5,PSMC2,PSMD13,PSMC3
HSA-5689603	UCH proteinases	11	94	0.65	0.0075	9606.ENSP00000261303,9606.ENSP00000261712,9606.ENSP00000264639,9606.ENSP00000309474,9606.ENSP00000310129,9606.ENSP00000310572,9606.ENSP00000349960,9606.ENSP00000367022,9606.ENSP00000391211,9606.ENSP00000396937,9606.ENSP00000481029	PSMC1,PSMD11,PSMD3,PSMD1,PSMD2,PSMC5,ACTB,HIST1H2AC,PSMC2,PSMD13,PSMC3
HSA-77288	Mitochondrial fatty acid beta-oxidation of unsaturated fatty acids	4	6	1.4	0.0075	9606.ENSP00000220764,9606.ENSP00000301729,9606.ENSP00000325136,9606.ENSP00000359871	DECR1,ECI1,HADHB,ACADM
HSA-77346	Beta oxidation of decanoyl-CoA to octanoyl-CoA-CoA	4	6	1.4	0.0075	9606.ENSP00000325136,9606.ENSP00000357535,9606.ENSP00000359871,9606.ENSP00000474560	HADHB,ECHS1,ACADM,HADH
HSA-1234176	Oxygen-dependent proline hydroxylation of Hypoxia-inducible Factor Alpha	9	63	0.74	0.0084	9606.ENSP00000261303,9606.ENSP00000261712,9606.ENSP00000264639,9606.ENSP00000309474,9606.ENSP00000310129,9606.ENSP00000310572,9606.ENSP00000391211,9606.ENSP00000396937,9606.ENSP00000481029	PSMC1,PSMD11,PSMD3,PSMD1,PSMD2,PSMC5,PSMC2,PSMD13,PSMC3
HSA-1168372	Downstream signaling events of B Cell Receptor (BCR)	10	79	0.68	0.0085	9606.ENSP00000261303,9606.ENSP00000261712,9606.ENSP00000264639,9606.ENSP00000309474,9606.ENSP00000310129,9606.ENSP00000310572,9606.ENSP00000391211,9606.ENSP00000396937,9606.ENSP00000419425,9606.ENSP00000481029	PSMC1,PSMD11,PSMD3,PSMD1,PSMD2,PSMC5,PSMC2,PSMD13,PPIA,PSMC3
HSA-1474244	Extracellular matrix organization	21	301	0.42	0.0085	9606.ENSP00000052754,9606.ENSP00000258341,9606.ENSP00000266718,9606.ENSP00000300527,9606.ENSP00000323856,9606.ENSP00000325527,9606.ENSP00000327336,9606.ENSP00000327801,9606.ENSP00000333769,9606.ENSP00000336829,9606.ENSP00000345008,9606.ENSP00000354923,9606.ENSP00000355180,9606.ENSP00000363827,9606.ENSP00000377941,9606.ENSP00000379350,9606.ENSP00000388325,9606.ENSP00000400365,9606.ENSP00000431984,…	DCN,LAMC1,LUM,COL6A2,PLEC,FBN1,BGN,P4HB,BSG,FGG,FBLN5,DMD,COL6A1,HSPG2,ACTN1,ITGB1,LAMB2,LAMA2,CAPN1,DAG1,NCAM1
HSA-556833	Metabolism of lipids	38	733	0.3	0.0087	9606.ENSP00000196371,9606.ENSP00000220764,9606.ENSP00000238651,9606.ENSP00000242592,9606.ENSP00000244043,9606.ENSP00000262430,9606.ENSP00000265838,9606.ENSP00000285093,9606.ENSP00000290158,9606.ENSP00000301729,9606.ENSP00000309591,9606.ENSP00000315013,9606.ENSP00000325136,9606.ENSP00000326305,9606.ENSP00000345341,9606.ENSP00000347581,9606.ENSP00000357535,9606.ENSP00000359871,9606.ENSP00000360541,…	OXCT1,DECR1,ACOT2,ACADS,PTGIS,MLYCD,ACAT1,ACAA2,KPNB1,ECI1,PRKACA,CRAT,HADHB,SLC25A20,PTGES2,AGK,ECHS1,ACADM,CPT2,ANKRD1,FABP3,RAB14,HSD17B8,PCCA,ACOT9,ECI2,BDH1,PPP1CB,CPT1B,FHL2,CD36,PNPLA8,PCCB,ACSL1,ACADVL,ARF1,RAN,HADH
HSA-1280215	Cytokine Signaling in Immune system	36	681	0.3	0.0091	9606.ENSP00000247461,9606.ENSP00000254436,9606.ENSP00000261303,9606.ENSP00000261712,9606.ENSP00000264639,9606.ENSP00000290158,9606.ENSP00000293831,9606.ENSP00000297185,9606.ENSP00000299767,9606.ENSP00000309474,9606.ENSP00000309591,9606.ENSP00000310129,9606.ENSP00000310572,9606.ENSP00000316176,9606.ENSP00000317334,9606.ENSP00000324804,9606.ENSP00000327801,9606.ENSP00000335153,9606.ENSP00000339740,…	CANX,TRIM21,PSMC1,PSMD11,PSMD3,KPNB1,EIF4A1,HSPA9,HSP90B1,PSMD1,PRKACA,PSMD2,PSMC5,UBE2N,TCP1,PPP2R1A,P4HB,HSP90AA1,CAMK2D,MAOA,ANXA2,FLNA,ANXA1,YWHAZ,ITGB1,PSMC2,PSMD13,CD36,PPIA,HSPA8,CFL1,ARF1,VIM,RPLP0,NCAM1,PSMC3
HSA-2871837	FCERI mediated NF-kB activation	10	80	0.68	0.0091	9606.ENSP00000261303,9606.ENSP00000261712,9606.ENSP00000264639,9606.ENSP00000309474,9606.ENSP00000310129,9606.ENSP00000310572,9606.ENSP00000316176,9606.ENSP00000391211,9606.ENSP00000396937,9606.ENSP00000481029	PSMC1,PSMD11,PSMD3,PSMD1,PSMD2,PSMC5,UBE2N,PSMC2,PSMD13,PSMC3
HSA-5620912	Anchoring of the basal body to the plasma membrane	11	97	0.64	0.0091	9606.ENSP00000248437,9606.ENSP00000264335,9606.ENSP00000306330,9606.ENSP00000309591,9606.ENSP00000324804,9606.ENSP00000335153,9606.ENSP00000341289,9606.ENSP00000348965,9606.ENSP00000354791,9606.ENSP00000358921,9606.ENSP00000408910	TUBA4A,YWHAE,YWHAG,PRKACA,PPP2R1A,HSP90AA1,TUBB4B,DYNC1H1,DCTN1,ACTR1A,DCTN2
HSA-8939236	RUNX1 regulates transcription of genes involved in differentiation of HSCs	11	97	0.64	0.0091	9606.ENSP00000261303,9606.ENSP00000261712,9606.ENSP00000264639,9606.ENSP00000309474,9606.ENSP00000310129,9606.ENSP00000310572,9606.ENSP00000367022,9606.ENSP00000391211,9606.ENSP00000396937,9606.ENSP00000479169,9606.ENSP00000481029	PSMC1,PSMD11,PSMD3,PSMD1,PSMD2,PSMC5,HIST1H2AC,PSMC2,PSMD13,HIST1H2BH,PSMC3
HSA-1169091	Activation of NF-kappaB in B cells	9	65	0.72	0.0097	9606.ENSP00000261303,9606.ENSP00000261712,9606.ENSP00000264639,9606.ENSP00000309474,9606.ENSP00000310129,9606.ENSP00000310572,9606.ENSP00000391211,9606.ENSP00000396937,9606.ENSP00000481029	PSMC1,PSMD11,PSMD3,PSMD1,PSMD2,PSMC5,PSMC2,PSMD13,PSMC3
HSA-174154	APC/C:Cdc20 mediated degradation of Securin	9	65	0.72	0.0097	9606.ENSP00000261303,9606.ENSP00000261712,9606.ENSP00000264639,9606.ENSP00000309474,9606.ENSP00000310129,9606.ENSP00000310572,9606.ENSP00000391211,9606.ENSP00000396937,9606.ENSP00000481029	PSMC1,PSMD11,PSMD3,PSMD1,PSMD2,PSMC5,PSMC2,PSMD13,PSMC3
HSA-76002	Platelet activation, signaling and aggregation	19	260	0.44	0.0097	9606.ENSP00000205948,9606.ENSP00000211998,9606.ENSP00000248437,9606.ENSP00000305260,9606.ENSP00000312999,9606.ENSP00000316029,9606.ENSP00000324173,9606.ENSP00000336829,9606.ENSP00000355467,9606.ENSP00000358866,9606.ENSP00000362268,9606.ENSP00000377941,9606.ENSP00000379287,9606.ENSP00000399421,9606.ENSP00000419425,9606.ENSP00000427687,9606.ENSP00000432660,9606.ENSP00000443495,9606.ENSP00000481878	APOH,VCL,TUBA4A,GNB2,GNAI2,TLN1,HSPA5,FGG,SCCPDH,FLNA,APOOL,ACTN1,YWHAZ,CD36,PPIA,WDR1,CFL1,ACTN2,GNB1
HSA-3299685	Detoxification of Reactive Oxygen Species	7	37	0.86	0.01	9606.ENSP00000241052,9606.ENSP00000262746,9606.ENSP00000265462,9606.ENSP00000298510,9606.ENSP00000301522,9606.ENSP00000327801,9606.ENSP00000342026	CAT,PRDX1,PRDX5,PRDX3,PRDX2,P4HB,PRDX6
HSA-8950505	Gene and protein expression by JAK-STAT signaling after Interleukin-12 stimulation	7	37	0.86	0.01	9606.ENSP00000297185,9606.ENSP00000317334,9606.ENSP00000346032,9606.ENSP00000419425,9606.ENSP00000432660,9606.ENSP00000440005,9606.ENSP00000449328	HSPA9,TCP1,ANXA2,PPIA,CFL1,ARF1,RPLP0
HSA-111447	Activation of BAD and translocation to mitochondria	5	15	1.1	0.0103	9606.ENSP00000264335,9606.ENSP00000306330,9606.ENSP00000361930,9606.ENSP00000371267,9606.ENSP00000379287	YWHAE,YWHAG,YWHAB,YWHAQ,YWHAZ
HSA-3371599	Defective HLCS causes multiple carboxylase deficiency	4	7	1.34	0.0103	9606.ENSP00000265594,9606.ENSP00000343657,9606.ENSP00000365462,9606.ENSP00000419027	MCCC1,MCCC2,PCCA,PCCB
HSA-5658442	Regulation of RAS by GAPs	9	66	0.72	0.0103	9606.ENSP00000261303,9606.ENSP00000261712,9606.ENSP00000264639,9606.ENSP00000309474,9606.ENSP00000310129,9606.ENSP00000310572,9606.ENSP00000391211,9606.ENSP00000396937,9606.ENSP00000481029	PSMC1,PSMD11,PSMD3,PSMD1,PSMD2,PSMC5,PSMC2,PSMD13,PSMC3
HSA-6802957	Oncogenic MAPK signaling	10	82	0.67	0.0103	9606.ENSP00000211998,9606.ENSP00000261313,9606.ENSP00000316029,9606.ENSP00000336829,9606.ENSP00000339740,9606.ENSP00000347581,9606.ENSP00000349960,9606.ENSP00000361930,9606.ENSP00000378769,9606.ENSP00000479488	VCL,PEBP1,TLN1,FGG,CAMK2D,AGK,ACTB,YWHAB,PPP1CB,PHB
HSA-194315	Signaling by Rho GTPases	26	429	0.36	0.0106	9606.ENSP00000248437,9606.ENSP00000263238,9606.ENSP00000264335,9606.ENSP00000273130,9606.ENSP00000304669,9606.ENSP00000306330,9606.ENSP00000310491,9606.ENSP00000324804,9606.ENSP00000335153,9606.ENSP00000336799,9606.ENSP00000341289,9606.ENSP00000344456,9606.ENSP00000348965,9606.ENSP00000349960,9606.ENSP00000358866,9606.ENSP00000360609,9606.ENSP00000361930,9606.ENSP00000367022,9606.ENSP00000367220,…	TUBA4A,ACTR3,YWHAE,DYNC1LI1,CTNNA1,YWHAG,ARHGAP1,PPP2R1A,HSP90AA1,TUBA1B,TUBB4B,CTNNB1,DYNC1H1,ACTB,FLNA,HSP90AB1,YWHAB,HIST1H2AC,ACTR2,YWHAQ,PPP1CB,YWHAZ,ITGB1,ARPC4,CFL1,HIST1H2BH
HSA-8948751	Regulation of PTEN stability and activity	9	67	0.71	0.0113	9606.ENSP00000261303,9606.ENSP00000261712,9606.ENSP00000264639,9606.ENSP00000309474,9606.ENSP00000310129,9606.ENSP00000310572,9606.ENSP00000391211,9606.ENSP00000396937,9606.ENSP00000481029	PSMC1,PSMD11,PSMD3,PSMD1,PSMD2,PSMC5,PSMC2,PSMD13,PSMC3
HSA-201681	TCF dependent signaling in response to WNT	16	199	0.49	0.0116	9606.ENSP00000261303,9606.ENSP00000261712,9606.ENSP00000264639,9606.ENSP00000290921,9606.ENSP00000309474,9606.ENSP00000310129,9606.ENSP00000310572,9606.ENSP00000324804,9606.ENSP00000324806,9606.ENSP00000344456,9606.ENSP00000367022,9606.ENSP00000379287,9606.ENSP00000391211,9606.ENSP00000396937,9606.ENSP00000479169,9606.ENSP00000481029	PSMC1,PSMD11,PSMD3,CTBP1,PSMD1,PSMD2,PSMC5,PPP2R1A,GSK3B,CTNNB1,HIST1H2AC,YWHAZ,PSMC2,PSMD13,HIST1H2BH,PSMC3
HSA-382556	ABC-family proteins mediated transport	11	101	0.62	0.0116	9606.ENSP00000261303,9606.ENSP00000261712,9606.ENSP00000264639,9606.ENSP00000276461,9606.ENSP00000309474,9606.ENSP00000310129,9606.ENSP00000310572,9606.ENSP00000351777,9606.ENSP00000391211,9606.ENSP00000396937,9606.ENSP00000481029	PSMC1,PSMD11,PSMD3,ERLIN2,PSMD1,PSMD2,PSMC5,VCP,PSMC2,PSMD13,PSMC3
HSA-68949	Orc1 removal from chromatin	9	69	0.7	0.0136	9606.ENSP00000261303,9606.ENSP00000261712,9606.ENSP00000264639,9606.ENSP00000309474,9606.ENSP00000310129,9606.ENSP00000310572,9606.ENSP00000391211,9606.ENSP00000396937,9606.ENSP00000481029	PSMC1,PSMD11,PSMD3,PSMD1,PSMD2,PSMC5,PSMC2,PSMD13,PSMC3
HSA-8982491	Glycogen metabolism	6	27	0.93	0.0136	9606.ENSP00000216962,9606.ENSP00000294724,9606.ENSP00000317904,9606.ENSP00000338703,9606.ENSP00000340736,9606.ENSP00000360124	PYGB,AGL,GYS1,UGP2,GYG1,PGM1
HSA-69620	Cell Cycle Checkpoints	19	269	0.43	0.0137	9606.ENSP00000261303,9606.ENSP00000261712,9606.ENSP00000264335,9606.ENSP00000264639,9606.ENSP00000273130,9606.ENSP00000306330,9606.ENSP00000309474,9606.ENSP00000310129,9606.ENSP00000310572,9606.ENSP00000316176,9606.ENSP00000324804,9606.ENSP00000348965,9606.ENSP00000361930,9606.ENSP00000371267,9606.ENSP00000379287,9606.ENSP00000391211,9606.ENSP00000396937,9606.ENSP00000479169,9606.ENSP00000481029	PSMC1,PSMD11,YWHAE,PSMD3,DYNC1LI1,YWHAG,PSMD1,PSMD2,PSMC5,UBE2N,PPP2R1A,DYNC1H1,YWHAB,YWHAQ,YWHAZ,PSMC2,PSMD13,HIST1H2BH,PSMC3
HSA-5578775	Ion homeostasis	8	54	0.75	0.014	9606.ENSP00000309591,9606.ENSP00000339740,9606.ENSP00000341838,9606.ENSP00000354490,9606.ENSP00000355533,9606.ENSP00000356790,9606.ENSP00000440045,9606.ENSP00000445306	PRKACA,CAMK2D,TNNI3,ATP1A2,RYR2,ATP1B1,ATP2A2,ATP1A1
HSA-2142789	Ubiquinol biosynthesis	4	8	1.28	0.0142	9606.ENSP00000254759,9606.ENSP00000262507,9606.ENSP00000288532,9606.ENSP00000333946	COQ3,COQ9,COQ5,COQ6
HSA-3858494	Beta-catenin independent WNT signaling	13	142	0.54	0.0144	9606.ENSP00000261303,9606.ENSP00000261712,9606.ENSP00000264639,9606.ENSP00000305260,9606.ENSP00000309415,9606.ENSP00000309474,9606.ENSP00000310129,9606.ENSP00000310572,9606.ENSP00000344456,9606.ENSP00000391211,9606.ENSP00000396937,9606.ENSP00000481029,9606.ENSP00000481878	PSMC1,PSMD11,PSMD3,GNB2,CLTB,PSMD1,PSMD2,PSMC5,CTNNB1,PSMC2,PSMD13,PSMC3,GNB1
HSA-174184	Cdc20:Phospho-APC/C mediated degradation of Cyclin A	9	70	0.69	0.0145	9606.ENSP00000261303,9606.ENSP00000261712,9606.ENSP00000264639,9606.ENSP00000309474,9606.ENSP00000310129,9606.ENSP00000310572,9606.ENSP00000391211,9606.ENSP00000396937,9606.ENSP00000481029	PSMC1,PSMD11,PSMD3,PSMD1,PSMD2,PSMC5,PSMC2,PSMD13,PSMC3
HSA-69017	CDK-mediated phosphorylation and removal of Cdc6	9	70	0.69	0.0145	9606.ENSP00000261303,9606.ENSP00000261712,9606.ENSP00000264639,9606.ENSP00000309474,9606.ENSP00000310129,9606.ENSP00000310572,9606.ENSP00000391211,9606.ENSP00000396937,9606.ENSP00000481029	PSMC1,PSMD11,PSMD3,PSMD1,PSMD2,PSMC5,PSMC2,PSMD13,PSMC3
HSA-2467813	Separation of Sister Chromatids	15	184	0.49	0.0152	9606.ENSP00000248437,9606.ENSP00000261303,9606.ENSP00000261712,9606.ENSP00000264639,9606.ENSP00000273130,9606.ENSP00000309474,9606.ENSP00000310129,9606.ENSP00000310572,9606.ENSP00000324804,9606.ENSP00000336799,9606.ENSP00000341289,9606.ENSP00000348965,9606.ENSP00000391211,9606.ENSP00000396937,9606.ENSP00000481029	TUBA4A,PSMC1,PSMD11,PSMD3,DYNC1LI1,PSMD1,PSMD2,PSMC5,PPP2R1A,TUBA1B,TUBB4B,DYNC1H1,PSMC2,PSMD13,PSMC3
HSA-68882	Mitotic Anaphase	17	227	0.45	0.0152	9606.ENSP00000248437,9606.ENSP00000261303,9606.ENSP00000261712,9606.ENSP00000264639,9606.ENSP00000273130,9606.ENSP00000290158,9606.ENSP00000309474,9606.ENSP00000310129,9606.ENSP00000310572,9606.ENSP00000324804,9606.ENSP00000336799,9606.ENSP00000341289,9606.ENSP00000348965,9606.ENSP00000391211,9606.ENSP00000396937,9606.ENSP00000446215,9606.ENSP00000481029	TUBA4A,PSMC1,PSMD11,PSMD3,DYNC1LI1,KPNB1,PSMD1,PSMD2,PSMC5,PPP2R1A,TUBA1B,TUBB4B,DYNC1H1,PSMC2,PSMD13,RAN,PSMC3
HSA-174178	APC/C:Cdh1 mediated degradation of Cdc20 and other APC/C:Cdh1 targeted proteins in late mitosis/early G1	9	71	0.68	0.0156	9606.ENSP00000261303,9606.ENSP00000261712,9606.ENSP00000264639,9606.ENSP00000309474,9606.ENSP00000310129,9606.ENSP00000310572,9606.ENSP00000391211,9606.ENSP00000396937,9606.ENSP00000481029	PSMC1,PSMD11,PSMD3,PSMD1,PSMD2,PSMC5,PSMC2,PSMD13,PSMC3
HSA-195721	Signaling by WNT	20	296	0.41	0.0156	9606.ENSP00000261303,9606.ENSP00000261712,9606.ENSP00000264639,9606.ENSP00000290921,9606.ENSP00000299138,9606.ENSP00000305260,9606.ENSP00000309415,9606.ENSP00000309474,9606.ENSP00000310129,9606.ENSP00000310572,9606.ENSP00000324804,9606.ENSP00000324806,9606.ENSP00000344456,9606.ENSP00000367022,9606.ENSP00000379287,9606.ENSP00000391211,9606.ENSP00000396937,9606.ENSP00000479169,9606.ENSP00000481029,…	PSMC1,PSMD11,PSMD3,CTBP1,VPS35,GNB2,CLTB,PSMD1,PSMD2,PSMC5,PPP2R1A,GSK3B,CTNNB1,HIST1H2AC,YWHAZ,PSMC2,PSMD13,HIST1H2BH,PSMC3,GNB1
HSA-8957275	Post-translational protein phosphorylation	11	107	0.59	0.017	9606.ENSP00000215909,9606.ENSP00000252486,9606.ENSP00000258341,9606.ENSP00000269141,9606.ENSP00000299767,9606.ENSP00000325527,9606.ENSP00000327801,9606.ENSP00000336829,9606.ENSP00000367265,9606.ENSP00000385385,9606.ENSP00000388325	LGALS1,APOE,LAMC1,CDH2,HSP90B1,FBN1,P4HB,FGG,CKAP4,PDIA6,LAMB2
HSA-4086400	PCP/CE pathway	10	90	0.63	0.0183	9606.ENSP00000261303,9606.ENSP00000261712,9606.ENSP00000264639,9606.ENSP00000309415,9606.ENSP00000309474,9606.ENSP00000310129,9606.ENSP00000310572,9606.ENSP00000391211,9606.ENSP00000396937,9606.ENSP00000481029	PSMC1,PSMD11,PSMD3,CLTB,PSMD1,PSMD2,PSMC5,PSMC2,PSMD13,PSMC3
HSA-196854	Metabolism of vitamins and cofactors	15	189	0.48	0.0192	9606.ENSP00000222553,9606.ENSP00000244043,9606.ENSP00000252486,9606.ENSP00000254759,9606.ENSP00000262507,9606.ENSP00000265594,9606.ENSP00000288532,9606.ENSP00000333946,9606.ENSP00000335153,9606.ENSP00000343657,9606.ENSP00000350425,9606.ENSP00000363205,9606.ENSP00000363827,9606.ENSP00000365462,9606.ENSP00000419027	NAMPT,PTGIS,APOE,COQ3,COQ9,MCCC1,COQ5,COQ6,HSP90AA1,MCCC2,APOA4,NFS1,HSPG2,PCCA,PCCB
HSA-202424	Downstream TCR signaling	10	91	0.62	0.0197	9606.ENSP00000261303,9606.ENSP00000261712,9606.ENSP00000264639,9606.ENSP00000309474,9606.ENSP00000310129,9606.ENSP00000310572,9606.ENSP00000316176,9606.ENSP00000391211,9606.ENSP00000396937,9606.ENSP00000481029	PSMC1,PSMD11,PSMD3,PSMD1,PSMD2,PSMC5,UBE2N,PSMC2,PSMD13,PSMC3
HSA-5362517	Signaling by Retinoic Acid	7	43	0.79	0.0197	9606.ENSP00000205402,9606.ENSP00000227868,9606.ENSP00000280346,9606.ENSP00000307241,9606.ENSP00000376352,9606.ENSP00000379011,9606.ENSP00000420927	DLD,PDHX,DLAT,PDHB,PDK1,CPT1B,PDK2
HSA-5626467	RHO GTPases activate IQGAPs	6	30	0.88	0.0203	9606.ENSP00000248437,9606.ENSP00000304669,9606.ENSP00000336799,9606.ENSP00000341289,9606.ENSP00000344456,9606.ENSP00000349960	TUBA4A,CTNNA1,TUBA1B,TUBB4B,CTNNB1,ACTB
HSA-3000171	Non-integrin membrane-ECM interactions	8	59	0.71	0.0221	9606.ENSP00000258341,9606.ENSP00000354923,9606.ENSP00000363827,9606.ENSP00000377941,9606.ENSP00000379350,9606.ENSP00000388325,9606.ENSP00000400365,9606.ENSP00000442600	LAMC1,DMD,HSPG2,ACTN1,ITGB1,LAMB2,LAMA2,DAG1
HSA-8978934	Metabolism of cofactors	5	19	1	0.0223	9606.ENSP00000254759,9606.ENSP00000262507,9606.ENSP00000288532,9606.ENSP00000333946,9606.ENSP00000335153	COQ3,COQ9,COQ5,COQ6,HSP90AA1
HSA-8878159	Transcriptional regulation by RUNX3	10	93	0.61	0.0225	9606.ENSP00000261303,9606.ENSP00000261712,9606.ENSP00000264639,9606.ENSP00000309474,9606.ENSP00000310129,9606.ENSP00000310572,9606.ENSP00000344456,9606.ENSP00000391211,9606.ENSP00000396937,9606.ENSP00000481029	PSMC1,PSMD11,PSMD3,PSMD1,PSMD2,PSMC5,CTNNB1,PSMC2,PSMD13,PSMC3
HSA-5607764	CLEC7A (Dectin-1) signaling	10	96	0.6	0.0281	9606.ENSP00000261303,9606.ENSP00000261712,9606.ENSP00000264639,9606.ENSP00000309474,9606.ENSP00000310129,9606.ENSP00000310572,9606.ENSP00000316176,9606.ENSP00000391211,9606.ENSP00000396937,9606.ENSP00000481029	PSMC1,PSMD11,PSMD3,PSMD1,PSMD2,PSMC5,UBE2N,PSMC2,PSMD13,PSMC3
HSA-2029482	Regulation of actin dynamics for phagocytic cup formation	8	62	0.69	0.0293	9606.ENSP00000263238,9606.ENSP00000335153,9606.ENSP00000349960,9606.ENSP00000352834,9606.ENSP00000360609,9606.ENSP00000367220,9606.ENSP00000388169,9606.ENSP00000432660	ACTR3,HSP90AA1,ACTB,MYO1C,HSP90AB1,ACTR2,ARPC4,CFL1
HSA-418990	Adherens junctions interactions	6	33	0.84	0.031	9606.ENSP00000268613,9606.ENSP00000269141,9606.ENSP00000304669,9606.ENSP00000344456,9606.ENSP00000349960,9606.ENSP00000377508	CDH13,CDH2,CTNNA1,CTNNB1,ACTB,JUP
HSA-5625740	RHO GTPases activate PKNs	8	63	0.68	0.032	9606.ENSP00000264335,9606.ENSP00000306330,9606.ENSP00000361930,9606.ENSP00000367022,9606.ENSP00000371267,9606.ENSP00000378769,9606.ENSP00000379287,9606.ENSP00000479169	YWHAE,YWHAG,YWHAB,HIST1H2AC,YWHAQ,PPP1CB,YWHAZ,HIST1H2BH
HSA-196780	Biotin transport and metabolism	4	11	1.14	0.0327	9606.ENSP00000265594,9606.ENSP00000343657,9606.ENSP00000365462,9606.ENSP00000419027	MCCC1,MCCC2,PCCA,PCCB
HSA-9020702	Interleukin-1 signaling	10	99	0.58	0.0345	9606.ENSP00000261303,9606.ENSP00000261712,9606.ENSP00000264639,9606.ENSP00000309474,9606.ENSP00000310129,9606.ENSP00000310572,9606.ENSP00000316176,9606.ENSP00000391211,9606.ENSP00000396937,9606.ENSP00000481029	PSMC1,PSMD11,PSMD3,PSMD1,PSMD2,PSMC5,UBE2N,PSMC2,PSMD13,PSMC3
HSA-8873719	RAB geranylgeranylation	8	64	0.68	0.0346	9606.ENSP00000261263,9606.ENSP00000262646,9606.ENSP00000265062,9606.ENSP00000310226,9606.ENSP00000311449,9606.ENSP00000353444,9606.ENSP00000362946,9606.ENSP00000387286	RAB21,RAB2A,RAB7A,RAB1B,RAB6A,RAB5B,RAB14,RAB1A
HSA-446343	Localization of the PINCH-ILK-PARVIN complex to focal adhesions	3	4	1.46	0.0376	9606.ENSP00000334008,9606.ENSP00000379350,9606.ENSP00000379975	PARVA,ITGB1,ILK
HSA-6802952	Signaling by BRAF and RAF fusions	8	65	0.67	0.0376	9606.ENSP00000211998,9606.ENSP00000261313,9606.ENSP00000316029,9606.ENSP00000336829,9606.ENSP00000339740,9606.ENSP00000347581,9606.ENSP00000349960,9606.ENSP00000361930	VCL,PEBP1,TLN1,FGG,CAMK2D,AGK,ACTB,YWHAB
HSA-77108	Utilization of Ketone Bodies	3	4	1.46	0.0376	9606.ENSP00000196371,9606.ENSP00000265838,9606.ENSP00000376184	OXCT1,ACAT1,BDH1
HSA-5632684	Hedgehog on state	9	83	0.62	0.0399	9606.ENSP00000261303,9606.ENSP00000261712,9606.ENSP00000264639,9606.ENSP00000309474,9606.ENSP00000310129,9606.ENSP00000310572,9606.ENSP00000391211,9606.ENSP00000396937,9606.ENSP00000481029	PSMC1,PSMD11,PSMD3,PSMD1,PSMD2,PSMC5,PSMC2,PSMD13,PSMC3
HSA-9614399	Regulation of localization of FOXO transcription factors	4	12	1.1	0.041	9606.ENSP00000306330,9606.ENSP00000361930,9606.ENSP00000371267,9606.ENSP00000379287	YWHAG,YWHAB,YWHAQ,YWHAZ
HSA-3371571	HSF1-dependent transactivation	5	23	0.92	0.044	9606.ENSP00000335153,9606.ENSP00000339740,9606.ENSP00000360609,9606.ENSP00000432083,9606.ENSP00000433560	HSP90AA1,CAMK2D,HSP90AB1,HSPA8,CRYAB
HSA-6802948	Signaling by high-kinase activity BRAF mutants	6	36	0.8	0.0441	9606.ENSP00000211998,9606.ENSP00000261313,9606.ENSP00000316029,9606.ENSP00000336829,9606.ENSP00000349960,9606.ENSP00000361930	VCL,PEBP1,TLN1,FGG,ACTB,YWHAB
HSA-381426	Regulation of Insulin-like Growth Factor (IGF) transport and uptake by Insulin-like Growth Factor Binding Proteins (IGFBPs)	11	124	0.53	0.0477	9606.ENSP00000215909,9606.ENSP00000252486,9606.ENSP00000258341,9606.ENSP00000269141,9606.ENSP00000299767,9606.ENSP00000325527,9606.ENSP00000327801,9606.ENSP00000336829,9606.ENSP00000367265,9606.ENSP00000385385,9606.ENSP00000388325	LGALS1,APOE,LAMC1,CDH2,HSP90B1,FBN1,P4HB,FGG,CKAP4,PDIA6,LAMB2
HSA-8856828	Clathrin-mediated endocytosis	12	145	0.5	0.049	9606.ENSP00000263238,9606.ENSP00000264896,9606.ENSP00000309415,9606.ENSP00000349960,9606.ENSP00000350512,9606.ENSP00000353224,9606.ENSP00000353444,9606.ENSP00000362014,9606.ENSP00000367220,9606.ENSP00000388169,9606.ENSP00000432083,9606.ENSP00000440945	ACTR3,SCARB2,CLTB,ACTB,COPS5,TFRC,RAB5B,DNM1,ACTR2,ARPC4,HSPA8,PACSIN3
HSA-75153	Apoptotic execution phase	7	52	0.71	0.0493	9606.ENSP00000290158,9606.ENSP00000323856,9606.ENSP00000344456,9606.ENSP00000361824,9606.ENSP00000369129,9606.ENSP00000446007,9606.ENSP00000449089	KPNB1,PLEC,CTNNB1,SPTAN1,DSP,VIM,DNM1L
