# Supplementary material for: Multiomics Approach Reveals an Important Role of BNIP3 in Myocardial Remodeling and the Pathogenesis of Heart Failure with Reduced Ejection Fraction
Source: Cells. 2022 May 6;11(9):1572. doi: 10.3390/cells11091572 (PMC9105187; doi:10.3390/cells11091572)
Supplement: Supplementary file 1 [file cells-11-01572-s001.zip › Excel file S3_Untargeted Metabolomics .xlsx]

## Sheet: ShL vs Sham
KEGG	HMDB	CompoundName	main_class	sub_class	super_class	One-way ANOVA by Tukey (P<0.05)	Difference_ShLuc vs Sham
C06008	HMDB0000491	3-Methyl-2-oxovaleric acid	Keto acids	Short-chain keto acids	Organic acids	2.80431e-06	0.652299
C03065	HMDB0013222	3-Guanidinopropanoic acid	Guanidines	Guanidines	Organic nitrogen compounds	3.9829e-05	-0.998733
#N/A	#N/A	Ala-Gly-Lys	Amino acids and peptides	Tripeptides	Organic acids	4.19245e-05	-1.92462
C07874	HMDB0032386	2-Methylacetophenone	Fatty esters	Wax diesters	Fatty Acyls	5.02794e-05	3.24996
C03725	0	S-Acetylphosphopantetheine	Amino acids and peptides	Amino acids	Organic acids	7.64867e-05	-3.81043
C10607	0	Mycosporine	Organooxygen compounds	Carbonyl compounds	Organic oxygen compounds	8.28969e-05	-2.51692
#N/A	#N/A	Lys-Ser-Thr	Amino acids and peptides	Tripeptides	Organic acids	9.77607e-05	-1.39438
C06455	0	Hydroxymethylphosphonic acid	Organic phosphonic acids	Organic phosphonic acids	Organic acids	0.000110827	-1.08701
C00016	HMDB0001248	FAD	Flavins	Flavin nucleotides	Nucleic acids	0.00013761	-0.678432
C15205	HMDB0013835	Diisobutyl phthalate	Benzoic acids	Benzoic acid esters	Benzenoids	0.000453732	-0.711221
0	0	DGDG(53:6)	Glycosyldiradylglycerols	DGDG	Glycerolipids	0.000479596	-1.87671
0	HMDB0006582	Lewis a trisaccharide	Fatty acyl glycosides	FA glycosides	Fatty Acyls	0.000664759	-2.56451
C06002	HMDB0002217	Acetoacetic acid	Fatty acids	Oxo FA	Fatty Acyls	0.000672569	0.742638
C06201	0	2,4-Dihydroxy-2-heptenedioic acid	Fatty acids	Dicarboxylic acids	Fatty Acyls	0.000704882	0.957469
C00128	HMDB0001176	Cytidine monophosphate N-acetylneuraminic acid	Pyrimidines	Pyrimidine nucleotide sugars	Nucleic acids	0.000915298	0.348123
C01537	HMDB0031219	Ethyl carbamate	Amino acids and peptides	Carbamate esters	Organic acids	0.00107639	0.640863
0	0	LPI(18:2)	Glycerophosphoinositols	LPI	Glycerophospholipids	0.00125502	-2.98242
#N/A	#N/A	Asp-Cys-Pro	Amino acids and peptides	Tripeptides	Organic acids	0.00129724	-1.76241
C01134	HMDB0001416	Pantetheine 4'-phosphate	Amino acids and peptides	Amino acids	Organic acids	0.00131906	-1.16454
C00049	HMDB0000191	Aspartic acid	Amino acids and peptides	Amino acids	Organic acids	0.00142598	0.644629
0	0	LPS(26:2)	Glycerophosphoserines	LPS	Glycerophospholipids	0.00145601	-1.42005
C00526	HMDB0000012	Deoxyuridine	Pyrimidines	Pyrimidine deoxyribonucleosides	Nucleic acids	0.00149069	0.793091
C08366	0	Sterculic acid	Fatty acids	Carbocyclic FA	Fatty Acyls	0.00161923	-1.51514
#N/A	#N/A	Ala-His	Amino acids and peptides	Dipeptides	Organic acids	0.00171903	-2.36856
0	0	LPI(22:6)	Glycerophosphoinositols	LPI	Glycerophospholipids	0.00174803	-1.12588
C07819	HMDB0014789	Dyphylline	Purines	Xanthines	Nucleic acids	0.00184583	-0.640715
C09783	0	Harpagoside	Isoprenoids	C10 isoprenoids	Prenol Lipids	0.00207093	-1.39125
0	HMDB0011750	Dihydroxyacetone Phosphate Acyl Ester	Ketones	O-acylglycerone-phosphates	Organic oxygen compounds	0.00209144	-1.25313
#N/A	#N/A	Asp-Pro-Ser	Amino acids and peptides	Tripeptides	Organic acids	0.00215149	0.880308
C00064	HMDB0000641	Glutamine	Amino acids and peptides	Amino acids	Organic acids	0.00216212	-0.919966
C06427	HMDB0001388	alpha-Linolenic acid	Fatty acids	Unsaturated FA	Fatty Acyls	0.00229364	-1.63879
0	HMDB0012492	Tetrahydropentoxyline	Harmala alkaloids	Harmala alkaloids	Alkaloids	0.0022978	1.80042
#N/A	#N/A	Asp-Gly-Ser	Amino acids and peptides	Tripeptides	Organic acids	0.00256365	0.287183
C11262	HMDB0015063	Azacitidine	Glycosyl compounds	Glycosylamines	Carbohydrates	0.00283441	-0.992803
0	0	LPI(22:5)	Glycerophosphoinositols	LPI	Glycerophospholipids	0.00303358	-2.26121
C00791	HMDB0000562	Creatinine	Azolines	Imidazolines	Organoheterocyclic compounds	0.00309143	-0.321122
0	0	DG(P-33:3)	Diradylglycerols	O-DAG	Glycerolipids	0.00321676	-1.62341
0	0	LPI(18:3)	Glycerophosphoinositols	LPI	Glycerophospholipids	0.00331067	-1.01039
C02353	HMDB0011616	3',5' cyclic AMP	Purines	Purine ribonucleoside monophosphates	Nucleic acids	0.00336984	-0.866806
0	0	Decadienoyl-CoA	Fatty esters	Acyl CoAs	Fatty Acyls	0.00340358	1.01258
0	0	12-Hydroxyjasmonic acid	Octadecanoids	Jasmonic acids	Fatty Acyls	0.00359134	0.572315
C04225	HMDB0006357	cis-2-Methylaconitate	Carboxylic acids	Tricarboxylic acids	Organic acids	0.00375195	2.26923
0	0	Cer(d34:3(OH))	Ceramides	Cer	Sphingolipids	0.00392948	-2.0896
C18862	0	Hydroprene	Isoprenoids	C15 isoprenoids	Prenol Lipids	0.00395613	-1.72455
C02225	HMDB0000379	2-Methylcitric acid	Carboxylic acids	Tricarboxylic acids	Organic acids	0.00411347	0.932028
C14175	HMDB0094660	Diethyl phthalate	Benzoic acids	Benzoic acid esters	Benzenoids	0.00426971	0.303374
#N/A	#N/A	Cys-Glu-Tyr	Amino acids and peptides	Tripeptides	Organic acids	0.00439111	0.531121
0	0	TG(38:4)	Triradylglycerols	TAG	Glycerolipids	0.00473751	-1.70139
C05422	HMDB0001264	L-Dehydroascorbic acid	Lactones	Gamma butyrolactones	Organoheterocyclic compounds	0.00477889	0.809614
C06624	0	Oxytetracycline	Tetracyclines	Tetracyclines	Polyketides	0.00480359	0.851132
C07646	HMDB0060449	Carboxyphosphamide	Organonitrogen compounds	Nitrogen mustard compounds	Organic nitrogen compounds	0.00531116	0.60481
C16201	0	Naphthalene-1-sulfonic acid	Naphthalenes	Naphthalene sulfonic acids	Benzenoids	0.00532519	-1.38344
C00606	HMDB0060179	3-Sulfino-alanine	Amino acids and peptides	Amino acids	Organic acids	0.00546928	0.663222
0	HMDB0059856	Ethyl 2-pyrrolecarboxylate	Pyrrole carboxylic acids	Pyrrole carboxylic acids	Organoheterocyclic compounds	0.00550999	-0.778778
#N/A	#N/A	Arg-Ile-Ile	Amino acids and peptides	Tripeptides	Organic acids	0.00564542	-1.87603
C00106	HMDB0000300	Uracil	Pyrimidines	Pyrimidines	Nucleic acids	0.00589127	0.375576
0	0	PC(18:1)	Glycerophosphocholines	PC	Glycerophospholipids	0.00590273	-1.9675
0	0	LPS(14:2)	Glycerophosphoserines	LPS	Glycerophospholipids	0.00590562	-1.8904
0	0	CAR(11:2(OH))	Fatty esters	Short-chain acyl carnitines	Fatty Acyls	0.00620318	1.25793
0	0	PI-Cer(d55:2)	Phosphosphingolipids	PI-Cer	Sphingolipids	0.00650007	0.69454
0	0	PC(15:1)	Glycerophosphocholines	PC	Glycerophospholipids	0.00665312	-3.09082
0	HMDB0002015	Cystathionine ketimine	Amino acids and peptides	Amino acids	Organic acids	0.00677682	0.345348
C02350	HMDB0000462	Allantoin	Ureas	Ureides	Organoheterocyclic compounds	0.00703268	0.863906
0	HMDB0013125	CAR(3:0(OH))	Fatty esters	Short-chain acyl carnitines	Fatty Acyls	0.00709988	-0.770268
C02067	HMDB0000767	Pseudouridine	Pyrimidines	Pyrimidine ribonucleosides	Nucleic acids	0.00715418	0.394449
C14825	HMDB0004701	9R,10S-EpOME	Octadecanoids	EpOMEs	Fatty Acyls	0.00815559	-1.62469
C03248	0	Acetylenedicarboxylate	Organic dicarboxylic acids	Organic dicarboxylic acids	Organic acids	0.0082181	0.782171
#N/A	#N/A	Asn-His-Trp	Amino acids and peptides	Tripeptides	Organic acids	0.00836072	-0.978673
C00127	HMDB0003337	Oxidized glutathione	Amino acids and peptides	Peptides	Organic acids	0.00846492	0.336395
C00214	HMDB0000273	Thymidine	Pyrimidines	Pyrimidine deoxyribonucleosides	Nucleic acids	0.00864808	0.58037
0	0	PS(26:2)	Glycerophosphoserines	PS	Glycerophospholipids	0.00867706	-0.744832
C04256	HMDB0001367	N-Acetyl-D-glucosamine 1-phosphate	Monosaccharides	Acylaminosugars	Carbohydrates	0.00873428	2.11784
0	0	PE(22:5)	Glycerophosphoethanolamines	PE	Glycerophospholipids	0.00897855	-2.04695
0	0	Hydroxynonacosatetraenoic acid	Fatty acids	Hydroxy FA	Fatty Acyls	0.00914688	-1.25125
C00018	HMDB0001491	Pyridoxal 5'-phosphate	Pyridine carboxaldehydes	Pyridoxals	Organoheterocyclic compounds	0.00940921	-0.658881
C20273	HMDB0038206	gamma-Muurolene	Isoprenoids	C15 isoprenoids	Prenol Lipids	0.0102762	-1.64728
#N/A	#N/A	Ser-Val	Amino acids and peptides	Dipeptides	Organic acids	0.0103944	-1.06794
0	0	PS(48:5)	Glycerophosphoserines	PS	Glycerophospholipids	0.010443	-0.251148
C02997	HMDB0032055	N-Acetylhistidine	Amino acids and peptides	Amino acids	Organic acids	0.0104528	1.44388
#N/A	#N/A	Asn-Glu-Thr	Amino acids and peptides	Tripeptides	Organic acids	0.0114181	-0.738998
0	0	Cer(d38:3(OH))	Ceramides	Cer	Sphingolipids	0.0115217	-1.30299
0	0	LPS(22:1)	Glycerophosphoserines	LPS	Glycerophospholipids	0.0117016	-1.64021
#N/A	#N/A	2-Methylisoborneol	Isoprenoids	C10 isoprenoids	Prenol Lipids	0.0118438	0.248278
C00111	HMDB0001473	Dihydroxyacetone phosphate	Short-chain acids and derivatives	Short-chain acids and derivatives	Organic acids	0.0120417	-0.78317
0	0	PC(26:3)	Glycerophosphocholines	PC	Glycerophospholipids	0.0120444	-1.2478
#N/A	#N/A	Asn-Gly-His	Amino acids and peptides	Tripeptides	Organic acids	0.0123155	-1.11944
0	0	LPIP(P-18:1)	Glycerophosphoinositols	O-LPIP	Glycerophospholipids	0.0123592	-2.19607
0	HMDB0002320	Imidazolelactic acid	Imidazoles	Imidazolyl carboxylic acids	Organoheterocyclic compounds	0.0127891	0.693852
C12269	HMDB0002393	N-Methyl-D-aspartic acid	Amino acids and peptides	Amino acids	Organic acids	0.0131107	1.00633
#N/A	#N/A	Ala-Glu	Amino acids and peptides	Dipeptides	Organic acids	0.0132743	-1.35487
C08766	0	Harrisonin	Isoprenoids	C30 isoprenoids	Prenol Lipids	0.013692	-0.909974
0	0	LPI(20:4)	Glycerophosphoinositols	LPI	Glycerophospholipids	0.0138185	-1.21373
C09785	0	Iridodial	Isoprenoids	C10 isoprenoids	Prenol Lipids	0.0138449	-2.02682
0	0	PG(18:1)	Glycerophosphoglycerols	PG	Glycerophospholipids	0.0140999	-1.8451
C17601	HMDB0032330	4-Hydroxy-2-butenoic acid gamma-lactone	Furanones	Butenolides	Organoheterocyclic compounds	0.0142822	0.438705
C03878	HMDB0000212	Beta-N-Acetylglucosamine	Monosaccharides	Acylaminosugars	Carbohydrates	0.0149119	-1.58538
C00167	HMDB0000935	UDP-glucuronic acid	Pyrimidines	Pyrimidine ribonucleoside diphosphates	Nucleic acids	0.015016	1.28987
C17002	HMDB0034450	Neocnidilide	Isobenzofurans	Isobenzofurans	Organoheterocyclic compounds	0.0156421	-0.477497
C10793	0	Geranylhydroquinone	Quinones and hydroquinones	Prenylated hydroquinones	Prenol Lipids	0.0157806	-1.37905
0	0	PA(47:6)	Glycerophosphates	PA	Glycerophospholipids	0.0162282	-2.50367
0	0	LPG(30:0)	Glycerophosphoglycerols	LPG	Glycerophospholipids	0.0162837	-1.92358
C11156	0	Triadimefon	Phenols	Phenol ethers	Benzenoids	0.0176052	0.486566
C07254	HMDB0002725	Nandrolone	Steroids	C18 steroids	Sterol Lipids	0.0180332	-0.562371
C09350	0	Bakkenolide A	Isoprenoids	Terpene lactones	Prenol Lipids	0.018574	-0.529469
C10464	HMDB0034145	cis-Rotenolone	Rotenoids	Rotenones	Polyketides	0.0186673	-0.908505
0	0	PC(19:2)	Glycerophosphocholines	PC	Glycerophospholipids	0.0186997	-0.940664
C14876	0	N-Acetyl-S- (2-hydroxyethyl)-cysteine	Amino acids and peptides	Amino acids	Organic acids	0.0190796	0.653201
C10164	HMDB0002243	Picolinic acid	Pyridines	Pyridinecarboxylic acids	Organoheterocyclic compounds	0.0194116	0.327597
C00414	HMDB0003315	Cyclohexanone	Ketones	Cyclohexanones	Organic oxygen compounds	0.01945	0.258095
C13728	0	4-Aminopyridine	Aminopyridines	Aminopyridines	Organoheterocyclic compounds	0.0195232	-0.586994
0	0	PS(27:2)	Glycerophosphoserines	PS	Glycerophospholipids	0.0199869	-0.877516
0	0	PS(26:3)	Glycerophosphoserines	PS	Glycerophospholipids	0.0201794	-1.28423
C19827	HMDB0030995	Colneleic acid	Fatty ethers	Fatty ethers	Fatty Acyls	0.0202324	-1.83546
0	0	LPG(15:0)	Glycerophosphoglycerols	LPG	Glycerophospholipids	0.0203376	-1.78084
#N/A	#N/A	Ala-Thr	Amino acids and peptides	Dipeptides	Organic acids	0.0204492	-0.92972
#N/A	#N/A	His-Ser-Ser	Amino acids and peptides	Tripeptides	Organic acids	0.0207335	-0.392846
C01616	0	Tauropine	Amino acids and peptides	Amino acids	Organic acids	0.0210442	-0.69457
C16525	HMDB0005060	11Z,14Z-Eicosadienoic acid	Fatty acids	Unsaturated FA	Fatty Acyls	0.0213929	-1.26588
0	0	LPS(18:0)	Glycerophosphoserines	LPS	Glycerophospholipids	0.0215256	-0.773854
#N/A	#N/A	Gly-Phe	Amino acids and peptides	Dipeptides	Organic acids	0.0217125	-1.01962
C02185	0	Plastoquinol-1	Quinones and hydroquinones	Ubiquinones	Prenol Lipids	0.0219902	-1.26413
#N/A	#N/A	Cys-Pro	Amino acids and peptides	Dipeptides	Organic acids	0.0223076	-1.44533
C02375	HMDB0041810	4-Chlorocatechol	Benzenediols	Catechols	Benzenoids	0.0225585	0.67321
C10061	HMDB0030724	Euxanthone	Benzopyrans	1-benzopyrans	Organoheterocyclic compounds	0.022761	-0.199236
0	HMDB0034341	Physalin L	Secosterols		Sterol Lipids	0.0231711	-1.18892
C06659	0	Dihydroclavaminic acid	Amino acids and peptides	Amino acids	Organic acids	0.0236357	-0.637666
C04230	HMDB0010382	LPC(16:0)	Glycerophosphocholines	LPC	Glycerophospholipids	0.0237466	-2.16484
0	0	GalCer(d30:3)	Glycosphingolipids	HexCer	Sphingolipids	0.0238331	-0.39563
0	0	LPI(18:1)	Glycerophosphoinositols	LPI	Glycerophospholipids	0.0243075	-1.23655
C16873	0	Bombykol	Fatty alcohols	Fatty alcohols	Fatty Acyls	0.0247434	-0.521355
C09478	0	Auriculoside	Flavonoids	Flavonoid glycosides	Polyketides	0.0248544	-0.764139
0	0	12,14-Pentacosadiynoic acid	Fatty acids	Unsaturated FA	Fatty Acyls	0.0252597	-2.28665
C00118	HMDB0001112	Glyceraldehyde 3-phosphate	Short-chain acids and derivatives	Short-chain acids and derivatives	Organic acids	0.0254035	-0.606445
#N/A	#N/A	Cys-Ser	Amino acids and peptides	Dipeptides	Organic acids	0.0257031	-0.738905
D04632	HMDB0035474	Isopropyl hexadecanoate	Fatty esters	Wax monoesters	Fatty Acyls	0.0258867	-1.41429
C16537	HMDB0000826	Pentadecylic acid	Fatty acids	Saturated FA	Fatty Acyls	0.0260567	0.463288
#N/A	#N/A	Ala-Asp-Ser	Amino acids and peptides	Tripeptides	Organic acids	0.0262379	0.608644
0	0	TG(36:1)	Triradylglycerols	TAG	Glycerolipids	0.0263931	-1.63169
0	0	Cer(d26:0(OH))	Ceramides	DHCer	Sphingolipids	0.0264595	-0.340596
C09715	HMDB0035593	Rishitin	Alcohols and polyols	1,2-diols	Organic oxygen compounds	0.0278471	-0.167267
#N/A	#N/A	Ala-Ala-Glu	Amino acids and peptides	Tripeptides	Organic acids	0.0281462	0.463946
#N/A	#N/A	Asn-Asp-Ser	Amino acids and peptides	Tripeptides	Organic acids	0.0288915	-0.664318
C05131	HMDB0002331	Imidazoleacetic acid riboside	Imidazoles	1-ribosyl-imidazolecarboxamides	Nucleic acids	0.0292458	1.08441
C02504	HMDB0000402	2-Isopropylmalic acid	Fatty acids	Hydroxy FA	Fatty Acyls	0.0294583	-0.262135
C18041	HMDB0060408	20S-Hydroxy-5alpha-pregnan-3-one	Steroids	C21 steroids	Sterol Lipids	0.0294787	-0.767027
C05570	HMDB0003045	Ergothioneine	Amino acids and peptides	Amino acids	Organic acids	0.0295702	-0.586457
C00455	HMDB0000229	Nicotinamide ribotide	Nicotinamides	Nicotinamide nucleotides	Nucleic acids	0.030996	-0.346131
0	0	CerP(d25:2(OH))	Ceramides	Cer-1-P	Sphingolipids	0.0316574	-1.20447
0	0	Clavirin I	Eicosanoids	Clavulones	Fatty Acyls	0.0320243	-1.35746
0	HMDB0000560	5,8-Tetradecadienoic acid	Fatty acids	Unsaturated FA	Fatty Acyls	0.0324706	-1.50085
0	0	LPC(15:1)	Glycerophosphocholines	LPC	Glycerophospholipids	0.0337829	-1.20931
0	0	Cer(t25:0)	Ceramides	PhytoCer	Sphingolipids	0.0339473	-1.05922
0	0	2-Pentadecenoic acid	Fatty acids	Unsaturated FA	Fatty Acyls	0.0348834	-0.818369
0	HMDB0002207	3-Hydroxyisoheptanoic acid	Fatty acids	Hydroxy FA	Fatty Acyls	0.0355792	-0.469884
0	HMDB0028772	Cys-Cys	Amino acids and peptides	Dipeptides	Organic acids	0.0357879	0.856202
C02170	HMDB0000202	Methylmalonic acid	Organic dicarboxylic acids	Organic dicarboxylic acids	Organic acids	0.036435	0.609056
C06369	0	2-Deoxy-D-glucose 6-phosphate	Monosaccharides	Monosaccharide phosphates	Carbohydrates	0.036893	-0.507922
C19909	HMDB0000230	N-Acetyl-alpha-neuraminic acid	Monosaccharides	Sugar acids	Carbohydrates	0.037563	-0.725453
#N/A	#N/A	Asp-Phe-Val	Amino acids and peptides	Tripeptides	Organic acids	0.0385289	0.51835
0	0	PA(43:6)	Glycerophosphates	PA	Glycerophospholipids	0.0387201	-1.44242
#N/A	#N/A	Ala-Val	Amino acids and peptides	Dipeptides	Organic acids	0.0393649	-0.927957
0	0	Hydroxynervonic acid	Fatty acids	Hydroxy FA	Fatty Acyls	0.0394935	-2.53608
0	0	LPE(22:6)	Glycerophosphoethanolamines	LPE	Glycerophospholipids	0.0416293	-1.14376
C05484	HMDB0002156	Pregnanediol	Steroids	C21 steroids	Sterol Lipids	0.0420134	-0.956302
C08373	HMDB0031472	Dipropyl disulfide	Organosulfur compounds	Organic disulfides	Organosulfur compounds	0.042103	0.295499
0	0	LPE(20:5)	Glycerophosphoethanolamines	LPE	Glycerophospholipids	0.0429295	-1.05683
#N/A	#N/A	Thr-Trp-Tyr	Amino acids and peptides	Tripeptides	Organic acids	0.0432717	-0.961769
0	0	LPS(14:1)	Glycerophosphoserines	LPS	Glycerophospholipids	0.0438332	0.803052
C03049	0	13-Hydroxy-docosanoic acid	Fatty acids	Hydroxy FA	Fatty Acyls	0.0439957	-2.71635
C16995	HMDB0061859	Formyl hexadecanoate	Fatty esters	Wax monoesters	Fatty Acyls	0.0442281	-1.14837
C08760	HMDB0035626	Glaucarubin	Isoprenoids	C30 isoprenoids	Prenol Lipids	0.0443543	-1.20839
0	0	N-Linoleoyl taurine	Fatty amides	N-acyl amines	Fatty Acyls	0.0472924	-0.683609
0	0	LPE(22:5)	Glycerophosphoethanolamines	LPE	Glycerophospholipids	0.0474367	-0.960616

## Sheet: ShB vs ShL
KEGG	HMDB	CompoundName	main_class	sub_class	super_class	One-way ANOVA by Tukey (P<0.05)	Difference_ShBNIP3 vs ShLuc
C00130	HMDB0000175	IMP	Purines	Purine ribonucleoside monophosphates	Nucleic acids	0.0151419	-2.53964
C00144	HMDB0001397	GMP	Purines	Purine ribonucleoside monophosphates	Nucleic acids	0.00579337	-2.48181
0	0	Gyrocarpine	Lignans	Lignans	Lignans	0.0131801	-1.93339
0	0	Trilobine	Lignans	Lignans	Lignans	0.00433009	-1.62426
C00364	HMDB0001227	dTMP	Pyrimidines	Pyrimidine deoxyribonucleoside monophosphates	Nucleic acids	0.00154894	-1.59465
C13050	0	Cyclic ADP-ribose	Organooxygen compounds	Organooxygen compounds	Organic oxygen compounds	0.0179276	-1.47484
0	HMDB0006336	ADP-ribose 2'-phosphate	Purines	Purine nucleotide sugars	Nucleic acids	0.000302209	-1.47306
C04256	HMDB0001367	N-Acetyl-D-glucosamine 1-phosphate	Monosaccharides	Acylaminosugars	Carbohydrates	0.0179794	-1.3014
0	HMDB0000286	UDP-galactose	Pyrimidines	Pyrimidine ribonucleoside diphosphates	Nucleic acids	0.0132253	-1.2059
C07643	HMDB0013856	4-Hydroxycyclophosphamide	Organonitrogen compounds	Nitrogen mustard compounds	Organic nitrogen compounds	0.0462356	-1.15318
C00361	HMDB0000960	dGDP	Purines	Purine ribonucleoside diphosphates	Nucleic acids	0.0250243	-0.946404
#N/A	#N/A	Asp-Phe-Val	Amino acids and peptides	Tripeptides	Organic acids	0.0154686	-0.68148
0	NA	CAR(8:0(OH))	Fatty esters	Short-chain acyl carnitines	Fatty Acyls	0.0176173	-0.679499
0	HMDB0001018	UDP-D-Xylose	Pyrimidines	Pyrimidine ribonucleoside diphosphates	Nucleic acids	0.00270962	-0.507259
C00620	HMDB0001489	Ribose 1-phosphate	Monosaccharides	Monosaccharide phosphates	Carbohydrates	0.0239108	-0.4193
C03754	0	2-Methylpropanoyl phosphate	Organic phosphoric acids	Phosphate esters	Organic acids	0.00443729	-0.398549
C15205	HMDB0013835	Diisobutyl phthalate	Benzoic acids	Benzoic acid esters	Benzenoids	0.0097111	-0.188313
C00262	HMDB0000157	Hypoxanthine	Purines	Hypoxanthines	Nucleic acids	0.0166523	-0.186709
C04580	0	2-Deoxy-2,3-dehydro-N-acetylneuraminic acid	Amino acids and peptides	Amino acids	Organic acids	0.0386221	-0.179893
0	0	Eicosadienoyl-EA	Fatty amides	N-acyl ethanolamines	Fatty Acyls	0.0303989	-0.174561
C10125	0	Ammodendrine	Hydropyridines	Hydropyridines	Organoheterocyclic compounds	0.00661914	-0.158287
C10592	0	Elaeokanine C	Alkaloids	Other alkaloids	Alkaloids	0.00666088	-0.152425
C10164	HMDB0002243	Picolinic acid	Pyridines	Pyridinecarboxylic acids	Organoheterocyclic compounds	0.0411747	-0.144558
C00106	HMDB0000300	Uracil	Pyrimidines	Pyrimidines	Nucleic acids	0.0444681	-0.110312
C02067	HMDB0000767	Pseudouridine	Pyrimidines	Pyrimidine ribonucleosides	Nucleic acids	0.0471107	-0.109249
C05964	HMDB0004242	11-Dehydro-TXB2	Eicosanoids	Thromboxanes	Fatty Acyls	0.00139788	-0.104008
C07819	HMDB0014789	Dyphylline	Purines	Xanthines	Nucleic acids	0.0119	0.177775
C05844	HMDB0004195	5-L-Glutamyl-taurine	Amino acids and peptides	Amino acids	Organic acids	0.024579	0.223043
C00526	HMDB0000012	Deoxyuridine	Pyrimidines	Pyrimidine deoxyribonucleosides	Nucleic acids	0.00858762	0.242347
C13728	0	4-Aminopyridine	Aminopyridines	Aminopyridines	Organoheterocyclic compounds	0.0094651	0.406575
C08373	HMDB0031472	Dipropyl disulfide	Organosulfur compounds	Organic disulfides	Organosulfur compounds	0.0260654	0.422968
0	HMDB0002194	N-Acetyl-S-(3-oxo-3-carboxy-n-propyl)cysteine	Amino acids and peptides	Amino acids	Organic acids	0.0180829	0.452765
D04947	HMDB0006036	Mesterolone	Steroids	C19 steroids	Sterol Lipids	0.0187264	0.489222
0	0	LPE(22:5)	Glycerophosphoethanolamines	LPE	Glycerophospholipids	0.0484532	0.493572
0	0	LPS(18:0)	Glycerophosphoserines	LPS	Glycerophospholipids	0.0253369	0.499777
C00118	HMDB0001112	Glyceraldehyde 3-phosphate	Short-chain acids and derivatives	Short-chain acids and derivatives	Organic acids	0.0321752	0.509183
C12066	0	Valnemulin	Isoprenoids	C20 isoprenoids	Prenol Lipids	0.0292177	0.586315
#N/A	#N/A	Met-Ser-Tyr	Amino acids and peptides	Tripeptides	Organic acids	0.0105347	0.684061
C09986	0	Rhexifoline	Pyridines	Pyridinecarboxylic acids	Organoheterocyclic compounds	0.00554172	0.704638
#N/A	#N/A	Ser-Val	Amino acids and peptides	Dipeptides	Organic acids	0.0319501	0.714244
C06194	HMDB0011629	3',5' cyclic GMP	Purines	3',5'-cyclic purine nucleotides	Nucleic acids	0.0273319	0.718149
#N/A	#N/A	Asp-Glu-Met	Amino acids and peptides	Tripeptides	Organic acids	0.0415397	0.723992
#N/A	#N/A	Asn-Asp-Ser	Amino acids and peptides	Tripeptides	Organic acids	0.00732468	0.732765
C03725	0	S-Acetylphosphopantetheine	Amino acids and peptides	Amino acids	Organic acids	0.0216496	0.733299
0	0	LPI(18:1)	Glycerophosphoinositols	LPI	Glycerophospholipids	0.033126	0.810349
C16201	0	Naphthalene-1-sulfonic acid	Naphthalenes	Naphthalene sulfonic acids	Benzenoids	0.0408609	0.83641
C00111	HMDB0001473	Dihydroxyacetone phosphate	Short-chain acids and derivatives	Short-chain acids and derivatives	Organic acids	0.0295554	0.854956
0	0	LPC(15:1)	Glycerophosphocholines	LPC	Glycerophospholipids	0.00473508	0.880564
C05382	HMDB0062754	Sedoheptulose 7-phosphate	Monosaccharides	Monosaccharide phosphates	Carbohydrates	0.0386404	0.893258
C00831	HMDB0003426	Pantetheine	Amino acids and peptides	Amino acids	Organic acids	0.00619165	0.931537
0	0	LPI(18:2)	Glycerophosphoinositols	LPI	Glycerophospholipids	0.0460824	0.938362
C06455	0	Hydroxymethylphosphonic acid	Organic phosphonic acids	Organic phosphonic acids	Organic acids	0.0357794	0.946819
0	0	PC(18:1)	Glycerophosphocholines	PC	Glycerophospholipids	0.0347002	0.970326
C01068	0	D-Ribitol 5-phosphate	Organooxygen compounds	Organooxygen compounds	Organic oxygen compounds	0.00415256	0.99066
0	HMDB0013125	CAR(3:0(OH))	Fatty esters	Short-chain acyl carnitines	Fatty Acyls	0.0062734	0.992861
0	0	LPS(24:4)	Glycerophosphoserines	LPS	Glycerophospholipids	0.00133677	0.995937
0	0	LPE(20:5)	Glycerophosphoethanolamines	LPE	Glycerophospholipids	0.00401099	0.999636
C05342	0	Angustmycin C	Purines	Purine nucleosides	Nucleic acids	0.0275743	1.0018
C18693	0	Terbufos	Organic dithiophosphoric acids	Dithiophosphate O-esters	Organic acids	0.0331317	1.07715
C06499	0	Win 56291	Halobenzenes	Chlorobenzenes	Benzenoids	0.020701	1.09096
#N/A	#N/A	Asp-Val	Amino acids and peptides	Dipeptides	Organic acids	0.00230586	1.10184
0	0	LPG(20:3)	Glycerophosphoglycerols	LPG	Glycerophospholipids	0.00181218	1.15372
#N/A	#N/A	Asp-Tyr	Amino acids and peptides	Dipeptides	Organic acids	0.000100616	1.1784
0	HMDB0012267	N-Succinyl-L,L-2,6-diaminopimelate	Amino acids and peptides	Amino acids	Organic acids	0.0113	1.19821
C15996	0	7-Cyano-7-deazaguanine	Pyrimidines	Pyrrolo[2,3-d]pyrimidines	Nucleic acids	0.00919623	1.19908
0	HMDB0006552	Aflatoxin B1	Flavonoids	Furanocoumarins	Polyketides	0.00595011	1.23423
0	0	Glycerophospho-N-arachidonoyl ethanolamine	Glycerophosphoethanolamines	Glycero-3-phospho-N-acyl-ethanolamines	Glycerophospholipids	0.0284988	1.26455
C03776	0	N-Acetyl-D-mannosaminolactone	Amino acids and peptides	Amino acids	Organic acids	0.00150353	1.27271
C10199	HMDB0132849	Afrormosin	Flavonoids	Isoflavonoids	Polyketides	0.000780577	1.29579
C14250	0	Methoxychlor olefin	Benzenes	Diphenylmethanes	Benzenoids	0.0203928	1.39048
0	0	PG(18:1)	Glycerophosphoglycerols	PG	Glycerophospholipids	0.0131204	1.40267
#N/A	#N/A	Ala-Glu	Amino acids and peptides	Dipeptides	Organic acids	0.00457863	1.45822
C01616	0	Tauropine	Amino acids and peptides	Amino acids	Organic acids	0.0072775	1.76132
