# Supplementary material for: Multiomics Approach Reveals an Important Role of BNIP3 in Myocardial Remodeling and the Pathogenesis of Heart Failure with Reduced Ejection Fraction
Source: Cells. 2022 May 6;11(9):1572. doi: 10.3390/cells11091572 (PMC9105187; doi:10.3390/cells11091572)
Supplement: Supplementary file 1 [file cells-11-01572-s001.zip › Excel file S6_BNIP3 interactome_common Rat&Human.xlsx]

## Sheet: Intersection Human&Rat
Intersection_Human & Rat BNIP3 interactome
BNIP3 interactome-Human					BNIP3 interactome-Rat
Protein names	Protein IDs	Gene names			Protein names	Protein IDs	Gene names
10 kDa heat shock protein, mitochondrial	P61604	HSPE1			10 kDa heat shock protein, mitochondrial	P26772;A0A0G2JTG1;P97601	Hspe1
14-3-3 protein beta/alpha;14-3-3 protein beta/alpha, N-terminally processed	P31946	YWHAB			14-3-3 protein beta/alpha;14-3-3 protein beta/alpha, N-terminally processed	P35213	Ywhab
14-3-3 protein epsilon	P62258	YWHAE			14-3-3 protein epsilon	P62260	Ywhae
14-3-3 protein gamma;14-3-3 protein gamma, N-terminally processed	P61981	YWHAG			14-3-3 protein gamma;14-3-3 protein gamma, N-terminally processed	P61983	Ywhag
14-3-3 protein theta	P27348	YWHAQ			14-3-3 protein theta	P68255	Ywhaq
14-3-3 protein zeta/delta	P63104	YWHAZ			14-3-3 protein zeta/delta	A0A0G2JV65;P63102	Ywhaz
2,4-dienoyl-CoA reductase, mitochondrial	Q16698	DECR1			2,4-dienoyl-CoA reductase, mitochondrial	G3V734;Q64591	Decr1
2-methoxy-6-polyprenyl-1,4-benzoquinol methylase, mitochondrial	Q5HYK3	COQ5			2-methoxy-6-polyprenyl-1,4-benzoquinol methylase, mitochondrial	Q4G064	Coq5
2-oxoglutarate dehydrogenase, mitochondrial	Q02218;Q9ULD0	OGDH			2-oxoglutarate dehydrogenase, mitochondrial	Q5XI78;D3ZQD3	Ogdh
2-oxoisovalerate dehydrogenase subunit alpha, mitochondrial	P12694	BCKDHA			2-oxoisovalerate dehydrogenase subunit alpha, mitochondrial	B1WBN3;F7EV94;P11960;Q5EB89	Bckdha
2-oxoisovalerate dehydrogenase subunit beta, mitochondrial	P21953	BCKDHB			2-oxoisovalerate dehydrogenase subunit beta, mitochondrial	A0A0A0MXW1;B0BNK6;P35738	Bckdhb
26S protease regulatory subunit 4	P62191;Q55BV5;P46466;P40327	PSMC1			26S protease regulatory subunit 4	P62193	Psmc1
26S protease regulatory subunit 6A	P17980	PSMC3			26S protease regulatory subunit 6A	Q6P6U2;Q63569	Psmc3
26S protease regulatory subunit 7	P46472;P46471;P35998;Q83FV7	PSMC2			26S protease regulatory subunit 7	G3V7L6;Q63347	Psmc2
26S protease regulatory subunit 8	P62195;P34124;P34123;P78578;P41836;Q8NB90	PSMC5			26S protease regulatory subunit 8	P62198;O35050	Psmc5
26S proteasome non-ATPase regulatory subunit 1	Q99460	PSMD1			26S proteasome non-ATPase regulatory subunit 1	A0A0G2JTW5;G3V8B6;O88761;Q5PPJ7;A1A5N2;Q3KR62	Psmd1
26S proteasome non-ATPase regulatory subunit 11	O00231;F1QGH9;F6P3G4	PSMD11			26S proteasome non-ATPase regulatory subunit 11	F1LMZ8;B5DEP6;D3Z950;A0A0G2JWX1	Psmd11
26S proteasome non-ATPase regulatory subunit 13	Q9UNM6	PSMD13			26S proteasome non-ATPase regulatory subunit 13	B0BN93	Psmd13
26S proteasome non-ATPase regulatory subunit 2	Q13200	PSMD2			26S proteasome non-ATPase regulatory subunit 2	Q4FZT9	Psmd2
26S proteasome non-ATPase regulatory subunit 3	O43242	PSMD3			26S proteasome non-ATPase regulatory subunit 3	Q5U2S7	Psmd3
26S proteasome non-ATPase regulatory subunit 6	Q15008	PSMD6			26S proteasome non-ATPase regulatory subunit 6	Q6PCT9	Psmd6
28S ribosomal protein S22, mitochondrial	P82650	MRPS22			28S ribosomal protein S22, mitochondrial	Q0D2L2	Mrps22
28S ribosomal protein S27, mitochondrial	Q92552	MRPS27			28S ribosomal protein S27, mitochondrial	D4A3E8;A0A0G2K6X0	Mrps27
28S ribosomal protein S29, mitochondrial	P51398	DAP3			28S ribosomal protein S29, mitochondrial	Q5U2T0;F7EZZ0;A0A0G2K264	Dap3
28S ribosomal protein S34, mitochondrial	P82930;Q6FZP6	MRPS34			28S ribosomal protein S34, mitochondrial	D4ABM5	Mrps34
28S ribosomal protein S36, mitochondrial	P82909	MRPS36			28S ribosomal protein S36, mitochondrial	M0R776;A0A0G2JZC3	Mrps36
28S ribosomal protein S9, mitochondrial	P82933	MRPS9			28S ribosomal protein S9, mitochondrial	Q5I0K4;B0BN68	Mrps9
3-hydroxyacyl-CoA dehydrogenase type-2	Q99714	HSD17B10			3-hydroxyacyl-CoA dehydrogenase type-2	B0BMW2;O70351	Hsd17b10
3-hydroxyisobutyrate dehydrogenase, mitochondrial	P31937	HIBADH			3-hydroxyisobutyrate dehydrogenase, mitochondrial	P29266	Hibadh
3-ketoacyl-CoA thiolase, mitochondrial	P42765	ACAA2			3-ketoacyl-CoA thiolase, mitochondrial	G3V9U2;A0A0G2K642;P13437	Acaa2
40S ribosomal protein S10	P46783;Q9NQ39	RPS10			40S ribosomal protein S10	F1LT36;P63326;A0A0H2UI18;D3ZH53;D3ZJY5;D3ZCN9;Q7TP86	Rps10
40S ribosomal protein S13	P62277	RPS13			40S ribosomal protein S13	M0RCY2;P62278;Q7TP70;F1LMB4	Rps13
40S ribosomal protein S14	P62263;C0HKA0	RPS14			40S ribosomal protein S14	Q6PDV6;P13471;F1MA00;D4A290	Rps14
40S ribosomal protein S15a	P62244;P48149	RPS15A			40S ribosomal protein S15a	A0A0G2K6I0;D3ZLL8;P62246;A0A0G2K2F6;A0A0G2JYA6;D3ZZC7	Rps15a
40S ribosomal protein S16	P62249	RPS16			40S ribosomal protein S16	Q5XFV9;B0K038;Q6P3E1;P62250;A0A1W2Q631;M0R8S7;M0R4I3	Rps16
40S ribosomal protein S17	P08708	RPS17			40S ribosomal protein S17	A0A0H2UHQ8;D3ZKG6;D3ZFA8;D3ZHU9;P04644;D3ZM01	Rps17
40S ribosomal protein S18	Q8JGS9;P62269	RPS18			40S ribosomal protein S18	A0A0H2UHT6;D3ZM33;P62271;M0R5K9;A0A0G2KA79;D3ZAU6;D4AA93;M0RCC5	Rps18
40S ribosomal protein S19	P39019	RPS19			40S ribosomal protein S19	D4A6G6;A0A0H2UI38;P17074;F1M8C7;F1M764;D3ZGN8;D3ZUD7;F1LYF3;D3ZSH6	Rps19
40S ribosomal protein S2	P15880;P31009	RPS2			40S ribosomal protein S2	O55215;O55211;O55214;A0A0U1RVI9;P27952;O55212;E9PT76;D3ZIY7;D3ZT78;M0RAJ8;D3ZQW7;A0A0G2KB28;O55213	Rps2
40S ribosomal protein S20	P60866	RPS20			40S ribosomal protein S20	A0A0G2JY70;A0A0H2UHG7;D3ZZK1;A0A0G2K6L6;P60868;M0RB28;M0R5V6;M0R566;A0A0G2K8W1;M0R987;A0A0G2K3E9	Rps20
40S ribosomal protein S24	P62847	RPS24			40S ribosomal protein S24	A0A0H2UHH9;D4ACJ1;P62850;D3ZFZ8	Rps24
40S ribosomal protein S25	P62851	RPS25			40S ribosomal protein S25	A0A0H2UHU0;P62853;F1M6F4;M0R763;D4AE10;D3ZCH5	Rps25
40S ribosomal protein S26	P62854;Q5JNZ5;P13008	RPS26			40S ribosomal protein S26	P62856;D3Z8D7;A0A0G2K743;D3ZJ54;A0A0G2JY64;A0A0G2JVP7	Rps26
40S ribosomal protein S3	P23396;Q06559	RPS3			40S ribosomal protein S3	P62909;D3ZVH2;A0A0G2K689	Rps3
40S ribosomal protein S7	P62081	RPS7			40S ribosomal protein S7	P62083;B5DEL9;Q6AY74	Rps7
40S ribosomal protein S8	P62241	RPS8			40S ribosomal protein S8	B2RYR8;P62243;M0R7Q5;Q6TXJ0;D3ZIE1	Rps8
40S ribosomal protein S9	P46781	RPS9			40S ribosomal protein S9	P29314;D3ZV50;A0A0G2K4C4;M0RB65	Rps9
40S ribosomal protein SA	P08865	RPSA			40S ribosomal protein SA	P38983	Rpsa
6-phosphogluconate dehydrogenase, decarboxylating	P52209	PGD			6-phosphogluconate dehydrogenase, decarboxylating	A0A0G2K7Q8;Q7TP11;P85968	Pgd
60 kDa heat shock protein, mitochondrial	P10809;O02649;O60008	HSPD1			60 kDa heat shock protein, mitochondrial	A0A482IDN3;P63039	Hspd1
60S acidic ribosomal protein P0	P05388;Q8NHW5;P14869	RPLP0			60S acidic ribosomal protein P0	P19945;D3ZJT4	Rplp0
60S ribosomal protein L12	P30050	RPL12			60S ribosomal protein L12	B2RYU2;P23358;A0A140TAC5;M0R4B6;D3ZJE2;D4A8N3;A0A0K6G7D6	Rpl12
60S ribosomal protein L13	P26373	RPL13			60S ribosomal protein L13	D3ZRM9;P41123;A0A0G2JYG9;F1M2E9;D3ZD02	Rpl13
60S ribosomal protein L13a	P40429;Q6NVV1	RPL13A			60S ribosomal protein L13a	P35427;Q5RK10;A0A1W2Q6L2	Rpl13a
60S ribosomal protein L14	P50914;P55841	RPL14			60S ribosomal protein L14	F1LSW7;B5DEM5;Q6TUH8;Q63507	Rpl14
60S ribosomal protein L15	P61313	RPL15			60S ribosomal protein L15	P61314;D3ZF52	Rpl15
60S ribosomal protein L18	Q07020	RPL18			60S ribosomal protein L18	Q0QEW8;A0A0H2UHS7;P12001	Rpl18
60S ribosomal protein L18a	Q02543;Q7ZWJ4;P41093	RPL18A			60S ribosomal protein L18a	P62718;F1M0K6	Rpl18a
60S ribosomal protein L21	P46778	RPL21			60S ribosomal protein L21	P20280;D3ZMI8;D3ZPH0;D3ZPN7;D4A870;M0R5R7;Q6PDW2;F1LWH4;D3Z9G3;D4A4G9;D3ZPV5;D3ZPU6;D3ZEK2;D4A7B4;D3ZRA9;F1LY43;D3ZLH3;D3ZE97;D3ZZH9;D3ZQ96;D3ZM68;D3ZHP4;D3ZKL4;D4A219;M0RAP0;M0RCS9	Rpl21
60S ribosomal protein L22	P35268	RPL22			60S ribosomal protein L22	Q6PDV8;P47198	Rpl22
60S ribosomal protein L24	P83731	RPL24			60S ribosomal protein L24	A0A0H2UH99;P83732	Rpl24
60S ribosomal protein L27	P61353	RPL27			60S ribosomal protein L27	P61354;D3ZTK5;M0R7P0	Rpl27
60S ribosomal protein L28	P46779	RPL28			60S ribosomal protein L28	Q642E2;D3ZJD3;D3ZEI0;P17702;A0A0G2K8E0;Q6TUD7	Rpl28
60S ribosomal protein L3	P39023	RPL3			60S ribosomal protein L3	P21531;A0A0U1RRY5;Q6TXF6	Rpl3
60S ribosomal protein L3-like	Q92901	RPL3L			60S ribosomal protein L3-like	D4A9G1	Rpl3l
60S ribosomal protein L32	P62910	RPL32			60S ribosomal protein L32	P62912;D4A412;D4A647;D3ZWL0	Rpl32
60S ribosomal protein L35	P42766	RPL35			60S ribosomal protein L35	P17078;F1M6G3;D3ZN79;A0A0G2JY60;D3ZB50;D3ZTG8;D3Z942	Rpl35
60S ribosomal protein L4	P36578	RPL4			60S ribosomal protein L4	Q6P3V9;P50878	Rpl4
60S ribosomal protein L6	Q02878;P21533	RPL6			60S ribosomal protein L6	Q6P790;F1LQS3;P21533;A0A0G2KBA1	Rpl6
60S ribosomal protein L7	P18124	RPL7			60S ribosomal protein L7	B0K031;P05426;B0K023;Q7TP62;F1LUE9	Rpl7
60S ribosomal protein L7a	P62424	RPL7A			60S ribosomal protein L7a	F1M013;D3ZU22;B0K021;D3ZPL5;P62425;D4A6B9;M0R3M3;D3ZJH5;F1M0S7;F1M1M2;F1M4C7;D4A8X2;D3ZD15;F1M2Q3;D3ZNA3;M0R7A4	Rpl7a
60S ribosomal protein L8	P62917;Q9V3G1	RPL8			60S ribosomal protein L8	D4A6W6;P62919	Rpl8
78 kDa glucose-regulated protein	P11021;P20029	HSPA5			78 kDa glucose-regulated protein	P06761;A0A1Y2AMY3	Hspa5
ADP-ribosylation factor 1	P84077;P61204;P0CM17;P0CM16;P84085;P22274;Q94650;Q7KQL3	ARF1			ADP-ribosylation factor 1	A0A0G2JV81;A0A0G2K9H8;P84079;P61206;P84082;A0A0G2K4Q4	Arf1
ADP/ATP translocase 1	P12235	SLC25A4			ADP/ATP translocase 1	Q6P9Y4;Q05962	Slc25a4
AFG3-like protein 2	Q9Y4W6;Q9N3T5;Q920A7	AFG3L2			AFG3-like protein 2	F1LN92;Q5BJM6;B5DEY1;D3ZZ20	Afg3l2
ATP synthase F(0) complex subunit B1, mitochondrial	P24539	ATP5F1			ATP synthase F(0) complex subunit B1, mitochondrial	P19511	Atp5f1
ATP synthase subunit O, mitochondrial	P48047;Q24439	ATP5O			ATP synthase subunit O, mitochondrial	Q06647	Atp5o
ATP synthase subunit d, mitochondrial	O75947	ATP5H			ATP synthase subunit d, mitochondrial	P31399;Q6QI69	Atp5h
ATP synthase subunit delta, mitochondrial	P30049	ATP5D			ATP synthase subunit delta, mitochondrial	G3V7Y3;P35434	Atp5d
ATP synthase subunit e, mitochondrial	P56385	ATP5I			ATP synthase subunit e, mitochondrial	P29419	Atp5i
ATP synthase subunit f, mitochondrial	P56134	ATP5J2			ATP synthase subunit f, mitochondrial	D3ZAF6	Atp5j2
ATP synthase subunit g, mitochondrial	O75964	ATP5L			ATP synthase subunit g, mitochondrial	Q6PDU7	Atp5l
ATP synthase subunit gamma, mitochondrial	P36542;O01666	ATP5C1			ATP synthase subunit gamma, mitochondrial	P35435;Q6PCU0;Q6QI09	Atp5c1
ATP-dependent RNA helicase DDX1	Q92499	DDX1			ATP-dependent RNA helicase DDX1	Q641Y8;Q9JIJ8	Ddx1
Acetyl-CoA acetyltransferase, mitochondrial	P24752	ACAT1			Acetyl-CoA acetyltransferase, mitochondrial	P17764	Acat1
Aconitate hydratase, mitochondrial	Q99798	ACO2			Aconitate hydratase, mitochondrial	Q9ER34	Aco2
Actin, alpha cardiac muscle 1	P68032;Q8ILW9	ACTC1			Actin, alpha cardiac muscle 1	P68035;A0A0G2K4M6;B0BMT0;P62738;P63269;P68136	Actc1
Actin, cytoplasmic 1	P60709;Q6S8J3;A5A3E0;Q562R1;P0CG38;P0CG39;Q9BYX7;Q8I4X0	ACTB			Actin, cytoplasmic 1	P60711;A0A0G2K3K2;P63259;A0A068F1Y2;A1Z0K8;Q99NC6;D3ZRN3;Q9JLX9	Actb
Actin-binding LIM protein 1	O14639	ABLIM1			Actin-binding LIM protein 1	F1LWK7;A0A0G2K7Z4	Ablim1
Actin-related protein 2	P61160;Q56A35	ACTR2			Actin-related protein 2	Q5M7U6;A0A0K2TVC4	Actr2
Actin-related protein 2/3 complex subunit 4	P59999;P59998	ARPC4			Actin-related protein 2/3 complex subunit 4	B2RZ72	Arpc4
Actin-related protein 3	P61158;Q9P1U1	ACTR3			Actin-related protein 3	Q4V7C7;A0A0G2K1C0;Q9ERF9	Actr3
Acyl-coenzyme A thioesterase 2, mitochondrial	Q86TX2;P49753	ACOT2			Acyl-coenzyme A thioesterase 2, mitochondrial	Q6IMX8;O55171;O88267;A0A0G2K7Z3;D3ZIQ1;A1A5R4;D3ZSE3;A0A0G2K4M8	Acot2
Acyl-coenzyme A thioesterase 9, mitochondrial	Q9Y305	ACOT9			Acyl-coenzyme A thioesterase 9, mitochondrial	Q5U2X8	Acot9
Acylglycerol kinase, mitochondrial	Q53H12;Q7ZW00	AGK			Acylglycerol kinase, mitochondrial	D3Z9L0	Agk
Adenylate kinase 4, mitochondrial	P27144	AK4			Adenylate kinase 4, mitochondrial	Q9WUS0	Ak4
Adenylate kinase isoenzyme 1	P00568	AK1			Adenylate kinase isoenzyme 1	P39069;A0A0G2K7Q6;M0RC66	Ak1
Adenylosuccinate synthetase isozyme 1	Q8N142	ADSSL1			Adenylosuccinate synthetase isozyme 1	M0R629	Adssl1
Adenylyl cyclase-associated protein 2	P40123;Q01518	CAP2			Adenylyl cyclase-associated protein 2	P52481	Cap2
Aldehyde dehydrogenase, mitochondrial	P05091;P00352;P40108;P42041;P15437;P47895;O94788	ALDH2			Aldehyde dehydrogenase, mitochondrial	P11884	Aldh2
Alpha-1-syntrophin	Q13424	SNTA1			Alpha-1-syntrophin	B5DFL0;Q498T0	Snta1
Alpha-actinin-1	P12814	ACTN1			Alpha-actinin-1	Q6GMN8;Q6T487;Q9Z1P2	Actn1
Alpha-actinin-2	P35609;Q08043;L7UZ85	ACTN2			Alpha-actinin-2	D3ZCV0;Q8K551;Q8R4I6;B2GVB3	Actn2
Alpha-aminoadipic semialdehyde dehydrogenase	P49419;Q64057	ALDH7A1			Alpha-aminoadipic semialdehyde dehydrogenase	Q64057	Aldh7a1
Alpha-centractin	P61163	ACTR1A			Alpha-centractin	P85515	Actr1a
Alpha-crystallin B chain	P02511	CRYAB			Alpha-crystallin B chain	P23928	Cryab
Alpha-enolase	P06733;Q9XSJ4;I0J1J1;B5DGQ7;Q9LEJ0;Q8IJN7;Q27727	ENO1			Alpha-enolase	Q5BJ93;M0R5J4;P04764;Q5EB49	Eno1
Alpha-parvin	Q9NVD7;Q9HBI1	PARVA			Alpha-parvin	G3V818;Q9HB97	Parva
Alpha-sarcoglycan	Q16586	SGCA			Alpha-sarcoglycan	D3ZDQ9	Sgca
Alpha-soluble NSF attachment protein	P54920	NAPA			Alpha-soluble NSF attachment protein	P54921	Napa
Amine oxidase [flavin-containing] A	P21397	MAOA			Amine oxidase [flavin-containing] A	B2GV33;G3V9Z3;P21396	Maoa
Amine oxidase [flavin-containing] B	P27338;P56560	MAOB			Amine oxidase [flavin-containing] B	P19643	Maob
Ankyrin repeat domain-containing protein 1	Q15327	ANKRD1			Ankyrin repeat domain-containing protein 1	Q8R560	Ankrd1
Ankyrin-3	Q12955;Q8C8R3;Q01484	ANK3			Ankyrin-3	A0A0G2KAS9;A0A0G2KBB9;F1LM42;A0A0G2K6R9;F1M9N9;A0A0G2JZ56;A0A0G2K1Q7;F1M5N3;A0A0G2K0J3;A0A0G2K1R9;O70511;P97582;A0A0G2K2B9;O88521;A0A0G2K4D0;A0A0G2JUJ5;Q574E1;Q3T1J5;Q792M9	Ank3
Annexin A1	P04083;A5A6M2;P07150	ANXA1			Annexin A1	P07150	Anxa1
Annexin A2	P07355;P04272;P07356;A6NMY6	ANXA2			Annexin A2	Q07936	Anxa2
Annexin A6	P08133	ANXA6			Annexin A6	P48037;Q6IMZ3;D3ZXN8	Anxa6
Apolipoprotein A-IV	P06727	APOA4			Apolipoprotein A-IV	P02651;A0A0G2JVX7	Apoa4
Apolipoprotein E	P02649	APOE			Apolipoprotein E	Q6PAH0;Q65ZS7;A0A0G2K151;P02650	Apoe
Apoptosis-inducing factor 1, mitochondrial	O95831	AIFM1			Apoptosis-inducing factor 1, mitochondrial	Q9JM53;A0A0G2K7K2;Q924M6	Aifm1
Aspartate aminotransferase, cytoplasmic	P17174	GOT1			Aspartate aminotransferase, cytoplasmic	P13221	Got1
Aspartate aminotransferase, mitochondrial	P00505;P05202	GOT2;Got2			Aspartate aminotransferase, mitochondrial	P00507	Got2
Aspartate--tRNA ligase, cytoplasmic	P14868;B7XHQ4;P04802	DARS			Aspartate--tRNA ligase, cytoplasmic	A9CMB7;P15178	Dars
Aspartyl aminopeptidase	Q9ULA0	DNPEP			Aspartyl aminopeptidase	Q4V8H5	Dnpep
Atypical kinase ADCK3, mitochondrial	Q8NI60;Q5RGU1;Q60936	ADCK3			Atypical kinase ADCK3, mitochondrial	Q5BJQ0	Adck3
BCL2/adenovirus E1B 19 kDa protein-interacting protein 3	Q12983	BNIP3			BCL2/adenovirus E1B 19 kDa protein-interacting protein 3	Q9ET45;M9VYP0	Bnip3
Basal cell adhesion molecule	P50895	BCAM			Basal cell adhesion molecule	Q9ESS6	Bcam
Basement membrane-specific heparan sulfate proteoglycan core protein	P98160	HSPG2			Basement membrane-specific heparan sulfate proteoglycan core protein	F1LTJ5	Hspg2
Basic leucine zipper and W2 domain-containing protein 2	Q9Y6E2	BZW2			Basic leucine zipper and W2 domain-containing protein 2	Q9WTT7;B7Z6N5;Q6P7P5	Bzw2
Basigin	P35613	BSG			Basigin	Q6GT74;P26453	Bsg
Beta-2-glycoprotein 1	P02749;CON__P17690;Q01339	APOH			Beta-2-glycoprotein 1	P26644;Q5I0M1;Q3T940	Apoh
Beta-centractin	P42025	ACTR1B			Beta-centractin	B2RYJ7	Actr1b
Beta-enolase	P13929;P21550	ENO3			Beta-enolase	P15429	Eno3
Beta-sarcoglycan	Q16585	SGCB			Beta-sarcoglycan	D4A5E5;A0A0G2K1V7	Sgcb
Bifunctional glutamate/proline--tRNA ligase	P07814	EPRS			Bifunctional glutamate/proline--tRNA ligase	A0A0G2JZI2;Q6TXE9;Q5I0H2	Eprs
Biglycan	P21810	BGN			Biglycan	P47853;Q63156	Bgn
C-terminal-binding protein 1	Q13363;P56546;P56545	CTBP1			C-terminal-binding protein 1	Q6AZ26;F7FG31;A0A0H2UI20;Q9Z2F5	Ctbp1
CD59 glycoprotein	P13987	CD59			CD59 glycoprotein	P27274	Cd59
CDGSH iron-sulfur domain-containing protein 1	Q9NZ45	CISD1			CDGSH iron-sulfur domain-containing protein 1	B0K020	Cisd1
COP9 signalosome complex subunit 5	Q92905;O35864	COPS5			COP9 signalosome complex subunit 5	Q4KM69;F7EUU4	Cops5
Cadherin-13	P55290;Q9WTR5	CDH13			Cadherin-13	F1M7X3;Q8R490	Cdh13
Cadherin-2	P19022	CDH2			Cadherin-2	Q9Z1Y3;G3V803;Q9JIV7	Cdh2
Calcium-binding mitochondrial carrier protein Aralar1	O75746	SLC25A12			Calcium-binding mitochondrial carrier protein Aralar1	F1LX07;A0A0G2K2J7	Slc25a12
Calcium-independent phospholipase A2-gamma	Q9NP80	PNPLA8			Calcium-independent phospholipase A2-gamma	A0A0G2K621;D3ZRC4	Pnpla8
Calcium/calmodulin-dependent protein kinase type II subunit delta	Q13557;Q9UQM7;Q13555;Q13554	CAMK2D			Calcium/calmodulin-dependent protein kinase type II subunit delta	P15791;F1M3F8;G3V9G3;Q63094;F1LNI8;F1LUE2;P11275;P11730;P08413;F1LZG4;A0A0G2JUV8	Camk2d
Calnexin	P27824;P35565;P35564	CANX			Calnexin	P35565	Canx
Calpain-1 catalytic subunit	P07384;P97571	CAPN1			Calpain-1 catalytic subunit	F1LS29;P97571	Capn1
Carbonic anhydrase 4	P22748;P48283	CA4			Carbonic anhydrase 4	A0A0H2UHB3;P48284	Ca4
Carnitine O-acetyltransferase	P43155	CRAT			Carnitine O-acetyltransferase	A0A0H2UI21;Q704S8	Crat
Carnitine O-palmitoyltransferase 1, muscle isoform	Q92523	CPT1B			Carnitine O-palmitoyltransferase 1, muscle isoform	Q63704;O70253;Q9QWZ9;Q9Z2G4;Q9Z2G5	Cpt1b
Carnitine O-palmitoyltransferase 2, mitochondrial	P23786;P18886;Q5U3U3	CPT2			Carnitine O-palmitoyltransferase 2, mitochondrial	P18886;G3V7N5	Cpt2
Catalase	P04040;O62839	CAT			Catalase	P04762	Cat
Catenin alpha-1	P35221;P26232	CTNNA1			Catenin alpha-1	Q5U302;A0A0G2JYF7;D4A6H8;A0A0G2JY03	Ctnna1
Catenin beta-1	P35222	CTNNB1			Catenin beta-1	A0A0G2JT93;Q9WU82	Ctnnb1
Clathrin light chain B	P09497	CLTB			Clathrin light chain B	P08082	Cltb
Cofilin-1	P23528	CFL1			Cofilin-1	P45592;M0R6D6;A0A0G2KA35	Cfl1
Cofilin-2	Q9Y281	CFL2			Cofilin-2	M0RC65	Cfl2
Collagen alpha-1(VI) chain	P12109	COL6A1			Collagen alpha-1(VI) chain	D3ZUL3;M0RDR9	Col6a1
Collagen alpha-2(VI) chain	P12110;Q02788	COL6A2			Collagen alpha-2(VI) chain	F1LNH3;Q5EB88	Col6a2
Complement C1q subcomponent subunit B	P02746;P31721;P14106	C1QB			Complement C1q subcomponent subunit B	G3V7N9;P31721	C1qb
Complement C1q subcomponent subunit C	P02747	C1QC			Complement C1q subcomponent subunit C	A0A3B0IYY4;A0A0H2UHK1;P31722	C1qc
Complement component 1 Q subcomponent-binding protein, mitochondrial	Q07021	C1QBP			Complement component 1 Q subcomponent-binding protein, mitochondrial	O35796	C1qbp
Creatine kinase B-type	P12277	CKB			Creatine kinase B-type	P07335	Ckb
Creatine kinase M-type	P06732;P00563	CKM			Creatine kinase M-type	A0A0G2JSP8;P00564	Ckm
Creatine kinase S-type, mitochondrial	P17540;P12532	CKMT2			Creatine kinase S-type, mitochondrial	B0BNC0;P09605;A0A0G2JVQ1	Ckmt2
Cullin-associated NEDD8-dissociated protein 1	Q86VP6	CAND1			Cullin-associated NEDD8-dissociated protein 1	P97536	Cand1
Cysteine desulfurase, mitochondrial	Q9Y697	NFS1			Cysteine desulfurase, mitochondrial	Q3MHT2;Q99P39;Q5FWU2	Nfs1
Cysteine-rich protein 2	P52943	CRIP2			Cysteine-rich protein 2	P36201;D4ACX1	Crip2
Cytochrome b-c1 complex subunit 1, mitochondrial	P31930;P31800	UQCRC1			Cytochrome b-c1 complex subunit 1, mitochondrial	Q68FY0	Uqcrc1
Cytochrome b-c1 complex subunit 2, mitochondrial	P22695	UQCRC2			Cytochrome b-c1 complex subunit 2, mitochondrial	P32551	Uqcrc2
Cytochrome b-c1 complex subunit 6, mitochondrial	P07919	UQCRH			Cytochrome b-c1 complex subunit 6, mitochondrial	Q5M9I5	Uqcrh
Cytochrome b-c1 complex subunit 7	P14927	UQCRB			Cytochrome b-c1 complex subunit 7	B2RYS2	LOC685596
Cytochrome b-c1 complex subunit 8	O14949	UQCRQ			Cytochrome b-c1 complex subunit 8	Q7TQ16	Uqcrq
Cytochrome c oxidase subunit 2	P00403;P50690	MT-CO2			Cytochrome c oxidase subunit 2	S5RZM8;Q8SEZ5;A0A097PE04;P00406;Q5UAJ6;Q37652	Cox2
Cytochrome c oxidase subunit 4 isoform 1, mitochondrial	P13073	COX4I1			Cytochrome c oxidase subunit 4 isoform 1, mitochondrial	P10888	Cox4i1
Cytochrome c oxidase subunit 5A, mitochondrial	P20674	COX5A			Cytochrome c oxidase subunit 5A, mitochondrial	P11240	Cox5a
Cytochrome c oxidase subunit 5B, mitochondrial	P10606	COX5B			Cytochrome c oxidase subunit 5B, mitochondrial	P12075	Cox5b
Cytochrome c oxidase subunit 6B1	P14854	COX6B1			Cytochrome c oxidase subunit 6B1	D3ZD09;D3ZSB0	Cox6b1
Cytochrome c oxidase subunit NDUFA4	O00483	NDUFA4			Cytochrome c oxidase subunit NDUFA4	B2RZD6	Ndufa4
Cytochrome c1, heme protein, mitochondrial	P08574	CYC1			Cytochrome c1, heme protein, mitochondrial	D3ZFQ8	Cyc1
Cytoplasmic dynein 1 heavy chain 1	Q14204	DYNC1H1			Cytoplasmic dynein 1 heavy chain 1	F1LRT9;M0R9X8;P38650	Dync1h1
Cytoplasmic dynein 1 light intermediate chain 1	Q9Y6G9	DYNC1LI1			Cytoplasmic dynein 1 light intermediate chain 1	G3V7G0;Q9QXU8	Dync1li1
Cytoskeleton-associated protein 4	Q07065	CKAP4			Cytoskeleton-associated protein 4	D3ZH41	Ckap4
D-2-hydroxyglutarate dehydrogenase, mitochondrial	Q8N465	D2HGDH			D-2-hydroxyglutarate dehydrogenase, mitochondrial	A0A0A0MXZ3;B2GV75;P84850	D2hgdh
D-beta-hydroxybutyrate dehydrogenase, mitochondrial	Q02338;Q02337	BDH1			D-beta-hydroxybutyrate dehydrogenase, mitochondrial	A0A0G2JSH2;P29147	Bdh1
Decorin	P07585	DCN			Decorin	Q01129	Dcn
Delta(3,5)-Delta(2,4)-dienoyl-CoA isomerase, mitochondrial	Q13011	ECH1			Delta(3,5)-Delta(2,4)-dienoyl-CoA isomerase, mitochondrial	Q62651	Ech1
Delta-1-pyrroline-5-carboxylate dehydrogenase, mitochondrial	P30038	ALDH4A1			Delta-1-pyrroline-5-carboxylate dehydrogenase, mitochondrial	B4F768;A0A0G2K9I7;A0A0G2JVM0;A0A0G2JUB9;A0A0G2JUT5;Q7TP27;P0C2X9	Aldh4a1
Delta-sarcoglycan	Q92629	SGCD			Delta-sarcoglycan	F1LYS7	Sgcd
Desmin	P17661;P31001	DES			Desmin	Q6P725;P48675	Des
Desmoplakin	P15924	DSP			Desmoplakin	F1LMV6;Q4QQR7	Dsp
Destrin	P60981	DSTN			Destrin	Q7M0E3;D4A315	Dstn
Dihydrolipoyl dehydrogenase, mitochondrial	P09622;P09623	DLD			Dihydrolipoyl dehydrogenase, mitochondrial	Q6P6R2	Dld
Dihydrolipoyllysine-residue acetyltransferase component of pyruvate dehydrogenase complex, mitochondrial	P10515	DLAT			Dihydrolipoyllysine-residue acetyltransferase component of pyruvate dehydrogenase complex, mitochondrial	P08461	Dlat
Dihydrolipoyllysine-residue succinyltransferase component of 2-oxoglutarate dehydrogenase complex, mitochondrial	P36957;Q90512	DLST			Dihydrolipoyllysine-residue succinyltransferase component of 2-oxoglutarate dehydrogenase complex, mitochondrial	G3V6P2;Q01205;Q8CJG5;D0VYQ0	Dlst
Dihydropyrimidinase-related protein 2	Q16555;Q14195;Q14194	DPYSL2			Dihydropyrimidinase-related protein 2	P47942;Q62950	Dpysl2
DnaJ homolog subfamily A member 2	O60884	DNAJA2			DnaJ homolog subfamily A member 2	Q5M9H7;O35824	Dnaja2
DnaJ homolog subfamily C member 11	Q9NVH1	DNAJC11			DnaJ homolog subfamily C member 11	B1WBY5	Dnajc11
Dolichyl-diphosphooligosaccharide--protein glycosyltransferase subunit 1	P04843	RPN1			Dolichyl-diphosphooligosaccharide--protein glycosyltransferase subunit 1	Q6P7A7;P07153	Rpn1
Dolichyl-diphosphooligosaccharide--protein glycosyltransferase subunit 2	P04844	RPN2			Dolichyl-diphosphooligosaccharide--protein glycosyltransferase subunit 2	A0A0G2K757;P25235	Rpn2
Dynactin subunit 1	Q14203	DCTN1			Dynactin subunit 1	A0A0G2K428;D4A8U7;P28023	Dctn1
Dynactin subunit 2	Q13561	DCTN2			Dynactin subunit 2	A0A0G2JUC7;Q6AYH5	Dctn2
Dynamin-1-like protein	O00429	DNM1L			Dynamin-1-like protein	O35303	Dnm1l
Dynamin-2	P50570;Q05193	DNM			Dynamin-2	A0A0A0MY48;A0A0A0MY49;P39052;P21575;Q7M077	Dnm2
Dynamin-like 120 kDa protein, mitochondrial;Dynamin-like 120 kDa protein, form S1	O60313	OPA1			Dynamin-like 120 kDa protein, mitochondrial;Dynamin-like 120 kDa protein, form S1	Q2TA68;A5H300	Opa1
Dysferlin	O75923	DYSF			Dysferlin	D4A6X1;A0A0G2K7B6	Dysf
Dystrobrevin alpha	Q9Y4J8;O60941	DTNA			Dystrobrevin alpha	D4A772;A0A0G2JVM6;P84060	Dtna
Dystroglycan	Q14118	DAG1			Dystroglycan	F1M8K0;D9IFS3;Q91XP6	Dag1
Dystrophin	P11532;P11531	DMD			Dystrophin	P11530;D3ZEK8;T2F9K4;Q05485;A0A0F7CRZ7;Q7TPH2;F5CC78;Q7TPH4;Q7TPH3	Dmd
E3 ubiquitin-protein ligase TRIM21	P19474	TRIM21			E3 ubiquitin-protein ligase TRIM21	D4ACF2	Trim21
EH domain-containing protein 1	Q9H4M9	EHD1			EH domain-containing protein 1	Q641Z6	Ehd1
EH domain-containing protein 2	Q9NZN4	EHD2			EH domain-containing protein 2	Q4V8H8;O88638	Ehd2
EH domain-containing protein 4	Q9H223	EHD4			EH domain-containing protein 4	Q8R3Z7	Ehd4
Ecto-ADP-ribosyltransferase 3	Q13508	ART3			Ecto-ADP-ribosyltransferase 3	A0A0G2K8S9;Q6AYJ9;Q91YC0	Art3
Electron transfer flavoprotein subunit alpha, mitochondrial	P13804	ETFA			Electron transfer flavoprotein subunit alpha, mitochondrial	P13803	Etfa
Electron transfer flavoprotein subunit beta	P38117;Q2TBV3;Q9DCW4	ETFB			Electron transfer flavoprotein subunit beta	Q68FU3	Etfb
Electron transfer flavoprotein-ubiquinone oxidoreductase, mitochondrial	Q16134;P55931	ETFDH			Electron transfer flavoprotein-ubiquinone oxidoreductase, mitochondrial	Q66HF3;Q6UPE1	Etfdh
Elongation factor 1-alpha 1	Q5VTE0;P68104;P62630;P10126	EEF1A1			Elongation factor 1-alpha 1	P62630;M0R757;F1M6C2	Eef1a1
Elongation factor 1-alpha 2	Q05639;P62631;P0CN31;P0CN30;P02994	EEF1A2			Elongation factor 1-alpha 2	P62632	Eef1a2
Elongation factor 1-delta	P29692	EEF1D			Elongation factor 1-delta	Q68FR9	Eef1d
Elongation factor 1-gamma	P26641	EEF1G			Elongation factor 1-gamma	Q68FR6	Eef1g
Elongation factor 2	P13639;P58252;P13060;Q15029	EEF2			Elongation factor 2	P05197;Q8K1G4	Eef2
Elongation factor Tu, mitochondrial	P49411	TUFM			Elongation factor Tu, mitochondrial	P85834	Tufm
Endophilin-B1	Q9Y371;Q9NR46	SH3GLB1			Endophilin-B1	A0A0G2K714;Q6AYE2;A0A0G2K9P4;Q5PPJ9	Sh3glb1
Endoplasmin	P14625;Q58FF3	HSP90B1			Endoplasmin	Q66HD0;A0A0A0MY09;A0A0G2K4I4	Hsp90b1
Enoyl-CoA delta isomerase 1, mitochondrial	P42126	ECI1			Enoyl-CoA delta isomerase 1, mitochondrial	Q68G41;P23965;A0A0G2K2R2;Q64592	Eci1
Enoyl-CoA delta isomerase 2, mitochondrial	O75521	ECI2			Enoyl-CoA delta isomerase 2, mitochondrial	Q5XIC0;A0A0G2K277;Q5M884	Eci2
Enoyl-CoA hydratase, mitochondrial	P30084	ECHS1			Enoyl-CoA hydratase, mitochondrial	P14604	Echs1
Erlin-2	O94905;Q58EG2;O75477	ERLIN2			Erlin-2	B5DEH2;B1WBY7	Erlin2
Estradiol 17-beta-dehydrogenase 8	Q92506	HSD17B8			Estradiol 17-beta-dehydrogenase 8	A0A0G2K6P1;Q6MGB5	Hsd17b8
Eukaryotic initiation factor 4A-I	P60842	EIF4A1			Eukaryotic initiation factor 4A-I	Q6P3V8;Q812C4	Eif4a1
Eukaryotic translation initiation factor 3 subunit C	Q99613;B5ME19	EIF3C			Eukaryotic translation initiation factor 3 subunit C	B5DFC8	Eif3c
Eukaryotic translation initiation factor 3 subunit E	P60228	EIF3E			Eukaryotic translation initiation factor 3 subunit E	Q641X8;A0A0G2K273	Eif3e
Eukaryotic translation initiation factor 3 subunit L	Q9Y262	EIF3L			Eukaryotic translation initiation factor 3 subunit L	G3V7G9	Eif3l
FUN14 domain-containing protein 2	Q9BWH2;Q7YRC0	FUNDC2			FUN14 domain-containing protein 2	D3ZAQ0	Fundc2
Fatty acid-binding protein, heart	P05413;O76821	FABP3			Fatty acid-binding protein, heart	P07483	Fabp3
Fermitin family homolog 2	Q96AC1;Q9BQL6;F1Q8X5	FERMT2			Fermitin family homolog 2	Q5XI19;A0A0G2JWC7	Fermt2
Fibrillin-1	P35555	FBN1			Fibrillin-1	Q9WUH8;G3V9M6	Fbn1
Fibrinogen gamma chain	P02679	FGG			Fibrinogen gamma chain	P02680	Fgg
Fibulin-5	Q9UBX5	FBLN5			Fibulin-5	Q9WVH8	Fbln5
Filamin-A	P21333	FLNA			Filamin-A	C0JPT7	Flna
Filamin-C	Q14315	FLNC			Filamin-C	A0A0H2UHR7;D3ZHA0;D4A8D5;A0A0G2JXT8	Flnc
Flotillin-1	O75955;Q7YR41	FLOT1			Flotillin-1	Q6P2A7;Q9Z1E1;Q6MG17;A0A0G2JU52	Flot1
Four and a half LIM domains protein 1	Q13642	FHL1			Four and a half LIM domains protein 1	Q6P792;Q9WUH4;A0A0G2K338;Q8K3G3;Q4FZR8	Fhl1
Four and a half LIM domains protein 2	Q14192	FHL2			Four and a half LIM domains protein 2	O35115	Fhl2
Fumarate hydratase, mitochondrial	P07954	FH			Fumarate hydratase, mitochondrial	P14408	Fh
GTP-binding nuclear protein Ran	P62826	RAN			GTP-binding nuclear protein Ran	P62828;Q66H11;Q8K586	Ran
GTP:AMP phosphotransferase AK3, mitochondrial	Q9UIJ7	AK3			GTP:AMP phosphotransferase AK3, mitochondrial	Q6P2A5;P29411	Ak3
Galectin-1	P09382;C0HJR3;P16045	LGALS1			Galectin-1	P11762	Lgals1
Gamma-sarcoglycan	Q13326	SGCG			Gamma-sarcoglycan	Q5XID6	Sgcg
General vesicular transport factor p115	O60763	USO1			General vesicular transport factor p115	P41542	Uso1
Glucose-6-phosphate isomerase	P06744;CON__Q3ZBD7;P06745	GPI			Glucose-6-phosphate isomerase	Q6P6V0;CON__Q3ZBD7	Gpi
Glutamate dehydrogenase 1, mitochondrial	P00367;P00366;P49448	GLUD1			Glutamate dehydrogenase 1, mitochondrial	P10860;Q7TPI5	Glud1
Glutamine--tRNA ligase	P47897	QARS			Glutamine--tRNA ligase	Q66H61;M0RDR7	Qars
Glutaryl-CoA dehydrogenase, mitochondrial	Q92947;P81140	GCDH			Glutaryl-CoA dehydrogenase, mitochondrial	D3ZT90	Gcdh
Glutathione S-transferase kappa 1	Q9Y2Q3	GSTK1			Glutathione S-transferase kappa 1	B6DYQ0;P24473	Gstk1
Glyceraldehyde-3-phosphate dehydrogenase	P04406;Q8X1X3;P20287;O14556	GAPDH			Glyceraldehyde-3-phosphate dehydrogenase	P04797;M0R590;D3ZGY4;M0R660;Q0QEU1;E9PTV9;E9PTN6;A0A0G2K8S2;Q9ESV6;B1WBQ8;F1LUI2;F1M2N4;D3ZQT0;Q498M9;F1LUV3;P97617;D3ZWV2;D3ZME3;D3ZEN2;F1M269;A0A0G2JYY8;Q8K4T8	Gapdh
Glycogen [starch] synthase, muscle	P13807;P54840	GYS1			Glycogen [starch] synthase, muscle	A2RRU1;D4A5K9;P17625	Gys1
Glycogen debranching enzyme	P35573	AGL			Glycogen debranching enzyme	D4AEH9	Agl
Glycogen phosphorylase, brain form	P11216	PYGB			Glycogen phosphorylase, brain form	P53534	Pygb
Glycogen synthase kinase-3 beta	P49841	GSK3B			Glycogen synthase kinase-3 beta	A0A0G2KB98;A0A0G2JSH4;P18266	Gsk3b
Glycogenin-1	P46976	GYG1			Glycogenin-1	O08730;A0A0G2JXP1;F8WFR6	Gyg1
Growth hormone-inducible transmembrane protein	Q9H3K2	GHITM			Growth hormone-inducible transmembrane protein	Q5XIA8	Ghitm
Guanine nucleotide-binding protein G(I)/G(S)/G(T) subunit beta-1	P62873;Q61011;P52287;P16520	GNB1			Guanine nucleotide-binding protein G(I)/G(S)/G(T) subunit beta-1	P54311;Q45QL8;Q9QX36	Gnb1
Guanine nucleotide-binding protein G(I)/G(S)/G(T) subunit beta-2	P62879;Q9HAV0;P29387	GNB2			Guanine nucleotide-binding protein G(I)/G(S)/G(T) subunit beta-2	P54313;Q45QL6;Q91XL4;O35353;Q45QL2;A0A0G2K8M9;D4A752	Gnb2
Guanine nucleotide-binding protein G(i) subunit alpha-2	P04899;P63096;P08754;P08753;Q60397;P11488;P19087;A8MTJ3;P38405	GNAI2			Guanine nucleotide-binding protein G(i) subunit alpha-2	Q45QN0;P04897;Q5EEY4;P10824;Q5EEY3;Q45QM8;P08753;D3ZSS5;D4AA42;P29348;G3V8E8;A0A0G2K526;A0A0G2JWA1;P38406	Gnai2
Heat shock cognate 71 kDa protein	P11142;P27541;Q92260;P40918;Q96W30	HSPA8			Heat shock cognate 71 kDa protein	P63018;D4A4S3;M0RCB1;F1LZI1;M0R8M9;A0A0G2JVI3;A0A0G2JUT0;P14659;Q7M081	Hspa8
Heat shock protein 75 kDa, mitochondrial	Q12931	TRAP1			Heat shock protein 75 kDa, mitochondrial	Q5XHZ0	Trap1
Heat shock protein HSP 90-alpha	P07900;P07901;P30946;Q90474	HSP90AA1			Heat shock protein HSP 90-alpha	P82995;Q6B437;D3ZXC7	Hsp90aa1
Heat shock protein HSP 90-beta	P08238;P30947;Q58FF7;Q58FF8;Q58FF6;Q58FG0;Q14568;A7H4M0;A7I226;Q9ZMM2	HSP90AB1			Heat shock protein HSP 90-beta	P34058;A0A0G2K793	Hsp90ab1
Heat shock protein beta-1	P04792	HSPB1			Heat shock protein beta-1	G3V913;P42930	Hspb1
Heat shock protein beta-6	O14558	HSPB6			Heat shock protein beta-6	P97541	Hspb6
Heat shock protein beta-7	Q9UBY9;Q9QUK5;P35385	HSPB7			Heat shock protein beta-7	B5DFG4;Q9QUK5	Hspb7
Hemopexin	P02790	HPX			Hemopexin	P20059	Hpx
Heterogeneous nuclear ribonucleoprotein H	P31943;P52597;P70333;P55795	HNRNPH1			Heterogeneous nuclear ribonucleoprotein H	A0A0G2JTG7;Q8VHV7;G3V9Q3;Q6AY09;Q499R8;Q794E4	Hnrnph1
Heterogeneous nuclear ribonucleoprotein K	P61978	HNRNPK			Heterogeneous nuclear ribonucleoprotein K	P61980;Q5D059;M0R9K1	Hnrnpk
Heterogeneous nuclear ribonucleoprotein M	P52272	HNRNPM			Heterogeneous nuclear ribonucleoprotein M	F1M3D3;F1LV13;Q62826	Hnrnpm
Heterogeneous nuclear ribonucleoprotein U	Q00839	HNRNPU			Heterogeneous nuclear ribonucleoprotein U	Q6IMY8;Q63555;A0A0G2JZ52	Hnrnpu
Hexokinase-1	P19367;Q2TB90;P52789	HK1			Hexokinase-1	P05708	Hk1
Histone H2A type 1-C	P16104;C0HKE8;C0HKE6;C0HKE5;C0HKE4;C0HKE2;C0HKE1;Q8CGP7;C0HKE3;P27661;Q93077;Q8IUE6;P04908;Q8CGP5;Q7L7L0;Q8BFU2;P0C0S8;Q99878;P20671;Q9BTM1;Q8CGP6;Q96KK5;C0HKE7;P0CN98;P0CN99;C0HJQ3;P0CO01;P0CO00;Q96QV6	HIST1H2AC			Histone H2A type 1-C	M0RDM4;K7R8M0;G3V9C0;D3ZVK7;A9UMV8;Q4FZT6;P0C170;P0C169;P02262;Q6I8Q6;M0RCL5;D3ZXP3;Q64598;Q00728	Hist1h2ac
Histone H2B type 1-H	Q93079;Q64478;O60814;Q99880;Q99879;Q99877;Q8CGP2;Q8CGP1;Q6ZWY9;Q64525;Q64475;Q5QNW6;P62807;P58876;P57053;P10854;P10853;Q16778;P70696;Q6PC60;Q96A08;P33778;P23527;P06899;Q64524;Q8CGP0;Q8N257;Q9D2U9	HIST1H2BH			Histone H2B type 1-H	M0R4L7;G3V9C7;G3V8B3;D3ZWM5;A0A0G2JXE0;D3ZNH4;A0A0G2JXI9;Q00715;D3ZLY9;A0A0G2K7R1;D4A817;M0RBQ5;D3ZNZ9;Q00729	Hist1h2bh
Histone-lysine N-methyltransferase SMYD1	Q8NB12	SMYD1			Histone-lysine N-methyltransferase SMYD1	D4A3D2	Smyd1
Hydroxyacyl-coenzyme A dehydrogenase, mitochondrial	Q16836	HADH			Hydroxyacyl-coenzyme A dehydrogenase, mitochondrial	Q9WVK7	Hadh
Hydroxysteroid dehydrogenase-like protein 2	Q6YN16	HSDL2			Hydroxysteroid dehydrogenase-like protein 2	Q4V8F9	Hsdl2
Ig gamma-1 chain C region	P0DOX5;P01857	IGHG1			Ig gamma-1 chain C region	Q4VBH1;Q569B4;P20759;A0A0G2K7S9	Ighg
Importin subunit beta-1	Q14974;P52297	KPNB1			Importin subunit beta-1	F2Z3Q8;P52296	Kpnb1
Integrin beta-1	P05556;Q9GLP0	ITGB1			Integrin beta-1	A0A0G2JSK5;P49134	Itgb1
Integrin-linked protein kinase	Q13418;O55222	ILK			Integrin-linked protein kinase	Q99J82	Ilk
Isobutyryl-CoA dehydrogenase, mitochondrial	Q9UKU7	ACAD8			Isobutyryl-CoA dehydrogenase, mitochondrial	M0RDK9	Acad8
Isocitrate dehydrogenase [NADP], mitochondrial	P48735;O75874	IDH2			Isocitrate dehydrogenase [NADP], mitochondrial	P56574;A0A0G2JUF6	Idh2
Isocitrate dehydrogenase [NAD] subunit beta, mitochondrial	O43837	IDH3B			Isocitrate dehydrogenase [NAD] subunit beta, mitochondrial	Q68FX0;Q99NA6	Idh3B
Isovaleryl-CoA dehydrogenase, mitochondrial	P26440	IVD			Isovaleryl-CoA dehydrogenase, mitochondrial	P12007	Ivd
Junction plakoglobin	P14923	JUP			Junction plakoglobin	Q6P0K8;P70565	Jup
L-2-hydroxyglutarate dehydrogenase, mitochondrial	Q9H9P8	L2HGDH			L-2-hydroxyglutarate dehydrogenase, mitochondrial	D3ZVS2	L2hgdh
L-lactate dehydrogenase B chain	P07195;A5A6N7;Q9PVK4	LDHB			L-lactate dehydrogenase B chain	P42123	Ldhb
LETM1 and EF-hand domain-containing protein 1, mitochondrial	O95202;Q1LY46	LETM1			LETM1 and EF-hand domain-containing protein 1, mitochondrial	Q5XIN6	Letm1
LIM domain-binding protein 3	O75112	LDB3			LIM domain-binding protein 3	*	Ldb3
Laminin subunit alpha-2	P24043	LAMA2			Laminin subunit alpha-2	F1M614	Lama2
Laminin subunit beta-2	P55268;Q61292	LAMB2			Laminin subunit beta-2	P15800;M0R6K0;Q5M7W9	Lamb2
Laminin subunit gamma-1	P11047;Q1LVF0	LAMC1			Laminin subunit gamma-1	F1MAA7;P97552;A0A0U1RS20	Lamc1
LanC-like protein 1	O43813	LANCL1			LanC-like protein 1	Q9QX69	Lancl1
Leucine-rich PPR motif-containing protein, mitochondrial	P42704	LRPPRC			Leucine-rich PPR motif-containing protein, mitochondrial	F1LM33;Q5SGE0	Lrpprc
Lipoamide acyltransferase component of branched-chain alpha-keto acid dehydrogenase complex, mitochondrial	P11182;P11181	DBT			Lipoamide acyltransferase component of branched-chain alpha-keto acid dehydrogenase complex, mitochondrial	B2GV15;Q99PU6	Dbt
Lon protease homolog, mitochondrial	P36776;Q924S5	LONP1			Lon protease homolog, mitochondrial	Q924S5	Lonp1
Long-chain-fatty-acid--CoA ligase 1	P33121;Q9ULC5	ACSL1			Long-chain-fatty-acid--CoA ligase 1	P18163;Q6IN15;F1LPB3;O88813	Acsl1
Lumican	P51884;CON__Q05443	LUM			Lumican	P51886	Lum
Lysosome membrane protein 2	Q14108	SCARB2			Lysosome membrane protein 2	P27615	Scarb2
Lysosome-associated membrane glycoprotein 1	P11279	LAMP1			Lysosome-associated membrane glycoprotein 1	P14562;A0A0U1RRS9	Lamp1
MICOS complex subunit MIC19	Q9NX63	CHCHD3			MICOS complex subunit MIC19	D3ZUX5	Chchd3
MICOS complex subunit MIC27	Q6UXV4	APOOL			MICOS complex subunit MIC27	Q5U1W6	Apool
Malate dehydrogenase, cytoplasmic	P40925;P14152	MDH1			Malate dehydrogenase, cytoplasmic	O88989	Mdh1
Malonyl-CoA decarboxylase, mitochondrial	O95822	MLYCD			Malonyl-CoA decarboxylase, mitochondrial	Q920F5	Mlycd
Medium-chain specific acyl-CoA dehydrogenase, mitochondrial	P11310;A5A6I0	ACADM			Medium-chain specific acyl-CoA dehydrogenase, mitochondrial	G3V796;P08503	Acadm
Membrane primary amine oxidase	Q16853	AOC3			Membrane primary amine oxidase	A0A0G2JWZ2;Q7TP38;O08590;Q8CH13	Psme3;Aoc3
Methylcrotonoyl-CoA carboxylase beta chain, mitochondrial	Q9HCC0	MCCC2			Methylcrotonoyl-CoA carboxylase beta chain, mitochondrial	Q5XIT9	Mccc2
Methylcrotonoyl-CoA carboxylase subunit alpha, mitochondrial	Q96RQ3	MCCC1			Methylcrotonoyl-CoA carboxylase subunit alpha, mitochondrial	F1LP30;Q5I0C3	Mccc1
Methylglutaconyl-CoA hydratase, mitochondrial	Q13825	AUH			Methylglutaconyl-CoA hydratase, mitochondrial	F1LU71	Auh
Methylmalonate-semialdehyde dehydrogenase [acylating], mitochondrial	Q02252	ALDH6A1			Methylmalonate-semialdehyde dehydrogenase [acylating], mitochondrial	G3V7J0;Q02253	Aldh6a1
Microsomal glutathione S-transferase 3	O14880	MGST3			Microsomal glutathione S-transferase 3	D4ADS4	Mgst3
Mitochondrial 2-oxoglutarate/malate carrier protein	Q02978;P22292	SLC25A11			Mitochondrial 2-oxoglutarate/malate carrier protein	G3V6H5;P97700	Slc25a11
Mitochondrial carnitine/acylcarnitine carrier protein	O43772	SLC25A20			Mitochondrial carnitine/acylcarnitine carrier protein	P97521;Q66HP8	Slc25a20
Mitochondrial carrier homolog 2	Q9Y6C9	MTCH2			Mitochondrial carrier homolog 2	A0A0G2K459;B0BN52;A0A0G2K7P7	Mtch2
Mitochondrial chaperone BCS1	Q9Y276	BCS1L			Mitochondrial chaperone BCS1	Q5XIM0	Bcs1l
Mitochondrial fission 1 protein	Q9Y3D6	FIS1			Mitochondrial fission 1 protein	P84817	Fis1
Mitochondrial import inner membrane translocase subunit TIM44	O43615	TIMM44			Mitochondrial import inner membrane translocase subunit TIM44	G3V640;O35094	Timm44
Mitochondrial import receptor subunit TOM22 homolog	Q9NS69	TOMM22			Mitochondrial import receptor subunit TOM22 homolog	Q75Q41	Tomm22
Mitochondrial pyruvate carrier 2	O95563	MPC2			Mitochondrial pyruvate carrier 2	P38718	Mpc2
Muscle-related coiled-coil protein	Q5BKX8	MURC			Muscle-related coiled-coil protein	B1PRL5	Murc
Myoglobin	P02144	MB			Myoglobin	A0A1K0FUB2;Q9QZ76	Mb
Myomesin-1	P52179	MYOM1			Myomesin-1	A0A0G2K5P5;Q80UL1;Q80XZ2	Myom1
Myomesin-2	P54296	MYOM2			Myomesin-2	G3V7K1;Q80UL0	Myom2
Myosin light chain 3	P08590;P05976	MYL3			Myosin light chain 3	P16409;M0R4E1;P17209	Myl3
Myosin light chain kinase 3	Q32MK0	MYLK3			Myosin light chain kinase 3	E9PT87	Mylk3
Myosin regulatory light chain 2, ventricular/cardiac muscle isoform	P10916;Q7M2V4;Q9BUA6	MYL2			Myosin regulatory light chain 2, ventricular/cardiac muscle isoform	P08733;D3Z9K3;D3ZCI9	Myl2
Myosin-6	P13533	MYH6			Myosin-6	G3V885;P02563;Q7TQB6	Myh6
Myosin-7	P12883;F1PT61;Q9H6N6;P35749;Q494R4;Q9Y2K3;Q7Z406	MYH7			Myosin-7	G3V8B0;P02564;Q9R0H4	Myh7
Myosin-binding protein C, cardiac-type	Q14896	MYBPC3			Myosin-binding protein C, cardiac-type	P56741	Mybpc3
Myozenin-2	Q9NPC6;Q9JJW5	MYOZ2			Myozenin-2	A0A0G2KAQ5;D3ZX18	Myoz2
NAD(P) transhydrogenase, mitochondrial	Q13423	NNT			NAD(P) transhydrogenase, mitochondrial	Q5BJZ3	Nnt
NADH dehydrogenase [ubiquinone] 1 alpha subcomplex subunit 10, mitochondrial	O95299	NDUFA10			NADH dehydrogenase [ubiquinone] 1 alpha subcomplex subunit 10, mitochondrial	Q561S0;A0A1W2Q6F8;Q6P6W6	Ndufa10
NADH dehydrogenase [ubiquinone] 1 alpha subcomplex subunit 11	Q86Y39	NDUFA11			NADH dehydrogenase [ubiquinone] 1 alpha subcomplex subunit 11	Q80W89	Ndufa11
NADH dehydrogenase [ubiquinone] 1 alpha subcomplex subunit 12	Q9UI09	NDUFA12			NADH dehydrogenase [ubiquinone] 1 alpha subcomplex subunit 12	F1LXA0	Ndufa12
NADH dehydrogenase [ubiquinone] 1 alpha subcomplex subunit 13	Q9P0J0	NDUFA13			NADH dehydrogenase [ubiquinone] 1 alpha subcomplex subunit 13	D3ZE15;F1LZC5	Ndufa13
NADH dehydrogenase [ubiquinone] 1 alpha subcomplex subunit 2	O43678	NDUFA2			NADH dehydrogenase [ubiquinone] 1 alpha subcomplex subunit 2	D3ZS58	Ndufa2
NADH dehydrogenase [ubiquinone] 1 alpha subcomplex subunit 5	Q16718	NDUFA5			NADH dehydrogenase [ubiquinone] 1 alpha subcomplex subunit 5	Q63362	Ndufa5
NADH dehydrogenase [ubiquinone] 1 alpha subcomplex subunit 6	P56556	NDUFA6			NADH dehydrogenase [ubiquinone] 1 alpha subcomplex subunit 6	D4A3V2	Ndufa6
NADH dehydrogenase [ubiquinone] 1 alpha subcomplex subunit 7	O95182	NDUFA7			NADH dehydrogenase [ubiquinone] 1 alpha subcomplex subunit 7	A9UMV9	Ndufa7l
NADH dehydrogenase [ubiquinone] 1 alpha subcomplex subunit 8	P51970	NDUFA8			NADH dehydrogenase [ubiquinone] 1 alpha subcomplex subunit 8	A0A0G2JVL6;Q7TP78;F7EXQ7	Ndufa8
NADH dehydrogenase [ubiquinone] 1 alpha subcomplex subunit 9, mitochondrial	Q16795	NDUFA9			NADH dehydrogenase [ubiquinone] 1 alpha subcomplex subunit 9, mitochondrial	Q5BK63	Ndufa9
NADH dehydrogenase [ubiquinone] 1 beta subcomplex subunit 10	O96000	NDUFB10			NADH dehydrogenase [ubiquinone] 1 beta subcomplex subunit 10	D4A0T0	Ndufb10
NADH dehydrogenase [ubiquinone] 1 beta subcomplex subunit 11, mitochondrial	Q9NX14	NDUFB11			NADH dehydrogenase [ubiquinone] 1 beta subcomplex subunit 11, mitochondrial	D4A7L4	Ndufb11
NADH dehydrogenase [ubiquinone] 1 beta subcomplex subunit 4	O95168	NDUFB4			NADH dehydrogenase [ubiquinone] 1 beta subcomplex subunit 4	F1LPG5;F1M7T1;Q2XTA8;D3ZV29;D3ZQH7;F1M7Z4	Ndufb4
NADH dehydrogenase [ubiquinone] 1 beta subcomplex subunit 5, mitochondrial	O43674	NDUFB5			NADH dehydrogenase [ubiquinone] 1 beta subcomplex subunit 5, mitochondrial	D4A565	Ndufb5
NADH dehydrogenase [ubiquinone] 1 beta subcomplex subunit 6	O95139	NDUFB6			NADH dehydrogenase [ubiquinone] 1 beta subcomplex subunit 6	D3ZZ21	Ndufb6
NADH dehydrogenase [ubiquinone] 1 beta subcomplex subunit 7	P17568	NDUFB7			NADH dehydrogenase [ubiquinone] 1 beta subcomplex subunit 7	*	*
NADH dehydrogenase [ubiquinone] 1 beta subcomplex subunit 8, mitochondrial	O95169	NDUFB8			NADH dehydrogenase [ubiquinone] 1 beta subcomplex subunit 8, mitochondrial	B2RYS8	Ndufb8
NADH dehydrogenase [ubiquinone] 1 beta subcomplex subunit 9	Q9Y6M9	NDUFB9			NADH dehydrogenase [ubiquinone] 1 beta subcomplex subunit 9	B2RYW3	Ndufb9
NADH dehydrogenase [ubiquinone] 1 subunit C2	O95298;E9PQ53	NDUFC2			NADH dehydrogenase [ubiquinone] 1 subunit C2	Q5PQZ9	Ndufc2
NADH dehydrogenase [ubiquinone] flavoprotein 1, mitochondrial	P49821	NDUFV1			NADH dehydrogenase [ubiquinone] flavoprotein 1, mitochondrial	Q5XIH3	Ndufv1
NADH dehydrogenase [ubiquinone] flavoprotein 2, mitochondrial	P19404;P04394	NDUFV2			NADH dehydrogenase [ubiquinone] flavoprotein 2, mitochondrial	P19234	Ndufv2
NADH dehydrogenase [ubiquinone] iron-sulfur protein 2, mitochondrial	O75306;Q2GDJ8;Q5GTF8;Q2GGK7;Q2GJY9	NDUFS2			NADH dehydrogenase [ubiquinone] iron-sulfur protein 2, mitochondrial	Q641Y2	Ndufs2
NADH dehydrogenase [ubiquinone] iron-sulfur protein 3, mitochondrial	O75489	NDUFS3			NADH dehydrogenase [ubiquinone] iron-sulfur protein 3, mitochondrial	D3ZG43	Ndufs3
NADH dehydrogenase [ubiquinone] iron-sulfur protein 4, mitochondrial	O43181	NDUFS4			NADH dehydrogenase [ubiquinone] iron-sulfur protein 4, mitochondrial	Q5XIF3	Ndufs4
NADH dehydrogenase [ubiquinone] iron-sulfur protein 5	O43920	NDUFS5			NADH dehydrogenase [ubiquinone] iron-sulfur protein 5	B5DEL8;A0A0G2JZJ9	LOC100361505
NADH dehydrogenase [ubiquinone] iron-sulfur protein 7, mitochondrial	O75251;Q2GDX9;Q6G389;Q6FZZ0;B4RCM8;Q0BSK3	NDUFS7			NADH dehydrogenase [ubiquinone] iron-sulfur protein 7, mitochondrial	Q5RJN0	Ndufs7
NADH dehydrogenase [ubiquinone] iron-sulfur protein 8, mitochondrial	O00217;Q5GSG5;Q2GCV4;Q6G396;Q6FZY3;Q2GJS3;Q2GGD7	NDUFS8			NADH dehydrogenase [ubiquinone] iron-sulfur protein 8, mitochondrial	B0BNE6	Ndufs8
NADH-ubiquinone oxidoreductase 75 kDa subunit, mitochondrial	P28331;Q94511	NDUFS1			NADH-ubiquinone oxidoreductase 75 kDa subunit, mitochondrial	Q66HF1	Ndufs1
NADH-ubiquinone oxidoreductase chain 5	P03915	MT-ND5			NADH-ubiquinone oxidoreductase chain 5	Q06QG6;Q8SEZ0;Q06QK5;Q06QA1;A0A096XKT9;P11661;A7XYD5;A7XYC1;A0A0A1FZN8	Mt-nd5
NLR family member X1	Q86UT6	NLRX1			NLR family member X1	A0A0G2K1Q1;Q5FVQ8	Nlrx1
Nascent polypeptide-associated complex subunit alpha, muscle-specific form	E9PAV3;Q13765	NACA			Nascent polypeptide-associated complex subunit alpha, muscle-specific form	M0R9L0;B2RYX0	Naca
Nebulette	O76041;P20929	NEBL			Nebulette	A0A0G2JWS2;D4A164;A0A146J2K6	Nebl
Nebulin-related-anchoring protein	Q86VF7;Q80XB4	NRAP			Nebulin-related-anchoring protein	D3Z802;D4A4K6	Nrap
Neural cell adhesion molecule 1	P13591	NCAM1			Neural cell adhesion molecule 1	F1LNY3;P13596;F1LUV9;Q3T1H3;A0A0G2K0M8	Ncam1
Nicotinamide phosphoribosyltransferase	P43490;Q99KQ4	NAMPT			Nicotinamide phosphoribosyltransferase	A0A0G2K0I3;Q80Z29	Nampt
Nucleosome assembly protein 1-like 4	Q99733;P55209	NAP1L4			Nucleosome assembly protein 1-like 4	A0A0H2UHZ2;Q5U2Z3;Q6P769;G3V6H9;Q9Z2G8	Nap1l4
O-acetyl-ADP-ribose deacetylase MACROD1	Q9BQ69	MACROD1			O-acetyl-ADP-ribose deacetylase MACROD1	G3V8V6;A0A0G2K5F1;Q8K4G6;Q7TNX8	Macrod1
OCIA domain-containing protein 1	Q9NX40;Q6NYD7	OCIAD1			OCIA domain-containing protein 1	Q5XIG4	Ociad1
PDZ and LIM domain protein 1	O00151	PDLIM1			PDZ and LIM domain protein 1	P52944	Pdlim1
PDZ and LIM domain protein 5	Q96HC4	PDLIM5			PDZ and LIM domain protein 5	Q62920	Pdlim5
PRA1 family protein 3	O75915	ARL6IP5			PRA1 family protein 3	A0A0H2UHF6;Q9ES40	Arl6ip5
Peptidyl-prolyl cis-trans isomerase A;Peptidyl-prolyl cis-trans isomerase A, N-terminally processed	P62937;P0DN26;A0A0B4J2A2;A0A075B759;Q9Y536;F5H284	PPIA			Peptidyl-prolyl cis-trans isomerase A;Peptidyl-prolyl cis-trans isomerase A, N-terminally processed	P10111;A0A0G2K1P0;A0A0G2K2E4	Ppia
Perilipin-4	Q96Q06	PLIN4			Perilipin-4	M0R7S5	Plin4
Periostin	Q15063;CON__Q2KJC7;Q62009	POSTN			Periostin	D3ZAF5;A0A097BW25;CON__Q2KJC7	Postn
Peroxiredoxin-1	Q06830;Q13162;O08807	PRDX1			Peroxiredoxin-1	A0A0G2K3Z9;Q63716	Prdx1
Peroxiredoxin-2	P32119	PRDX2			Peroxiredoxin-2	A0A0G2JSH9;P35704	Prdx2
Peroxiredoxin-5, mitochondrial	P30044;P99029	PRDX5			Peroxiredoxin-5, mitochondrial	A0A0G2JSS8;Q9R063	Prdx5
Peroxiredoxin-6	P30041;O35244	PRDX6			Peroxiredoxin-6	O35244	Prdx6
Phenylalanine--tRNA ligase beta subunit	Q9NSD9	FARSB			Phenylalanine--tRNA ligase beta subunit	Q68FT7	Farsb
Phosphate carrier protein, mitochondrial	Q00325;P12234	SLC25A3			Phosphate carrier protein, mitochondrial	Q6IRH6;G3V741;P16036	Slc25a3
Phosphatidylethanolamine-binding protein 1;Hippocampal cholinergic neurostimulating peptide	P30086	PEBP1			Phosphatidylethanolamine-binding protein 1;Hippocampal cholinergic neurostimulating peptide	P31044;P30086	Pebp1
Phosphoglucomutase-1	P36871;P00949	PGM1			Phosphoglucomutase-1	Q499Q4;A1A5L2;P38652;Q62752	Pgm1
Phosphoglucomutase-like protein 5	Q15124	PGM5			Phosphoglucomutase-like protein 5	D3ZVR9	Pgm5
Phosphoglycerate kinase 1	P00558;P09041;P07205	PGK1			Phosphoglycerate kinase 1	P16617;M0R6Y8;Q5XIV1;A0A096MJL6	Pgk1
Phosphoglycerate mutase 2	P15259;P18669;Q8MKE8;Q8N0Y7	PGAM2			Phosphoglycerate mutase 2	P16290;F1M1Y1	Pgam2
Plakophilin-2	Q99959	PKP2			Plakophilin-2	F1M7L9;Q562C0	Pkp2
Platelet glycoprotein 4	P16671;P26201;Q07969	CD36			Platelet glycoprotein 4	Q6IMX5;A0A0G2JYC5;A0A096MJ39;Q07969;A0A096MJJ0;Q5BKE5;F7F5B5;D4A8Z2;O35754;Q794J1;A0A096MIY7	Cd36
Plectin	Q15149	PLEC			Plectin	A0A0G2K1J5;Q6S3A1;Q6S399;Q6S3A3;Q6S3A4;F7F9U6;Q6S398;Q6S395;Q6S396;Q6S3A5;Q6S3A0;P30427;Q6ZYE7	Plec
Poly(rC)-binding protein 2	Q15366;P57721	PCBP2			Poly(rC)-binding protein 2	Q4V8F6;Q6AYU2;Q6AYU5;Q6AY48	Pcbp2
Polymerase I and transcript release factor	Q6NZI2	PTRF			Polymerase I and transcript release factor	G3V8L9;P85125	Ptrf
Prelamin-A/C;Lamin-A/C	P02545;P11048	Lmna;LMNA			Prelamin-A/C;Lamin-A/C	G3V8L3;P48679;A0A0G2JTC5;Q6P6U3;A0A0G2K3R2;P70482;A0A1B0GWU9	Lmna
Probable D-lactate dehydrogenase, mitochondrial	Q86WU2	LDHD			Probable D-lactate dehydrogenase, mitochondrial	A0A0G2K1W9;Q7TPJ4	Ldhd
Prohibitin	P35232	PHB			Prohibitin	P67779;D3ZFH6	Phb
Prohibitin-2	Q99623;O35129	PHB2			Prohibitin-2	Q5XIH7;A0A0G2KB63	Phb2
Prolargin	P51888	PRELP			Prolargin	Q9EQP5	Prelp
Propionyl-CoA carboxylase alpha chain, mitochondrial	P05165	PCCA			Propionyl-CoA carboxylase alpha chain, mitochondrial	A0A0G2K401;A0A0G2K5P9;P14882	Pcca
Propionyl-CoA carboxylase beta chain, mitochondrial	P05166;Q99MN9	PCCB			Propionyl-CoA carboxylase beta chain, mitochondrial	Q68FZ8;P07633	Pccb
Prostacyclin synthase	Q16647	PTGIS			Prostacyclin synthase	Q62969;F1LP67;A0A0G2K776	Ptgis
Prostaglandin E synthase 2	Q9H7Z7;Q9N0A4	PTGES2			Prostaglandin E synthase 2	D4AE56	Ptges2
Protein ERGIC-53	P49257	LMAN1			Protein ERGIC-53	A0A0G2JXC1;F1LRA1;Q62902	Lman1
Protein FAM162A	Q96A26	FAM162A			Protein FAM162A	Q4QQV3;A0A0G2JWV2;Q63571;D4ADP1	Fam162a
Protein NipSnap homolog 2	O75323;O55126	GBAS			Protein NipSnap homolog 2	Q5RK08	Gbas
Protein deglycase DJ-1	Q99497;Q99LX0	PARK7			Protein deglycase DJ-1	O88767;Q5BKC3	Park7
Protein disulfide-isomerase	P07237	P4HB			Protein disulfide-isomerase	P04785	P4hb
Protein disulfide-isomerase A3	P38657;P30101	PDIA3			Protein disulfide-isomerase A3	A0A0H2UHM5;P11598	Pdia3
Protein disulfide-isomerase A6	Q15084	PDIA6			Protein disulfide-isomerase A6	A0A0G2JSZ5;Q63081	Pdia6
Protein kinase C and casein kinase substrate in neurons protein 3	Q9UKS6	PACSIN3			Protein kinase C and casein kinase substrate in neurons protein 3	Q5I2Z0;G3V9N7	Pacsin3
Protein kinase C delta-binding protein	Q969G5	PRKCDBP			Protein kinase C delta-binding protein	Q9Z1H9	Prkcdbp
Protein unc-45 homolog B	Q8IWX7	UNC45B			Protein unc-45 homolog B	A0A096MJB5;D4A8U9	Unc45b
Protein-L-isoaspartate(D-aspartate) O-methyltransferase	P22061	PCMT1			Protein-L-isoaspartate(D-aspartate) O-methyltransferase	P22062;A0A140TAB9	Pcmt1
Protein-cysteine N-palmitoyltransferase HHAT-like protein	Q9HCP6	HHATL			Protein-cysteine N-palmitoyltransferase HHAT-like protein	D4A9P9	Hhatl
Protein-glutamine gamma-glutamyltransferase 2	P21980;P21981	TGM2			Protein-glutamine gamma-glutamyltransferase 2	Q9WVJ6;Q6P6R6;A0A0B5AGL6	Tgm2
Puromycin-sensitive aminopeptidase	P55786;A6NEC2	NPEPPS			Puromycin-sensitive aminopeptidase	F1M9V7;Q8VID2;Q3B8Q9	Npepps
Pyruvate dehydrogenase E1 component subunit beta, mitochondrial	P11177;P11966	PDHB			Pyruvate dehydrogenase E1 component subunit beta, mitochondrial	A0A0G2KAM3;P49432	Pdhb
Pyruvate dehydrogenase protein X component, mitochondrial	O00330	PDHX			Pyruvate dehydrogenase protein X component, mitochondrial	A0A0G2JZH8;Q5BJX2;Q7TQ85	Pdhx
Pyruvate kinase PKM	P14618;P52480;Q29536;P30613	PKM			Pyruvate kinase PKM	P11980;B1WBN9;A0A0H2UI07;P12928	Pkm
Ras-related protein Rab-14	P61106	RAB14			Ras-related protein Rab-14	B0BMW0;P61107;A0A1B0GWR3	Rab14
Ras-related protein Rab-18	Q9NP72	RAB18			Ras-related protein Rab-18	Q5EB77	Rab18
Ras-related protein Rab-1A	P62820	RAB1A			Ras-related protein Rab-1A	Q6NYB7;E9PU16;Q7TPK7;A0A0G2K235;F8V328;P35280;P35289	Rab1a
Ras-related protein Rab-1B	Q9H0U4	RAB1B			Ras-related protein Rab-1B	G3V6H0;P10536	Rab1b
Ras-related protein Rab-21	Q9UL25	RAB21			Ras-related protein Rab-21	Q6AXT5	Rab21
Ras-related protein Rab-2A	P61019;Q8WUD1	RAB2A			Ras-related protein Rab-2A	P05712;F1LP82;Q3B7V5;Q562A5	Rab2a
Ras-related protein Rab-5B	P61020	RAB5B			Ras-related protein Rab-5B	A1L1J8;Q6IN17	Rab5b
Ras-related protein Rab-6A	P20340;P17608;Q9NRW1	RAB6A			Ras-related protein Rab-6A	A0A0H2UHP9;A0A0G2JT78;Q9WVB1;F1LVC3;A0A0G2K201;D3ZZP2	Rab6a
Ras-related protein Rab-7a	P51149	RAB7A			Ras-related protein Rab-7a	A0A0G2K930;P09527	Rab7a
Rho GTPase-activating protein 1	Q07960	ARHGAP1			Rho GTPase-activating protein 1	D4A6C5	Arhgap1
Ribonuclease inhibitor	P13489;Q8HZP9	RNH1			Ribonuclease inhibitor	A0A0G2K9E0;E2RUH2;P29315	Rnh1
Ryanodine receptor 2	Q92736	RYR2			Ryanodine receptor 2	B0LPN4;F1LRZ1;F1LS89;B3DM99;Q99M98;O08661	Ryr2
SRA stem-loop-interacting RNA-binding protein, mitochondrial	Q9GZT3	SLIRP			SRA stem-loop-interacting RNA-binding protein, mitochondrial	D4A4W6	Slirp
Saccharopine dehydrogenase-like oxidoreductase	Q8NBX0	SCCPDH			Saccharopine dehydrogenase-like oxidoreductase	Q6AY30	Sccpdh
Sarcalumenin	Q86TD4	SRL			Sarcalumenin	F1LWG8	Srl
Sarcolemmal membrane-associated protein	Q14BN4;REV__A7H4D5	SLMAP			Sarcolemmal membrane-associated protein	B5DF63;D3ZKE6;A0A0G2JWA5;P0C219	Slmap
Sarcoplasmic/endoplasmic reticulum calcium ATPase 2	P16615;O14983;Q64518;Q93084;P86911	ATP2A2			Sarcoplasmic/endoplasmic reticulum calcium ATPase 2	P11507;Q71UZ2;B4F7E5;Q64578;A0A0G2K9N9;G3V9U7;D3ZHJ6;P18596	Atp2a2
Serine/threonine-protein phosphatase 2A 65 kDa regulatory subunit A alpha isoform	P30153;P30154	PPP2R1A			Serine/threonine-protein phosphatase 2A 65 kDa regulatory subunit A alpha isoform	Q5XI34;Q4QQT4;O35511	Ppp2r1a
Serine/threonine-protein phosphatase PP1-beta catalytic subunit	P62140;P36873;P62136	PPP1CB			Serine/threonine-protein phosphatase PP1-beta catalytic subunit	P62142;A0A0G2JYS8;A0A0G2JVK2;Q6AYZ4;P63088;P62138;Q63682;Q04103;Q04101	Ppp1cb
Serpin B6	P35237;P50452;Q60854	SERPINB6			Serpin B6	Q6P9U0	Serpinb6
Serum deprivation-response protein	O95810	SDPR			Serum deprivation-response protein	Q66H98	Sdpr
Short-chain specific acyl-CoA dehydrogenase, mitochondrial	P16219	ACADS			Short-chain specific acyl-CoA dehydrogenase, mitochondrial	Q6IMX3;P15651	Acads
Short/branched chain specific acyl-CoA dehydrogenase, mitochondrial	P45954	ACADSB			Short/branched chain specific acyl-CoA dehydrogenase, mitochondrial	A0A0A0MY00;P70584	Acadsb
Sodium/potassium-transporting ATPase subunit alpha-1	P05023;P20648	ATP1A1			Sodium/potassium-transporting ATPase subunit alpha-1	P06685;Q64608;F1LRK1;P09626	Atp1a1
Sodium/potassium-transporting ATPase subunit alpha-2	P50993;Q13733;P54707	ATP1A2			Sodium/potassium-transporting ATPase subunit alpha-2	P06686;P06687;Q5PQV3;Q64541;A0A0G2JWS9;G3V8S4;P54708	Atp1a2
Sodium/potassium-transporting ATPase subunit beta-1	P05026	ATP1B1			Sodium/potassium-transporting ATPase subunit beta-1	P07340;A0A096MJI9	Atp1b1
Sorbin and SH3 domain-containing protein 1	Q9BX66	SORBS1			Sorbin and SH3 domain-containing protein 1	F1M865;F1M820;F1M866;F1M840	Sorbs1
Sorbin and SH3 domain-containing protein 2	O94875	SORBS2			Sorbin and SH3 domain-containing protein 2	O35413;F1LPM3;B7Z3D7	Sorbs2
Sorting and assembly machinery component 50 homolog	Q9Y512	SAMM50			Sorting and assembly machinery component 50 homolog	Q6AXV4	Samm50
Spectrin alpha chain, non-erythrocytic 1	Q13813	SPTAN1			Spectrin alpha chain, non-erythrocytic 1	A0A0G2K1Y8;C9EH87;Q6IRK8;A0A0G2K1E7;A0A0G2JZ69;P16086;Q63363	Sptan1
Spectrin beta chain, non-erythrocytic 1	Q01082	SPTBN1			Spectrin beta chain, non-erythrocytic 1	A0A0G2JZY6;G3V6S0;Q6XD99;A0A0G2K8W9;Q5D002;Q8VI65;Q99MI4;F1MA36;Q9QWN8	Sptbn1
Stomatin-like protein 2, mitochondrial	Q9UJZ1	STOML2			Stomatin-like protein 2, mitochondrial	Q4FZT0	Stoml2
Stress-70 protein, mitochondrial	P38646;Q0BW82	HSPA9			Stress-70 protein, mitochondrial	F1M953;P48721	Hspa9
Succinate dehydrogenase [ubiquinone] flavoprotein subunit, mitochondrial	P31040;P31039;Q94523	SDHA			Succinate dehydrogenase [ubiquinone] flavoprotein subunit, mitochondrial	Q920L2;Q0QF18	Sdha
Succinate dehydrogenase [ubiquinone] iron-sulfur subunit, mitochondrial	P21912;REV__A0Q5Y3	SDHB			Succinate dehydrogenase [ubiquinone] iron-sulfur subunit, mitochondrial	P21913	Sdhb
Succinate dehydrogenase cytochrome b560 subunit, mitochondrial	Q99643	SDHC			Succinate dehydrogenase cytochrome b560 subunit, mitochondrial	Q641Z9	Sdhc
Succinyl-CoA ligase [ADP/GDP-forming] subunit alpha, mitochondrial	P53597;Q94522	SUCLG1			Succinyl-CoA ligase [ADP/GDP-forming] subunit alpha, mitochondrial	P13086;A0A0H2UHE1;P70631	Suclg1
Succinyl-CoA:3-ketoacid coenzyme A transferase 1, mitochondrial	P55809;Q9BYC2	OXCT1			Succinyl-CoA:3-ketoacid coenzyme A transferase 1, mitochondrial	B2GV06	Oxct1
Synaptic vesicle membrane protein VAT-1 homolog	Q99536	VAT1			Synaptic vesicle membrane protein VAT-1 homolog	Q3MIE4	Vat1
Synaptopodin-2	Q9UMS6	SYNPO2			Synaptopodin-2	D4A702	Synpo2
T-complex protein 1 subunit alpha	P17987;P11983	TCP1			T-complex protein 1 subunit alpha	P28480;A0A096MJA0	Tcp1
T-complex protein 1 subunit beta	P78371	CCT2			T-complex protein 1 subunit beta	Q5XIM9	Cct2
T-complex protein 1 subunit delta	P50991	CCT4			T-complex protein 1 subunit delta	Q7TPB1	Cct4
T-complex protein 1 subunit epsilon	P48643	CCT5			T-complex protein 1 subunit epsilon	Q68FQ0;Q6B436	Cct5
T-complex protein 1 subunit eta	Q99832	CCT7			T-complex protein 1 subunit eta	D4AC23	Cct7
T-complex protein 1 subunit gamma	P49368	CCT3			T-complex protein 1 subunit gamma	Q6P502	Cct3
T-complex protein 1 subunit theta	P50990	CCT8			T-complex protein 1 subunit theta	D4ACB8	Cct8
T-complex protein 1 subunit zeta	P40227	CCT6A			T-complex protein 1 subunit zeta	Q3MHS9;Q5BJY2	Cct6a
Talin-1	Q9Y490	TLN1			Talin-1	G3V852;Q498D4;Q3B7U7	Tln1
Talin-2	Q9Y4G6	TLN2			Talin-2	D3ZA84;D4A3B0;D3ZT58;D3ZE09	Tln2
Telethonin	O15273	TCAP			Telethonin	A6HIS0;A0A0G2K9Z7	Tcap
Tensin-1	Q9HBL0;Q9GLM4;Q63HR2;Q68CZ2	TNS1			Tensin-1	F1LN42;Q62783	Tns1
Thioredoxin-dependent peroxide reductase, mitochondrial	P30048	PRDX3			Thioredoxin-dependent peroxide reductase, mitochondrial	G3V7I0;Q9Z0V6	Prdx3
Transferrin receptor protein 1	P02786	TFRC			Transferrin receptor protein 1	G3V679;Q99376	Tfrc
Transitional endoplasmic reticulum ATPase	P55072;Q01853;Q7ZU99	VCP			Transitional endoplasmic reticulum ATPase	P46462	Vcp
Transmembrane protein 143	Q96AN5	TMEM143			Transmembrane protein 143	A0A0G2K513;D3ZSD8	Tmem143
Transmembrane protein 65	Q6PI78	TMEM65			Transmembrane protein 65	F1LQZ0;A1L1L9	Tmem65
Trifunctional enzyme subunit beta, mitochondrial;3-ketoacyl-CoA thiolase	P55084	HADHB			Trifunctional enzyme subunit beta, mitochondrial;3-ketoacyl-CoA thiolase	Q60587;A0A0G2K330	Hadhb
Triosephosphate isomerase	P60175;P60174;Q2QD07;P17751;Q1MTI4	TPI1			Triosephosphate isomerase	P48500;A0A0G2JWJ4;Q6SA19;A0A0G2JWU1	Tpi1
Tropomyosin alpha-1 chain	P09493	TPM1			Tropomyosin alpha-1 chain	A0A0G2K7F7;P04692;Q63607;Q63583;A0A0G2JX64;Q91XN6;Q91XN7;Q6AZ25;A0A0G2JSQ4;Q923Z2;B7Z722;B7Z596	Tpm1
Troponin C, slow skeletal and cardiac muscles	P63316	TNNC1			Troponin C, slow skeletal and cardiac muscles	Q4PP99	Tnnc1
Troponin I, cardiac muscle	P19429;P02646	TNNI3			Troponin I, cardiac muscle	P23693	Tnni3
Troponin T, cardiac muscle	P45379;P13805	TNNT2			Troponin T, cardiac muscle	A9YUA5;F1LQ95;B1WBR4;P50753;Q7TNB2	Tnnt2
Tubulin alpha-1B chain	P68363	TUBA1B			Tubulin alpha-1B chain	Q6P9V9	Tuba1b
Tubulin alpha-4A chain	P68366;Q8WQ47	TUBA4A			Tubulin alpha-4A chain	Q5XIF6	Tuba4a
Tubulin beta-4B chain	P68371;P04350;Q3ZCM7;Q7KQL5	TUBB4B			Tubulin beta-4B chain	G3V7C6;Q6P9T8;B4F7C2;Q4QQV0;M0R8B6;CON__ENSEMBL:ENSBTAP00000025008	Tubb4b
Tumor protein D54	O43399	TPD52L2			Tumor protein D54	Q6PCT3	Tpd52l2
UTP--glucose-1-phosphate uridylyltransferase	Q16851;Q91ZJ5	UGP2			UTP--glucose-1-phosphate uridylyltransferase	Q4V8I9;A0A0G2K542;Q5XFW3	Ugp2
Ubiquinone biosynthesis O-methyltransferase, mitochondrial	Q9NZJ6	COQ3			Ubiquinone biosynthesis O-methyltransferase, mitochondrial	Q4G082;Q63159	Coq3
Ubiquinone biosynthesis monooxygenase COQ6, mitochondrial	Q9Y2Z9;Q68FU7;Q8R1S0	COQ6			Ubiquinone biosynthesis monooxygenase COQ6, mitochondrial	Q68FU7	Coq6
Ubiquinone biosynthesis protein COQ9, mitochondrial	O75208	COQ9			Ubiquinone biosynthesis protein COQ9, mitochondrial	Q68FT1	Coq9
Ubiquitin-conjugating enzyme E2 N	P61088;Q9EQX9;Q9FZ48;Q94A97;Q5JXB2	UBE2N			Ubiquitin-conjugating enzyme E2 N	Q9EQX9;G3V6M7	Ube2n
Unconventional myosin-Ic	O00159;A5PF48	MYO1C			Unconventional myosin-Ic	Q63355	Myo1c
Vacuolar protein sorting-associated protein 35	Q96QK1	VPS35			Vacuolar protein sorting-associated protein 35	G3V8A5;B5DFC1	Vps35
Valine--tRNA ligase	P26640	VARS			Valine--tRNA ligase	Q04462;A0A0G2JVG2;Q4FZR0	Vars
Very long-chain specific acyl-CoA dehydrogenase, mitochondrial	P49748	ACADVL			Very long-chain specific acyl-CoA dehydrogenase, mitochondrial	Q5M9H2;P45953	Acadvl
Vesicle-associated membrane protein-associated protein A	Q9P0L0	VAPA			Vesicle-associated membrane protein-associated protein A	Q9Z270;A0A0G2K8E6	Vapa
Vesicle-fusing ATPase	P46459	NSF			Vesicle-fusing ATPase	A0A0G2K6U1;F1LQ81;Q9QUL6	Nsf
Vimentin	P08670;Q5R1W8;P41219;Q16352;P07196;P07197	VIM			Vimentin	G3V8C3;P31000;Q496Z5;F1M7P4;P21807;G3V8Q2;G3V7S2;P23565;P19527;P12839	Vim
Vinculin	P18206	VCL			Vinculin	R9PXU6;A0A0G2K8V2;P85972	Vcl
Voltage-dependent anion-selective channel protein 1	P21796	VDAC1			Voltage-dependent anion-selective channel protein 1	Q9Z2L0	Vdac1
Voltage-dependent anion-selective channel protein 2	P45880	VDAC2			Voltage-dependent anion-selective channel protein 2	P81155	Vdac2
Voltage-dependent anion-selective channel protein 3	Q9Y277	VDAC3			Voltage-dependent anion-selective channel protein 3	A0A0G2JSR0;Q9R1Z0	Vdac3
WD repeat-containing protein 1	O75083;Q5RKI0	WDR1			WD repeat-containing protein 1	Q5RKI0	Wdr1
[Pyruvate dehydrogenase (acetyl-transferring)] kinase isozyme 1, mitochondrial	Q15118;Q63065	PDK1			[Pyruvate dehydrogenase (acetyl-transferring)] kinase isozyme 1, mitochondrial	Q5FVT5;F1MA54;Q63065;B5DFI9	Pdk1
[Pyruvate dehydrogenase (acetyl-transferring)] kinase isozyme 2, mitochondrial	Q15119;Q9JK42;Q64536	PDK2			[Pyruvate dehydrogenase (acetyl-transferring)] kinase isozyme 2, mitochondrial	Q64536;F1LMM8;Q9JID3	Pdk2
[Pyruvate dehydrogenase [acetyl-transferring]]-phosphatase 1, mitochondrial	Q9P0J1	PDP1			[Pyruvate dehydrogenase [acetyl-transferring]]-phosphatase 1, mitochondrial	A0A0G2QC17;A1L1J4;O88483	Pdp1
cAMP-dependent protein kinase catalytic subunit alpha	P17612;P22694;P22612	PRKACA			cAMP-dependent protein kinase catalytic subunit alpha	A1L1M0;P27791	Prkaca
cAMP-dependent protein kinase type II-alpha regulatory subunit	P13861	PRKAR2A			cAMP-dependent protein kinase type II-alpha regulatory subunit	A0A0G2K405;P12368;Q4KLG5;A0A0G2K5G0;P12369	Prkar2a
tRNA-splicing ligase RtcB homolog	Q9Y3I0;Q6NZS4	RTCB			tRNA-splicing ligase RtcB homolog	Q6AYT3	Rtcb

## Sheet: HFrEF vs  Sham_Common R&H
Common BNIP3 Interactome between Rat and Human_HFrEF vs Sham
Gene names	Protein IDs	Protein names	p-value (Ttest)	Difference_HFrEF vs Sham
Ablim1	F1LWK7;A0A0G2K7Z4	Actin-binding LIM protein 1	0.0957937	18.5242
Acaa2	G3V9U2;A0A0G2K642;P13437	3-ketoacyl-CoA thiolase, mitochondrial	0.0210223	-1.00882
Acad8	M0RDK9	Isobutyryl-CoA dehydrogenase, mitochondrial	0.407133	-0.265178
Acadm	G3V796;P08503	Medium-chain specific acyl-CoA dehydrogenase, mitochondrial	0.159286	-0.656169
Acads	Q6IMX3;P15651	Short-chain specific acyl-CoA dehydrogenase, mitochondrial	0.352092	-0.366594
Acadsb	A0A0A0MY00;P70584	Short/branched chain specific acyl-CoA dehydrogenase, mitochondrial	0.324916	-0.397238
Acadvl	Q5M9H2;P45953	Very long-chain specific acyl-CoA dehydrogenase, mitochondrial	0.00328008	-0.976743
Acat1	P17764	Acetyl-CoA acetyltransferase, mitochondrial	0.109382	-0.646819
Aco2	Q9ER34	Aconitate hydratase, mitochondrial	0.592462	0.159751
Acot2	Q6IMX8;O55171;O88267;A0A0G2K7Z3;D3ZIQ1;A1A5R4;D3ZSE3;A0A0G2K4M8	Acyl-coenzyme A thioesterase 2, mitochondrial	0.00195171	-1.2604
Acot9	Q5U2X8	Acyl-coenzyme A thioesterase 9, mitochondrial	0.686591	-0.0919151
Acsl1	P18163;Q6IN15;F1LPB3;O88813	Long-chain-fatty-acid--CoA ligase 1	0.0146321	-0.852475
Actb	P60711;A0A0G2K3K2;P63259;A0A068F1Y2;A1Z0K8;Q99NC6;D3ZRN3;Q9JLX9	Actin, cytoplasmic 1	0.133179	0.494837
Actc1	P68035;A0A0G2K4M6;B0BMT0;P62738;P63269;P68136	Actin, alpha cardiac muscle 1	0.905002	0.0306498
Actn1	Q6GMN8;Q6T487;Q9Z1P2	Alpha-actinin-1	0.994009	0.100532
Actn2	D3ZCV0;Q8K551;Q8R4I6;B2GVB3	Alpha-actinin-2	0.410539	0.226914
Actr1a	P85515	Alpha-centractin	0.179619	0.395134
Actr1b	B2RYJ7	Beta-centractin	0.801033	-0.0215581
Actr2	Q5M7U6;A0A0K2TVC4	Actin-related protein 2	0.990964	-0.00461134
Actr3	Q4V7C7;A0A0G2K1C0;Q9ERF9	Actin-related protein 3	0.701022	-0.076294
Adck3	Q5BJQ0	Atypical kinase ADCK3, mitochondrial	0.0131966	-1.13101
Adssl1	M0R629	Adenylosuccinate synthetase isozyme 1	0.000159161	-2.16775
Afg3l2	F1LN92;Q5BJM6;B5DEY1;D3ZZ20	AFG3-like protein 2	0.303507	-0.311881
Agk	D3Z9L0	Acylglycerol kinase, mitochondrial	0.999944	0.000902924
Agl	D4AEH9	Glycogen debranching enzyme	0.745071	-0.0555159
Aifm1	Q9JM53;A0A0G2K7K2;Q924M6	Apoptosis-inducing factor 1, mitochondrial	0.291345	-0.309223
Ak1	P39069;A0A0G2K7Q6;M0RC66	Adenylate kinase isoenzyme 1	0.235971	0.40503
Ak3	Q6P2A5;P29411	GTP:AMP phosphotransferase AK3, mitochondrial	0.199758	0.6123
Ak4	Q9WUS0	Adenylate kinase 4, mitochondrial	0.131158	-0.288141
Aldh2	P11884	Aldehyde dehydrogenase, mitochondrial	0.83669	0.0552025
Aldh4a1	B4F768;A0A0G2K9I7;A0A0G2JVM0;A0A0G2JUB9;A0A0G2JUT5;Q7TP27;P0C2X9	Delta-1-pyrroline-5-carboxylate dehydrogenase, mitochondrial	0.395725	-0.267941
Aldh6a1	G3V7J0;Q02253	Methylmalonate-semialdehyde dehydrogenase [acylating], mitochondrial	0.314737	-0.36804
Aldh7a1	Q64057	Alpha-aminoadipic semialdehyde dehydrogenase	0.177565	0.571918
Ank3	A0A0G2KAS9;A0A0G2KBB9;F1LM42;A0A0G2K6R9;F1M9N9;A0A0G2JZ56;A0A0G2K1Q7;F1M5N3;A0A0G2K0J3;A0A0G2K1R9;O70511;P97582;A0A0G2K2B9;O88521;A0A0G2K4D0;A0A0G2JUJ5;Q574E1;Q3T1J5;Q792M9	Ankyrin-3	0.116124	-16.4553
Ankrd1	Q8R560	Ankyrin repeat domain-containing protein 1	0.00594281	1.37529
Anxa1	P07150	Annexin A1	0.183917	0.85365
Anxa2	Q07936	Annexin A2	0.0219843	0.999985
Anxa6	P48037;Q6IMZ3;D3ZXN8	Annexin A6	0.554867	0.299435
Apoa4	P02651;A0A0G2JVX7	Apolipoprotein A-IV	0.0422896	-0.564411
Apoe	Q6PAH0;Q65ZS7;A0A0G2K151;P02650	Apolipoprotein E	0.108981	1.08281
Apoh	P26644;Q5I0M1;Q3T940	Beta-2-glycoprotein 1	0.780034	0.0202758
Apool	Q5U1W6	MICOS complex subunit MIC27	0.735917	-0.140352
Arf1	A0A0G2JV81;A0A0G2K9H8;P84079;P61206;P84082;A0A0G2K4Q4	ADP-ribosylation factor 1	0.178502	0.588289
Arhgap1	D4A6C5	Rho GTPase-activating protein 1	0.0128992	0.947873
Arl6ip5	A0A0H2UHF6;Q9ES40	PRA1 family protein 3	0.403205	8.68438
Arpc4	B2RZ72	Actin-related protein 2/3 complex subunit 4	0.625787	0.127124
Art3	A0A0G2K8S9;Q6AYJ9;Q91YC0	Ecto-ADP-ribosyltransferase 3	0.111995	-18.1801
Atp1a1	P06685;Q64608;F1LRK1;P09626	Sodium/potassium-transporting ATPase subunit alpha-1	0.00455169	-0.783119
Atp1a2	P06686;P06687;Q5PQV3;Q64541;A0A0G2JWS9;G3V8S4;P54708	Sodium/potassium-transporting ATPase subunit alpha-2	0.273606	-11.3046
Atp1b1	P07340;A0A096MJI9	Sodium/potassium-transporting ATPase subunit beta-1	0.00253395	-1.26486
Atp2a2	P11507;Q71UZ2;B4F7E5;Q64578;A0A0G2K9N9;G3V9U7;D3ZHJ6;P18596	Sarcoplasmic/endoplasmic reticulum calcium ATPase 2	0.0222467	-0.838587
Atp5c1	P35435;Q6PCU0;Q6QI09	ATP synthase subunit gamma, mitochondrial	0.319509	-0.328051
Atp5d	G3V7Y3;P35434	ATP synthase subunit delta, mitochondrial	0.153815	-0.715489
Atp5f1	P19511	ATP synthase F(0) complex subunit B1, mitochondrial	0.418933	-0.360957
Atp5h	P31399;Q6QI69	ATP synthase subunit d, mitochondrial	0.126899	-0.52209
Atp5i	P29419	ATP synthase subunit e, mitochondrial	0.0936264	-0.359011
Atp5j2	D3ZAF6	ATP synthase subunit f, mitochondrial	0.05171	-0.403978
Atp5l	Q6PDU7	ATP synthase subunit g, mitochondrial	0.0224207	-0.420139
Atp5o	Q06647	ATP synthase subunit O, mitochondrial	0.33594	-0.299238
Auh	F1LU71	Methylglutaconyl-CoA hydratase, mitochondrial	0.150146	-0.544383
Bcam	Q9ESS6	Basal cell adhesion molecule	0.985311	-0.00907199
Bckdha	B1WBN3;F7EV94;P11960;Q5EB89	2-oxoisovalerate dehydrogenase subunit alpha, mitochondrial	0.00281373	-1.29756
Bckdhb	A0A0A0MXW1;B0BNK6;P35738	2-oxoisovalerate dehydrogenase subunit beta, mitochondrial	0.0642403	-0.938744
Bcs1l	Q5XIM0	Mitochondrial chaperone BCS1	0.379216	-9.25246
Bdh1	A0A0G2JSH2;P29147	D-beta-hydroxybutyrate dehydrogenase, mitochondrial	0.792711	0.168817
Bgn	P47853;Q63156	Biglycan	0.0246298	1.54306
Bnip3	Q9ET45;M9VYP0	BCL2/adenovirus E1B 19 kDa protein-interacting protein 3	0.441631	0.248938
Bsg	Q6GT74;P26453	Basigin	0.148178	-0.429616
Bzw2	Q9WTT7;B7Z6N5;Q6P7P5	Basic leucine zipper and W2 domain-containing protein 2	0.143782	-0.425889
C1qb	G3V7N9;P31721	Complement C1q subcomponent subunit B	3.02244e-08	28.2158
C1qbp	O35796	Complement component 1 Q subcomponent-binding protein, mitochondrial	0.977285	0.00750415
C1qc	A0A3B0IYY4;A0A0H2UHK1;P31722	Complement C1q subcomponent subunit C	0.00682036	2.06458
Ca4	A0A0H2UHB3;P48284	Carbonic anhydrase 4	2.85424e-09	-25.8786
Camk2d	P15791;F1M3F8;G3V9G3;Q63094;F1LNI8;F1LUE2;P11275;P11730;P08413;F1LZG4;A0A0G2JUV8	Calcium/calmodulin-dependent protein kinase type II subunit delta	0.797712	0.0537262
Cand1	P97536	Cullin-associated NEDD8-dissociated protein 1	0.0486196	0.585271
Canx	P35565	Calnexin	0.659358	0.253152
Cap2	P52481	Adenylyl cyclase-associated protein 2	0.0130757	1.05887
Capn1	F1LS29;P97571	Calpain-1 catalytic subunit	0.51501	-8.64873
Cat	P04762	Catalase	0.0120545	0.875354
Cct2	Q5XIM9	T-complex protein 1 subunit beta	0.0347829	0.5292
Cct3	Q6P502	T-complex protein 1 subunit gamma	0.0820739	0.359278
Cct4	Q7TPB1	T-complex protein 1 subunit delta	0.420891	0.311682
Cct5	Q68FQ0;Q6B436	T-complex protein 1 subunit epsilon	0.124658	0.408049
Cct6a	Q3MHS9;Q5BJY2	T-complex protein 1 subunit zeta	0.153412	0.38073
Cct7	D4AC23	T-complex protein 1 subunit eta	0.202015	0.389905
Cct8	D4ACB8	T-complex protein 1 subunit theta	0.0172675	0.434671
Cd36	Q6IMX5;A0A0G2JYC5;A0A096MJ39;Q07969;A0A096MJJ0;Q5BKE5;F7F5B5;D4A8Z2;O35754;Q794J1;A0A096MIY7	Platelet glycoprotein 4	0.485797	-0.398417
Cd59	P27274	CD59 glycoprotein	0.168849	0.539051
Cdh13	F1M7X3;Q8R490	Cadherin-13	0.134767	0.423931
Cdh2	Q9Z1Y3;G3V803;Q9JIV7	Cadherin-2	0.258516	0.515987
Cfl1	P45592;M0R6D6;A0A0G2KA35	Cofilin-1	0.188553	0.423037
Cfl2	M0RC65	Cofilin-2	0.163562	0.844297
Chchd3	D3ZUX5	MICOS complex subunit MIC19	0.919402	-0.0425937
Cisd1	B0K020	CDGSH iron-sulfur domain-containing protein 1	0.553315	-0.245872
Ckap4	D3ZH41	Cytoskeleton-associated protein 4	0.00139853	1.32488
Ckb	P07335	Creatine kinase B-type	0.677617	-0.2458
Ckm	A0A0G2JSP8;P00564	Creatine kinase M-type	0.404913	-0.511937
Ckmt2	B0BNC0;P09605;A0A0G2JVQ1	Creatine kinase S-type, mitochondrial	0.0738838	-0.912555
Cltb	P08082	Clathrin light chain B	0.85856	-0.0206827
Col6a1	D3ZUL3;M0RDR9	Collagen alpha-1(VI) chain	0.107634	0.634165
Col6a2	F1LNH3;Q5EB88	Collagen alpha-2(VI) chain	0.069917	0.607162
Cops5	Q4KM69;F7EUU4	COP9 signalosome complex subunit 5	0.994631	0.089195
Coq3	Q4G082;Q63159	Ubiquinone biosynthesis O-methyltransferase, mitochondrial	0.127175	-0.744368
Coq5	Q4G064	2-methoxy-6-polyprenyl-1,4-benzoquinol methylase, mitochondrial	0.0235024	-1.05067
Coq6	Q68FU7	Ubiquinone biosynthesis monooxygenase COQ6, mitochondrial	0.00158266	-1.0865
Coq9	Q68FT1	Ubiquinone biosynthesis protein COQ9, mitochondrial	0.134584	-1.03046
Cox2	S5RZM8;Q8SEZ5;A0A097PE04;P00406;Q5UAJ6;Q37652	Cytochrome c oxidase subunit 2	0.12714	-0.637901
Cox4i1	P10888	Cytochrome c oxidase subunit 4 isoform 1, mitochondrial	0.142721	-0.62262
Cox5a	P11240	Cytochrome c oxidase subunit 5A, mitochondrial	0.0245765	-0.815469
Cox5b	P12075	Cytochrome c oxidase subunit 5B, mitochondrial	0.112435	-0.605846
Cox6b1	D3ZD09;D3ZSB0	Cytochrome c oxidase subunit 6B1	0.158351	-0.293671
Cpt1b	Q63704;O70253;Q9QWZ9;Q9Z2G4;Q9Z2G5	Carnitine O-palmitoyltransferase 1, muscle isoform	0.334082	-0.342852
Cpt2	P18886;G3V7N5	Carnitine O-palmitoyltransferase 2, mitochondrial	0.0127598	-0.998505
Crat	A0A0H2UI21;Q704S8	Carnitine O-acetyltransferase	0.0950386	-1.0709
Crip2	P36201;D4ACX1	Cysteine-rich protein 2	0.167202	0.736464
Cryab	P23928	Alpha-crystallin B chain	0.171675	0.389554
Ctbp1	Q6AZ26;F7FG31;A0A0H2UI20;Q9Z2F5	C-terminal-binding protein 1	0.025129	-0.508029
Ctnna1	Q5U302;A0A0G2JYF7;D4A6H8;A0A0G2JY03	Catenin alpha-1	0.049112	0.646074
Ctnnb1	A0A0G2JT93;Q9WU82	Catenin beta-1	0.977916	0.367501
Cyc1	D3ZFQ8	Cytochrome c1, heme protein, mitochondrial	0.698741	-0.185683
D2hgdh	A0A0A0MXZ3;B2GV75;P84850	D-2-hydroxyglutarate dehydrogenase, mitochondrial	0.852489	-0.0409787
Dag1	F1M8K0;D9IFS3;Q91XP6	Dystroglycan	0.699465	-0.161124
Dap3	Q5U2T0;F7EZZ0;A0A0G2K264	28S ribosomal protein S29, mitochondrial	0.0472678	-0.997865
Dars	A9CMB7;P15178	Aspartate--tRNA ligase, cytoplasmic	0.626673	0.0676543
Dbt	B2GV15;Q99PU6	Lipoamide acyltransferase component of branched-chain alpha-keto acid dehydrogenase complex, mitochondrial	0.0206251	-1.08805
Dcn	Q01129	Decorin	0.777708	0.133319
Dctn1	A0A0G2K428;D4A8U7;P28023	Dynactin subunit 1	0.118606	0.365357
Dctn2	A0A0G2JUC7;Q6AYH5	Dynactin subunit 2	0.346571	9.1314
Ddx1	Q641Y8;Q9JIJ8	ATP-dependent RNA helicase DDX1	0.375106	-8.51768
Decr1	G3V734;Q64591	2,4-dienoyl-CoA reductase, mitochondrial	0.00379585	-1.65422
Des	Q6P725;P48675	Desmin	0.174683	0.596466
Dlat	P08461	Dihydrolipoyllysine-residue acetyltransferase component of pyruvate dehydrogenase complex, mitochondrial	0.502963	0.0999724
Dld	Q6P6R2	Dihydrolipoyl dehydrogenase, mitochondrial	0.697225	-0.165461
Dlst	G3V6P2;Q01205;Q8CJG5;D0VYQ0	Dihydrolipoyllysine-residue succinyltransferase component of 2-oxoglutarate dehydrogenase complex, mitochondrial	0.0283934	-0.740358
Dmd	P11530;D3ZEK8;T2F9K4;Q05485;A0A0F7CRZ7;Q7TPH2;F5CC78;Q7TPH4;Q7TPH3	Dystrophin	0.0366038	-0.455922
Dnaja2	Q5M9H7;O35824	DnaJ homolog subfamily A member 2	0.524845	-8.69975
Dnajc11	B1WBY5	DnaJ homolog subfamily C member 11	0.350383	8.91774
Dnm1l	O35303	Dynamin-1-like protein	0.567514	0.251999
Dnm2	A0A0A0MY48;A0A0A0MY49;P39052;P21575;Q7M077	Dynamin-2	0.341079	0.355971
Dnpep	Q4V8H5	Aspartyl aminopeptidase	0.666612	0.159384
Dpysl2	P47942;Q62950	Dihydropyrimidinase-related protein 2	0.89207	-0.03877
Dsp	F1LMV6;Q4QQR7	Desmoplakin	0.391361	-8.51139
Dstn	Q7M0E3;D4A315	Destrin	0.0165169	1.03812
Dtna	D4A772;A0A0G2JVM6;P84060	Dystrobrevin alpha	0.1744	-0.399221
Dync1h1	F1LRT9;M0R9X8;P38650	Cytoplasmic dynein 1 heavy chain 1	0.0254223	0.712014
Dync1li1	G3V7G0;Q9QXU8	Cytoplasmic dynein 1 light intermediate chain 1	0.0884787	0.515673
Dysf	D4A6X1;A0A0G2K7B6	Dysferlin	0.493364	-0.183074
Ech1	Q62651	Delta(3,5)-Delta(2,4)-dienoyl-CoA isomerase, mitochondrial	0.451314	-0.225794
Echs1	P14604	Enoyl-CoA hydratase, mitochondrial	0.973974	0.00780105
Eci1	Q68G41;P23965;A0A0G2K2R2;Q64592	Enoyl-CoA delta isomerase 1, mitochondrial	0.0618693	-0.346961
Eci2	Q5XIC0;A0A0G2K277;Q5M884	Enoyl-CoA delta isomerase 2, mitochondrial	0.093065	-0.863863
Eef1a1	P62630;M0R757;F1M6C2	Elongation factor 1-alpha 1	0.319611	0.227383
Eef1a2	P62632	Elongation factor 1-alpha 2	0.0121177	-0.501815
Eef1d	Q68FR9	Elongation factor 1-delta	0.224642	0.283835
Eef1g	Q68FR6	Elongation factor 1-gamma	0.0532475	0.225294
Eef2	P05197;Q8K1G4	Elongation factor 2	0.00434385	0.347914
Ehd1	Q641Z6	EH domain-containing protein 1	0.18504	0.300076
Ehd2	Q4V8H8;O88638	EH domain-containing protein 2	0.0794503	-0.480247
Ehd4	Q8R3Z7	EH domain-containing protein 4	0.0143946	1.0512
Eif3c	B5DFC8	Eukaryotic translation initiation factor 3 subunit C	0.530135	-0.123587
Eif3e	Q641X8;A0A0G2K273	Eukaryotic translation initiation factor 3 subunit E	0.825009	0.0252819
Eif3l	G3V7G9	Eukaryotic translation initiation factor 3 subunit L	0.11612	17.1853
Eif4a1	Q6P3V8;Q812C4	Eukaryotic initiation factor 4A-I	0.37145	-9.21037
Eno1	Q5BJ93;M0R5J4;P04764;Q5EB49	Alpha-enolase	0.304921	0.414494
Eno3	P15429	Beta-enolase	0.185678	-1.19961
Eprs	A0A0G2JZI2;Q6TXE9;Q5I0H2	Bifunctional glutamate/proline--tRNA ligase	0.0755047	0.573011
Erlin2	B5DEH2;B1WBY7	Erlin-2	0.0115248	-0.805595
Etfa	P13803	Electron transfer flavoprotein subunit alpha, mitochondrial	0.259203	0.285458
Etfb	Q68FU3	Electron transfer flavoprotein subunit beta	0.0617317	0.313364
Etfdh	Q66HF3;Q6UPE1	Electron transfer flavoprotein-ubiquinone oxidoreductase, mitochondrial	0.208796	-0.366269
Fabp3	P07483	Fatty acid-binding protein, heart	0.985775	0.0173652
Fam162a	Q4QQV3;A0A0G2JWV2;Q63571;D4ADP1	Protein FAM162A	0.558592	0.272051
Farsb	Q68FT7	Phenylalanine--tRNA ligase beta subunit	0.517261	0.151735
Fbln5	Q9WVH8	Fibulin-5	0.515873	0.203086
Fbn1	Q9WUH8;G3V9M6	Fibrillin-1	0.362255	8.92409
Fermt2	Q5XI19;A0A0G2JWC7	Fermitin family homolog 2	0.707457	0.0636756
Fgg	P02680	Fibrinogen gamma chain	0.0283821	0.744907
Fh	P14408	Fumarate hydratase, mitochondrial	0.155483	-0.420251
Fhl1	Q6P792;Q9WUH4;A0A0G2K338;Q8K3G3;Q4FZR8	Four and a half LIM domains protein 1	0.0168584	1.34577
Fhl2	O35115	Four and a half LIM domains protein 2	0.0216675	-0.745347
Fis1	P84817	Mitochondrial fission 1 protein	0.740622	-0.140351
Flna	C0JPT7	Filamin-A	0.98977	0.00344721
Flnc	A0A0H2UHR7;D3ZHA0;D4A8D5;A0A0G2JXT8	Filamin-C	0.0184833	0.93229
Flot1	Q6P2A7;Q9Z1E1;Q6MG17;A0A0G2JU52	Flotillin-1	0.152721	-0.296691
Fundc2	D3ZAQ0	FUN14 domain-containing protein 2	3.62464e-11	-28.1893
Gapdh	P04797;M0R590;D3ZGY4;M0R660;Q0QEU1;E9PTV9;E9PTN6;A0A0G2K8S2;Q9ESV6;B1WBQ8;F1LUI2;F1M2N4;D3ZQT0;Q498M9;F1LUV3;P97617;D3ZWV2;D3ZME3;D3ZEN2;F1M269;A0A0G2JYY8;Q8K4T8	Glyceraldehyde-3-phosphate dehydrogenase	0.107062	-0.520838
Gbas	Q5RK08	Protein NipSnap homolog 2	0.197529	-0.420405
Gcdh	D3ZT90	Glutaryl-CoA dehydrogenase, mitochondrial	0.195515	-0.278874
Ghitm	Q5XIA8	Growth hormone-inducible transmembrane protein	0.32027	-0.337138
Glud1	P10860;Q7TPI5	Glutamate dehydrogenase 1, mitochondrial	0.363796	-0.330564
Gnai2	Q45QN0;P04897;Q5EEY4;P10824;Q5EEY3;Q45QM8;P08753;D3ZSS5;D4AA42;P29348;G3V8E8;A0A0G2K526;A0A0G2JWA1;P38406	Guanine nucleotide-binding protein G(i) subunit alpha-2	0.738568	-0.117876
Gnb1	P54311;Q45QL8;Q9QX36	Guanine nucleotide-binding protein G(I)/G(S)/G(T) subunit beta-1	0.0584263	0.760469
Gnb2	P54313;Q45QL6;Q91XL4;O35353;Q45QL2;A0A0G2K8M9;D4A752	Guanine nucleotide-binding protein G(I)/G(S)/G(T) subunit beta-2	0.0423548	0.983783
Got1	P13221	Aspartate aminotransferase, cytoplasmic	0.852602	-0.137519
Got2	P00507	Aspartate aminotransferase, mitochondrial	0.682094	-0.20324
Gpi	Q6P6V0;CON__Q3ZBD7	Glucose-6-phosphate isomerase	0.411339	0.65726
Gsk3b	A0A0G2KB98;A0A0G2JSH4;P18266	Glycogen synthase kinase-3 beta	0.285203	0.448386
Gstk1	B6DYQ0;P24473	Glutathione S-transferase kappa 1	0.184081	-0.394541
Gyg1	O08730;A0A0G2JXP1;F8WFR6	Glycogenin-1	0.040003	0.852046
Gys1	A2RRU1;D4A5K9;P17625	Glycogen [starch] synthase, muscle	0.883027	-0.0309868
Hadh	Q9WVK7	Hydroxyacyl-coenzyme A dehydrogenase, mitochondrial	0.0386869	-0.632483
Hadhb	Q60587;A0A0G2K330	Trifunctional enzyme subunit beta, mitochondrial;3-ketoacyl-CoA thiolase	0.00156267	-1.16226
Hhatl	D4A9P9	Protein-cysteine N-palmitoyltransferase HHAT-like protein	0.00437969	-1.11646
Hibadh	P29266	3-hydroxyisobutyrate dehydrogenase, mitochondrial	0.105311	0.318949
Hist1h2ac	M0RDM4;K7R8M0;G3V9C0;D3ZVK7;A9UMV8;Q4FZT6;P0C170;P0C169;P02262;Q6I8Q6;M0RCL5;D3ZXP3;Q64598;Q00728	Histone H2A type 1-C	0.54514	1.2544
Hist1h2bh	M0R4L7;G3V9C7;G3V8B3;D3ZWM5;A0A0G2JXE0;D3ZNH4;A0A0G2JXI9;Q00715;D3ZLY9;A0A0G2K7R1;D4A817;M0RBQ5;D3ZNZ9;Q00729	Histone H2B type 1-H	0.00129323	-1.41234
Hk1	P05708	Hexokinase-1	0.019591	0.929309
Hnrnph1	A0A0G2JTG7;Q8VHV7;G3V9Q3;Q6AY09;Q499R8;Q794E4	Heterogeneous nuclear ribonucleoprotein H	0.74792	0.100099
Hnrnpk	P61980;Q5D059;M0R9K1	Heterogeneous nuclear ribonucleoprotein K	0.658854	0.0649745
Hnrnpm	F1M3D3;F1LV13;Q62826	Heterogeneous nuclear ribonucleoprotein M	0.364259	-9.12971
Hnrnpu	Q6IMY8;Q63555;A0A0G2JZ52	Heterogeneous nuclear ribonucleoprotein U	0.191281	0.435118
Hpx	P20059	Hemopexin	0.0989636	2.30509
Hsd17b10	B0BMW2;O70351	3-hydroxyacyl-CoA dehydrogenase type-2	0.122985	-0.511366
Hsd17b8	A0A0G2K6P1;Q6MGB5	Estradiol 17-beta-dehydrogenase 8	0.384039	8.96891
Hsdl2	Q4V8F9	Hydroxysteroid dehydrogenase-like protein 2	0.00927524	-0.819724
Hsp90aa1	P82995;Q6B437;D3ZXC7	Heat shock protein HSP 90-alpha	0.00819234	1.1949
Hsp90ab1	P34058;A0A0G2K793	Heat shock protein HSP 90-beta	0.435637	0.234623
Hsp90b1	Q66HD0;A0A0A0MY09;A0A0G2K4I4	Endoplasmin	0.0140537	0.690645
Hspa5	P06761;A0A1Y2AMY3	78 kDa glucose-regulated protein	0.340873	0.228626
Hspa8	P63018;D4A4S3;M0RCB1;F1LZI1;M0R8M9;A0A0G2JVI3;A0A0G2JUT0;P14659;Q7M081	Heat shock cognate 71 kDa protein	0.560238	0.182972
Hspa9	F1M953;P48721	Stress-70 protein, mitochondrial	0.586793	-0.171049
Hspb1	G3V913;P42930	Heat shock protein beta-1	0.0102254	1.0576
Hspb6	P97541	Heat shock protein beta-6	0.0520083	0.611982
Hspb7	B5DFG4;Q9QUK5	Heat shock protein beta-7	0.101007	18.3389
Hspd1	A0A482IDN3;P63039	60 kDa heat shock protein, mitochondrial	0.737455	0.132458
Hspe1	P26772;A0A0G2JTG1;P97601	10 kDa heat shock protein, mitochondrial	0.202293	0.991482
Hspg2	F1LTJ5	Basement membrane-specific heparan sulfate proteoglycan core protein	0.317206	-0.383099
Idh2	P56574;A0A0G2JUF6	Isocitrate dehydrogenase [NADP], mitochondrial	0.381342	-0.303463
Idh3B	Q68FX0;Q99NA6	Isocitrate dehydrogenase [NAD] subunit beta, mitochondrial	0.754918	-0.0908737
Ighg	Q4VBH1;Q569B4;P20759;A0A0G2K7S9	Ig gamma-1 chain C region	0.0672364	1.77817
Ilk	Q99J82	Integrin-linked protein kinase	0.0994369	-0.877038
Itgb1	A0A0G2JSK5;P49134	Integrin beta-1	0.206137	0.380156
Ivd	P12007	Isovaleryl-CoA dehydrogenase, mitochondrial	0.0600718	-0.659891
Jup	Q6P0K8;P70565	Junction plakoglobin	0.0739096	0.497079
Kpnb1	F2Z3Q8;P52296	Importin subunit beta-1	0.0405876	0.692484
L2hgdh	D3ZVS2	L-2-hydroxyglutarate dehydrogenase, mitochondrial	0.0273876	-0.698274
LOC100361505	B5DEL8;A0A0G2JZJ9	NADH dehydrogenase [ubiquinone] iron-sulfur protein 5	0.0935504	-0.68225
LOC685596	B2RYS2	Cytochrome b-c1 complex subunit 7	0.128487	-0.539354
Lama2	F1M614	Laminin subunit alpha-2	0.240763	-0.462958
Lamb2	P15800;M0R6K0;Q5M7W9	Laminin subunit beta-2	0.0265469	0.574798
Lamc1	F1MAA7;P97552;A0A0U1RS20	Laminin subunit gamma-1	0.536008	0.151091
Lamp1	P14562;A0A0U1RRS9	Lysosome-associated membrane glycoprotein 1	0.991426	0.149882
Lancl1	Q9QX69	LanC-like protein 1	0.355794	-9.46857
Ldb3	*	LIM domain-binding protein 3	*	*
Ldhb	P42123	L-lactate dehydrogenase B chain	0.0963304	-0.45172
Ldhd	A0A0G2K1W9;Q7TPJ4	Probable D-lactate dehydrogenase, mitochondrial	0.00291195	-1.80023
Letm1	Q5XIN6	LETM1 and EF-hand domain-containing protein 1, mitochondrial	0.621862	-0.221452
Lgals1	P11762	Galectin-1	0.722542	0.114061
Lman1	A0A0G2JXC1;F1LRA1;Q62902	Protein ERGIC-53	0.124797	0.410136
Lmna	G3V8L3;P48679;A0A0G2JTC5;Q6P6U3;A0A0G2K3R2;P70482;A0A1B0GWU9	Prelamin-A/C;Lamin-A/C	0.68405	0.128847
Lonp1	Q924S5	Lon protease homolog, mitochondrial	0.605399	-0.217031
Lrpprc	F1LM33;Q5SGE0	Leucine-rich PPR motif-containing protein, mitochondrial	0.15933	0.145946
Lum	P51886	Lumican	0.414478	0.419411
Macrod1	G3V8V6;A0A0G2K5F1;Q8K4G6;Q7TNX8	O-acetyl-ADP-ribose deacetylase MACROD1	0.00534654	-0.937305
Maoa	B2GV33;G3V9Z3;P21396	Amine oxidase [flavin-containing] A	0.0202263	2.07316
Maob	P19643	Amine oxidase [flavin-containing] B	0.0269156	2.09137
Mb	A0A1K0FUB2;Q9QZ76	Myoglobin	0.0121993	-0.461341
Mccc1	F1LP30;Q5I0C3	Methylcrotonoyl-CoA carboxylase subunit alpha, mitochondrial	0.812698	-0.0818253
Mccc2	Q5XIT9	Methylcrotonoyl-CoA carboxylase beta chain, mitochondrial	0.58872	-0.128738
Mdh1	O88989	Malate dehydrogenase, cytoplasmic	0.92271	-0.0389627
Mgst3	D4ADS4	Microsomal glutathione S-transferase 3	0.735025	0.0649122
Mlycd	Q920F5	Malonyl-CoA decarboxylase, mitochondrial	0.107604	-0.154079
Mpc2	P38718	Mitochondrial pyruvate carrier 2	0.0509679	-0.591932
Mrps22	Q0D2L2	28S ribosomal protein S22, mitochondrial	0.14561	-0.94335
Mrps27	D4A3E8;A0A0G2K6X0	28S ribosomal protein S27, mitochondrial	0.0459504	-0.611926
Mrps34	D4ABM5	28S ribosomal protein S34, mitochondrial	0.077951	-0.38138
Mrps36	M0R776;A0A0G2JZC3	28S ribosomal protein S36, mitochondrial	0.804906	0.0694987
Mrps9	Q5I0K4;B0BN68	28S ribosomal protein S9, mitochondrial	0.0520842	-1.12816
Mt-nd5	Q06QG6;Q8SEZ0;Q06QK5;Q06QA1;A0A096XKT9;P11661;A7XYD5;A7XYC1;A0A0A1FZN8	NADH-ubiquinone oxidoreductase chain 5	0.0112612	-0.83005
Mtch2	A0A0G2K459;B0BN52;A0A0G2K7P7	Mitochondrial carrier homolog 2	0.488642	-0.206365
Murc	B1PRL5	Muscle-related coiled-coil protein	0.411936	-0.189304
Mybpc3	P56741	Myosin-binding protein C, cardiac-type	0.0430241	0.385003
Myh6	G3V885;P02563;Q7TQB6	Myosin-6	0.483206	0.159512
Myh7	G3V8B0;P02564;Q9R0H4	Myosin-7	0.000217764	2.70962
Myl2	P08733;D3Z9K3;D3ZCI9	Myosin regulatory light chain 2, ventricular/cardiac muscle isoform	0.27422	0.600821
Myl3	P16409;M0R4E1;P17209	Myosin light chain 3	0.295063	0.330778
Mylk3	E9PT87	Myosin light chain kinase 3	0.441876	-0.289392
Myo1c	Q63355	Unconventional myosin-Ic	0.610673	0.308588
Myom1	A0A0G2K5P5;Q80UL1;Q80XZ2	Myomesin-1	0.923933	-0.0259558
Myom2	G3V7K1;Q80UL0	Myomesin-2	0.0176088	-0.442045
Myoz2	A0A0G2KAQ5;D3ZX18	Myozenin-2	0.760675	0.0685323
Naca	M0R9L0;B2RYX0	Nascent polypeptide-associated complex subunit alpha, muscle-specific form	0.0667221	-0.425159
Nampt	A0A0G2K0I3;Q80Z29	Nicotinamide phosphoribosyltransferase	0.834033	0.0539169
Nap1l4	A0A0H2UHZ2;Q5U2Z3;Q6P769;G3V6H9;Q9Z2G8	Nucleosome assembly protein 1-like 4	0.36727	8.99012
Napa	P54921	Alpha-soluble NSF attachment protein	0.440817	0.322341
Ncam1	F1LNY3;P13596;F1LUV9;Q3T1H3;A0A0G2K0M8	Neural cell adhesion molecule 1	0.00510054	3.933
Ndufa10	Q561S0;A0A1W2Q6F8;Q6P6W6	NADH dehydrogenase [ubiquinone] 1 alpha subcomplex subunit 10, mitochondrial	0.0692689	-0.564385
Ndufa11	Q80W89	NADH dehydrogenase [ubiquinone] 1 alpha subcomplex subunit 11	0.0287096	-0.710341
Ndufa12	F1LXA0	NADH dehydrogenase [ubiquinone] 1 alpha subcomplex subunit 12	0.0968313	-0.657926
Ndufa13	D3ZE15;F1LZC5	NADH dehydrogenase [ubiquinone] 1 alpha subcomplex subunit 13	0.0377886	-0.829069
Ndufa2	D3ZS58	NADH dehydrogenase [ubiquinone] 1 alpha subcomplex subunit 2	0.0143685	-0.398062
Ndufa4	B2RZD6	Cytochrome c oxidase subunit NDUFA4	0.58567	0.122493
Ndufa5	Q63362	NADH dehydrogenase [ubiquinone] 1 alpha subcomplex subunit 5	0.0822724	-0.410737
Ndufa6	D4A3V2	NADH dehydrogenase [ubiquinone] 1 alpha subcomplex subunit 6	0.240071	-0.436483
Ndufa7l	A9UMV9	NADH dehydrogenase [ubiquinone] 1 alpha subcomplex subunit 7	0.049424	-0.615905
Ndufa8	A0A0G2JVL6;Q7TP78;F7EXQ7	NADH dehydrogenase [ubiquinone] 1 alpha subcomplex subunit 8	0.538634	-0.298831
Ndufa9	Q5BK63	NADH dehydrogenase [ubiquinone] 1 alpha subcomplex subunit 9, mitochondrial	0.276757	-0.523712
Ndufb10	D4A0T0	NADH dehydrogenase [ubiquinone] 1 beta subcomplex subunit 10	0.147776	-0.578704
Ndufb11	D4A7L4	NADH dehydrogenase [ubiquinone] 1 beta subcomplex subunit 11, mitochondrial	0.0748251	-0.661719
Ndufb4	F1LPG5;F1M7T1;Q2XTA8;D3ZV29;D3ZQH7;F1M7Z4	NADH dehydrogenase [ubiquinone] 1 beta subcomplex subunit 4	0.230021	-0.459056
Ndufb5	D4A565	NADH dehydrogenase [ubiquinone] 1 beta subcomplex subunit 5, mitochondrial	0.114297	-0.542657
Ndufb6	D3ZZ21	NADH dehydrogenase [ubiquinone] 1 beta subcomplex subunit 6	0.125565	-0.50774
Ndufb8	B2RYS8	NADH dehydrogenase [ubiquinone] 1 beta subcomplex subunit 8, mitochondrial	0.171001	-0.612703
Ndufb9	B2RYW3	NADH dehydrogenase [ubiquinone] 1 beta subcomplex subunit 9	0.138236	-0.716667
Ndufc2	Q5PQZ9	NADH dehydrogenase [ubiquinone] 1 subunit C2	0.0945574	-0.650372
Ndufs1	Q66HF1	NADH-ubiquinone oxidoreductase 75 kDa subunit, mitochondrial	0.352005	-0.456521
Ndufs2	Q641Y2	NADH dehydrogenase [ubiquinone] iron-sulfur protein 2, mitochondrial	0.0226635	-0.966522
Ndufs3	D3ZG43	NADH dehydrogenase [ubiquinone] iron-sulfur protein 3, mitochondrial	0.828253	-0.129365
Ndufs4	Q5XIF3	NADH dehydrogenase [ubiquinone] iron-sulfur protein 4, mitochondrial	0.0590861	-0.619813
Ndufs7	Q5RJN0	NADH dehydrogenase [ubiquinone] iron-sulfur protein 7, mitochondrial	0.104421	-0.602441
Ndufs8	B0BNE6	NADH dehydrogenase [ubiquinone] iron-sulfur protein 8, mitochondrial	0.160372	-0.649477
Ndufv1	Q5XIH3	NADH dehydrogenase [ubiquinone] flavoprotein 1, mitochondrial	0.0295674	-0.986504
Ndufv2	P19234	NADH dehydrogenase [ubiquinone] flavoprotein 2, mitochondrial	0.124058	-0.741934
Nebl	A0A0G2JWS2;D4A164;A0A146J2K6	Nebulette	0.377307	-0.141151
Nfs1	Q3MHT2;Q99P39;Q5FWU2	Cysteine desulfurase, mitochondrial	0.324785	-0.2632
Nlrx1	A0A0G2K1Q1;Q5FVQ8	NLR family member X1	0.526224	-8.69498
Nnt	Q5BJZ3	NAD(P) transhydrogenase, mitochondrial	0.291511	-0.602739
Npepps	F1M9V7;Q8VID2;Q3B8Q9	Puromycin-sensitive aminopeptidase	0.188996	0.286324
Nrap	D3Z802;D4A4K6	Nebulin-related-anchoring protein	2.59037e-10	26.7441
Nsf	A0A0G2K6U1;F1LQ81;Q9QUL6	Vesicle-fusing ATPase	0.992491	0.126015
Ociad1	Q5XIG4	OCIA domain-containing protein 1	0.919454	0.0332069
Ogdh	Q5XI78;D3ZQD3	2-oxoglutarate dehydrogenase, mitochondrial	0.0797976	-0.318974
Opa1	Q2TA68;A5H300	Dynamin-like 120 kDa protein, mitochondrial;Dynamin-like 120 kDa protein, form S1	0.0976151	-0.436599
Oxct1	B2GV06	Succinyl-CoA:3-ketoacid coenzyme A transferase 1, mitochondrial	0.281342	0.540331
P4hb	P04785	Protein disulfide-isomerase	0.208245	0.604055
Pacsin3	Q5I2Z0;G3V9N7	Protein kinase C and casein kinase substrate in neurons protein 3	0.0559467	0.286002
Park7	O88767;Q5BKC3	Protein deglycase DJ-1	0.108107	19.0827
Parva	G3V818;Q9HB97	Alpha-parvin	0.791382	0.0850137
Pcbp2	Q4V8F6;Q6AYU2;Q6AYU5;Q6AY48	Poly(rC)-binding protein 2	0.912166	-0.0493374
Pcca	A0A0G2K401;A0A0G2K5P9;P14882	Propionyl-CoA carboxylase alpha chain, mitochondrial	0.99347	0.00208283
Pccb	Q68FZ8;P07633	Propionyl-CoA carboxylase beta chain, mitochondrial	0.279557	-0.400819
Pcmt1	P22062;A0A140TAB9	Protein-L-isoaspartate(D-aspartate) O-methyltransferase	0.103695	0.407154
Pdhb	A0A0G2KAM3;P49432	Pyruvate dehydrogenase E1 component subunit beta, mitochondrial	0.665362	0.20371
Pdhx	A0A0G2JZH8;Q5BJX2;Q7TQ85	Pyruvate dehydrogenase protein X component, mitochondrial	0.85376	-0.0671838
Pdia3	A0A0H2UHM5;P11598	Protein disulfide-isomerase A3	0.317138	0.491653
Pdia6	A0A0G2JSZ5;Q63081	Protein disulfide-isomerase A6	0.778047	0.0824668
Pdk1	Q5FVT5;F1MA54;Q63065;B5DFI9	[Pyruvate dehydrogenase (acetyl-transferring)] kinase isozyme 1, mitochondrial	0.00290499	-0.91855
Pdk2	Q64536;F1LMM8;Q9JID3	[Pyruvate dehydrogenase (acetyl-transferring)] kinase isozyme 2, mitochondrial	0.0249439	-0.56566
Pdlim1	P52944	PDZ and LIM domain protein 1	5.85446e-11	26.8878
Pdlim5	Q62920	PDZ and LIM domain protein 5	0.00654802	0.689741
Pdp1	A0A0G2QC17;A1L1J4;O88483	[Pyruvate dehydrogenase [acetyl-transferring]]-phosphatase 1, mitochondrial	0.657848	0.166892
Pebp1	P31044;P30086	Phosphatidylethanolamine-binding protein 1;Hippocampal cholinergic neurostimulating peptide	0.688973	0.377401
Pgam2	P16290;F1M1Y1	Phosphoglycerate mutase 2	0.641724	0.269568
Pgd	A0A0G2K7Q8;Q7TP11;P85968	6-phosphogluconate dehydrogenase, decarboxylating	0.609416	0.27448
Pgk1	P16617;M0R6Y8;Q5XIV1;A0A096MJL6	Phosphoglycerate kinase 1	0.419861	0.424262
Pgm1	Q499Q4;A1A5L2;P38652;Q62752	Phosphoglucomutase-1	0.199381	0.543545
Pgm5	D3ZVR9	Phosphoglucomutase-like protein 5	0.100393	0.439074
Phb	P67779;D3ZFH6	Prohibitin	0.57906	-0.265412
Phb2	Q5XIH7;A0A0G2KB63	Prohibitin-2	0.758835	0.171586
Pkm	P11980;B1WBN9;A0A0H2UI07;P12928	Pyruvate kinase PKM	0.98339	-0.00700823
Pkp2	F1M7L9;Q562C0	Plakophilin-2	0.0821375	0.641684
Plec	A0A0G2K1J5;Q6S3A1;Q6S399;Q6S3A3;Q6S3A4;F7F9U6;Q6S398;Q6S395;Q6S396;Q6S3A5;Q6S3A0;P30427;Q6ZYE7	Plectin	0.345169	9.55382
Plin4	M0R7S5	Perilipin-4	0.00168921	-1.35478
Pnpla8	A0A0G2K621;D3ZRC4	Calcium-independent phospholipase A2-gamma	0.996851	0.0513536
Postn	D3ZAF5;A0A097BW25;CON__Q2KJC7	Periostin	6.90618e-09	27.973
Ppia	P10111;A0A0G2K1P0;A0A0G2K2E4	Peptidyl-prolyl cis-trans isomerase A;Peptidyl-prolyl cis-trans isomerase A, N-terminally processed	0.115016	-18.3355
Ppp1cb	P62142;A0A0G2JYS8;A0A0G2JVK2;Q6AYZ4;P63088;P62138;Q63682;Q04103;Q04101	Serine/threonine-protein phosphatase PP1-beta catalytic subunit	0.0726564	0.286472
Ppp2r1a	Q5XI34;Q4QQT4;O35511	Serine/threonine-protein phosphatase 2A 65 kDa regulatory subunit A alpha isoform	0.138718	0.238295
Prdx1	A0A0G2K3Z9;Q63716	Peroxiredoxin-1	0.366644	0.432403
Prdx2	A0A0G2JSH9;P35704	Peroxiredoxin-2	0.536874	0.407335
Prdx3	G3V7I0;Q9Z0V6	Thioredoxin-dependent peroxide reductase, mitochondrial	0.803689	-0.074714
Prdx5	A0A0G2JSS8;Q9R063	Peroxiredoxin-5, mitochondrial	0.306972	-0.438121
Prdx6	O35244	Peroxiredoxin-6	0.184753	0.552202
Prelp	Q9EQP5	Prolargin	0.243749	0.706715
Prkaca	A1L1M0;P27791	cAMP-dependent protein kinase catalytic subunit alpha	0.210062	-0.477139
Prkar2a	A0A0G2K405;P12368;Q4KLG5;A0A0G2K5G0;P12369	cAMP-dependent protein kinase type II-alpha regulatory subunit	0.0498152	-0.350051
Prkcdbp	Q9Z1H9	Protein kinase C delta-binding protein	0.0805655	-0.721297
Psmc1	P62193	26S protease regulatory subunit 4	0.254207	0.25453
Psmc2	G3V7L6;Q63347	26S protease regulatory subunit 7	0.42895	0.177345
Psmc3	Q6P6U2;Q63569	26S protease regulatory subunit 6A	0.471425	0.154997
Psmc5	P62198;O35050	26S protease regulatory subunit 8	0.64287	0.151313
Psmd1	A0A0G2JTW5;G3V8B6;O88761;Q5PPJ7;A1A5N2;Q3KR62	26S proteasome non-ATPase regulatory subunit 1	0.153925	0.505224
Psmd11	F1LMZ8;B5DEP6;D3Z950;A0A0G2JWX1	26S proteasome non-ATPase regulatory subunit 11	0.271693	0.200871
Psmd13	B0BN93	26S proteasome non-ATPase regulatory subunit 13	0.193604	0.419505
Psmd2	Q4FZT9	26S proteasome non-ATPase regulatory subunit 2	0.0743666	0.528981
Psmd3	Q5U2S7	26S proteasome non-ATPase regulatory subunit 3	0.00112431	0.493237
Psmd6	Q6PCT9	26S proteasome non-ATPase regulatory subunit 6	0.900062	0.0485274
Psme3;Aoc3	A0A0G2JWZ2;Q7TP38;O08590;Q8CH13	Membrane primary amine oxidase	0.769439	0.135174
Ptges2	D4AE56	Prostaglandin E synthase 2	0.375115	8.99359
Ptgis	Q62969;F1LP67;A0A0G2K776	Prostacyclin synthase	0.0135357	1.14398
Ptrf	G3V8L9;P85125	Polymerase I and transcript release factor	0.00429474	-0.918124
Pygb	P53534	Glycogen phosphorylase, brain form	0.264606	-0.281087
Qars	Q66H61;M0RDR7	Glutamine--tRNA ligase	0.229901	0.179651
Rab14	B0BMW0;P61107;A0A1B0GWR3	Ras-related protein Rab-14	0.0352674	0.389734
Rab18	Q5EB77	Ras-related protein Rab-18	0.549591	0.15854
Rab1a	Q6NYB7;E9PU16;Q7TPK7;A0A0G2K235;F8V328;P35280;P35289	Ras-related protein Rab-1A	0.246656	0.281148
Rab1b	G3V6H0;P10536	Ras-related protein Rab-1B	0.250101	-0.160861
Rab21	Q6AXT5	Ras-related protein Rab-21	0.378709	0.321388
Rab2a	P05712;F1LP82;Q3B7V5;Q562A5	Ras-related protein Rab-2A	0.468337	0.248294
Rab5b	A1L1J8;Q6IN17	Ras-related protein Rab-5B	0.274249	0.185702
Rab6a	A0A0H2UHP9;A0A0G2JT78;Q9WVB1;F1LVC3;A0A0G2K201;D3ZZP2	Ras-related protein Rab-6A	0.40978	0.241961
Rab7a	A0A0G2K930;P09527	Ras-related protein Rab-7a	0.0396335	0.53839
Ran	P62828;Q66H11;Q8K586	GTP-binding nuclear protein Ran	0.0848605	0.483661
Rnh1	A0A0G2K9E0;E2RUH2;P29315	Ribonuclease inhibitor	0.367549	9.30526
Rpl12	B2RYU2;P23358;A0A140TAC5;M0R4B6;D3ZJE2;D4A8N3;A0A0K6G7D6	60S ribosomal protein L12	0.251924	0.533148
Rpl13	D3ZRM9;P41123;A0A0G2JYG9;F1M2E9;D3ZD02	60S ribosomal protein L13	0.352761	0.112132
Rpl13a	P35427;Q5RK10;A0A1W2Q6L2	60S ribosomal protein L13a	0.29471	0.141675
Rpl14	F1LSW7;B5DEM5;Q6TUH8;Q63507	60S ribosomal protein L14	0.133712	0.464996
Rpl15	P61314;D3ZF52	60S ribosomal protein L15	0.920411	-0.0181465
Rpl18	Q0QEW8;A0A0H2UHS7;P12001	60S ribosomal protein L18	0.863751	0.0312881
Rpl18a	P62718;F1M0K6	60S ribosomal protein L18a	0.641422	0.119858
Rpl21	P20280;D3ZMI8;D3ZPH0;D3ZPN7;D4A870;M0R5R7;Q6PDW2;F1LWH4;D3Z9G3;D4A4G9;D3ZPV5;D3ZPU6;D3ZEK2;D4A7B4;D3ZRA9;F1LY43;D3ZLH3;D3ZE97;D3ZZH9;D3ZQ96;D3ZM68;D3ZHP4;D3ZKL4;D4A219;M0RAP0;M0RCS9	60S ribosomal protein L21	0.193152	0.509348
Rpl22	Q6PDV8;P47198	60S ribosomal protein L22	0.6221	0.0712706
Rpl24	A0A0H2UH99;P83732	60S ribosomal protein L24	0.323054	0.115456
Rpl27	P61354;D3ZTK5;M0R7P0	60S ribosomal protein L27	0.941588	0.0286744
Rpl28	Q642E2;D3ZJD3;D3ZEI0;P17702;A0A0G2K8E0;Q6TUD7	60S ribosomal protein L28	0.268914	0.143529
Rpl3	P21531;A0A0U1RRY5;Q6TXF6	60S ribosomal protein L3	0.324944	10.0124
Rpl32	P62912;D4A412;D4A647;D3ZWL0	60S ribosomal protein L32	0.992299	0.136969
Rpl35	P17078;F1M6G3;D3ZN79;A0A0G2JY60;D3ZB50;D3ZTG8;D3Z942	60S ribosomal protein L35	0.926397	-0.0165965
Rpl3l	D4A9G1	60S ribosomal protein L3-like	0.0130147	-0.61611
Rpl4	Q6P3V9;P50878	60S ribosomal protein L4	0.855247	-0.03818
Rpl6	Q6P790;F1LQS3;P21533;A0A0G2KBA1	60S ribosomal protein L6	0.312158	-0.206666
Rpl7	B0K031;P05426;B0K023;Q7TP62;F1LUE9	60S ribosomal protein L7	0.6605	0.0822919
Rpl7a	F1M013;D3ZU22;B0K021;D3ZPL5;P62425;D4A6B9;M0R3M3;D3ZJH5;F1M0S7;F1M1M2;F1M4C7;D4A8X2;D3ZD15;F1M2Q3;D3ZNA3;M0R7A4	60S ribosomal protein L7a	0.0438341	0.341359
Rpl8	D4A6W6;P62919	60S ribosomal protein L8	0.750607	0.0560106
Rplp0	P19945;D3ZJT4	60S acidic ribosomal protein P0	0.420606	0.216993
Rpn1	Q6P7A7;P07153	Dolichyl-diphosphooligosaccharide--protein glycosyltransferase subunit 1	0.942175	0.0198371
Rpn2	A0A0G2K757;P25235	Dolichyl-diphosphooligosaccharide--protein glycosyltransferase subunit 2	0.29831	0.312299
Rps10	F1LT36;P63326;A0A0H2UI18;D3ZH53;D3ZJY5;D3ZCN9;Q7TP86	40S ribosomal protein S10	0.0563815	0.567155
Rps13	M0RCY2;P62278;Q7TP70;F1LMB4	40S ribosomal protein S13	0.695091	-0.152916
Rps14	Q6PDV6;P13471;F1MA00;D4A290	40S ribosomal protein S14	0.104432	0.34224
Rps15a	A0A0G2K6I0;D3ZLL8;P62246;A0A0G2K2F6;A0A0G2JYA6;D3ZZC7	40S ribosomal protein S15a	0.122266	-18.0836
Rps16	Q5XFV9;B0K038;Q6P3E1;P62250;A0A1W2Q631;M0R8S7;M0R4I3	40S ribosomal protein S16	0.670694	0.165428
Rps17	A0A0H2UHQ8;D3ZKG6;D3ZFA8;D3ZHU9;P04644;D3ZM01	40S ribosomal protein S17	0.475424	0.143722
Rps18	A0A0H2UHT6;D3ZM33;P62271;M0R5K9;A0A0G2KA79;D3ZAU6;D4AA93;M0RCC5	40S ribosomal protein S18	0.645696	-0.110413
Rps19	D4A6G6;A0A0H2UI38;P17074;F1M8C7;F1M764;D3ZGN8;D3ZUD7;F1LYF3;D3ZSH6	40S ribosomal protein S19	0.859885	-0.0506693
Rps2	O55215;O55211;O55214;A0A0U1RVI9;P27952;O55212;E9PT76;D3ZIY7;D3ZT78;M0RAJ8;D3ZQW7;A0A0G2KB28;O55213	40S ribosomal protein S2	0.021485	0.451458
Rps20	A0A0G2JY70;A0A0H2UHG7;D3ZZK1;A0A0G2K6L6;P60868;M0RB28;M0R5V6;M0R566;A0A0G2K8W1;M0R987;A0A0G2K3E9	40S ribosomal protein S20	0.342303	0.165436
Rps24	A0A0H2UHH9;D4ACJ1;P62850;D3ZFZ8	40S ribosomal protein S24	0.985592	0.233915
Rps25	A0A0H2UHU0;P62853;F1M6F4;M0R763;D4AE10;D3ZCH5	40S ribosomal protein S25	0.775866	0.0773964
Rps26	P62856;D3Z8D7;A0A0G2K743;D3ZJ54;A0A0G2JY64;A0A0G2JVP7	40S ribosomal protein S26	0.0512038	0.189216
Rps3	P62909;D3ZVH2;A0A0G2K689	40S ribosomal protein S3	0.488128	0.203441
Rps7	P62083;B5DEL9;Q6AY74	40S ribosomal protein S7	0.206031	0.253806
Rps8	B2RYR8;P62243;M0R7Q5;Q6TXJ0;D3ZIE1	40S ribosomal protein S8	0.39388	0.167874
Rps9	P29314;D3ZV50;A0A0G2K4C4;M0RB65	40S ribosomal protein S9	0.904014	-0.0290286
Rpsa	P38983	40S ribosomal protein SA	0.493414	-0.305599
Rtcb	Q6AYT3	tRNA-splicing ligase RtcB homolog	0.471759	0.139931
Ryr2	B0LPN4;F1LRZ1;F1LS89;B3DM99;Q99M98;O08661	Ryanodine receptor 2	0.0967352	-0.549151
Samm50	Q6AXV4	Sorting and assembly machinery component 50 homolog	0.560287	-0.217471
Scarb2	P27615	Lysosome membrane protein 2	0.968393	0.528749
Sccpdh	Q6AY30	Saccharopine dehydrogenase-like oxidoreductase	0.249166	-0.411688
Sdha	Q920L2;Q0QF18	Succinate dehydrogenase [ubiquinone] flavoprotein subunit, mitochondrial	0.297865	-0.43244
Sdhb	P21913	Succinate dehydrogenase [ubiquinone] iron-sulfur subunit, mitochondrial	0.678657	-0.173644
Sdhc	Q641Z9	Succinate dehydrogenase cytochrome b560 subunit, mitochondrial	0.0539805	-0.320786
Sdpr	Q66H98	Serum deprivation-response protein	0.0124076	-0.605433
Serpinb6	Q6P9U0	Serpin B6	0.580793	-0.268256
Sgca	D3ZDQ9	Alpha-sarcoglycan	0.0105877	-0.563634
Sgcb	D4A5E5;A0A0G2K1V7	Beta-sarcoglycan	0.0863571	-0.622403
Sgcd	F1LYS7	Delta-sarcoglycan	0.109474	-0.662773
Sgcg	Q5XID6	Gamma-sarcoglycan	0.13611	-0.659323
Sh3glb1	A0A0G2K714;Q6AYE2;A0A0G2K9P4;Q5PPJ9	Endophilin-B1	0.0487395	-0.511358
Slc25a11	G3V6H5;P97700	Mitochondrial 2-oxoglutarate/malate carrier protein	0.390203	-0.44411
Slc25a12	F1LX07;A0A0G2K2J7	Calcium-binding mitochondrial carrier protein Aralar1	0.283996	-0.417142
Slc25a20	P97521;Q66HP8	Mitochondrial carnitine/acylcarnitine carrier protein	0.367149	-0.367707
Slc25a3	Q6IRH6;G3V741;P16036	Phosphate carrier protein, mitochondrial	0.178486	-0.482464
Slc25a4	Q6P9Y4;Q05962	ADP/ATP translocase 1	0.0521479	-0.695352
Slirp	D4A4W6	SRA stem-loop-interacting RNA-binding protein, mitochondrial	0.361336	9.1588
Slmap	B5DF63;D3ZKE6;A0A0G2JWA5;P0C219	Sarcolemmal membrane-associated protein	0.124609	0.586577
Smyd1	D4A3D2	Histone-lysine N-methyltransferase SMYD1	0.179486	-0.233928
Snta1	B5DFL0;Q498T0	Alpha-1-syntrophin	0.0208995	-0.729607
Sorbs1	F1M865;F1M820;F1M866;F1M840	Sorbin and SH3 domain-containing protein 1	0.757229	0.140078
Sorbs2	O35413;F1LPM3;B7Z3D7	Sorbin and SH3 domain-containing protein 2	0.000328209	1.1937
Sptan1	A0A0G2K1Y8;C9EH87;Q6IRK8;A0A0G2K1E7;A0A0G2JZ69;P16086;Q63363	Spectrin alpha chain, non-erythrocytic 1	0.202992	0.214668
Sptbn1	A0A0G2JZY6;G3V6S0;Q6XD99;A0A0G2K8W9;Q5D002;Q8VI65;Q99MI4;F1MA36;Q9QWN8	Spectrin beta chain, non-erythrocytic 1	0.194238	0.281254
Srl	F1LWG8	Sarcalumenin	0.011599	-0.676581
Stoml2	Q4FZT0	Stomatin-like protein 2, mitochondrial	0.650738	-0.1767
Suclg1	P13086;A0A0H2UHE1;P70631	Succinyl-CoA ligase [ADP/GDP-forming] subunit alpha, mitochondrial	0.402202	-0.166428
Synpo2	D4A702	Synaptopodin-2	0.996686	0.0529589
Tcap	A6HIS0;A0A0G2K9Z7	Telethonin	0.362335	9.15473
Tcp1	P28480;A0A096MJA0	T-complex protein 1 subunit alpha	0.12281	0.346912
Tfrc	G3V679;Q99376	Transferrin receptor protein 1	0.152703	-0.306559
Tgm2	Q9WVJ6;Q6P6R6;A0A0B5AGL6	Protein-glutamine gamma-glutamyltransferase 2	0.0369511	1.14491
Timm44	G3V640;O35094	Mitochondrial import inner membrane translocase subunit TIM44	0.0876065	-0.582159
Tln1	G3V852;Q498D4;Q3B7U7	Talin-1	0.0375801	0.59235
Tln2	D3ZA84;D4A3B0;D3ZT58;D3ZE09	Talin-2	0.115619	-0.3861
Tmem143	A0A0G2K513;D3ZSD8	Transmembrane protein 143	0.0111508	-0.935322
Tmem65	F1LQZ0;A1L1L9	Transmembrane protein 65	0.0310499	-0.748541
Tnnc1	Q4PP99	Troponin C, slow skeletal and cardiac muscles	0.312664	0.316537
Tnni3	P23693	Troponin I, cardiac muscle	0.873263	0.0450274
Tnnt2	A9YUA5;F1LQ95;B1WBR4;P50753;Q7TNB2	Troponin T, cardiac muscle	0.206269	0.286098
Tns1	F1LN42;Q62783	Tensin-1	0.113375	-0.307624
Tomm22	Q75Q41	Mitochondrial import receptor subunit TOM22 homolog	0.622884	-0.300345
Tpd52l2	Q6PCT3	Tumor protein D54	0.842161	0.0580743
Tpi1	P48500;A0A0G2JWJ4;Q6SA19;A0A0G2JWU1	Triosephosphate isomerase	0.754476	0.103205
Tpm1	A0A0G2K7F7;P04692;Q63607;Q63583;A0A0G2JX64;Q91XN6;Q91XN7;Q6AZ25;A0A0G2JSQ4;Q923Z2;B7Z722;B7Z596	Tropomyosin alpha-1 chain	0.127019	0.598371
Trap1	Q5XHZ0	Heat shock protein 75 kDa, mitochondrial	0.498754	0.156994
Trim21	D4ACF2	E3 ubiquitin-protein ligase TRIM21	0.116117	-17.4787
Tuba1b	Q6P9V9	Tubulin alpha-1B chain	0.0512163	0.671553
Tuba4a	Q5XIF6	Tubulin alpha-4A chain	0.123677	0.760871
Tubb4b	G3V7C6;Q6P9T8;B4F7C2;Q4QQV0;M0R8B6;CON__ENSEMBL:ENSBTAP00000025008	Tubulin beta-4B chain	0.436754	0.227905
Tufm	P85834	Elongation factor Tu, mitochondrial	0.294894	-0.364257
Ube2n	Q9EQX9;G3V6M7	Ubiquitin-conjugating enzyme E2 N	0.708076	-0.0794531
Ugp2	Q4V8I9;A0A0G2K542;Q5XFW3	UTP--glucose-1-phosphate uridylyltransferase	0.0311819	-1.10047
Unc45b	A0A096MJB5;D4A8U9	Protein unc-45 homolog B	0.0571816	0.775281
Uqcrc1	Q68FY0	Cytochrome b-c1 complex subunit 1, mitochondrial	0.0501096	-0.879694
Uqcrc2	P32551	Cytochrome b-c1 complex subunit 2, mitochondrial	0.103042	-0.52421
Uqcrh	Q5M9I5	Cytochrome b-c1 complex subunit 6, mitochondrial	0.875615	-0.113112
Uqcrq	Q7TQ16	Cytochrome b-c1 complex subunit 8	0.475206	-0.117903
Uso1	P41542	General vesicular transport factor p115	0.106116	18.2264
Vapa	Q9Z270;A0A0G2K8E6	Vesicle-associated membrane protein-associated protein A	0.697427	-0.123066
Vars	Q04462;A0A0G2JVG2;Q4FZR0	Valine--tRNA ligase	0.350809	9.82451
Vat1	Q3MIE4	Synaptic vesicle membrane protein VAT-1 homolog	0.172112	0.406722
Vcl	R9PXU6;A0A0G2K8V2;P85972	Vinculin	0.134897	0.612892
Vcp	P46462	Transitional endoplasmic reticulum ATPase	0.251041	0.416019
Vdac1	Q9Z2L0	Voltage-dependent anion-selective channel protein 1	0.636212	0.238437
Vdac2	P81155	Voltage-dependent anion-selective channel protein 2	0.686924	-0.140441
Vdac3	A0A0G2JSR0;Q9R1Z0	Voltage-dependent anion-selective channel protein 3	0.46432	-0.314576
Vim	G3V8C3;P31000;Q496Z5;F1M7P4;P21807;G3V8Q2;G3V7S2;P23565;P19527;P12839	Vimentin	0.0695753	0.915637
Vps35	G3V8A5;B5DFC1	Vacuolar protein sorting-associated protein 35	0.163539	0.199082
Wdr1	Q5RKI0	WD repeat-containing protein 1	0.547756	0.161235
Ywhab	P35213	14-3-3 protein beta/alpha;14-3-3 protein beta/alpha, N-terminally processed	0.108671	17.6261
Ywhae	P62260	14-3-3 protein epsilon	0.192481	0.352552
Ywhag	P61983	14-3-3 protein gamma;14-3-3 protein gamma, N-terminally processed	0.358952	9.68493
Ywhaq	P68255	14-3-3 protein theta	0.981594	0.295005
Ywhaz	A0A0G2JV65;P63102	14-3-3 protein zeta/delta	0.0344807	0.821797
