# Supplementary material for: Multiomics Approach Reveals an Important Role of BNIP3 in Myocardial Remodeling and the Pathogenesis of Heart Failure with Reduced Ejection Fraction
Source: Cells. 2022 May 6;11(9):1572. doi: 10.3390/cells11091572 (PMC9105187; doi:10.3390/cells11091572)
Supplement: Supplementary file 1 [file cells-11-01572-s001.zip › Excel file S5_List of important p-proteins.xlsx]

## Sheet: p-sites LV and RV p-proteomic 
Protein Accession number, p-site and protein name for some of the p-sites that were differentially expressed in ShBNIP3 vs ShLuc and/or Sham in LV p-proteomic dataset
Accession number, p-Site	protein name
A0A096MJS3, S77	Muscular LMNA-interacting protein (Fragment) OS=Rattus norvegicus OX=10116 GN=Mlip PE=1 SV=1
A0A0G2JTB7, S710	Tyrosine-protein phosphatase non-receptor type OS=Rattus norvegicus OX=10116 GN=Ptpn21 PE=1 SV=1
A0A0G2JTB7, S711	Tyrosine-protein phosphatase non-receptor type OS=Rattus norvegicus OX=10116 GN=Ptpn21 PE=1 SV=1
A0A0G2JVW5, S1906	E3 ubiquitin-protein ligase HUWE1 OS=Rattus norvegicus OX=10116 GN=Huwe1 PE=1 SV=1
A0A0G2K0B4, T283	E3 ubiquitin-protein ligase OS=Rattus norvegicus OX=10116 GN=Nedd4 PE=1 SV=1
A0A0G2K3P4, S6614	Obscurin, cytoskeletal calmodulin and titin-interacting RhoGEF OS=Rattus norvegicus OX=10116 GN=Obscn PE=1 SV=1
A0A0G2K5C8, S691	Stromal interaction molecule 1 OS=Rattus norvegicus OX=10116 GN=Stim1 PE=1 SV=1
A0A0G2K8P3, T287	E3 ubiquitin-protein ligase OS=Rattus norvegicus OX=10116 GN=Nedd4 PE=1 SV=1
A0A0G2QC38, S477	Serine and arginine-rich-splicing factor 11 OS=Rattus norvegicus OX=10116 GN=Srsf11 PE=1 SV=1
A1L1M0, S339	Protein kinase, cAMP-dependent, catalytic, alpha OS=Rattus norvegicus OX=10116 GN=Prkaca PE=1 SV=1
AKP13, S1868	A-kinase anchor protein 13 OS=Rattus norvegicus OX=10116 GN=Akap13 PE=1 SV=2
ALDOA, S272	Fructose-bisphosphate aldolase A OS=Rattus norvegicus OX=10116 GN=Aldoa PE=1 SV=2
ALDOA, S39	Fructose-bisphosphate aldolase A OS=Rattus norvegicus OX=10116 GN=Aldoa PE=1 SV=2
D3ZIC4, S834	Protein phosphatase 1 regulatory subunit OS=Rattus norvegicus OX=10116 GN=Ppp1r12b PE=1 SV=1
F1LMV8, T521	Protein kinase C OS=Rattus norvegicus OX=10116 GN=Prkce PE=1 SV=3
F1LW07, S186	Protein phosphatase 1, regulatory subunit 13-like OS=Rattus norvegicus OX=10116 GN=Ppp1r13l PE=1 SV=2
F1LW07, S190	Protein phosphatase 1, regulatory subunit 13-like OS=Rattus norvegicus OX=10116 GN=Ppp1r13l PE=1 SV=2
G3V8R5, S906	Hormone-sensitive lipase OS=Rattus norvegicus OX=10116 GN=Lipe PE=1 SV=1
G3V9U0, S30	Acyl-CoA synthetase short-chain family member 2 OS=Rattus norvegicus OX=10116 GN=Acss2 PE=1 SV=1
KAP3, S83	cAMP-dependent protein kinase type II-beta regulatory subunit OS=Rattus norvegicus OX=10116 GN=Prkar2b PE=1 SV=3
KAP3, S85	cAMP-dependent protein kinase type II-beta regulatory subunit OS=Rattus norvegicus OX=10116 GN=Prkar2b PE=1 SV=3
KAPCA, S339	cAMP-dependent protein kinase catalytic subunit alpha OS=Rattus norvegicus OX=10116 GN=Prkaca PE=1 SV=2
KPCE, T710	Protein kinase C epsilon type OS=Rattus norvegicus OX=10116 GN=Prkce PE=1 SV=1
LIPS, S906	Hormone-sensitive lipase OS=Rattus norvegicus OX=10116 GN=Lipe PE=1 SV=3
ODBA, S333	2-oxoisovalerate dehydrogenase subunit alpha, mitochondrial (Fragment) OS=Rattus norvegicus OX=10116 GN=Bckdha PE=1 SV=1
Q9ET45, S85	BCL2-interacting protein 3 OS=Rattus norvegicus OX=10116 GN=Bnip3 PE=1 SV=1
QCR2, S367	Cytochrome b-c1 complex subunit 2, mitochondrial OS=Rattus norvegicus OX=10116 GN=Uqcrc2 PE=1 SV=2
STIM1, S660	Stromal interaction molecule 1 OS=Rattus norvegicus OX=10116 GN=Stim1 PE=1 SV=1
VDAC1, S241	Voltage-dependent anion-selective channel protein 1 OS=Rattus norvegicus OX=10116 GN=Vdac1 PE=1 SV=4
TPM1, S271	Tropomyosin alpha-1 chain OS=Rattus norvegicus OX=10116 GN=Tpm1 PE=1 SV=3
A0A096MJ01, S174	LIM domain-binding 3 OS=Rattus norvegicus OX=10116 GN=Ldb3 PE=1 SV=1
A0A096MJS3, S77	Muscular LMNA-interacting protein (Fragment) OS=Rattus norvegicus OX=10116 GN=Mlip PE=1 SV=1
A0A0G2JXC7, S357	Actin-binding LIM protein 2 OS=Rattus norvegicus OX=10116 GN=Ablim2 PE=1 SV=1
D3ZCV0, S574	Actinin alpha 2 OS=Rattus norvegicus OX=10116 GN=Actn2 PE=1 SV=1
D3ZCV0, S590	Actinin alpha 2 OS=Rattus norvegicus OX=10116 GN=Actn2 PE=1 SV=1
D3ZZ68, S180	Synaptopodin 2-like OS=Rattus norvegicus OX=10116 GN=Synpo2l PE=1 SV=1
G3V7K1, S1057	Myomesin 2 OS=Rattus norvegicus OX=10116 GN=Myom2 PE=1 SV=1
G3V9X2, S653	G-protein signalling modulator 1 (AGS3-like, C. elegans), isoform CRA_c OS=Rattus norvegicus OX=10116 GN=Gpsm1 PE=1 SV=1
LIMD1, S408	LIM domain-containing protein 1 OS=Rattus norvegicus OX=10116 GN=Limd1 PE=1 SV=1
MDHM, S246	Malate dehydrogenase, mitochondrial OS=Rattus norvegicus OX=10116 GN=Mdh2 PE=1 SV=2
MFR1L, S235	Mitochondrial fission regulator 1-like OS=Rattus norvegicus OX=10116 GN=Mtfr1l PE=1 SV=1
MYLK3, T330	Myosin light chain kinase 3 OS=Rattus norvegicus OX=10116 GN=Mylk3 PE=1 SV=1
SYNPO, T549	Synaptopodin OS=Rattus norvegicus OX=10116 GN=Synpo PE=1 SV=2
A0A0H2UHA0, S81	Protein phosphatase inhibitor 2 OS=Rattus norvegicus OX=10116 GN=Ppp1r2 PE=1 SV=1
A0A0H2UHA0, S82	Protein phosphatase inhibitor 2 OS=Rattus norvegicus OX=10116 GN=Ppp1r2 PE=1 SV=1
AKAP2, S730	A-kinase anchor protein 2 OS=Rattus norvegicus OX=10116 GN=Akap2 PE=1 SV=1
AT2A2, S663	Sarcoplasmic/endoplasmic reticulum calcium ATPase 2 OS=Rattus norvegicus OX=10116 GN=Atp2a2 PE=1 SV=1
D3ZZ26, T57	Protein phosphatase 1 regulatory subunit OS=Rattus norvegicus OX=10116 GN=Ppp1r3d PE=1 SV=1
D3ZZ26, S58	Protein phosphatase 1 regulatory subunit OS=Rattus norvegicus OX=10116 GN=Ppp1r3d PE=1 SV=1
IPP2, S121	Protein phosphatase inhibitor 2 OS=Rattus norvegicus OX=10116 GN=Ppp1r2 PE=1 SV=2
MYLK3, T330	Myosin light chain kinase 3 OS=Rattus norvegicus OX=10116 GN=Mylk3 PE=1 SV=1
PSA3, S250	Proteasome subunit alpha type-3 OS=Rattus norvegicus OX=10116 GN=Psma3 PE=1 SV=3
RNZ2, S818	Zinc phosphodiesterase ELAC protein 2 OS=Rattus norvegicus OX=10116 GN=Elac2 PE=1 SV=1
RNZ2, S813	Zinc phosphodiesterase ELAC protein 2 OS=Rattus norvegicus OX=10116 GN=Elac2 PE=1 SV=1
VDAC1, S104	Voltage-dependent anion-selective channel protein 1 OS=Rattus norvegicus OX=10116 GN=Vdac1 PE=1 SV=4
A0A0G2K9T4, S3832	Microtubule-actin cross-linking factor 1 OS=Rattus norvegicus OX=10116 GN=Macf1 PE=1 SV=1
F7EV94, S356	2-oxoisovalerate dehydrogenase subunit alpha OS=Rattus norvegicus OX=10116 GN=Bckdha PE=1 SV=1
Q4V8I9, S13	UTP--glucose-1-phosphate uridylyltransferase OS=Rattus norvegicus OX=10116 GN=Ugp2 PE=1 SV=1
Q9ET45, S79	BCL2-interacting protein 3 OS=Rattus norvegicus OX=10116 GN=Bnip3 PE=1 SV=1
Q9ET45, S88	BCL2-interacting protein 3 OS=Rattus norvegicus OX=10116 GN=Bnip3 PE=1 SV=1
PPLA, S16	Cardiac phospholamban OS=Rattus norvegicus OX=10116 GN=Pln PE=1 SV=1
PPLA, T17	Cardiac phospholamban OS=Rattus norvegicus OX=10116 GN=Pln PE=1 SV=1
Protein Accession number, p-site and protein name for some of the p-sites that were differentially expressed in ShBNIP3 vs ShLuc and/or Sham in RV p-proteomic dataset
Accession number, p-Site	protein name
P11507, S38	Sarcoplasmic/endoplasmic reticulum calcium ATPase 2 OS=Rattus norvegicus OX=10116 GN=Atp2a2 PE=1 SV=1
P11507, S661	Sarcoplasmic/endoplasmic reticulum calcium ATPase 2 OS=Rattus norvegicus OX=10116 GN=Atp2a2 PE=1 SV=1
B5DFC8, S39	Eukaryotic translation initiation factor 3 subunit C OS=Rattus norvegicus OX=10116 GN=Eif3c PE=1 SV=1
P35565, S582	Calnexin OS=Rattus norvegicus OX=10116 GN=Canx PE=1 SV=1
A0A0G2K5L6, T2258	Acetyl-CoA carboxylase beta OS=Rattus norvegicus OX=10116 GN=Acacb PE=1 SV=1
Q6P9Y4, S46	ADP/ATP translocase 1 OS=Rattus norvegicus OX=10116 GN=Slc25a4 PE=1 SV=1
P11960, Y349	2-oxoisovalerate dehydrogenase subunit alpha, mitochondrial (Fragment) OS=Rattus norvegicus OX=10116 GN=Bckdha PE=1 SV=1
P81155, S253	Voltage-dependent anion-selective channel protein 2 OS=Rattus norvegicus OX=10116 GN=Vdac2 PE=1 SV=2
F1LW07, S397	Protein phosphatase 1, regulatory subunit 13-like OS=Rattus norvegicus OX=10116 GN=Ppp1r13l PE=1 SV=2
F1LW07, S73	Protein phosphatase 1, regulatory subunit 13-like OS=Rattus norvegicus OX=10116 GN=Ppp1r13l PE=1 SV=2
Q75Q39, S94	Mitochondrial import receptor subunit TOM70 OS=Rattus norvegicus OX=10116 GN=Tomm70 PE=1 SV=1
D3ZUX5, S51	MICOS complex subunit OS=Rattus norvegicus OX=10116 GN=Chchd3 PE=1 SV=1
D3ZUX5, Y49	MICOS complex subunit OS=Rattus norvegicus OX=10116 GN=Chchd3 PE=1 SV=1
Q01728, S389	Sodium/calcium exchanger 1 OS=Rattus norvegicus OX=10116 GN=Slc8a1 PE=1 SV=3
Q9ER34, S669	Aconitate hydratase, mitochondrial OS=Rattus norvegicus OX=10116 GN=Aco2 PE=1 SV=2
P06685, S40	Sodium/potassium-transporting ATPase subunit alpha-1 OS=Rattus norvegicus OX=10116 GN=Atp1a1 PE=1 SV=1
Q63488, S259	Sodium-dependent phosphate transporter 2 OS=Rattus norvegicus OX=10116 GN=Slc20a2 PE=1 SV=1
B0LPN4, S2801	Ryanodine receptor 2 OS=Rattus norvegicus OX=10116 GN=Ryr2 PE=1 SV=2
B0LPN4, S2804	Ryanodine receptor 2 OS=Rattus norvegicus OX=10116 GN=Ryr2 PE=1 SV=2
D3ZUX5, Y49	MICOS complex subunit OS=Rattus norvegicus OX=10116 GN=Chchd3 PE=1 SV=1
P32551, S367	Cytochrome b-c1 complex subunit 2, mitochondrial OS=Rattus norvegicus OX=10116 GN=Uqcrc2 PE=1 SV=2
D3Z979, S159	alpha-1,2-Mannosidase OS=Rattus norvegicus OX=10116 GN=Man1c1 PE=1 SV=2
Q9QWG5, S501	Type II inositol 3,4-bisphosphate 4-phosphatase OS=Rattus norvegicus OX=10116 GN=Inpp4b PE=1 SV=1
P04692, S206	Tropomyosin alpha-1 chain OS=Rattus norvegicus OX=10116 GN=Tpm1 PE=1 SV=3
F1M853, S635	Ribosome-binding protein 1 OS=Rattus norvegicus OX=10116 GN=Rrbp1 PE=1 SV=3
P31044, S153	Phosphatidylethanolamine-binding protein 1 OS=Rattus norvegicus OX=10116 GN=Pebp1 PE=1 SV=3
G3V7K1, S1057	Myomesin 2 OS=Rattus norvegicus OX=10116 GN=Myom2 PE=1 SV=1
A0A0G2K5P5, S1184	Myomesin 1 OS=Rattus norvegicus OX=10116 GN=Myom1 PE=1 SV=1
A1A5Q0, S192	Leiomodin-2 OS=Rattus norvegicus OX=10116 GN=Lmod2 PE=1 SV=1
P42123, S303	L-lactate dehydrogenase B chain OS=Rattus norvegicus OX=10116 GN=Ldhb PE=1 SV=2
A0A0H2UHR7, S2114	Filamin-C OS=Rattus norvegicus OX=10116 GN=Flnc PE=1 SV=1
D3ZHA0, S2147	Filamin-C OS=Rattus norvegicus OX=10116 GN=Flnc PE=1 SV=1
E9PST5, S479	Apoptotic chromatin condensation inducer 1 OS=Rattus norvegicus OX=10116 GN=Acin1 PE=1 SV=1
D3ZCV0, S590	Actinin alpha 2 OS=Rattus norvegicus OX=10116 GN=Actn2 PE=1 SV=1
A0A0H2UHF9, S282	Actin-binding LIM protein 2 OS=Rattus norvegicus OX=10116 GN=Ablim2 PE=1 SV=1
G3V8S6, S106	Histidine rich calcium binding protein, isoform CRA_b OS=Rattus norvegicus OX=10116 GN=Hrc PE=1 SV=1
Q9Z2L0, S104	Voltage-dependent anion-selective channel protein 1 OS=Rattus norvegicus OX=10116 GN=Vdac1 PE=1 SV=4
Q8VGC3, S552	Voltage-dependent L-type calcium channel subunit beta-2 OS=Rattus norvegicus OX=10116 GN=Cacnb2 PE=1 SV=2
Q63488, S256	Sodium-dependent phosphate transporter 2 OS=Rattus norvegicus OX=10116 GN=Slc20a2 PE=1 SV=1
Q64303, S132	Serine/threonine-protein kinase PAK 2 OS=Rattus norvegicus OX=10116 GN=Pak2 PE=1 SV=1
A0A0G2JUP3, S7134	Obscurin, cytoskeletal calmodulin and titin-interacting RhoGEF OS=Rattus norvegicus OX=10116 GN=Obscn PE=1 SV=1
G3V7K1, S145	Myomesin 2 OS=Rattus norvegicus OX=10116 GN=Myom2 PE=1 SV=1
P07335, T322	Creatine kinase B-type OS=Rattus norvegicus OX=10116 GN=Ckb PE=1 SV=2
P61016, S16	Cardiac phospholamban OS=Rattus norvegicus OX=10116 GN=Pln PE=1 SV=1
P61016, T17	Cardiac phospholamban OS=Rattus norvegicus OX=10116 GN=Pln PE=1 SV=1
Q9ER34, T561	Aconitate hydratase, mitochondrial OS=Rattus norvegicus OX=10116 GN=Aco2 PE=1 SV=2
