# Supplementary material for: Multiomics Approach Reveals an Important Role of BNIP3 in Myocardial Remodeling and the Pathogenesis of Heart Failure with Reduced Ejection Fraction
Source: Cells. 2022 May 6;11(9):1572. doi: 10.3390/cells11091572 (PMC9105187; doi:10.3390/cells11091572)
Supplement: Supplementary file 1 [file cells-11-01572-s001.zip › Excel file S1_Proteomic dataset LV and RV.xlsx]

## Sheet: LV_ShL vs Sham
LV_proteomic dataset_ShLuc vs Sham
Identified Proteins (4671)	Accession Number	Alternate ID	Permutation Test (p-value) Benjamini-Hochberg P<0.05	Log2 Fold Change (ShLuc vs Sham)
Cluster of Myosin light chain 4 OS=Rattus norvegicus OX=10116 GN=Myl4 PE=1 SV=1 (M0R4E1_RAT)	M0R4E1_RAT [2]	Myl4	0.003	-6.22
Myosin, heavy chain 15 OS=Rattus norvegicus OX=10116 GN=Myh15 PE=3 SV=1	A0A0G2JY53_RAT	Myh15	0.0033	-1.88
2,4-dienoyl-CoA reductase, mitochondrial OS=Rattus norvegicus OX=10116 GN=Decr1 PE=1 SV=2	DECR_RAT (+1)	Decr1	< 0.0001	-1.81
Structural maintenance of chromosomes flexible hinge domain-containing 1 OS=Rattus norvegicus OX=10116 GN=Smchd1 PE=4 SV=2	D4AAG8_RAT	Smchd1	0.009	-1.71
Carnitine O-acetyltransferase OS=Rattus norvegicus OX=10116 GN=Crat PE=1 SV=1	CACP_RAT	Crat	< 0.0001	-1.41
Hydroxyacyl-coenzyme A dehydrogenase, mitochondrial OS=Rattus norvegicus OX=10116 GN=Hadh PE=2 SV=1	HCDH_RAT	Hadh	< 0.0001	-1.41
Cluster of Galectin-5 OS=Rattus norvegicus OX=10116 GN=Lgals5 PE=1 SV=2 (LEG5_RAT)	LEG5_RAT [4]	Lgals5	0.003	-1.32
ADP-ribose glycohydrolase MACROD1 OS=Rattus norvegicus OX=10116 GN=Macrod1 PE=1 SV=1	A0A0G2K5F1_RAT	Macrod1	0.00014	-1.32
Mast cell carboxypeptidase A (Fragment) OS=Rattus norvegicus OX=10116 GN=Cpa3 PE=1 SV=2	CBPA3_RAT (+1)	Cpa3	< 0.0001	-1.23
Maleylacetoacetate isomerase OS=Rattus norvegicus OX=10116 GN=Gstz1 PE=1 SV=1	A0A0G2K6H2_RAT (+1)	Gstz1	< 0.0001	-1.23
Alanine aminotransferase 1 OS=Rattus norvegicus OX=10116 GN=Gpt PE=1 SV=2	ALAT1_RAT	Gpt	< 0.0001	-1.2
Coenzyme Q10A OS=Rattus norvegicus OX=10116 GN=Coq10a PE=4 SV=1	A0A0G2JYY6_RAT (+1)	Coq10a	< 0.0001	-1.18
Inositol monophosphatase 2 OS=Rattus norvegicus OX=10116 GN=Impa2 PE=2 SV=1	IMPA2_RAT	Impa2	< 0.0001	-1.17
Adenylosuccinate synthetase isozyme 1 OS=Rattus norvegicus OX=10116 GN=Adssl1 PE=1 SV=1	M0R629_RAT	Adssl1	< 0.0001	-1.15
Atypical kinase COQ8A, mitochondrial OS=Rattus norvegicus OX=10116 GN=Coq8a PE=2 SV=1	COQ8A_RAT	Coq8a	< 0.0001	-1.09
Cluster of Beta-enolase OS=Rattus norvegicus OX=10116 GN=Eno3 PE=1 SV=3 (ENOB_RAT)	ENOB_RAT [2]	Eno3	< 0.0001	-1.09
Tropomodulin 4 OS=Rattus norvegicus OX=10116 GN=Tmod4 PE=4 SV=1	D3ZSG3_RAT	Tmod4	< 0.0001	-1.04
Ubiquinone biosynthesis protein COQ9, mitochondrial OS=Rattus norvegicus OX=10116 GN=Coq9 PE=1 SV=2	COQ9_RAT	Coq9	< 0.0001	-1.03
Myosin light chain 7 OS=Rattus norvegicus OX=10116 GN=Myl7 PE=1 SV=1	A0A0G2K2W5_RAT	Myl7	< 0.0001	-1.03
Cluster of Acyl-coenzyme A thioesterase 2, mitochondrial OS=Rattus norvegicus OX=10116 GN=Acot2 PE=1 SV=1 (ACOT2_RAT)	ACOT2_RAT [7]	Acot2	< 0.0001	-1.02
Ferritin heavy chain OS=Rattus norvegicus OX=10116 GN=Fth1 PE=1 SV=3	FRIH_RAT (+1)	Fth1	< 0.0001	-1.02
Methanethiol oxidase OS=Rattus norvegicus OX=10116 GN=Selenbp1 PE=1 SV=2	F1LRJ9_RAT	Selenbp1	< 0.0001	-1.02
Cluster of Protein-serine/threonine kinase OS=Rattus norvegicus OX=10116 GN=Pdk4 PE=1 SV=1 (G3V778_RAT)	G3V778_RAT [2]	Pdk4	< 0.0001	-1
Transthyretin OS=Rattus norvegicus OX=10116 GN=Ttr PE=1 SV=1	TTHY_RAT	Ttr	< 0.0001	-1
Dipeptidyl peptidase 4 OS=Rattus norvegicus OX=10116 GN=Dpp4 PE=1 SV=2	DPP4_RAT	Dpp4	< 0.0001	-0.98
Bifunctional epoxide hydrolase 2 OS=Rattus norvegicus OX=10116 GN=Ephx2 PE=1 SV=1	Q5RKK3_RAT	Ephx2	< 0.0001	-0.97
Cluster of Lactate dehydrogenase D OS=Rattus norvegicus OX=10116 GN=Ldhd PE=1 SV=1 (A0A0G2K1W9_RAT)	A0A0G2K1W9_RAT [2]	Ldhd	0.00011	-0.96
Sodium channel protein OS=Rattus norvegicus OX=10116 GN=Scn7a PE=1 SV=3	F1LQQ7_RAT	Scn7a	0.001	-0.96
3-ketoacyl-CoA thiolase, mitochondrial OS=Rattus norvegicus OX=10116 GN=Acaa2 PE=1 SV=3	G3V9U2_RAT	Acaa2	< 0.0001	-0.95
Cytosolic acyl coenzyme A thioester hydrolase OS=Rattus norvegicus OX=10116 GN=Acot7 PE=1 SV=4	BACH_RAT (+1)	Acot7	< 0.0001	-0.95
FUN14 domain-containing 2 OS=Rattus norvegicus OX=10116 GN=Fundc2 PE=1 SV=1	D3ZAQ0_RAT	Fundc2	< 0.0001	-0.94
Myomesin 3 OS=Rattus norvegicus OX=10116 GN=Myom3 PE=4 SV=3	D4A228_RAT	Myom3	< 0.0001	-0.94
Cluster of Serine protease inhibitor A3L OS=Rattus norvegicus OX=10116 GN=Serpina3l PE=1 SV=3 (SPA3L_RAT)	SPA3L_RAT [2]	Serpina3l	< 0.0001	-0.94
Mast cell protease 1 OS=Rattus norvegicus OX=10116 GN=Mcpt1 PE=1 SV=3	MCPT1_RAT	Mcpt1	< 0.0001	-0.93
Cluster of ATP-dependent 6-phosphofructokinase OS=Rattus norvegicus OX=10116 GN=Pfkm PE=1 SV=1 (A0A0G2KBC7_RAT)	A0A0G2KBC7_RAT [3]	Pfkm	0.001	-0.93
Carboxylesterase 1D OS=Rattus norvegicus OX=10116 GN=Ces1d PE=1 SV=2	CES1D_RAT	Ces1d	< 0.0001	-0.92
Neuromodulin OS=Rattus norvegicus OX=10116 GN=Gap43 PE=1 SV=1	NEUM_RAT	Gap43	< 0.0001	-0.92
Branched-chain-amino-acid aminotransferase, mitochondrial OS=Rattus norvegicus OX=10116 GN=Bcat2 PE=1 SV=1	BCAT2_RAT (+1)	Bcat2	< 0.0001	-0.89
RCG54339, isoform CRA_c OS=Rattus norvegicus OX=10116 GN=LOC687508 PE=4 SV=1	M0R5K3_RAT	LOC687508	0.001	-0.89
Antigen-presenting glycoprotein CD1d OS=Rattus norvegicus OX=10116 GN=Cd1d PE=2 SV=2	CD1D_RAT (+1)	Cd1d	0.001	-0.88
Delta(3,5)-Delta(2,4)-dienoyl-CoA isomerase, mitochondrial OS=Rattus norvegicus OX=10116 GN=Ech1 PE=1 SV=2	ECH1_RAT	Ech1	< 0.0001	-0.87
RCG20603 OS=Rattus norvegicus OX=10116 GN=Serpina3c PE=3 SV=1	A0A0G2JSK1_RAT	Serpina3c	0.00018	-0.86
tRNA modification GTPase GTPBP3, mitochondrial OS=Rattus norvegicus OX=10116 GN=Gtpbp3 PE=2 SV=1	GTPB3_RAT	Gtpbp3	< 0.0001	-0.85
Isochorismatase domain-containing protein 1 OS=Rattus norvegicus OX=10116 GN=LOC103694869 PE=1 SV=1	F2Z3T7_RAT	LOC103694869	< 0.0001	-0.85
Acyl-CoA synthetase family member 3 OS=Rattus norvegicus OX=10116 GN=Acsf3 PE=1 SV=1	D3ZUX7_RAT	Acsf3	< 0.0001	-0.82
Gup1, glycerol uptake/transporter homolog (Yeast) (Predicted) OS=Rattus norvegicus OX=10116 GN=Hhatl PE=3 SV=1	D4A9P9_RAT	Hhatl	< 0.0001	-0.82
Acyl-Coenzyme A dehydrogenase, very long chain OS=Rattus norvegicus OX=10116 GN=Acadvl PE=1 SV=1	Q5M9H2_RAT	Acadvl	< 0.0001	-0.8
Trifunctional enzyme subunit alpha, mitochondrial OS=Rattus norvegicus OX=10116 GN=Hadha PE=1 SV=2	ECHA_RAT	Hadha	< 0.0001	-0.8
Histidine rich calcium binding protein, isoform CRA_b OS=Rattus norvegicus OX=10116 GN=Hrc PE=1 SV=1	G3V8S6_RAT	Hrc	< 0.0001	-0.8
ATP-binding cassette, subfamily A (ABC1), member 8a OS=Rattus norvegicus OX=10116 GN=Abca8a PE=1 SV=3	D3ZCF8_RAT (+1)	Abca8a	< 0.0001	-0.79
Cluster of Acyl-CoA dehydrogenase family, member 10 OS=Rattus norvegicus OX=10116 GN=Acad10 PE=1 SV=2 (F1LSP2_RAT)	F1LSP2_RAT [2]	Acad10	< 0.0001	-0.79
Cluster of Multifunctional fusion protein OS=Rattus norvegicus OX=10116 GN=Aldh4a1 PE=1 SV=1 (A0A0G2JVM0_RAT)	A0A0G2JVM0_RAT [2]	Aldh4a1	0.001	-0.79
Dihydrolipoamide acetyltransferase component of pyruvate dehydrogenase complex OS=Rattus norvegicus OX=10116 GN=Dbt PE=1 SV=1	B2GV15_RAT	Dbt	< 0.0001	-0.79
Fatty acid-binding protein, heart OS=Rattus norvegicus OX=10116 GN=Fabp3 PE=1 SV=2	FABPH_RAT	Fabp3	< 0.0001	-0.79
Trifunctional enzyme subunit beta, mitochondrial OS=Rattus norvegicus OX=10116 GN=Hadhb PE=1 SV=1	ECHB_RAT	Hadhb	< 0.0001	-0.79
Long-chain-fatty-acid--CoA ligase 1 OS=Rattus norvegicus OX=10116 GN=Acsl1 PE=1 SV=1	ACSL1_RAT	Acsl1	< 0.0001	-0.78
Cluster of Creatine kinase S-type, mitochondrial OS=Rattus norvegicus OX=10116 GN=Ckmt2 PE=1 SV=2 (KCRS_RAT)	KCRS_RAT [4]	Ckmt2	< 0.0001	-0.78
Short chain dehydrogenase/reductase family 39U, member 1 OS=Rattus norvegicus OX=10116 GN=Sdr39u1 PE=1 SV=1	D3ZYY0_RAT	Sdr39u1	< 0.0001	-0.78
Succinate--CoA ligase [GDP-forming] subunit beta, mitochondrial OS=Rattus norvegicus OX=10116 GN=Suclg2 PE=1 SV=2	F1LPV8_RAT	Suclg2	< 0.0001	-0.78
NADH dehydrogenase (Ubiquinone) 1 beta subcomplex, 2 (Predicted), isoform CRA_b OS=Rattus norvegicus OX=10116 GN=Ndufb2 PE=1 SV=1	B2RYU0_RAT	Ndufb2	0.001	-0.77
Retinol-binding protein 4 OS=Rattus norvegicus OX=10116 GN=Rbp4 PE=1 SV=1	RET4_RAT	Rbp4	< 0.0001	-0.77
Perilipin-5 OS=Rattus norvegicus OX=10116 GN=Plin5 PE=1 SV=1	PLIN5_RAT	Plin5	0.001	-0.76
Acyl-CoA thioesterase 13 OS=Rattus norvegicus OX=10116 GN=Acot13 PE=1 SV=1	D3ZA93_RAT	Acot13	< 0.0001	-0.75
Acetyl-Coenzyme A dehydrogenase, short chain, isoform CRA_a OS=Rattus norvegicus OX=10116 GN=Acads PE=1 SV=1	Q6IMX3_RAT	Acads	< 0.0001	-0.74
Citramalyl-CoA lyase, mitochondrial OS=Rattus norvegicus OX=10116 GN=Clybl PE=2 SV=2	CLYBL_RAT	Clybl	< 0.0001	-0.74
Peroxisomal bifunctional enzyme OS=Rattus norvegicus OX=10116 GN=Ehhadh PE=1 SV=2	ECHP_RAT	Ehhadh	0.003	-0.74
Mitochondrial fission process 1 OS=Rattus norvegicus OX=10116 GN=Mtfp1 PE=1 SV=1	Q5XIG9_RAT	Mtfp1	< 0.0001	-0.74
Afamin OS=Rattus norvegicus OX=10116 GN=Afm PE=3 SV=1	AFAM_RAT	Afm	< 0.0001	-0.73
Adenylate kinase isoenzyme 1 OS=Rattus norvegicus OX=10116 GN=Ak1 PE=1 SV=3	KAD1_RAT	Ak1	< 0.0001	-0.73
Collagen type IV alpha 3 chain OS=Rattus norvegicus OX=10116 GN=Col4a3 PE=4 SV=2	F1LRJ1_RAT	Col4a3	0.008	-0.73
Lambda-crystallin homolog OS=Rattus norvegicus OX=10116 GN=Cryl1 PE=1 SV=3	CRYL1_RAT	Cryl1	< 0.0001	-0.73
von Willebrand factor A domain-containing 8 OS=Rattus norvegicus OX=10116 GN=Vwa8 PE=1 SV=1	A0A0G2K3W1_RAT	Vwa8	< 0.0001	-0.73
Adenylate kinase 4, mitochondrial OS=Rattus norvegicus OX=10116 GN=Ak4 PE=2 SV=1	KAD4_RAT	Ak4	< 0.0001	-0.72
2-oxoisovalerate dehydrogenase subunit alpha, mitochondrial (Fragment) OS=Rattus norvegicus OX=10116 GN=Bckdha PE=1 SV=1	ODBA_RAT	Bckdha	< 0.0001	-0.72
Collagen type VI alpha 6 chain OS=Rattus norvegicus OX=10116 GN=Col6a6 PE=1 SV=3	D3ZL10_RAT	Col6a6	< 0.0001	-0.72
5-demethoxyubiquinone hydroxylase, mitochondrial OS=Rattus norvegicus OX=10116 GN=Coq7 PE=1 SV=4	G3V879_RAT	Coq7	< 0.0001	-0.72
Hydroxysteroid dehydrogenase-like protein 2 OS=Rattus norvegicus OX=10116 GN=Hsdl2 PE=2 SV=1	HSDL2_RAT	Hsdl2	< 0.0001	-0.72
Kynurenine--oxoglutarate transaminase 3 OS=Rattus norvegicus OX=10116 GN=Kyat3 PE=2 SV=1	KAT3_RAT	Kyat3	< 0.0001	-0.72
5'-nucleotidase, cytosolic IA OS=Rattus norvegicus OX=10116 GN=Nt5c1a PE=1 SV=1	D3ZVD3_RAT	Nt5c1a	0.00037	-0.72
Mitochondrial ribosomal protein L58 OS=Rattus norvegicus OX=10116 GN=Mrpl58 PE=1 SV=1	D3ZDP2_RAT	Mrpl58	< 0.0001	-0.71
Enoyl-CoA hydratase, mitochondrial OS=Rattus norvegicus OX=10116 GN=Echs1 PE=1 SV=1	ECHM_RAT	Echs1	< 0.0001	-0.7
Cysteine conjugate-beta lyase 1, isoform CRA_a OS=Rattus norvegicus OX=10116 GN=Kyat1 PE=1 SV=1	G3V827_RAT (+1)	Kyat1	< 0.0001	-0.7
Monoglyceride lipase OS=Rattus norvegicus OX=10116 GN=Mgll PE=1 SV=1	MGLL_RAT	Mgll	< 0.0001	-0.7
39S ribosomal protein L17, mitochondrial OS=Rattus norvegicus OX=10116 GN=Mrpl17 PE=2 SV=1	RM17_RAT	Mrpl17	< 0.0001	-0.7
Mitochondrial ribosomal protein L55 OS=Rattus norvegicus OX=10116 GN=Mrpl55 PE=1 SV=2	D3ZF99_RAT	Mrpl55	< 0.0001	-0.7
Cytochrome b5 type B OS=Rattus norvegicus OX=10116 GN=Cyb5b PE=1 SV=2	CYB5B_RAT	Cyb5b	0.001	-0.69
Acetyl-coenzyme A synthetase OS=Rattus norvegicus OX=10116 GN=Acss1 PE=3 SV=1	D3ZZN3_RAT	Acss1	< 0.0001	-0.68
Angiotensinogen OS=Rattus norvegicus OX=10116 GN=Agt PE=1 SV=1	ANGT_RAT	Agt	< 0.0001	-0.68
Ubiquinone biosynthesis O-methyltransferase, mitochondrial OS=Rattus norvegicus OX=10116 GN=Coq3 PE=2 SV=2	COQ3_RAT	Coq3	< 0.0001	-0.68
Ubiquinone biosynthesis monooxygenase COQ6, mitochondrial OS=Rattus norvegicus OX=10116 GN=Coq6 PE=2 SV=1	COQ6_RAT	Coq6	0.001	-0.68
Cytochrome c oxidase assembly factor COX18 OS=Rattus norvegicus OX=10116 GN=Cox18 PE=1 SV=2	D4A568_RAT	Cox18	0.001	-0.68
3-hydroxybutyrate dehydrogenase, type 1, isoform CRA_a OS=Rattus norvegicus OX=10116 GN=Bdh1 PE=1 SV=1	A0A0G2JSH2_RAT (+1)	Bdh1	< 0.0001	-0.67
L-xylulose reductase OS=Rattus norvegicus OX=10116 GN=Dcxr PE=1 SV=1	DCXR_RAT	Dcxr	0.0038	-0.67
Mitogen-activated protein kinase 12 OS=Rattus norvegicus OX=10116 GN=Mapk12 PE=1 SV=1	MK12_RAT	Mapk12	0.001	-0.67
39S ribosomal protein L10, mitochondrial OS=Rattus norvegicus OX=10116 GN=Mrpl10 PE=1 SV=1	D3ZX69_RAT (+1)	Mrpl10	0.001	-0.67
Aa2-277 OS=Rattus norvegicus OX=10116 GN=Mrpl49 PE=1 SV=1	Q7TP77_RAT	Mrpl49	< 0.0001	-0.67
2-oxoisovalerate dehydrogenase subunit beta, mitochondrial OS=Rattus norvegicus OX=10116 GN=Bckdhb PE=1 SV=1	A0A0A0MXW1_RAT (+1)	Bckdhb	< 0.0001	-0.66
Cluster of Carboxylesterase 1C OS=Rattus norvegicus OX=10116 GN=Ces1c PE=1 SV=3 (EST1C_RAT)	EST1C_RAT [6]	Ces1c	< 0.0001	-0.66
Lysophospholipid acyltransferase 5 OS=Rattus norvegicus OX=10116 GN=Lpcat3 PE=2 SV=1	MBOA5_RAT	Lpcat3	0.001	-0.66
Trimethyllysine dioxygenase, mitochondrial OS=Rattus norvegicus OX=10116 GN=Tmlhe PE=1 SV=2	TMLH_RAT	Tmlhe	0.003	-0.66
Cytochrome b-c1 complex subunit 6, mitochondrial OS=Rattus norvegicus OX=10116 GN=Uqcrh PE=3 SV=1	QCR6_RAT	Uqcrh	< 0.0001	-0.66
Glutathione S-transferase kappa 1 OS=Rattus norvegicus OX=10116 GN=Gstk1 PE=1 SV=3	GSTK1_RAT	Gstk1	< 0.0001	-0.65
NADH dehydrogenase [ubiquinone] iron-sulfur protein 6, mitochondrial OS=Rattus norvegicus OX=10116 GN=LOC100912599 PE=1 SV=1	D3ZCZ9_RAT	LOC100912599	< 0.0001	-0.65
Phosphoglycerate mutase 2 OS=Rattus norvegicus OX=10116 GN=Pgam2 PE=1 SV=2	PGAM2_RAT	Pgam2	< 0.0001	-0.65
Perilipin OS=Rattus norvegicus OX=10116 GN=Plin2 PE=1 SV=1	F6QBA3_RAT	Plin2	0.00021	-0.65
Serine hydrolase-like 2 OS=Rattus norvegicus OX=10116 GN=Serhl2 PE=4 SV=1	D4A071_RAT	Serhl2	< 0.0001	-0.65
Zinc-binding alcohol dehydrogenase, domain-containing 2 OS=Rattus norvegicus OX=10116 GN=Zadh2 PE=1 SV=2	D4A264_RAT	Zadh2	< 0.0001	-0.65
Calponin-1 OS=Rattus norvegicus OX=10116 GN=Cnn1 PE=1 SV=1	CNN1_RAT	Cnn1	0.008	-0.64
Collagen alpha-1(II) chain OS=Rattus norvegicus OX=10116 GN=Col2a1 PE=1 SV=1	F1LRM7_RAT	Col2a1	0.001	-0.64
Histidine triad nucleotide-binding protein 3 OS=Rattus norvegicus OX=10116 GN=Hint3 PE=1 SV=1	A0A0G2K7W8_RAT	Hint3	0.001	-0.64
Oxysterol-binding protein OS=Rattus norvegicus OX=10116 GN=Osbpl6 PE=1 SV=1	A0A0G2JZR1_RAT	Osbpl6	< 0.0001	-0.64
Transmembrane protein 143 OS=Rattus norvegicus OX=10116 GN=Tmem143 PE=1 SV=1	A0A0G2K513_RAT (+1)	Tmem143	< 0.0001	-0.64
Chymase OS=Rattus norvegicus OX=10116 GN=Cma1 PE=2 SV=1	CMA1_RAT	Cma1	0.00078	-0.63
39S ribosomal protein L24, mitochondrial OS=Rattus norvegicus OX=10116 GN=Mrpl24 PE=2 SV=1	RM24_RAT	Mrpl24	< 0.0001	-0.63
Ras-related protein Rab-13 OS=Rattus norvegicus OX=10116 GN=Rab13 PE=1 SV=2	RAB13_RAT	Rab13	0.032	-0.63
Adipogenesis-associated, Mth938 domain-containing OS=Rattus norvegicus OX=10116 GN=Aamdc PE=1 SV=1	D3ZZQ4_RAT	Aamdc	< 0.0001	-0.62
Aldehyde dehydrogenase family 6, subfamily A1, isoform CRA_b OS=Rattus norvegicus OX=10116 GN=Aldh6a1 PE=1 SV=1	G3V7J0_RAT (+1)	Aldh6a1	0.0016	-0.62
Cluster of Enoyl-CoA delta isomerase 2, mitochondrial OS=Rattus norvegicus OX=10116 GN=Eci2 PE=1 SV=1 (ECI2_RAT)	ECI2_RAT [2]	Eci2	< 0.0001	-0.62
Inorganic pyrophosphatase 2 OS=Rattus norvegicus OX=10116 GN=Ppa2 PE=1 SV=2	D4A830_RAT	Ppa2	< 0.0001	-0.62
Transmembrane protein 38a (Predicted), isoform CRA_b OS=Rattus norvegicus OX=10116 GN=Tmem38a PE=4 SV=1	G3V9T4_RAT (+1)	Tmem38a	< 0.0001	-0.62
Transmembrane protein 65 OS=Rattus norvegicus OX=10116 GN=Tmem65 PE=4 SV=1	F1LQZ0_RAT	Tmem65	< 0.0001	-0.62
Growth arrest and DNA damage-inducible proteins-interacting protein 1 OS=Rattus norvegicus OX=10116 GN=Gadd45gip1 PE=2 SV=2	G45IP_RAT	Gadd45gip1	< 0.0001	-0.61
Mitochondrial ribosomal protein L19 OS=Rattus norvegicus OX=10116 GN=Mrpl19 PE=1 SV=1	D4A4A9_RAT	Mrpl19	< 0.0001	-0.61
Mitochondrial ribosomal protein L39 OS=Rattus norvegicus OX=10116 GN=Mrpl39 PE=1 SV=2	M0R6J0_RAT	Mrpl39	< 0.0001	-0.61
Medium-chain specific acyl-CoA dehydrogenase, mitochondrial OS=Rattus norvegicus OX=10116 GN=Acadm PE=1 SV=1	ACADM_RAT	Acadm	< 0.0001	-0.6
2-methoxy-6-polyprenyl-1,4-benzoquinol methylase, mitochondrial OS=Rattus norvegicus OX=10116 GN=Coq5 PE=2 SV=1	COQ5_RAT	Coq5	< 0.0001	-0.6
Peroxisomal trans-2-enoyl-CoA reductase OS=Rattus norvegicus OX=10116 GN=Pecr PE=1 SV=1	A0A0G2JVG4_RAT (+1)	Pecr	< 0.0001	-0.6
Protein preY, mitochondrial OS=Rattus norvegicus OX=10116 GN=Pyurf PE=3 SV=1	PREY_RAT	Pyurf	0.001	-0.6
Succinate--CoA ligase [ADP/GDP-forming] subunit alpha, mitochondrial OS=Rattus norvegicus OX=10116 GN=Suclg1 PE=1 SV=1	A0A0H2UHE1_RAT (+1)	Suclg1	< 0.0001	-0.6
Peptidyl-prolyl cis-trans isomerase FKBP4 OS=Rattus norvegicus OX=10116 GN=Fkbp4 PE=1 SV=3	FKBP4_RAT	Fkbp4	< 0.0001	-0.59
Pyridine nucleotide-disulfide oxidoreductase domain-containing protein 2 OS=Rattus norvegicus OX=10116 GN=Pyroxd2 PE=2 SV=1	PYRD2_RAT	Pyroxd2	< 0.0001	-0.59
Mitochondrial calcium uniporter OS=Rattus norvegicus OX=10116 GN=Mcu PE=1 SV=1	M0RDI5_RAT	Mcu	< 0.0001	-0.58
NAD(P)H-hydrate epimerase OS=Rattus norvegicus OX=10116 GN=Naxe PE=2 SV=1	NNRE_RAT	Naxe	< 0.0001	-0.58
Actin filament-associated protein 1-like 1 OS=Rattus norvegicus OX=10116 GN=Afap1l1 PE=1 SV=1	AF1L1_RAT	Afap1l1	0.004	-0.57
Dehydrogenase/reductase SDR family member 4 OS=Rattus norvegicus OX=10116 GN=Dhrs4 PE=2 SV=2	DHRS4_RAT	Dhrs4	< 0.0001	-0.57
3-hydroxyacyl-CoA dehydrogenase type-2 OS=Rattus norvegicus OX=10116 GN=Hsd17b10 PE=1 SV=1	B0BMW2_RAT (+1)	Hsd17b10	0.001	-0.57
Hypothetical protein LOC691921 OS=Rattus norvegicus OX=10116 GN=LOC691921 PE=1 SV=1	D3ZZG3_RAT	LOC691921	0.001	-0.57
Mitochondrial ribosomal protein L44 OS=Rattus norvegicus OX=10116 GN=Mrpl44 PE=1 SV=1	Q4G067_RAT	Mrpl44	< 0.0001	-0.57
Medium-chain acyl-CoA ligase ACSF2, mitochondrial OS=Rattus norvegicus OX=10116 GN=Acsf2 PE=2 SV=1	ACSF2_RAT	Acsf2	< 0.0001	-0.56
Cysteinyl-tRNA synthetase 2, mitochondrial OS=Rattus norvegicus OX=10116 GN=Cars2 PE=1 SV=1	B2GV57_RAT	Cars2	< 0.0001	-0.56
Dehydrogenase/reductase 7C OS=Rattus norvegicus OX=10116 GN=Dhrs7c PE=3 SV=1	D3ZGP9_RAT	Dhrs7c	< 0.0001	-0.56
Glutaredoxin 5 OS=Rattus norvegicus OX=10116 GN=Glrx5 PE=1 SV=1	D4ADD7_RAT	Glrx5	0.00019	-0.56
Malonyl-CoA decarboxylase, mitochondrial OS=Rattus norvegicus OX=10116 GN=Mlycd PE=1 SV=1	DCMC_RAT	Mlycd	< 0.0001	-0.56
Mitochondrial ribosomal protein L28 OS=Rattus norvegicus OX=10116 GN=Mrpl28 PE=1 SV=1	D3ZJY1_RAT	Mrpl28	< 0.0001	-0.56
NADH dehydrogenase [ubiquinone] iron-sulfur protein 4, mitochondrial OS=Rattus norvegicus OX=10116 GN=Ndufs4 PE=1 SV=1	NDUS4_RAT	Ndufs4	< 0.0001	-0.56
Peroxisomal membrane protein 2 OS=Rattus norvegicus OX=10116 GN=Pxmp2 PE=1 SV=2	PXMP2_RAT	Pxmp2	0.001	-0.56
Thiosulfate sulfurtransferase OS=Rattus norvegicus OX=10116 GN=Tst PE=1 SV=3	THTR_RAT	Tst	< 0.0001	-0.56
Delta-aminolevulinic acid dehydratase OS=Rattus norvegicus OX=10116 GN=Alad PE=1 SV=1	HEM2_RAT	Alad	< 0.0001	-0.55
NAD(P)(+)--arginine ADP-ribosyltransferase OS=Rattus norvegicus OX=10116 GN=Art3 PE=3 SV=1	A0A0G2K8S9_RAT	Art3	< 0.0001	-0.55
Hormone-sensitive lipase OS=Rattus norvegicus OX=10116 GN=Lipe PE=1 SV=1	G3V8R5_RAT (+1)	Lipe	0.00069	-0.55
Nascent polypeptide-associated complex subunit alpha OS=Rattus norvegicus OX=10116 GN=Naca PE=1 SV=1	M0R9L0_RAT	Naca	< 0.0001	-0.55
NADH dehydrogenase [ubiquinone] 1 alpha subcomplex subunit 5 OS=Rattus norvegicus OX=10116 GN=Ndufa5 PE=1 SV=3	NDUA5_RAT	Ndufa5	< 0.0001	-0.55
PNKD metallo-beta-lactamase domain-containing OS=Rattus norvegicus OX=10116 GN=Pnkd PE=1 SV=1	F1M1E4_RAT	Pnkd	0.001	-0.55
Semaphorin 3C OS=Rattus norvegicus OX=10116 GN=Sema3c PE=3 SV=1	F7FHT4_RAT	Sema3c	0.047	-0.55
Succinate--CoA ligase [ADP-forming] subunit beta, mitochondrial OS=Rattus norvegicus OX=10116 GN=Sucla2 PE=1 SV=1	F1LM47_RAT	Sucla2	< 0.0001	-0.55
Acetyl-CoA acetyltransferase, mitochondrial OS=Rattus norvegicus OX=10116 GN=Acat1 PE=1 SV=1	THIL_RAT	Acat1	< 0.0001	-0.54
Methylglutaconyl-CoA hydratase, mitochondrial OS=Rattus norvegicus OX=10116 GN=Auh PE=1 SV=2	AUHM_RAT	Auh	< 0.0001	-0.54
Methylmalonyl-CoA mutase OS=Rattus norvegicus OX=10116 GN=Mmut PE=1 SV=2	D3ZKG1_RAT	Mmut	< 0.0001	-0.54
NADH dehydrogenase [ubiquinone] 1 alpha subcomplex subunit 12 OS=Rattus norvegicus OX=10116 GN=Ndufa12 PE=1 SV=2	F1LXA0_RAT	Ndufa12	< 0.0001	-0.54
NADH dehydrogenase [ubiquinone] 1 alpha subcomplex subunit 6 OS=Rattus norvegicus OX=10116 GN=Ndufa6 PE=1 SV=1	D4A3V2_RAT	Ndufa6	< 0.0001	-0.54
Glutathione S-transferase alpha-4 OS=Rattus norvegicus OX=10116 GN=Gsta4 PE=1 SV=2	GSTA4_RAT	Gsta4	< 0.0001	-0.53
Cluster of Isocitrate dehydrogenase [NADP], mitochondrial OS=Rattus norvegicus OX=10116 GN=Idh2 PE=1 SV=2 (IDHP_RAT)	IDHP_RAT [2]	Idh2	0.004	-0.53
Corrinoid adenosyltransferase OS=Rattus norvegicus OX=10116 GN=Mmab PE=1 SV=1	M0R959_RAT	Mmab	< 0.0001	-0.53
39S ribosomal protein L40, mitochondrial OS=Rattus norvegicus OX=10116 GN=Mrpl40 PE=1 SV=2	RM40_RAT	Mrpl40	< 0.0001	-0.53
NADH dehydrogenase [ubiquinone] 1 beta subcomplex subunit 1 OS=Rattus norvegicus OX=10116 GN=Ndufb1 PE=3 SV=1	NDUB1_RAT	Ndufb1	0.001	-0.53
PPARGC1 and ESRR-induced regulator, muscle 1 OS=Rattus norvegicus OX=10116 GN=Perm1 PE=1 SV=1	D3ZH76_RAT	Perm1	< 0.0001	-0.53
Mitochondrial potassium channel ATP-binding subunit OS=Rattus norvegicus OX=10116 GN=Abcb8 PE=2 SV=1	MITOS_RAT	Abcb8	< 0.0001	-0.52
Serum albumin OS=Rattus norvegicus OX=10116 GN=Alb PE=1 SV=2	ALBU_RAT	Alb	0.0017	-0.52
Sodium/potassium-transporting ATPase subunit beta-1 OS=Rattus norvegicus OX=10116 GN=Atp1b1 PE=1 SV=1	AT1B1_RAT	Atp1b1	< 0.0001	-0.52
Biphenyl hydrolase-like OS=Rattus norvegicus OX=10116 GN=Bphl PE=1 SV=1	Q3B8N9_RAT	Bphl	< 0.0001	-0.52
Electron transfer flavoprotein-ubiquinone oxidoreductase, mitochondrial OS=Rattus norvegicus OX=10116 GN=Etfdh PE=1 SV=1	ETFD_RAT (+1)	Etfdh	< 0.0001	-0.52
Peptidylprolyl isomerase OS=Rattus norvegicus OX=10116 GN=Fkbp3 PE=1 SV=1	G3V6L9_RAT	Fkbp3	< 0.0001	-0.52
Histidine triad nucleotide binding protein 2 (Predicted), isoform CRA_a OS=Rattus norvegicus OX=10116 GN=Hint2 PE=1 SV=1	D4AB01_RAT	Hint2	< 0.0001	-0.52
Enoyl-[acyl-carrier-protein] reductase, mitochondrial OS=Rattus norvegicus OX=10116 GN=Mecr PE=1 SV=1	MECR_RAT	Mecr	< 0.0001	-0.52
Mitochondrial ribosomal protein L48 OS=Rattus norvegicus OX=10116 GN=Mrpl48 PE=1 SV=1	D3ZDX7_RAT	Mrpl48	< 0.0001	-0.52
NADH dehydrogenase [ubiquinone] 1 beta subcomplex subunit 8, mitochondrial OS=Rattus norvegicus OX=10116 GN=Ndufb8 PE=1 SV=1	B2RYS8_RAT	Ndufb8	< 0.0001	-0.52
Glioblastoma amplified sequence OS=Rattus norvegicus OX=10116 GN=Nipsnap2 PE=1 SV=1	Q5RK08_RAT	Nipsnap2	< 0.0001	-0.52
Dynamin-like 120 kDa protein, mitochondrial OS=Rattus norvegicus OX=10116 GN=Opa1 PE=1 SV=1	OPA1_RAT	Opa1	< 0.0001	-0.52
Pantothenate kinase 2 OS=Rattus norvegicus OX=10116 GN=Pank2 PE=4 SV=2	F1LT70_RAT	Pank2	0.028	-0.52
Phospholipase B-like 1 OS=Rattus norvegicus OX=10116 GN=Plbd1 PE=2 SV=1	PLBL1_RAT	Plbd1	< 0.0001	-0.52
Peroxiredoxin OS=Rattus norvegicus OX=10116 GN=Prdx5 PE=1 SV=1	A0A0G2JSS8_RAT (+1)	Prdx5	< 0.0001	-0.52
Caveolin-1 OS=Rattus norvegicus OX=10116 GN=Cav1 PE=1 SV=3	CAV1_RAT (+1)	Cav1	< 0.0001	-0.51
Electron transfer flavoprotein subunit alpha, mitochondrial OS=Rattus norvegicus OX=10116 GN=Etfa PE=1 SV=4	ETFA_RAT	Etfa	< 0.0001	-0.51
Glutathione S-transferase LANCL1 OS=Rattus norvegicus OX=10116 GN=Lancl1 PE=1 SV=2	LANC1_RAT	Lancl1	< 0.0001	-0.51
NADH dehydrogenase [ubiquinone] 1 alpha subcomplex subunit 2 OS=Rattus norvegicus OX=10116 GN=Ndufa2 PE=1 SV=1	D3ZS58_RAT	Ndufa2	< 0.0001	-0.51
Pdxp protein OS=Rattus norvegicus OX=10116 GN=Pdxp PE=1 SV=1	B2GV79_RAT (+2)	Pdxp	0.008	-0.51
Carnosine N-methyltransferase OS=Rattus norvegicus OX=10116 GN=Carnmt1 PE=1 SV=1	CARME_RAT	Carnmt1	< 0.0001	-0.5
39S ribosomal protein L14, mitochondrial OS=Rattus norvegicus OX=10116 GN=Mrpl14 PE=1 SV=2	RM14_RAT	Mrpl14	0.003	-0.5
Mitochondrial ribosomal protein L21 OS=Rattus norvegicus OX=10116 GN=Mrpl21 PE=1 SV=1	D3ZMR9_RAT	Mrpl21	< 0.0001	-0.5
NADH:ubiquinone oxidoreductase subunit A3 OS=Rattus norvegicus OX=10116 GN=Ndufa3 PE=1 SV=1	A0A0G2KAA3_RAT (+1)	Ndufa3	0.001	-0.5
NADH dehydrogenase [ubiquinone] 1 alpha subcomplex subunit 8 OS=Rattus norvegicus OX=10116 GN=Ndufa8 PE=1 SV=1	F7EXQ7_RAT	Ndufa8	< 0.0001	-0.5
NADH:ubiquinone oxidoreductase subunit B10 OS=Rattus norvegicus OX=10116 GN=Ndufb10 PE=1 SV=1	D4A0T0_RAT	Ndufb10	< 0.0001	-0.5
NADH dehydrogenase (Ubiquinone) Fe-S protein 3 (Predicted), isoform CRA_c OS=Rattus norvegicus OX=10116 GN=Ndufs3 PE=1 SV=1	D3ZG43_RAT	Ndufs3	< 0.0001	-0.5
NADH dehydrogenase (Ubiquinone) Fe-S protein 5 OS=Rattus norvegicus OX=10116 GN=Ndufs5 PE=1 SV=1	B5DEL8_RAT	Ndufs5	< 0.0001	-0.5
NADH dehydrogenase [ubiquinone] flavoprotein 1, mitochondrial OS=Rattus norvegicus OX=10116 GN=Ndufv1 PE=1 SV=1	Q5XIH3_RAT	Ndufv1	< 0.0001	-0.5
Protein phosphatase 1, regulatory subunit 3A OS=Rattus norvegicus OX=10116 GN=Ppp1r3a PE=1 SV=1	D3ZM60_RAT	Ppp1r3a	0.00088	-0.5
Prostaglandin E synthase 2 OS=Rattus norvegicus OX=10116 GN=Ptges2 PE=1 SV=1	D4AE56_RAT	Ptges2	< 0.0001	-0.5
Mitochondrial coenzyme A transporter SLC25A42 OS=Rattus norvegicus OX=10116 GN=Slc25a42 PE=1 SV=1	B1H271_RAT	Slc25a42	< 0.0001	-0.5
3-alpha-hydroxysteroid dehydrogenase OS=Rattus norvegicus OX=10116 GN=Akr1c9 PE=1 SV=1	DIDH_RAT	Akr1c9	< 0.0001	-0.49
Creatine kinase M-type OS=Rattus norvegicus OX=10116 GN=Ckm PE=1 SV=1	A0A0G2JSP8_RAT	Ckm	< 0.0001	-0.49
Frataxin, mitochondrial OS=Rattus norvegicus OX=10116 GN=Fxn PE=1 SV=2	A0A0A0MXX7_RAT (+2)	Fxn	< 0.0001	-0.49
Aspartate aminotransferase, cytoplasmic OS=Rattus norvegicus OX=10116 GN=Got1 PE=1 SV=3	AATC_RAT	Got1	< 0.0001	-0.49
39S ribosomal protein L9, mitochondrial OS=Rattus norvegicus OX=10116 GN=Mrpl9 PE=2 SV=1	RM09_RAT	Mrpl9	0.007	-0.49
Acyl carrier protein OS=Rattus norvegicus OX=10116 GN=Ndufab1 PE=1 SV=1	D3ZF13_RAT	Ndufab1	< 0.0001	-0.49
NADH:ubiquinone oxidoreductase complex assembly factor 2 OS=Rattus norvegicus OX=10116 GN=Ndufaf2 PE=1 SV=1	A0A0G2JZF6_RAT	Ndufaf2	< 0.0001	-0.49
NADH-ubiquinone oxidoreductase 75 kDa subunit, mitochondrial OS=Rattus norvegicus OX=10116 GN=Ndufs1 PE=1 SV=1	NDUS1_RAT	Ndufs1	< 0.0001	-0.49
Pyruvate carboxylase, mitochondrial OS=Rattus norvegicus OX=10116 GN=Pc PE=1 SV=1	A0A0G2JTL5_RAT (+1)	Pc	< 0.0001	-0.49
RCG37273, isoform CRA_a OS=Rattus norvegicus OX=10116 GN=Uqcc1 PE=1 SV=1	Q32Q54_RAT	Uqcc1	< 0.0001	-0.49
Vacuolar protein sorting-associated protein 33B OS=Rattus norvegicus OX=10116 GN=Vps33b PE=2 SV=1	VP33B_RAT	Vps33b	0.001	-0.49
Short/branched chain-specific acyl-CoA dehydrogenase, mitochondrial OS=Rattus norvegicus OX=10116 GN=Acadsb PE=1 SV=2	A0A0A0MY00_RAT (+1)	Acadsb	< 0.0001	-0.48
ATP synthase-coupling factor 6, mitochondrial OS=Rattus norvegicus OX=10116 GN=Atp5pf PE=1 SV=1	ATP5J_RAT	Atp5pf	< 0.0001	-0.48
Platelet glycoprotein 4 OS=Rattus norvegicus OX=10116 GN=Cd36 PE=1 SV=3	CD36_RAT	Cd36	< 0.0001	-0.48
Cytochrome c oxidase assembly factor 6 OS=Rattus norvegicus OX=10116 GN=Coa6 PE=1 SV=1	A0A0G2JUM8_RAT	Coa6	< 0.0001	-0.48
Electron transfer flavoprotein subunit beta OS=Rattus norvegicus OX=10116 GN=Etfb PE=1 SV=3	ETFB_RAT	Etfb	0.0004	-0.48
Four and a half LIM domains protein 2 OS=Rattus norvegicus OX=10116 GN=Fhl2 PE=1 SV=1	FHL2_RAT	Fhl2	< 0.0001	-0.48
Methionine aminopeptidase OS=Rattus norvegicus OX=10116 GN=Metap1d PE=1 SV=1	G3V670_RAT	Metap1d	0.001	-0.48
NADH dehydrogenase [ubiquinone] 1 alpha subcomplex subunit 10, mitochondrial OS=Rattus norvegicus OX=10116 GN=Ndufa10 PE=1 SV=1	NDUAA_RAT	Ndufa10	< 0.0001	-0.48
Protein-serine/threonine kinase OS=Rattus norvegicus OX=10116 GN=Pdk2 PE=1 SV=3	F1LMM8_RAT (+1)	Pdk2	< 0.0001	-0.48
Sarcalumenin OS=Rattus norvegicus OX=10116 GN=Srl PE=1 SV=3	F1LWG8_RAT	Srl	< 0.0001	-0.48
Protein ABHD14B OS=Rattus norvegicus OX=10116 GN=Abhd14b PE=2 SV=1	ABHEB_RAT	Abhd14b	< 0.0001	-0.47
Aminoacylase-1A OS=Rattus norvegicus OX=10116 GN=Acy1a PE=1 SV=1	ACY1A_RAT	Acy1a	< 0.0001	-0.47
Cluster of Sodium/potassium-transporting ATPase subunit alpha-1 OS=Rattus norvegicus OX=10116 GN=Atp1a1 PE=1 SV=1 (AT1A1_RAT)	AT1A1_RAT [8]	Atp1a1	< 0.0001	-0.47
Cluster of Sarcoplasmic/endoplasmic reticulum calcium ATPase 2 OS=Rattus norvegicus OX=10116 GN=Atp2a2 PE=1 SV=1 (AT2A2_RAT)	AT2A2_RAT [3]	Atp2a2	< 0.0001	-0.47
D-glutamate cyclase OS=Rattus norvegicus OX=10116 GN=Dglucy PE=1 SV=1	D4A9W3_RAT	Dglucy	< 0.0001	-0.47
Acylpyruvase FAHD1, mitochondrial OS=Rattus norvegicus OX=10116 GN=Fahd1 PE=1 SV=1	FAHD1_RAT	Fahd1	< 0.0001	-0.47
Cluster of GMP reductase OS=Rattus norvegicus OX=10116 GN=Gmpr PE=3 SV=1 (F1LRV6_RAT)	F1LRV6_RAT [2]	Gmpr	< 0.0001	-0.47
Malic enzyme OS=Rattus norvegicus OX=10116 GN=Me3 PE=3 SV=1	A0A0G2K4C6_RAT (+1)	Me3	< 0.0001	-0.47
39S ribosomal protein L37, mitochondrial OS=Rattus norvegicus OX=10116 GN=Mrpl37 PE=1 SV=1	A0A0G2KA48_RAT (+1)	Mrpl37	< 0.0001	-0.47
Cluster of NADH:ubiquinone oxidoreductase subunit A13 OS=Rattus norvegicus OX=10116 GN=Ndufa13 PE=1 SV=1 (D3ZE15_RAT)	D3ZE15_RAT [2]	Ndufa13	< 0.0001	-0.47
Protein phosphatase 6, regulatory subunit 2 OS=Rattus norvegicus OX=10116 GN=Ppp6r2 PE=1 SV=3	F1M6T6_RAT	Ppp6r2	0.001	-0.47
RCG43475 OS=Rattus norvegicus OX=10116 GN=Tomm6 PE=1 SV=1	D3ZJS3_RAT	Tomm6	0.001	-0.47
Aflatoxin B1 aldehyde reductase member 2 OS=Rattus norvegicus OX=10116 GN=Akr7a2 PE=1 SV=2	ARK72_RAT	Akr7a2	< 0.0001	-0.46
Cerebral dopamine neurotrophic factor OS=Rattus norvegicus OX=10116 GN=Cdnf PE=3 SV=1	CDNF_RAT	Cdnf	0.001	-0.46
2'-deoxynucleoside 5'-phosphate N-hydrolase 1 OS=Rattus norvegicus OX=10116 GN=Dnph1 PE=1 SV=1	DNPH1_RAT	Dnph1	0.009	-0.46
Enoyl-CoA hydratase domain-containing protein 3, mitochondrial OS=Rattus norvegicus OX=10116 GN=Echdc3 PE=2 SV=1	ECHD3_RAT	Echdc3	0.001	-0.46
EH domain-containing protein 2 OS=Rattus norvegicus OX=10116 GN=Ehd2 PE=1 SV=1	EHD2_RAT	Ehd2	< 0.0001	-0.46
Myosin light chain kinase 3 OS=Rattus norvegicus OX=10116 GN=Mylk3 PE=1 SV=1	MYLK3_RAT	Mylk3	< 0.0001	-0.46
NADH dehydrogenase (Ubiquinone) 1 beta subcomplex, 5 (Predicted), isoform CRA_b OS=Rattus norvegicus OX=10116 GN=Ndufb5 PE=1 SV=1	D4A565_RAT	Ndufb5	< 0.0001	-0.46
Phytanoyl-CoA dioxygenase, peroxisomal OS=Rattus norvegicus OX=10116 GN=Phyh PE=1 SV=2	PAHX_RAT	Phyh	< 0.0001	-0.46
Peptidase M20 domain-containing protein 2 OS=Rattus norvegicus OX=10116 GN=Pm20d2 PE=3 SV=1	D4AAB5_RAT	Pm20d2	0.019	-0.46
Succinate dehydrogenase [ubiquinone] iron-sulfur subunit, mitochondrial OS=Rattus norvegicus OX=10116 GN=Sdhb PE=2 SV=2	SDHB_RAT	Sdhb	< 0.0001	-0.46
UDP-N-acetylglucosamine pyrophosphorylase 1-like 1 OS=Rattus norvegicus OX=10116 GN=Uap1l1 PE=1 SV=1	B5DEH4_RAT	Uap1l1	< 0.0001	-0.46
Voltage-dependent anion-selective channel protein 3 OS=Rattus norvegicus OX=10116 GN=Vdac3 PE=1 SV=1	A0A0G2JSR0_RAT (+1)	Vdac3	< 0.0001	-0.46
Xaa-Pro aminopeptidase 2 OS=Rattus norvegicus OX=10116 GN=Xpnpep2 PE=1 SV=1	XPP2_RAT	Xpnpep2	0.0008	-0.46
Cluster of Acetyl-CoA carboxylase 1 OS=Rattus norvegicus OX=10116 GN=Acaca PE=1 SV=1 (A0A0G2K5G8_RAT)	A0A0G2K5G8_RAT [4]	Acaca	0.001	-0.45
AFG1-like ATPase OS=Rattus norvegicus OX=10116 GN=Afg1l PE=2 SV=1	AFG1L_RAT	Afg1l	< 0.0001	-0.45
Fumarylacetoacetate hydrolase domain-containing protein 2 OS=Rattus norvegicus OX=10116 GN=Fahd2 PE=1 SV=1	FAHD2_RAT	Fahd2	< 0.0001	-0.45
GrpE protein homolog OS=Rattus norvegicus OX=10116 GN=Grpel1 PE=1 SV=1	A0A0G2JZA2_RAT (+1)	Grpel1	< 0.0001	-0.45
Mitochondrial ribosomal protein L43 OS=Rattus norvegicus OX=10116 GN=Mrpl43 PE=1 SV=3	D3ZXF8_RAT	Mrpl43	< 0.0001	-0.45
NADH:ubiquinone oxidoreductase subunit A7 OS=Rattus norvegicus OX=10116 GN=Ndufa7 PE=1 SV=1	A9UMV9_RAT	Ndufa7	< 0.0001	-0.45
NADH dehydrogenase (Ubiquinone) Fe-S protein 8 (Predicted), isoform CRA_a OS=Rattus norvegicus OX=10116 GN=Ndufs8 PE=1 SV=1	B0BNE6_RAT	Ndufs8	< 0.0001	-0.45
Succinate-semialdehyde dehydrogenase OS=Rattus norvegicus OX=10116 GN=Aldh5a1 PE=1 SV=1	G3V945_RAT (+1)	Aldh5a1	< 0.0001	-0.44
Protein-serine/threonine kinase OS=Rattus norvegicus OX=10116 GN=Bckdk PE=1 SV=1	A0A0H2UHR5_RAT (+1)	Bckdk	< 0.0001	-0.44
Carbonyl reductase [NADPH] 1 OS=Rattus norvegicus OX=10116 GN=Cbr1 PE=1 SV=2	CBR1_RAT	Cbr1	< 0.0001	-0.44
Fatty acid-binding protein 5 OS=Rattus norvegicus OX=10116 GN=Fabp5 PE=1 SV=3	FABP5_RAT	Fabp5	< 0.0001	-0.44
Bis(5'-adenosyl)-triphosphatase OS=Rattus norvegicus OX=10116 GN=Fhit PE=1 SV=1	FHIT_RAT	Fhit	0.001	-0.44
Similar to RIKEN cDNA 2810055F11 (Predicted) OS=Rattus norvegicus OX=10116 GN=L3hypdh PE=1 SV=1	D3ZV91_RAT	L3hypdh	0.002	-0.44
NADH dehydrogenase (Ubiquinone) 1 beta subcomplex, 9 OS=Rattus norvegicus OX=10116 GN=Ndufb9 PE=1 SV=1	B2RYW3_RAT	Ndufb9	< 0.0001	-0.44
NADH dehydrogenase (Ubiquinone) Fe-S protein 7 OS=Rattus norvegicus OX=10116 GN=Ndufs7 PE=1 SV=1	Q5RJN0_RAT	Ndufs7	< 0.0001	-0.44
Perilipin 4 OS=Rattus norvegicus OX=10116 GN=Plin4 PE=4 SV=2	M0R7S5_RAT	Plin4	< 0.0001	-0.44
ATP/GTP-binding protein 1 OS=Rattus norvegicus OX=10116 GN=Agtpbp1 PE=4 SV=1	A0A0G2JZV3_RAT (+1)	Agtpbp1	0.001	-0.43
ATP synthase subunit epsilon, mitochondrial OS=Rattus norvegicus OX=10116 GN=Atp5f1e PE=1 SV=2	ATP5E_RAT	Atp5f1e	< 0.0001	-0.43
ATP synthase subunit d, mitochondrial OS=Rattus norvegicus OX=10116 GN=Atp5pd PE=1 SV=3	ATP5H_RAT	Atp5pd	< 0.0001	-0.43
ATP synthase mitochondrial F1 complex assembly factor 1 OS=Rattus norvegicus OX=10116 GN=Atpaf1 PE=1 SV=1	D3ZY50_RAT	Atpaf1	< 0.0001	-0.43
CEBPZ opposite strand OS=Rattus norvegicus OX=10116 GN=Cebpzos PE=1 SV=1	D3ZL39_RAT	Cebpzos	0.001	-0.43
Cytochrome c oxidase subunit 4 isoform 1, mitochondrial OS=Rattus norvegicus OX=10116 GN=Cox4i1 PE=1 SV=1	COX41_RAT	Cox4i1	< 0.0001	-0.43
Laforin OS=Rattus norvegicus OX=10116 GN=Epm2a PE=2 SV=2	EPM2A_RAT	Epm2a	< 0.0001	-0.43
Fatty acid-binding protein, adipocyte OS=Rattus norvegicus OX=10116 GN=Fabp4 PE=1 SV=1	A0A0G2K586_RAT	Fabp4	< 0.0001	-0.43
Glutaryl-CoA dehydrogenase OS=Rattus norvegicus OX=10116 GN=Gcdh PE=1 SV=1	D3ZT90_RAT	Gcdh	< 0.0001	-0.43
Mitochondrial ribosomal protein L53 OS=Rattus norvegicus OX=10116 GN=Mrpl53 PE=1 SV=1	B2RYW4_RAT	Mrpl53	0.00015	-0.43
NADH dehydrogenase [ubiquinone] 1 alpha subcomplex subunit 9, mitochondrial OS=Rattus norvegicus OX=10116 GN=Ndufa9 PE=1 SV=2	NDUA9_RAT	Ndufa9	< 0.0001	-0.43
NADH dehydrogenase (Ubiquinone) 1 beta subcomplex, 6 (Predicted) OS=Rattus norvegicus OX=10116 GN=Ndufb6 PE=1 SV=1	D3ZZ21_RAT	Ndufb6	< 0.0001	-0.43
Prohibitin OS=Rattus norvegicus OX=10116 GN=Phb PE=1 SV=1	PHB_RAT	Phb	< 0.0001	-0.43
Peroxiredoxin 3 OS=Rattus norvegicus OX=10116 GN=Prdx3 PE=1 SV=1	G3V7I0_RAT	Prdx3	< 0.0001	-0.43
[Protein ADP-ribosylarginine] hydrolase OS=Rattus norvegicus OX=10116 GN=Adprh PE=1 SV=2	ADPRH_RAT	Adprh	0.00091	-0.42
Cluster of ATP synthase subunit delta, mitochondrial OS=Rattus norvegicus OX=10116 GN=Atp5f1d PE=1 SV=1 (G3V7Y3_RAT)	G3V7Y3_RAT [2]	Atp5f1d	0.001	-0.42
Dipeptidase 1 OS=Rattus norvegicus OX=10116 GN=Dpep1 PE=2 SV=2	DPEP1_RAT	Dpep1	0.004	-0.42
Aspartate aminotransferase, mitochondrial OS=Rattus norvegicus OX=10116 GN=Got2 PE=1 SV=2	AATM_RAT	Got2	< 0.0001	-0.42
Malate dehydrogenase, cytoplasmic OS=Rattus norvegicus OX=10116 GN=Mdh1 PE=1 SV=3	MDHC_RAT	Mdh1	0.00094	-0.42
Mitochondrial ribosomal protein L13 OS=Rattus norvegicus OX=10116 GN=Mrpl13 PE=1 SV=1	Q5XFW4_RAT	Mrpl13	< 0.0001	-0.42
Mitochondrial ribosomal protein L4 OS=Rattus norvegicus OX=10116 GN=Mrpl4 PE=1 SV=1	D4A131_RAT	Mrpl4	0.002	-0.42
NDUFA4, mitochondrial complex-associated OS=Rattus norvegicus OX=10116 GN=Ndufa4 PE=1 SV=1	B2RZD6_RAT	Ndufa4	< 0.0001	-0.42
Transmembrane protein 126A OS=Rattus norvegicus OX=10116 GN=Tmem126a PE=2 SV=1	T126A_RAT	Tmem126a	< 0.0001	-0.42
RCG54790, isoform CRA_c OS=Rattus norvegicus OX=10116 GN=Tomm5 PE=1 SV=1	A0A1B0GWY3_RAT	Tomm5	0.001	-0.42
Aquaporin-1 OS=Rattus norvegicus OX=10116 GN=Aqp1 PE=1 SV=4	AQP1_RAT	Aqp1	0.00022	-0.41
Cytochrome c oxidase subunit 5A, mitochondrial OS=Rattus norvegicus OX=10116 GN=Cox5a PE=1 SV=1	COX5A_RAT	Cox5a	< 0.0001	-0.41
Cytochrome b5 OS=Rattus norvegicus OX=10116 GN=Cyb5a PE=1 SV=2	CYB5_RAT	Cyb5a	< 0.0001	-0.41
Estradiol 17-beta-dehydrogenase 8 OS=Rattus norvegicus OX=10116 GN=Hsd17b8 PE=1 SV=1	DHB8_RAT	Hsd17b8	< 0.0001	-0.41
Microfibril-associated glycoprotein 4-like OS=Rattus norvegicus OX=10116 GN=LOC102553715 PE=1 SV=3	D4A7W8_RAT (+1)	LOC102553715	0.006	-0.41
Mitochondrial ribosomal protein L11 OS=Rattus norvegicus OX=10116 GN=mrpl11 PE=1 SV=1	A0A0G2JYU2_RAT	mrpl11	< 0.0001	-0.41
Mitochondrial ribosomal protein L15 OS=Rattus norvegicus OX=10116 GN=Mrpl15 PE=1 SV=1	A0A0G2K9B4_RAT	Mrpl15	< 0.0001	-0.41
39S ribosomal protein L46, mitochondrial OS=Rattus norvegicus OX=10116 GN=Mrpl46 PE=2 SV=1	RM46_RAT	Mrpl46	< 0.0001	-0.41
Mitochondrial ribosomal protein S21 OS=Rattus norvegicus OX=10116 GN=Mrps21 PE=2 SV=1	B2RYT0_RAT (+1)	Mrps21	0.001	-0.41
Mitochondrial ribosomal protein S27 OS=Rattus norvegicus OX=10116 GN=Mrps27 PE=1 SV=1	D4A3E8_RAT	Mrps27	< 0.0001	-0.41
Nicotinate phosphoribosyltransferase OS=Rattus norvegicus OX=10116 GN=Naprt PE=2 SV=1	PNCB_RAT	Naprt	0.00013	-0.41
NADH dehydrogenase [ubiquinone] 1 subunit C2 OS=Rattus norvegicus OX=10116 GN=Ndufc2 PE=1 SV=1	Q5PQZ9_RAT	Ndufc2	< 0.0001	-0.41
NADH dehydrogenase [ubiquinone] iron-sulfur protein 2, mitochondrial OS=Rattus norvegicus OX=10116 GN=Ndufs2 PE=1 SV=1	NDUS2_RAT	Ndufs2	< 0.0001	-0.41
Solute carrier family 2, facilitated glucose transporter member 4 OS=Rattus norvegicus OX=10116 GN=Slc2a4 PE=1 SV=1	GLUT4_RAT	Slc2a4	< 0.0001	-0.41
Thioredoxin reductase 2, isoform CRA_a OS=Rattus norvegicus OX=10116 GN=Txnrd2 PE=1 SV=1	A0A0G2K6E2_RAT (+2)	Txnrd2	< 0.0001	-0.41
Alpha-methylacyl-CoA racemase OS=Rattus norvegicus OX=10116 GN=Amacr PE=1 SV=3	AMACR_RAT	Amacr	0.001	-0.4
MICOS complex subunit OS=Rattus norvegicus OX=10116 GN=Apoo PE=1 SV=2	M0R7G4_RAT (+1)	Apoo	< 0.0001	-0.4
Cartilage intermediate layer protein 2 OS=Rattus norvegicus OX=10116 GN=Cilp2 PE=4 SV=1	D3ZE05_RAT	Cilp2	0.029	-0.4
Cytochrome c oxidase subunit OS=Rattus norvegicus OX=10116 GN=Cox6b1 PE=1 SV=1	D3ZD09_RAT	Cox6b1	< 0.0001	-0.4
Cluster of Egl nine homolog 1 (Fragment) OS=Rattus norvegicus OX=10116 GN=Egln1 PE=2 SV=2 (EGLN1_RAT)	EGLN1_RAT [3]	Egln1	0.001	-0.4
FAD-dependent oxidoreductase domain containing 1 OS=Rattus norvegicus OX=10116 GN=Foxred1 PE=1 SV=1	D3ZEH2_RAT	Foxred1	< 0.0001	-0.4
NADH dehydrogenase (Ubiquinone) 1 beta subcomplex, 7 (Predicted) OS=Rattus norvegicus OX=10116 GN=Ndufb7 PE=1 SV=1	D3ZLT1_RAT	Ndufb7	< 0.0001	-0.4
Oxidoreductase NAD-binding domain containing 1 (Predicted), isoform CRA_a OS=Rattus norvegicus OX=10116 GN=Oxnad1 PE=1 SV=1	A0A0G2K466_RAT (+1)	Oxnad1	< 0.0001	-0.4
Prohibitin OS=Rattus norvegicus OX=10116 GN=Phb2 PE=1 SV=1	A0A0G2KB63_RAT (+1)	Phb2	< 0.0001	-0.4
NAD-dependent protein deacetylase OS=Rattus norvegicus OX=10116 GN=Sirt3 PE=1 SV=1	C6ZII9_RAT	Sirt3	< 0.0001	-0.4
Snta1 protein OS=Rattus norvegicus OX=10116 GN=Snta1 PE=1 SV=1	B5DFL0_RAT	Snta1	< 0.0001	-0.4
Synaptojanin-2-binding protein OS=Rattus norvegicus OX=10116 GN=Synj2bp PE=1 SV=2	SYJ2B_RAT	Synj2bp	< 0.0001	-0.4
Mitochondrial import inner membrane translocase subunit Tim21 OS=Rattus norvegicus OX=10116 GN=Timm21 PE=2 SV=1	TIM21_RAT	Timm21	< 0.0001	-0.4
Hydroxyacid-oxoacid transhydrogenase, mitochondrial OS=Rattus norvegicus OX=10116 GN=Adhfe1 PE=1 SV=1	HOT_RAT	Adhfe1	< 0.0001	-0.39
MICOS complex subunit OS=Rattus norvegicus OX=10116 GN=Chchd3 PE=1 SV=1	D3ZUX5_RAT	Chchd3	< 0.0001	-0.39
Collagen type IV alpha 6 chain OS=Rattus norvegicus OX=10116 GN=Col4a6 PE=4 SV=1	A0A0G2K601_RAT	Col4a6	0.049	-0.39
Cytochrome C oxidase assembly protein COX17 OS=Rattus norvegicus OX=10116 GN=Cox17 PE=1 SV=1	Q76MV3_RAT	Cox17	0.033	-0.39
Cluster of Cytochrome c oxidase subunit 5B, mitochondrial OS=Rattus norvegicus OX=10116 GN=Cox5b PE=1 SV=2 (COX5B_RAT)	COX5B_RAT [2]	Cox5b	0.003	-0.39
Immunoglobulin-binding protein 1 OS=Rattus norvegicus OX=10116 GN=Igbp1 PE=2 SV=2	IGBP1_RAT	Igbp1	< 0.0001	-0.39
Mitochondrial ribosomal protein L1-like OS=Rattus norvegicus OX=10116 GN=LOC100359687 PE=1 SV=3	D3ZFE9_RAT	LOC100359687	< 0.0001	-0.39
39S ribosomal protein L2, mitochondrial OS=Rattus norvegicus OX=10116 GN=Mrpl2 PE=2 SV=1	RM02_RAT	Mrpl2	0.002	-0.39
Mitochondrial ribosomal protein L47 OS=Rattus norvegicus OX=10116 GN=Mrpl47 PE=1 SV=1	Q3B8R7_RAT	Mrpl47	< 0.0001	-0.39
Mitochondrial ribosomal protein S33 OS=Rattus norvegicus OX=10116 GN=Mrps33 PE=1 SV=1	Q0ZFS4_RAT	Mrps33	0.001	-0.39
ATP synthase protein 8 OS=Rattus norvegicus OX=10116 GN=Mt-atp8 PE=1 SV=2	ATP8_RAT	Mt-atp8	0.007	-0.39
E3 ubiquitin-protein ligase NHLRC1 OS=Rattus norvegicus OX=10116 GN=Nhlrc1 PE=2 SV=1	NHLC1_RAT	Nhlrc1	0.001	-0.39
5'-nucleotidase OS=Rattus norvegicus OX=10116 GN=Nt5c3a PE=1 SV=1	B2GUX5_RAT	Nt5c3a	< 0.0001	-0.39
Protein kinase C and casein kinase substrate in neurons 2 protein OS=Rattus norvegicus OX=10116 GN=Pacsin2 PE=1 SV=2	PACN2_RAT	Pacsin2	< 0.0001	-0.39
Succinate dehydrogenase [ubiquinone] flavoprotein subunit, mitochondrial OS=Rattus norvegicus OX=10116 GN=Sdha PE=1 SV=1	SDHA_RAT	Sdha	< 0.0001	-0.39
Mitochondrial 2-oxoglutarate/malate carrier protein OS=Rattus norvegicus OX=10116 GN=Slc25a11 PE=1 SV=1	G3V6H5_RAT	Slc25a11	< 0.0001	-0.39
Long-chain fatty acid transport protein 1 OS=Rattus norvegicus OX=10116 GN=Slc27a1 PE=1 SV=1	Q6GMM8_RAT	Slc27a1	< 0.0001	-0.39
Coiled-coil-helix-coiled-coil-helix domain-containing 7 OS=Rattus norvegicus OX=10116 GN=Chchd7 PE=1 SV=2	D4AC73_RAT	Chchd7	0.00036	-0.38
COX assembly mitochondrial protein OS=Rattus norvegicus OX=10116 GN=Cmc1 PE=1 SV=2	D3ZTN2_RAT	Cmc1	0.015	-0.38
CCR4-NOT transcription complex, subunit 3 OS=Rattus norvegicus OX=10116 GN=Cnot3 PE=1 SV=2	D3ZUV9_RAT	Cnot3	0.003	-0.38
COX15 homolog, cytochrome c oxidase assembly protein (Yeast), isoform CRA_a OS=Rattus norvegicus OX=10116 GN=Cox15 PE=1 SV=1	D4A414_RAT	Cox15	0.001	-0.38
Protein FAM210A OS=Rattus norvegicus OX=10116 GN=Fam210a PE=2 SV=1	F210A_RAT	Fam210a	< 0.0001	-0.38
Fumarate hydratase, mitochondrial OS=Rattus norvegicus OX=10116 GN=Fh PE=1 SV=2	FUMH_RAT	Fh	< 0.0001	-0.38
3-hydroxyisobutyrate dehydrogenase, mitochondrial OS=Rattus norvegicus OX=10116 GN=Hibadh PE=1 SV=3	3HIDH_RAT	Hibadh	< 0.0001	-0.38
Iron-sulfur cluster assembly 1 homolog, mitochondrial OS=Rattus norvegicus OX=10116 GN=Isca1 PE=2 SV=1	ISCA1_RAT	Isca1	< 0.0001	-0.38
Methylcrotonoyl-CoA carboxylase subunit alpha, mitochondrial OS=Rattus norvegicus OX=10116 GN=Mccc1 PE=1 SV=1	F1LP30_RAT (+1)	Mccc1	0.00013	-0.38
Cytochrome c oxidase subunit 2 OS=Rattus norvegicus OX=10116 GN=Mtco2 PE=1 SV=3	COX2_RAT	Mtco2	< 0.0001	-0.38
NADH-ubiquinone oxidoreductase chain 5 OS=Rattus norvegicus OX=10116 GN=Mtnd5 PE=3 SV=3	NU5M_RAT	Mtnd5	0.001	-0.38
Phosphatase, orphan 1 (Predicted) OS=Rattus norvegicus OX=10116 GN=Phospho1 PE=4 SV=1	G3V6P4_RAT	Phospho1	< 0.0001	-0.38
Sarcoglycan, alpha OS=Rattus norvegicus OX=10116 GN=Sgca PE=1 SV=1	D3ZDQ9_RAT	Sgca	0.001	-0.38
Solute carrier family 25 member 12 OS=Rattus norvegicus OX=10116 GN=Slc25a12 PE=1 SV=3	F1LX07_RAT	Slc25a12	< 0.0001	-0.38
Cytochrome b-c1 complex subunit 1, mitochondrial OS=Rattus norvegicus OX=10116 GN=Uqcrc1 PE=1 SV=1	QCR1_RAT	Uqcrc1	< 0.0001	-0.38
Cytochrome b-c1 complex subunit 2, mitochondrial OS=Rattus norvegicus OX=10116 GN=Uqcrc2 PE=1 SV=2	QCR2_RAT	Uqcrc2	< 0.0001	-0.38
Acyl-CoA synthetase short-chain family member 3, mitochondrial OS=Rattus norvegicus OX=10116 GN=Acss3 PE=1 SV=1	ACSS3_RAT	Acss3	0.029	-0.37
Cytochrome c-1 OS=Rattus norvegicus OX=10116 GN=Cyc1 PE=1 SV=3	D3ZFQ8_RAT	Cyc1	< 0.0001	-0.37
Cluster of Cytochrome c, somatic OS=Rattus norvegicus OX=10116 GN=Cycs PE=1 SV=2 (CYC_RAT)	CYC_RAT [4]	Cycs	< 0.0001	-0.37
DnaJ heat shock protein family (Hsp40) member C19 OS=Rattus norvegicus OX=10116 GN=Dnajc19 PE=1 SV=1	M0R6L8_RAT	Dnajc19	< 0.0001	-0.37
ATP-sensitive inward rectifier potassium channel 11 OS=Rattus norvegicus OX=10116 GN=Kcnj11 PE=1 SV=1	KCJ11_RAT	Kcnj11	0.024	-0.37
RCG47744, isoform CRA_c OS=Rattus norvegicus OX=10116 GN=LOC100911440 PE=1 SV=1	A0A0G2K5L2_RAT	LOC100911440	< 0.0001	-0.37
Cluster of Microtubule-associated protein OS=Rattus norvegicus OX=10116 GN=Map4 PE=1 SV=1 (A0A0G2JW88_RAT)	A0A0G2JW88_RAT [2]	Map4	< 0.0001	-0.37
Mitochondrial ribosomal protein L45 OS=Rattus norvegicus OX=10116 GN=Mrpl45 PE=1 SV=1	D4A104_RAT	Mrpl45	0.001	-0.37
Mitochondrial ribosomal protein S28 OS=Rattus norvegicus OX=10116 GN=Mrps28 PE=1 SV=1	A0A0G2K8L9_RAT	Mrps28	< 0.0001	-0.37
Cluster of NADH:ubiquinone oxidoreductase subunit B4 OS=Rattus norvegicus OX=10116 GN=Ndufb4 PE=1 SV=1 (F1LPG5_RAT)	F1LPG5_RAT [3]	Ndufb4	< 0.0001	-0.37
NADH:ubiquinone oxidoreductase subunit C1 OS=Rattus norvegicus OX=10116 GN=Ndufc1 PE=1 SV=1	D3ZS75_RAT	Ndufc1	0.001	-0.37
5-oxoprolinase OS=Rattus norvegicus OX=10116 GN=Oplah PE=1 SV=2	OPLA_RAT	Oplah	< 0.0001	-0.37
Popeye domain-containing 2 OS=Rattus norvegicus OX=10116 GN=Popdc2 PE=1 SV=1	Q6P722_RAT	Popdc2	0.00016	-0.37
Phosphatidylglycerophosphatase and protein-tyrosine phosphatase 1 OS=Rattus norvegicus OX=10116 GN=Ptpmt1 PE=1 SV=1	G3V7B6_RAT (+1)	Ptpmt1	< 0.0001	-0.37
Superoxide dismutase [Mn], mitochondrial OS=Rattus norvegicus OX=10116 GN=Sod2 PE=1 SV=2	SODM_RAT	Sod2	0.0064	-0.37
Cluster of Sorbitol dehydrogenase OS=Rattus norvegicus OX=10116 GN=Sord PE=1 SV=4 (DHSO_RAT)	DHSO_RAT [2]	Sord	< 0.0001	-0.37
Cytochrome b-c1 complex subunit Rieske, mitochondrial OS=Rattus norvegicus OX=10116 GN=Uqcrfs1 PE=1 SV=2	UCRI_RAT	Uqcrfs1	0.001	-0.37
ATP synthase subunit beta, mitochondrial OS=Rattus norvegicus OX=10116 GN=Atp5f1b PE=1 SV=2	ATPB_RAT	Atp5f1b	< 0.0001	-0.36
ATP synthase subunit ATP5MPL, mitochondrial OS=Rattus norvegicus OX=10116 GN=Atp5mpl PE=1 SV=1	ATP68_RAT	Atp5mpl	0.002	-0.36
BolA family member 3 OS=Rattus norvegicus OX=10116 GN=Bola3 PE=1 SV=1	D3ZT98_RAT	Bola3	< 0.0001	-0.36
DnaJ heat shock protein family (Hsp40) member A3 OS=Rattus norvegicus OX=10116 GN=Dnaja3 PE=1 SV=1	A0A0G2K5E4_RAT	Dnaja3	< 0.0001	-0.36
3-hydroxyisobutyryl-CoA hydrolase, mitochondrial OS=Rattus norvegicus OX=10116 GN=Hibch PE=1 SV=2	HIBCH_RAT	Hibch	< 0.0001	-0.36
Laminin subunit alpha 2 OS=Rattus norvegicus OX=10116 GN=Lama2 PE=1 SV=3	F1M614_RAT	Lama2	< 0.0001	-0.36
Metabolism of cobalamin-associated A OS=Rattus norvegicus OX=10116 GN=Mmaa PE=1 SV=1	D3ZNY3_RAT	Mmaa	< 0.0001	-0.36
3-mercaptopyruvate sulfurtransferase OS=Rattus norvegicus OX=10116 GN=Mpst PE=1 SV=3	THTM_RAT	Mpst	< 0.0001	-0.36
39S ribosomal protein L22, mitochondrial OS=Rattus norvegicus OX=10116 GN=Mrpl22 PE=1 SV=1	A0A0H2UHT3_RAT	Mrpl22	0.00024	-0.36
NADH dehydrogenase [ubiquinone] 1 alpha subcomplex subunit 11 OS=Rattus norvegicus OX=10116 GN=Ndufa11 PE=2 SV=1	NDUAB_RAT	Ndufa11	< 0.0001	-0.36
NADH dehydrogenase (Ubiquinone) 1 beta subcomplex, 11 (Predicted) OS=Rattus norvegicus OX=10116 GN=Ndufb11 PE=1 SV=1	D4A7L4_RAT	Ndufb11	< 0.0001	-0.36
Cluster of 2-oxoglutarate dehydrogenase, mitochondrial OS=Rattus norvegicus OX=10116 GN=Ogdh PE=1 SV=1 (ODO1_RAT)	ODO1_RAT [2]	Ogdh	< 0.0001	-0.36
Dihydropteridine reductase OS=Rattus norvegicus OX=10116 GN=Qdpr PE=1 SV=1	DHPR_RAT	Qdpr	< 0.0001	-0.36
Secernin 3 OS=Rattus norvegicus OX=10116 GN=Scrn3 PE=1 SV=1	A0A0G2K189_RAT	Scrn3	< 0.0001	-0.36
Transgelin OS=Rattus norvegicus OX=10116 GN=Tagln PE=1 SV=1	A0A0G2JWK7_RAT	Tagln	< 0.0001	-0.36
Voltage-dependent anion-selective channel protein 2 OS=Rattus norvegicus OX=10116 GN=Vdac2 PE=1 SV=2	VDAC2_RAT	Vdac2	< 0.0001	-0.36
ATP synthase subunit f, mitochondrial OS=Rattus norvegicus OX=10116 GN=Atp5mf PE=1 SV=1	ATPK_RAT	Atp5mf	0.002	-0.35
ATP synthase subunit O, mitochondrial OS=Rattus norvegicus OX=10116 GN=Atp5po PE=1 SV=1	ATPO_RAT	Atp5po	< 0.0001	-0.35
Carboxymethylenebutenolidase homolog OS=Rattus norvegicus OX=10116 GN=Cmbl PE=2 SV=1	CMBL_RAT	Cmbl	< 0.0001	-0.35
Coenzyme Q-binding protein COQ10 homolog B, mitochondrial OS=Rattus norvegicus OX=10116 GN=Coq10b PE=4 SV=1	A0A0G2JSW8_RAT (+1)	Coq10b	< 0.0001	-0.35
Ectonucleoside triphosphate diphosphohydrolase 2 OS=Rattus norvegicus OX=10116 GN=Entpd2 PE=1 SV=1	ENTP2_RAT	Entpd2	< 0.0001	-0.35
Fructosamine 3 kinase OS=Rattus norvegicus OX=10116 GN=Fn3k PE=4 SV=2	D3ZZU8_RAT	Fn3k	0.031	-0.35
Glutamyl-tRNA(Gln) amidotransferase subunit B, mitochondrial OS=Rattus norvegicus OX=10116 GN=Gatb PE=1 SV=1	M0R4L6_RAT	Gatb	< 0.0001	-0.35
Malate dehydrogenase, mitochondrial OS=Rattus norvegicus OX=10116 GN=Mdh2 PE=1 SV=2	MDHM_RAT	Mdh2	< 0.0001	-0.35
39S ribosomal protein L23, mitochondrial OS=Rattus norvegicus OX=10116 GN=Mrpl23 PE=2 SV=1	RM23_RAT	Mrpl23	0.001	-0.35
Mitochondrial ribosomal protein S2 OS=Rattus norvegicus OX=10116 GN=Mrps2 PE=1 SV=1	D3ZY44_RAT	Mrps2	0.0036	-0.35
Nicotinamide-nucleotide adenylyltransferase OS=Rattus norvegicus OX=10116 GN=Nmnat3 PE=1 SV=1	F7F588_RAT	Nmnat3	< 0.0001	-0.35
Cluster of Presequence translocase-associated motor 16 OS=Rattus norvegicus OX=10116 GN=Pam16 PE=1 SV=1 (D3ZZV1_RAT)	D3ZZV1_RAT [2]	Pam16	< 0.0001	-0.35
Phosphomannomutase OS=Rattus norvegicus OX=10116 GN=Pmm2 PE=1 SV=1	B5DF46_RAT	Pmm2	< 0.0001	-0.35
Serine (Or cysteine) proteinase inhibitor, clade A (Alpha-1 antiproteinase, antitrypsin), member 4 OS=Rattus norvegicus OX=10116 GN=Serpina4 PE=1 SV=1	Q5M8C3_RAT	Serpina4	0.00028	-0.35
Syntrophin, basic 1 (Predicted) OS=Rattus norvegicus OX=10116 GN=Sntb1 PE=1 SV=1	D3ZWC6_RAT	Sntb1	< 0.0001	-0.35
Sulfotransferase 1A1 OS=Rattus norvegicus OX=10116 GN=Sult1a1 PE=1 SV=1	ST1A1_RAT	Sult1a1	0.008	-0.35
Mitochondrial import inner membrane translocase subunit Tim8 B OS=Rattus norvegicus OX=10116 GN=Timm8b PE=3 SV=1	TIM8B_RAT	Timm8b	< 0.0001	-0.35
Aldehyde dehydrogenase, dimeric NADP-preferring OS=Rattus norvegicus OX=10116 GN=Aldh3a1 PE=1 SV=3	AL3A1_RAT	Aldh3a1	0.017	-0.34
Cluster of ATP synthase subunit alpha, mitochondrial OS=Rattus norvegicus OX=10116 GN=Atp5f1a PE=1 SV=2 (ATPA_RAT)	ATPA_RAT [2]	Atp5f1a	0.00078	-0.34
ATP synthase subunit g, mitochondrial OS=Rattus norvegicus OX=10116 GN=Atp5mg PE=1 SV=2	ATP5L_RAT	Atp5mg	< 0.0001	-0.34
Calsequestrin OS=Rattus norvegicus OX=10116 GN=Casq2 PE=1 SV=2	F1M944_RAT	Casq2	< 0.0001	-0.34
FAD-linked sulfhydryl oxidase ALR OS=Rattus norvegicus OX=10116 GN=Gfer PE=1 SV=2	ALR_RAT	Gfer	0.004	-0.34
Cluster of Glutamate dehydrogenase 1, mitochondrial OS=Rattus norvegicus OX=10116 GN=Glud1 PE=1 SV=2 (DHE3_RAT)	DHE3_RAT [2]	Glud1	< 0.0001	-0.34
Cluster of Mitofusin-1 OS=Rattus norvegicus OX=10116 GN=Mfn1 PE=1 SV=1 (MFN1_RAT)	MFN1_RAT [2]	Mfn1	0.004	-0.34
Ribosomal protein L3-like OS=Rattus norvegicus OX=10116 GN=Rpl3l PE=3 SV=2	D4A9G1_RAT	Rpl3l	< 0.0001	-0.34
Very-long-chain enoyl-CoA reductase OS=Rattus norvegicus OX=10116 GN=Tecr PE=1 SV=1	TECR_RAT	Tecr	< 0.0001	-0.34
Tetratricopeptide repeat protein 19, mitochondrial OS=Rattus norvegicus OX=10116 GN=Ttc19 PE=3 SV=1	TTC19_RAT	Ttc19	< 0.0001	-0.34
Acyl-CoA synthetase short-chain family member 2 OS=Rattus norvegicus OX=10116 GN=Acss2 PE=1 SV=1	G3V9U0_RAT	Acss2	< 0.0001	-0.33
Aldo-keto reductase family 1 member B1 OS=Rattus norvegicus OX=10116 GN=Akr1b1 PE=1 SV=3	ALDR_RAT	Akr1b1	< 0.0001	-0.33
Apolipoprotein A-I OS=Rattus norvegicus OX=10116 GN=Apoa1 PE=1 SV=2	APOA1_RAT	Apoa1	< 0.0001	-0.33
Damage-control phosphatase ARMT1 OS=Rattus norvegicus OX=10116 GN=Armt1 PE=1 SV=1	ARMT1_RAT	Armt1	< 0.0001	-0.33
Cytochrome c oxidase assembly factor COX20 OS=Rattus norvegicus OX=10116 GN=Cox20 PE=1 SV=1	D3ZYU4_RAT	Cox20	0.037	-0.33
Ferredoxin 2 OS=Rattus norvegicus OX=10116 GN=Fdx2 PE=1 SV=1	D4A8N2_RAT	Fdx2	< 0.0001	-0.33
Similar to Protein C6orf203 OS=Rattus norvegicus OX=10116 GN=LOC683897 PE=1 SV=1	M0R7R2_RAT	LOC683897	< 0.0001	-0.33
NAD kinase 2, mitochondrial OS=Rattus norvegicus OX=10116 GN=Nadk2 PE=1 SV=1	NAKD2_RAT	Nadk2	< 0.0001	-0.33
Pyruvate dehydrogenase E1 component subunit alpha OS=Rattus norvegicus OX=10116 PE=1 SV=3	D4A5G8_RAT	Pdha1	< 0.0001	-0.33
Steroid 5 alpha-reductase 2-like 2 (Predicted), isoform CRA_b OS=Rattus norvegicus OX=10116 GN=Tecrl PE=4 SV=1	D4A1Y9_RAT	Tecrl	0.002	-0.33
Ubiquinol-cytochrome c reductase, complex III subunit X OS=Rattus norvegicus OX=10116 GN=Uqcr10 PE=1 SV=1	A0A0G2K8Q8_RAT	Uqcr10	0.024	-0.33
Cytochrome b-c1 complex subunit 7 OS=Rattus norvegicus OX=10116 GN=Uqcrb PE=1 SV=1	B2RYS2_RAT	Uqcrb	< 0.0001	-0.33
Mitochondrial amidoxime reducing component 2 OS=Rattus norvegicus OX=10116 GN=Marc2 PE=1 SV=2	D3Z900_RAT (+1)	44257	< 0.0001	-0.32
Acylphosphatase-2 OS=Rattus norvegicus OX=10116 GN=Acyp2 PE=1 SV=2	ACYP2_RAT (+1)	Acyp2	< 0.0001	-0.32
Acetylserotonin O-methyltransferase-like OS=Rattus norvegicus OX=10116 GN=Asmtl PE=1 SV=2	D4AA35_RAT	Asmtl	0.00045	-0.32
ATP synthase subunit e, mitochondrial OS=Rattus norvegicus OX=10116 GN=Atp5me PE=1 SV=3	ATP5I_RAT	Atp5me	0.00012	-0.32
Carnitine O-palmitoyltransferase 1, liver isoform OS=Rattus norvegicus OX=10116 GN=Cpt1a PE=1 SV=2	CPT1A_RAT	Cpt1a	< 0.0001	-0.32
HD domain containing 3 (Predicted), isoform CRA_b OS=Rattus norvegicus OX=10116 GN=Hddc3 PE=1 SV=1	D4A500_RAT	Hddc3	0.001	-0.32
Endoribonuclease LACTB2 OS=Rattus norvegicus OX=10116 GN=Lactb2 PE=2 SV=1	LACB2_RAT	Lactb2	< 0.0001	-0.32
Methylmalonyl CoA epimerase OS=Rattus norvegicus OX=10116 GN=Mcee PE=1 SV=1	D4A197_RAT	Mcee	0.00082	-0.32
Mitochondrial ribosomal protein L50 OS=Rattus norvegicus OX=10116 GN=Mrpl50 PE=1 SV=1	D3ZYL4_RAT	Mrpl50	0.004	-0.32
Mitochondrial ribosomal protein S35 OS=Rattus norvegicus OX=10116 GN=Mrps35 PE=1 SV=1	D4A9Z6_RAT	Mrps35	< 0.0001	-0.32
NADH-ubiquinone oxidoreductase chain 4 OS=Rattus norvegicus OX=10116 GN=Mtnd4 PE=3 SV=3	NU4M_RAT	Mtnd4	0.002	-0.32
Myosin-11 OS=Rattus norvegicus OX=10116 GN=Myh11 PE=1 SV=2	E9PTU4_RAT	Myh11	< 0.0001	-0.32
Nudix (Nucleoside diphosphate linked moiety X)-type motif 12 (Predicted) OS=Rattus norvegicus OX=10116 GN=Nudt12 PE=1 SV=2	D4A2H8_RAT	Nudt12	0.001	-0.32
Pantothenate kinase 4 OS=Rattus norvegicus OX=10116 GN=Pank4 PE=1 SV=1	G3V7T3_RAT	Pank4	< 0.0001	-0.32
Phosphohistidine phosphatase 1 OS=Rattus norvegicus OX=10116 GN=Phpt1 PE=1 SV=1	D3ZP47_RAT	Phpt1	< 0.0001	-0.32
Endophilin-B2 OS=Rattus norvegicus OX=10116 GN=Sh3glb2 PE=1 SV=1	A0A0G2K9P4_RAT	Sh3glb2	< 0.0001	-0.32
Tetratricopeptide repeat domain 38 OS=Rattus norvegicus OX=10116 GN=Ttc38 PE=1 SV=2	D4ACL2_RAT	Ttc38	< 0.0001	-0.32
Cluster of Aspartate-beta-hydroxylase OS=Rattus norvegicus OX=10116 GN=Asph PE=1 SV=1 (A0A0G2KAD6_RAT)	A0A0G2KAD6_RAT [3]	Asph	< 0.0001	-0.31
Cytochrome c oxidase subunit 7A2, mitochondrial OS=Rattus norvegicus OX=10116 GN=Cox7a2 PE=1 SV=1	CX7A2_RAT	Cox7a2	< 0.0001	-0.31
Protein FAM234A OS=Rattus norvegicus OX=10116 GN=Fam234a PE=1 SV=1	F234A_RAT	Fam234a	0.001	-0.31
Complex III assembly factor LYRM7 OS=Rattus norvegicus OX=10116 GN=Lyrm7 PE=3 SV=1	LYRM7_RAT	Lyrm7	0.001	-0.31
Cluster of Myoglobin OS=Rattus norvegicus OX=10116 GN=Mb PE=1 SV=3 (MYG_RAT)	MYG_RAT [2]	Mb	< 0.0001	-0.31
Mitochondrial ribosomal protein S30 OS=Rattus norvegicus OX=10116 GN=Mrps30 PE=1 SV=1	D4A833_RAT	Mrps30	< 0.0001	-0.31
28S ribosomal protein S7, mitochondrial OS=Rattus norvegicus OX=10116 GN=Mrps7 PE=2 SV=2	RT07_RAT	Mrps7	< 0.0001	-0.31
PNKD metallo-beta-lactamase domain-containing OS=Rattus norvegicus OX=10116 GN=Pnkd PE=1 SV=1	M0RBK9_RAT	Pnkd	0.009	-0.31
Protein phosphatase 1K (PP2C domain containing) (Predicted) OS=Rattus norvegicus OX=10116 GN=Ppm1k PE=1 SV=1	D4A7X5_RAT	Ppm1k	0.00047	-0.31
Ring finger protein 31 OS=Rattus norvegicus OX=10116 GN=Rnf31 PE=1 SV=2	E9PU29_RAT	Rnf31	0.005	-0.31
Sorting and assembly machinery component 50 homolog OS=Rattus norvegicus OX=10116 GN=Samm50 PE=1 SV=1	SAM50_RAT	Samm50	< 0.0001	-0.31
Mitochondrial import inner membrane translocase subunit TIM50 OS=Rattus norvegicus OX=10116 GN=Timm50 PE=1 SV=2	D3ZJX5_RAT	Timm50	< 0.0001	-0.31
Transmembrane protein 109 OS=Rattus norvegicus OX=10116 GN=Tmem109 PE=2 SV=1	TM109_RAT	Tmem109	0.001	-0.31
Alanine--tRNA ligase, mitochondrial OS=Rattus norvegicus OX=10116 GN=Aars2 PE=3 SV=1	SYAM_RAT	Aars2	< 0.0001	-0.3
Acyl-CoA thioesterase 11 OS=Rattus norvegicus OX=10116 GN=Acot11 PE=4 SV=3	F1LX28_RAT	Acot11	< 0.0001	-0.3
Alcohol dehydrogenase 1 OS=Rattus norvegicus OX=10116 GN=Adh1 PE=1 SV=3	ADH1_RAT	Adh1	0.027	-0.3
Annexin OS=Rattus norvegicus OX=10116 GN=Anxa11 PE=1 SV=1	Q5XI77_RAT	Anxa11	< 0.0001	-0.3
Blood vessel epicardial substance OS=Rattus norvegicus OX=10116 GN=Bves PE=1 SV=2	POPD1_RAT	Bves	< 0.0001	-0.3
Cadherin 5 OS=Rattus norvegicus OX=10116 GN=Cdh5 PE=1 SV=1	A0A0G2K0I6_RAT (+1)	Cdh5	0.00065	-0.3
Chromodomain helicase DNA-binding protein 1 OS=Rattus norvegicus OX=10116 GN=Chd1 PE=1 SV=3	D4AAG9_RAT	Chd1	0.0057	-0.3
Cytochrome c oxidase subunit 6A2, mitochondrial (Fragment) OS=Rattus norvegicus OX=10116 GN=Cox6a2 PE=1 SV=3	CX6A2_RAT (+1)	Cox6a2	0.002	-0.3
Dihydrolipoamide S-succinyltransferase (E2 component of 2-oxo-glutarate complex), isoform CRA_a OS=Rattus norvegicus OX=10116 GN=Dlst PE=1 SV=1	G3V6P2_RAT	Dlst	< 0.0001	-0.3
ATP synthase subunit s, mitochondrial OS=Rattus norvegicus OX=10116 GN=Dmac2l PE=2 SV=1	ATP5S_RAT	Dmac2l	< 0.0001	-0.3
DnaJ (Hsp40) homolog, subfamily C, member 28 OS=Rattus norvegicus OX=10116 GN=Dnajc28 PE=2 SV=1	Q6AYG2_RAT	Dnajc28	0.001	-0.3
Ferrochelatase OS=Rattus norvegicus OX=10116 GN=Fech PE=1 SV=1	D3ZBM3_RAT	Fech	< 0.0001	-0.3
MICOS complex subunit MIC60 OS=Rattus norvegicus OX=10116 GN=Immt PE=1 SV=1	A0A0G2JVH4_RAT	Immt	< 0.0001	-0.3
5'-AMP-activated protein kinase subunit gamma-1 OS=Rattus norvegicus OX=10116 GN=Kmt2d PE=1 SV=1	A0A0G2JVD6_RAT	Kmt2d	0.00021	-0.3
L-2-hydroxyglutarate dehydrogenase OS=Rattus norvegicus OX=10116 GN=L2hgdh PE=1 SV=1	D3ZVS2_RAT	L2hgdh	< 0.0001	-0.3
LYR motif-containing protein 9 OS=Rattus norvegicus OX=10116 GN=Lyrm9 PE=3 SV=1	LYRM9_RAT	Lyrm9	0.002	-0.3
Methylcrotonoyl-CoA carboxylase beta chain, mitochondrial OS=Rattus norvegicus OX=10116 GN=Mccc2 PE=2 SV=1	MCCB_RAT	Mccc2	0.00031	-0.3
Mitochondrial ribosomal protein S17 OS=Rattus norvegicus OX=10116 GN=Mrps17 PE=1 SV=1	D3ZTR1_RAT	Mrps17	0.001	-0.3
Myotubularin related protein 2 (Predicted), isoform CRA_b OS=Rattus norvegicus OX=10116 GN=Mtmr2 PE=1 SV=1	D3ZA31_RAT	Mtmr2	0.009	-0.3
OCIA domain-containing protein 1 OS=Rattus norvegicus OX=10116 GN=Ociad1 PE=1 SV=1	OCAD1_RAT	Ociad1	< 0.0001	-0.3
Solute carrier family 25 member 34 OS=Rattus norvegicus OX=10116 GN=Slc25a34 PE=3 SV=1	A0A0H2UHN6_RAT (+1)	Slc25a34	0.042	-0.3
Mitochondrial import inner membrane translocase subunit Tim22 OS=Rattus norvegicus OX=10116 GN=Timm22 PE=2 SV=2	TIM22_RAT	Timm22	0.002	-0.3
ATP synthase F(0) complex subunit B1, mitochondrial OS=Rattus norvegicus OX=10116 GN=Atp5pb PE=1 SV=1	AT5F1_RAT	Atp5pb	< 0.0001	-0.29
Carbonyl reductase family member 4 OS=Rattus norvegicus OX=10116 GN=Cbr4 PE=2 SV=1	CBR4_RAT	Cbr4	< 0.0001	-0.29
Cytochrome c oxidase assembly protein COX14 OS=Rattus norvegicus OX=10116 GN=Cox14 PE=3 SV=1	COX14_RAT	Cox14	0.006	-0.29
CXXC motif containing zinc binding protein OS=Rattus norvegicus OX=10116 GN=Czib PE=2 SV=1	CZIB_RAT	Czib	< 0.0001	-0.29
D-2-hydroxyglutarate dehydrogenase, mitochondrial OS=Rattus norvegicus OX=10116 GN=D2hgdh PE=3 SV=1	D2HDH_RAT	D2hgdh	< 0.0001	-0.29
S-formylglutathione hydrolase OS=Rattus norvegicus OX=10116 GN=Esd PE=2 SV=1	ESTD_RAT	Esd	< 0.0001	-0.29
Cluster of Farnesyl pyrophosphate synthase OS=Rattus norvegicus OX=10116 GN=Fdps PE=1 SV=1 (A0A0G2JXT3_RAT)	A0A0G2JXT3_RAT [4]	Fdps	0.005	-0.29
Mitochondrial fission 1 protein OS=Rattus norvegicus OX=10116 GN=Fis1 PE=1 SV=1	FIS1_RAT	Fis1	0.002	-0.29
Fibromodulin OS=Rattus norvegicus OX=10116 GN=Fmod PE=2 SV=1	FMOD_RAT (+1)	Fmod	0.037	-0.29
Leucyl-tRNA synthetase 2, mitochondrial OS=Rattus norvegicus OX=10116 GN=Lars2 PE=1 SV=1	A0A0G2K9E5_RAT	Lars2	< 0.0001	-0.29
Magnesium-dependent phosphatase 1 OS=Rattus norvegicus OX=10116 GN=Mdp1 PE=1 SV=1	D4A4U3_RAT	Mdp1	0.001	-0.29
Mitochondrial pyruvate carrier 2 OS=Rattus norvegicus OX=10116 GN=Mpc2 PE=2 SV=1	MPC2_RAT	Mpc2	< 0.0001	-0.29
Mitochondrial ribosomal protein S22 OS=Rattus norvegicus OX=10116 GN=Mrps22 PE=1 SV=1	Q0D2L2_RAT	Mrps22	< 0.0001	-0.29
N(alpha)-acetyltransferase 30, NatC catalytic subunit OS=Rattus norvegicus OX=10116 GN=Naa30 PE=1 SV=2	D3ZWS6_RAT	Naa30	0.002	-0.29
RCG21156 OS=Rattus norvegicus OX=10116 GN=NEWGENE_1586233 PE=1 SV=1	D3ZY71_RAT	NEWGENE_1586233	0.001	-0.29
Nudix hydrolase 13 OS=Rattus norvegicus OX=10116 GN=Nudt13 PE=1 SV=1	M0R515_RAT	Nudt13	0.00075	-0.29
OXA1L, mitochondrial inner membrane protein OS=Rattus norvegicus OX=10116 GN=Oxa1l PE=1 SV=1	D3ZRH1_RAT	Oxa1l	< 0.0001	-0.29
Peptide deformylase OS=Rattus norvegicus OX=10116 GN=Pdf PE=1 SV=2	F1LVY9_RAT	Pdf	< 0.0001	-0.29
Pyruvate dehydrogenase E1 component subunit beta OS=Rattus norvegicus OX=10116 GN=Pdhb PE=1 SV=1	A0A0G2KAM3_RAT (+1)	Pdhb	< 0.0001	-0.29
Protein phosphatase 1 regulatory subunit OS=Rattus norvegicus OX=10116 GN=Ppp1r3d PE=1 SV=1	D3ZZ26_RAT	Ppp1r3d	0.031	-0.29
Pentatricopeptide repeat domain 3 OS=Rattus norvegicus OX=10116 GN=Ptcd3 PE=1 SV=1	A0A0G2JU15_RAT (+1)	Ptcd3	< 0.0001	-0.29
Succinate dehydrogenase complex subunit C OS=Rattus norvegicus OX=10116 GN=Sdhc PE=1 SV=1	Q641Z9_RAT	Sdhc	0.007	-0.29
Sarcoglycan, delta OS=Rattus norvegicus OX=10116 GN=Sgcd PE=4 SV=3	F1LYS7_RAT	Sgcd	< 0.0001	-0.29
N-lysine methyltransferase SMYD2 OS=Rattus norvegicus OX=10116 GN=Smyd2 PE=1 SV=1	SMYD2_RAT	Smyd2	< 0.0001	-0.29
SPRY domain-containing protein 4 OS=Rattus norvegicus OX=10116 GN=Spryd4 PE=2 SV=1	SPRY4_RAT	Spryd4	< 0.0001	-0.29
Transmembrane protein 186 OS=Rattus norvegicus OX=10116 GN=Tmem186 PE=2 SV=1	TM186_RAT	Tmem186	< 0.0001	-0.29
ATP-binding cassette sub-family B member 7, mitochondrial OS=Rattus norvegicus OX=10116 GN=Abcb7 PE=1 SV=1	ABCB7_RAT	Abcb7	< 0.0001	-0.28
Adenylosuccinate lyase OS=Rattus norvegicus OX=10116 GN=Adsl PE=1 SV=1	D3ZW08_RAT	Adsl	< 0.0001	-0.28
Cluster of Annexin A3 OS=Rattus norvegicus OX=10116 GN=Anxa3 PE=1 SV=4 (ANXA3_RAT)	ANXA3_RAT [2]	Anxa3	< 0.0001	-0.28
Cytochrome C oxidase assembly factor 3 OS=Rattus norvegicus OX=10116 GN=Coa3 PE=1 SV=1	D3Z9I1_RAT	Coa3	< 0.0001	-0.28
Cytochrome c oxidase subunit 6C-2 OS=Rattus norvegicus OX=10116 GN=Cox6c2 PE=1 SV=3	CX6C2_RAT	Cox6c2	0.001	-0.28
Dehydrogenase/reductase 11 OS=Rattus norvegicus OX=10116 GN=Dhrs11 PE=1 SV=1	G3V978_RAT	Dhrs11	< 0.0001	-0.28
Disco-interacting protein 2 homolog C OS=Rattus norvegicus OX=10116 GN=Dip2c PE=1 SV=2	D3ZZB0_RAT	Dip2c	< 0.0001	-0.28
ER membrane protein complex subunit 1 OS=Rattus norvegicus OX=10116 GN=Emc1 PE=1 SV=1	D4A994_RAT	Emc1	< 0.0001	-0.28
Gamma-glutamyl cyclotransferase OS=Rattus norvegicus OX=10116 GN=Ggct PE=1 SV=1	D3ZPV8_RAT	Ggct	0.019	-0.28
Glutathione hydrolase 5 proenzyme OS=Rattus norvegicus OX=10116 GN=Ggt5 PE=2 SV=1	GGT5_RAT	Ggt5	0.011	-0.28
Hmgb3 protein OS=Rattus norvegicus OX=10116 GN=Hmgb3 PE=1 SV=1	B0BN99_RAT	Hmgb3	0.00053	-0.28
Laminin subunit beta 1 OS=Rattus norvegicus OX=10116 GN=Lamb1 PE=1 SV=3	D3ZQN7_RAT	Lamb1	0.0015	-0.28
Calcium uptake protein 1, mitochondrial OS=Rattus norvegicus OX=10116 GN=Micu1 PE=1 SV=1	A0A0G2K0T5_RAT (+2)	Micu1	0.003	-0.28
Mitochondrial pyruvate carrier 1 OS=Rattus norvegicus OX=10116 GN=Mpc1 PE=3 SV=1	MPC1_RAT	Mpc1	0.001	-0.28
Maestro heat-like repeat family member 1 OS=Rattus norvegicus OX=10116 GN=Mroh1 PE=1 SV=1	A0A0G2JV05_RAT	Mroh1	0.002	-0.28
Mitochondrial ribosomal protein L27 OS=Rattus norvegicus OX=10116 GN=Mrpl27 PE=1 SV=2	D3ZTW8_RAT	Mrpl27	0.034	-0.28
Myomesin 2 OS=Rattus norvegicus OX=10116 GN=Myom2 PE=1 SV=1	G3V7K1_RAT	Myom2	< 0.0001	-0.28
Cluster of Alpha-1,4 glucan phosphorylase OS=Rattus norvegicus OX=10116 GN=Pygm PE=1 SV=1 (G3V8V3_RAT)	G3V8V3_RAT [4]	Pygm	0.0006	-0.28
RGD1565784 OS=Rattus norvegicus OX=10116 GN=RGD1565784 PE=1 SV=1	D4ACY1_RAT	RGD1565784	0.002	-0.28
Tyrosine--tRNA ligase, mitochondrial OS=Rattus norvegicus OX=10116 GN=Yars2 PE=2 SV=1	SYYM_RAT	Yars2	< 0.0001	-0.28
ATP-binding cassette sub-family D member 3 OS=Rattus norvegicus OX=10116 GN=Abcd3 PE=1 SV=3	ABCD3_RAT	Abcd3	< 0.0001	-0.27
Aconitate hydratase, mitochondrial OS=Rattus norvegicus OX=10116 GN=Aco2 PE=1 SV=2	ACON_RAT	Aco2	< 0.0001	-0.27
Cyclin dependent kinase inhibitor OS=Rattus norvegicus OX=10116 GN=Cdkn1b PE=1 SV=1	O08769_RAT	Cdkn1b	0.00021	-0.27
CDGSH iron sulfur domain 3 OS=Rattus norvegicus OX=10116 GN=Cisd3 PE=1 SV=1	A0A0G2JW34_RAT	Cisd3	< 0.0001	-0.27
Clustered mitochondria protein homolog OS=Rattus norvegicus OX=10116 GN=Cluh PE=1 SV=1	A0A0U1RRV5_RAT	Cluh	< 0.0001	-0.27
D-ribitol-5-phosphate cytidylyltransferase OS=Rattus norvegicus OX=10116 GN=Crppa PE=2 SV=1	ISPD_RAT	Crppa	0.026	-0.27
Death-associated protein 3 OS=Rattus norvegicus OX=10116 GN=Dap3 PE=1 SV=1	F7EZZ0_RAT	Dap3	0.00077	-0.27
Dihydrolipoyllysine-residue acetyltransferase component of pyruvate dehydrogenase complex, mitochondrial OS=Rattus norvegicus OX=10116 GN=Dlat PE=1 SV=3	ODP2_RAT	Dlat	< 0.0001	-0.27
Dihydrolipoyl dehydrogenase, mitochondrial OS=Rattus norvegicus OX=10116 GN=Dld PE=1 SV=1	DLDH_RAT	Dld	< 0.0001	-0.27
Endonuclease OS=Rattus norvegicus OX=10116 GN=Endog PE=1 SV=1	Q3V5X8_RAT	Endog	< 0.0001	-0.27
Lactoylglutathione lyase OS=Rattus norvegicus OX=10116 GN=Glo1 PE=1 SV=3	LGUL_RAT	Glo1	< 0.0001	-0.27
HCLS1-associated protein X-1 OS=Rattus norvegicus OX=10116 GN=Hax1 PE=1 SV=1	HAX1_RAT	Hax1	0.00045	-0.27
HscB mitochondrial iron-sulfur cluster co-chaperone OS=Rattus norvegicus OX=10116 GN=Hscb PE=1 SV=1	D3ZME7_RAT	Hscb	< 0.0001	-0.27
Iron-sulfur cluster assembly factor IBA57 OS=Rattus norvegicus OX=10116 GN=Iba57 PE=1 SV=1	D4ADG2_RAT	Iba57	0.001	-0.27
Inositol polyphosphate-1-phosphatase OS=Rattus norvegicus OX=10116 GN=Inpp1 PE=1 SV=1	Q5RJK6_RAT	Inpp1	0.002	-0.27
39S ribosomal protein L38, mitochondrial OS=Rattus norvegicus OX=10116 GN=Mrpl38 PE=2 SV=2	RM38_RAT	Mrpl38	0.01	-0.27
Mitochondrial carrier 2 OS=Rattus norvegicus OX=10116 GN=Mtch2 PE=1 SV=1	A0A0G2K459_RAT	Mtch2	< 0.0001	-0.27
Seryl-tRNA synthetase 2 (Predicted) OS=Rattus norvegicus OX=10116 GN=Sars2 PE=1 SV=1	D3ZM09_RAT	Sars2	< 0.0001	-0.27
Corticosteroid-binding globulin OS=Rattus norvegicus OX=10116 GN=Serpina6 PE=1 SV=2	CBG_RAT	Serpina6	0.006	-0.27
RCG64242 OS=Rattus norvegicus OX=10116 GN=Slc30a9 PE=1 SV=1	D3ZWW5_RAT	Slc30a9	0.001	-0.27
SET and MYND domain containing 5 (Predicted) OS=Rattus norvegicus OX=10116 GN=Smyd5 PE=1 SV=2	D3ZII8_RAT	Smyd5	0.049	-0.27
Tripartite motif-containing 25 OS=Rattus norvegicus OX=10116 GN=Trim25 PE=1 SV=3	D4A9N5_RAT	Trim25	< 0.0001	-0.27
Tubulin tyrosine ligase-like 12 OS=Rattus norvegicus OX=10116 GN=Ttll12 PE=1 SV=1	D4A1Q9_RAT	Ttll12	0.004	-0.27
Alanyl-tRNA editing protein Aarsd1 OS=Rattus norvegicus OX=10116 GN=Aarsd1 PE=1 SV=1	AASD1_RAT	Aarsd1	0.00019	-0.26
Monoacylglycerol lipase ABHD6 OS=Rattus norvegicus OX=10116 GN=Abhd6 PE=1 SV=1	ABHD6_RAT	Abhd6	0.034	-0.26
Long-chain specific acyl-CoA dehydrogenase, mitochondrial OS=Rattus norvegicus OX=10116 GN=Acadl PE=1 SV=1	ACADL_RAT	Acadl	< 0.0001	-0.26
1,2-dihydroxy-3-keto-5-methylthiopentene dioxygenase OS=Rattus norvegicus OX=10116 GN=Adi1 PE=2 SV=1	MTND_RAT	Adi1	0.001	-0.26
ATP synthase subunit C lysine N-methyltransferase OS=Rattus norvegicus OX=10116 GN=Atpsckmt PE=3 SV=1	ACKMT_RAT	Atpsckmt	0.029	-0.26
Collagen type IV alpha 4 chain OS=Rattus norvegicus OX=10116 GN=Col4a4 PE=4 SV=1	A0A0G2K742_RAT	Col4a4	0.016	-0.26
DDB1- and CUL4-associated factor 11 OS=Rattus norvegicus OX=10116 GN=Dcaf11 PE=1 SV=1	DCA11_RAT	Dcaf11	0.016	-0.26
Mammalian ependymin-related protein 1 OS=Rattus norvegicus OX=10116 GN=Epdr1 PE=1 SV=1	EPDR1_RAT	Epdr1	0.006	-0.26
Dimethylaniline monooxygenase [N-oxide-forming] 1 OS=Rattus norvegicus OX=10116 GN=Fmo1 PE=1 SV=2	FMO1_RAT	Fmo1	0.004	-0.26
Histidine-rich glycoprotein OS=Rattus norvegicus OX=10116 GN=Hrg PE=1 SV=1	A0A0G2K3G0_RAT (+2)	Hrg	0.002	-0.26
Inactive hydroxysteroid dehydrogenase-like protein 1 OS=Rattus norvegicus OX=10116 GN=Hsdl1 PE=2 SV=1	HSDL1_RAT	Hsdl1	0.042	-0.26
HtrA serine peptidase 2 OS=Rattus norvegicus OX=10116 GN=Htra2 PE=1 SV=1	B0BNB9_RAT	Htra2	0.00023	-0.26
Malonyl-CoA-acyl carrier protein transacylase OS=Rattus norvegicus OX=10116 GN=Mcat PE=1 SV=1	D3ZPF2_RAT	Mcat	< 0.0001	-0.26
Mitochondrial ribosomal protein S23 OS=Rattus norvegicus OX=10116 GN=Mrps23 PE=1 SV=1	D3ZIN7_RAT	Mrps23	< 0.0001	-0.26
Mitochondrial ribosomal protein S9 OS=Rattus norvegicus OX=10116 GN=Mrps9 PE=1 SV=1	B0BN68_RAT	Mrps9	0.00016	-0.26
Omega-amidase NIT2 OS=Rattus norvegicus OX=10116 GN=Nit2 PE=1 SV=1	NIT2_RAT	Nit2	0.042	-0.26
Nucleotide-binding protein-like OS=Rattus norvegicus OX=10116 GN=Nubpl PE=1 SV=1	D3ZFQ3_RAT	Nubpl	0.039	-0.26
PET100 cytochrome c oxidase chaperone OS=Rattus norvegicus OX=10116 GN=Pet100 PE=1 SV=1	D3ZHD3_RAT	Pet100	0.005	-0.26
GPI transamidase component PIG-S OS=Rattus norvegicus OX=10116 GN=Pigs PE=2 SV=3	PIGS_RAT	Pigs	0.031	-0.26
5'-AMP-activated protein kinase catalytic subunit alpha-2 OS=Rattus norvegicus OX=10116 GN=Prkaa2 PE=1 SV=1	AAPK2_RAT (+1)	Prkaa2	< 0.0001	-0.26
Proteasome (Prosome, macropain) activator subunit 1 OS=Rattus norvegicus OX=10116 GN=Psme1 PE=1 SV=1	Q6P9V7_RAT	Psme1	< 0.0001	-0.26
Cluster of Sodium channel protein OS=Rattus norvegicus OX=10116 GN=Scn5a PE=1 SV=1 (A0A0G2JWG8_RAT)	A0A0G2JWG8_RAT [4]	Scn5a	< 0.0001	-0.26
Mitochondrial import receptor subunit TOM22 homolog OS=Rattus norvegicus OX=10116 GN=Tomm22 PE=1 SV=1	TOM22_RAT	Tomm22	0.015	-0.26
Taxilin beta OS=Rattus norvegicus OX=10116 GN=Txlnb PE=1 SV=1	A0A0G2K2T1_RAT	Txlnb	< 0.0001	-0.26
Acyl-CoA dehydrogenase family, member 8 OS=Rattus norvegicus OX=10116 GN=Acad8 PE=1 SV=2	M0RDK9_RAT	Acad8	< 0.0001	-0.25
AFG3-like matrix AAA peptidase subunit 2 OS=Rattus norvegicus OX=10116 GN=Afg3l2 PE=1 SV=1	F1LN92_RAT	Afg3l2	< 0.0001	-0.25
4-trimethylaminobutyraldehyde dehydrogenase OS=Rattus norvegicus OX=10116 GN=Aldh9a1 PE=1 SV=1	A0A0G2JSI1_RAT	Aldh9a1	< 0.0001	-0.25
Coiled-coil domain containing 58 (Predicted), isoform CRA_c OS=Rattus norvegicus OX=10116 GN=Ccdc58 PE=1 SV=1	D4A305_RAT	Ccdc58	0.00017	-0.25
Dystroglycan 1 OS=Rattus norvegicus OX=10116 GN=Dag1 PE=1 SV=1	F1M8K0_RAT	Dag1	< 0.0001	-0.25
Aldose 1-epimerase OS=Rattus norvegicus OX=10116 GN=Galm PE=1 SV=1	GALM_RAT	Galm	0.00012	-0.25
Cluster of MAPK-activated protein kinase 2 OS=Rattus norvegicus OX=10116 GN=Mapkapk2 PE=1 SV=3 (F1M9C0_RAT)	F1M9C0_RAT [4]	Mapkapk2	< 0.0001	-0.25
28S ribosomal protein S15, mitochondrial OS=Rattus norvegicus OX=10116 GN=Mrps15 PE=2 SV=1	RT15_RAT	Mrps15	< 0.0001	-0.25
3-oxoacyl-[acyl-carrier-protein] synthase, mitochondrial OS=Rattus norvegicus OX=10116 GN=Oxsm PE=1 SV=1	G3V6R7_RAT	Oxsm	< 0.0001	-0.25
Peroxisomal biogenesis factor 19 OS=Rattus norvegicus OX=10116 GN=Pex19 PE=1 SV=1	A0A0G2JY69_RAT (+1)	Pex19	< 0.0001	-0.25
Pyridoxine-5'-phosphate oxidase OS=Rattus norvegicus OX=10116 GN=Pnpo PE=1 SV=1	PNPO_RAT	Pnpo	0.00083	-0.25
cAMP-dependent protein kinase type II-alpha regulatory subunit OS=Rattus norvegicus OX=10116 GN=Prkar2a PE=1 SV=1	A0A0G2K405_RAT (+1)	Prkar2a	< 0.0001	-0.25
Hypothetical protein MGC:15854 OS=Rattus norvegicus OX=10116 GN=RGD1302996 PE=1 SV=1	G3V628_RAT	RGD1302996	0.0003	-0.25
Rab interacting lysosomal protein (Predicted) OS=Rattus norvegicus OX=10116 GN=Rilp PE=1 SV=2	D3ZGA5_RAT	Rilp	0.002	-0.25
Reticulon 4-interacting protein 1 OS=Rattus norvegicus OX=10116 GN=Rtn4ip1 PE=1 SV=1	B2GUZ6_RAT	Rtn4ip1	< 0.0001	-0.25
Secernin-2 OS=Rattus norvegicus OX=10116 GN=Scrn2 PE=2 SV=1	SCRN2_RAT	Scrn2	0.016	-0.25
Phosphate carrier protein, mitochondrial OS=Rattus norvegicus OX=10116 GN=Slc25a3 PE=1 SV=1	G3V741_RAT (+1)	Slc25a3	< 0.0001	-0.25
Small integral membrane protein 12 OS=Rattus norvegicus OX=10116 GN=Smim12 PE=3 SV=1	SIM12_RAT	Smim12	0.013	-0.25
Mitochondrial import inner membrane translocase subunit Tim17-A OS=Rattus norvegicus OX=10116 GN=Timm17a PE=2 SV=1	TI17A_RAT	Timm17a	0.028	-0.25
Serine/threonine-protein kinase TNNI3K OS=Rattus norvegicus OX=10116 GN=Tnni3k PE=4 SV=2	F1LPM9_RAT (+1)	Tnni3k	0.003	-0.25
Heat shock protein 75 kDa, mitochondrial OS=Rattus norvegicus OX=10116 GN=Trap1 PE=1 SV=1	TRAP1_RAT	Trap1	< 0.0001	-0.25
Huntingtin interacting protein 2 (Predicted), isoform CRA_a OS=Rattus norvegicus OX=10116 GN=Ube2k PE=1 SV=1	D3ZXS8_RAT	Ube2k	< 0.0001	-0.25
Cytochrome b-c1 complex subunit 8 OS=Rattus norvegicus OX=10116 GN=Uqcrq PE=3 SV=1	QCR8_RAT	Uqcrq	0.003	-0.25
Adenylate kinase 2, mitochondrial OS=Rattus norvegicus OX=10116 GN=Ak2 PE=2 SV=2	KAD2_RAT	Ak2	< 0.0001	-0.24
MICOS complex subunit OS=Rattus norvegicus OX=10116 GN=Apool PE=1 SV=1	Q5U1W6_RAT	Apool	< 0.0001	-0.24
Isoaspartyl peptidase/L-asparaginase OS=Rattus norvegicus OX=10116 GN=Asrgl1 PE=1 SV=1	ASGL1_RAT	Asrgl1	< 0.0001	-0.24
ATP synthase mitochondrial F1 complex assembly factor 2 OS=Rattus norvegicus OX=10116 GN=Atpaf2 PE=1 SV=1	D3ZTW7_RAT	Atpaf2	0.004	-0.24
Caveolae-associated protein 2 OS=Rattus norvegicus OX=10116 GN=Cavin2 PE=1 SV=3	CAVN2_RAT	Cavin2	< 0.0001	-0.24
Dihydroorotate dehydrogenase (quinone), mitochondrial OS=Rattus norvegicus OX=10116 GN=Dhodh PE=1 SV=1	PYRD_RAT	Dhodh	0.00032	-0.24
Endoplasmic reticulum metallopeptidase 1 OS=Rattus norvegicus OX=10116 GN=Ermp1 PE=1 SV=1	ERMP1_RAT (+1)	Ermp1	0.001	-0.24
Cluster of Glutathione S-transferase Mu 2 OS=Rattus norvegicus OX=10116 GN=Gstm2 PE=1 SV=2 (GSTM2_RAT)	GSTM2_RAT [4]	Gstm2	0.005	-0.24
Kelch-like protein 22 OS=Rattus norvegicus OX=10116 GN=Klhl22 PE=1 SV=1	A0A0G2KA06_RAT	Klhl22	0.033	-0.24
L-lactate dehydrogenase B chain OS=Rattus norvegicus OX=10116 GN=Ldhb PE=1 SV=2	LDHB_RAT	Ldhb	< 0.0001	-0.24
Limb and neural patterns OS=Rattus norvegicus OX=10116 GN=Lnpk PE=1 SV=1	A0JN29_RAT	Lnpk	0.045	-0.24
Mitochondrial fission factor OS=Rattus norvegicus OX=10116 GN=LOC102556337 PE=1 SV=1	A0A0G2K2M2_RAT	LOC102556337	0.008	-0.24
Mitochondrial ribosomal protein L12 OS=Rattus norvegicus OX=10116 GN=Mrpl12 PE=1 SV=1	D3ZXF9_RAT	Mrpl12	0.015	-0.24
Glycerol-3-phosphate phosphatase OS=Rattus norvegicus OX=10116 GN=Pgp PE=1 SV=1	PGP_RAT	Pgp	< 0.0001	-0.24
Serine/threonine-protein phosphatase 2A 56 kDa regulatory subunit OS=Rattus norvegicus OX=10116 GN=Ppp2r5a PE=1 SV=1	D3ZDI7_RAT	Ppp2r5a	0.0011	-0.24
Glutamyl-tRNA(Gln) amidotransferase subunit A, mitochondrial OS=Rattus norvegicus OX=10116 GN=Qrsl1 PE=2 SV=1	GATA_RAT	Qrsl1	0.001	-0.24
Endophilin-B1 OS=Rattus norvegicus OX=10116 GN=Sh3glb1 PE=2 SV=1	SHLB1_RAT	Sh3glb1	0.00038	-0.24
Ab1-205 OS=Rattus norvegicus OX=10116 GN=Surf4 PE=1 SV=1	Q7TP91_RAT	Surf4	0.00027	-0.24
Translational activator of cytochrome c oxidase 1 OS=Rattus norvegicus OX=10116 GN=Taco1 PE=2 SV=1	TACO1_RAT	Taco1	0.014	-0.24
Acyl-coenzyme A thioesterase THEM4 OS=Rattus norvegicus OX=10116 GN=Them4 PE=2 SV=1	THEM4_RAT	Them4	0.00013	-0.24
Cardiac troponin C OS=Rattus norvegicus OX=10116 GN=Tnnc1 PE=2 SV=1	Q4PP99_RAT	Tnnc1	0.012	-0.24
Similar to RIKEN cDNA 5730502D15 gene (Predicted) OS=Rattus norvegicus OX=10116 GN=Trabd PE=1 SV=1	D3ZML4_RAT	Trabd	0.01	-0.24
ATP-dependent Clp protease ATP-binding subunit clpX-like, mitochondrial OS=Rattus norvegicus OX=10116 GN=Clpx PE=2 SV=1	CLPX_RAT	Clpx	< 0.0001	-0.23
Collagen alpha-1(I) chain OS=Rattus norvegicus OX=10116 GN=Col1a1 PE=1 SV=5	CO1A1_RAT	Col1a1	0.001	-0.23
Cluster of Dystrophin OS=Rattus norvegicus OX=10116 GN=Dmd PE=1 SV=2 (DMD_RAT)	DMD_RAT [3]	Dmd	< 0.0001	-0.23
NADPH:adrenodoxin oxidoreductase, mitochondrial OS=Rattus norvegicus OX=10116 GN=Fdxr PE=1 SV=1	ADRO_RAT	Fdxr	< 0.0001	-0.23
Fetuin-B OS=Rattus norvegicus OX=10116 GN=Fetub PE=2 SV=2	FETUB_RAT (+1)	Fetub	0.002	-0.23
Glycerol-3-phosphate dehydrogenase [NAD(+)] OS=Rattus norvegicus OX=10116 GN=Gpd1l PE=1 SV=1	D3ZAP9_RAT	Gpd1l	< 0.0001	-0.23
Cluster of Stress-70 protein, mitochondrial OS=Rattus norvegicus OX=10116 GN=Hspa9 PE=1 SV=1 (F1M953_RAT)	F1M953_RAT [2]	Hspa9	0.011	-0.23
Mitochondrial ribosomal protein S5 OS=Rattus norvegicus OX=10116 GN=Mrps5 PE=1 SV=1	D3ZYT2_RAT	Mrps5	0.00054	-0.23
tRNA dimethylallyltransferase OS=Rattus norvegicus OX=10116 GN=Trit1 PE=3 SV=1	D4A175_RAT	Trit1	0.021	-0.23
Mitochondrial tRNA-specific 2-thiouridylase 1 OS=Rattus norvegicus OX=10116 GN=Trmu PE=1 SV=1	D3ZLU4_RAT (+1)	Trmu	0.01	-0.23
Elongation factor Tu, mitochondrial OS=Rattus norvegicus OX=10116 GN=Tufm PE=1 SV=1	EFTU_RAT	Tufm	0.00034	-0.23
1-acylglycerol-3-phosphate O-acyltransferase 3 OS=Rattus norvegicus OX=10116 GN=Agpat3 PE=1 SV=1	G3V648_RAT	Agpat3	0.035	-0.22
Carbonic anhydrase 14 OS=Rattus norvegicus OX=10116 GN=Ca14 PE=1 SV=1	A2IBE0_RAT	Ca14	0.001	-0.22
Cc1-9 OS=Rattus norvegicus OX=10116 GN=Chid1 PE=1 SV=1	Q7TP14_RAT	Chid1	0.009	-0.22
Cytochrome c oxidase assembly factor 7 OS=Rattus norvegicus OX=10116 GN=Coa7 PE=1 SV=1	D4AC65_RAT	Coa7	0.006	-0.22
Disks large homolog 1 OS=Rattus norvegicus OX=10116 GN=Dlg1 PE=1 SV=1	DLG1_RAT (+1)	Dlg1	0.001	-0.22
Glutamyl-tRNA synthetase 2, mitochondrial OS=Rattus norvegicus OX=10116 GN=Ears2 PE=1 SV=2	M0RAI4_RAT	Ears2	0.03	-0.22
GTP-binding protein 1 OS=Rattus norvegicus OX=10116 GN=Gtpbp1 PE=1 SV=1	GTPB1_RAT	Gtpbp1	0.001	-0.22
Heat shock 70 kDa protein 4L OS=Rattus norvegicus OX=10116 GN=Hspa4l PE=1 SV=1	F7F2F3_RAT	Hspa4l	< 0.0001	-0.22
Putative hydroxypyruvate isomerase OS=Rattus norvegicus OX=10116 GN=Hyi PE=1 SV=2	F1LZJ4_RAT	Hyi	0.002	-0.22
Isovaleryl-CoA dehydrogenase, mitochondrial OS=Rattus norvegicus OX=10116 GN=Ivd PE=1 SV=2	IVD_RAT	Ivd	< 0.0001	-0.22
Cysteine desulfurase, mitochondrial OS=Rattus norvegicus OX=10116 GN=Nfs1 PE=1 SV=1	Q3MHT2_RAT	Nfs1	< 0.0001	-0.22
Nicotinamide nucleotide transhydrogenase OS=Rattus norvegicus OX=10116 GN=Nnt PE=1 SV=1	Q5BJZ3_RAT	Nnt	< 0.0001	-0.22
Nucleoside diphosphate-linked moiety X motif 19 OS=Rattus norvegicus OX=10116 GN=Nudt19 PE=2 SV=1	NUD19_RAT	Nudt19	0.00041	-0.22
Presenilins-associated rhomboid-like protein, mitochondrial OS=Rattus norvegicus OX=10116 GN=Parl PE=1 SV=2	M0R589_RAT (+1)	Parl	0.002	-0.22
PAXX, non-homologous end joining factor OS=Rattus norvegicus OX=10116 GN=Paxx PE=1 SV=1	A0A0G2QC22_RAT	Paxx	0.032	-0.22
Peroxisomal biogenesis factor 1 OS=Rattus norvegicus OX=10116 GN=Pex1 PE=1 SV=1	D3ZZB2_RAT	Pex1	0.009	-0.22
Serine/threonine-protein phosphatase 5 OS=Rattus norvegicus OX=10116 GN=Ppp5c PE=1 SV=1	PPP5_RAT	Ppp5c	0.001	-0.22
Geranylgeranyl transferase type-2 subunit beta OS=Rattus norvegicus OX=10116 GN=Rabggtb PE=1 SV=1	F1LSM6_RAT (+1)	Rabggtb	0.007	-0.22
Serine protease inhibitor A3M OS=Rattus norvegicus OX=10116 GN=Serpina3m PE=1 SV=3	F1LR92_RAT	Serpina3m	0.004	-0.22
NAD-dependent protein deacylase sirtuin-5, mitochondrial OS=Rattus norvegicus OX=10116 GN=Sirt5 PE=2 SV=1	SIR5_RAT	Sirt5	< 0.0001	-0.22
Threonyl-tRNA synthetase-like 2 OS=Rattus norvegicus OX=10116 GN=Tarsl2 PE=2 SV=1	Q5XI17_RAT	Tarsl2	< 0.0001	-0.22
Cluster of Troponin T, cardiac muscle OS=Rattus norvegicus OX=10116 GN=Tnnt2 PE=1 SV=2 (TNNT2_RAT)	TNNT2_RAT [2]	Tnnt2	< 0.0001	-0.22
Tripeptidyl peptidase I OS=Rattus norvegicus OX=10116 GN=Tpp1 PE=1 SV=1	Q642E6_RAT (+1)	Tpp1	0.004	-0.22
A-kinase anchor protein 12 OS=Rattus norvegicus OX=10116 GN=Akap12 PE=1 SV=1	AKA12_RAT	Akap12	< 0.0001	-0.21
ATPase family AAA domain-containing protein 3 OS=Rattus norvegicus OX=10116 GN=Atad3 PE=1 SV=1	ATAD3_RAT	Atad3	< 0.0001	-0.21
Caveolae-associated protein 3 OS=Rattus norvegicus OX=10116 GN=Cavin3 PE=1 SV=1	CAVN3_RAT	Cavin3	< 0.0001	-0.21
Coenzyme A synthase OS=Rattus norvegicus OX=10116 GN=Coasy PE=1 SV=1	Q5XIA5_RAT	Coasy	0.006	-0.21
Cluster of ELKS/Rab6-interacting/CAST family member 1 OS=Rattus norvegicus OX=10116 GN=Erc1 PE=1 SV=1 (A0A0G2JYT1_RAT)	A0A0G2JYT1_RAT [3]	Erc1	< 0.0001	-0.21
Tyrosine-protein kinase OS=Rattus norvegicus OX=10116 GN=Jak1 PE=1 SV=1	G3V9W2_RAT	Jak1	0.015	-0.21
Mitogen-activated protein kinase OS=Rattus norvegicus OX=10116 GN=Mapk14 PE=1 SV=1	G3V617_RAT	Mapk14	0.001	-0.21
Homeobox protein MOX-2 OS=Rattus norvegicus OX=10116 GN=Meox2 PE=4 SV=1	G3V6T9_RAT (+1)	Meox2	0.006	-0.21
28S ribosomal protein S26, mitochondrial OS=Rattus norvegicus OX=10116 GN=Mrps26 PE=1 SV=1	RT26_RAT	Mrps26	0.001	-0.21
Metaxin 1 OS=Rattus norvegicus OX=10116 GN=Mtx1 PE=1 SV=1	A0A0G2JU49_RAT	Mtx1	0.00047	-0.21
UPF0160 protein MYG1, mitochondrial OS=Rattus norvegicus OX=10116 GN=Myg1 PE=1 SV=1	MYG1_RAT	Myg1	0.046	-0.21
cAMP-dependent protein kinase type I-alpha regulatory subunit OS=Rattus norvegicus OX=10116 GN=Prkar1a PE=1 SV=2	KAP0_RAT	Prkar1a	< 0.0001	-0.21
Sepiapterin reductase OS=Rattus norvegicus OX=10116 GN=Spr PE=1 SV=1	SPRE_RAT	Spr	0.011	-0.21
Threonine--tRNA ligase, mitochondrial OS=Rattus norvegicus OX=10116 GN=Tars2 PE=2 SV=1	SYTM_RAT	Tars2	< 0.0001	-0.21
Mitochondrial import receptor subunit TOM40 homolog OS=Rattus norvegicus OX=10116 GN=Tomm40 PE=1 SV=1	G3V8F5_RAT	Tomm40	< 0.0001	-0.21
E3 ubiquitin-protein ligase OS=Rattus norvegicus OX=10116 GN=Ubr1 PE=1 SV=3	D3ZQC6_RAT	Ubr1	0.013	-0.21
Amylo-1, 6-glucosidase, 4-alpha-glucanotransferase (Glycogen debranching enzyme, glycogen storage disease type III) (Predicted), isoform CRA_a OS=Rattus norvegicus OX=10116 GN=Agl PE=1 SV=1	D4AEH9_RAT	Agl	< 0.0001	-0.2
Barrier-to-autointegration factor OS=Rattus norvegicus OX=10116 GN=Banf1 PE=1 SV=1	BAF_RAT	Banf1	0.013	-0.2
Cluster of Cellular nucleic acid-binding protein OS=Rattus norvegicus OX=10116 GN=Cnbp PE=2 SV=1 (CNBP_RAT)	CNBP_RAT [2]	Cnbp	0.04	-0.2
N(G),N(G)-dimethylarginine dimethylaminohydrolase 2 OS=Rattus norvegicus OX=10116 GN=Ddah2 PE=1 SV=1	DDAH2_RAT	Ddah2	0.002	-0.2
Developmentally-regulated GTP-binding protein 2 OS=Rattus norvegicus OX=10116 GN=Drg2 PE=1 SV=1	A0A0G2KAI8_RAT	Drg2	0.017	-0.2
Cluster of Dystrobrevin OS=Rattus norvegicus OX=10116 GN=Dtna PE=1 SV=3 (D4A772_RAT)	D4A772_RAT [2]	Dtna	< 0.0001	-0.2
Cluster of Guanine nucleotide-binding protein G(s) subunit alpha isoforms short OS=Rattus norvegicus OX=10116 GN=Gnas PE=1 SV=1 (GNAS2_RAT)	GNAS2_RAT [4]	Gnas	< 0.0001	-0.2
Cluster of Isoleucyl-tRNA synthetase 2, mitochondrial OS=Rattus norvegicus OX=10116 GN=Iars2 PE=1 SV=1 (A0A0G2K261_RAT)	A0A0G2K261_RAT [2]	Iars2	0.00014	-0.2
Isocitrate dehydrogenase [NAD] subunit, mitochondrial OS=Rattus norvegicus OX=10116 GN=Idh3a PE=1 SV=2	F1LNF7_RAT (+1)	Idh3a	< 0.0001	-0.2
LYR motif-containing 4 OS=Rattus norvegicus OX=10116 GN=Lyrm4 PE=1 SV=1	D3ZYM7_RAT	Lyrm4	0.037	-0.2
Mitochondrial ribosomal protein S16 OS=Rattus norvegicus OX=10116 GN=Mrps16 PE=1 SV=1	D4A7X1_RAT	Mrps16	0.00018	-0.2
Cluster of Mitochondrial carrier 1 OS=Rattus norvegicus OX=10116 GN=Mtch1 PE=1 SV=1 (B0BN30_RAT)	B0BN30_RAT [2]	Mtch1	0.035	-0.2
Protein/nucleic acid deglycase DJ-1 OS=Rattus norvegicus OX=10116 GN=Park7 PE=1 SV=1	PARK7_RAT	Park7	< 0.0001	-0.2
Cluster of Serine/threonine-protein phosphatase 2B catalytic subunit alpha isoform OS=Rattus norvegicus OX=10116 GN=Ppp3ca PE=1 SV=1 (PP2BA_RAT)	PP2BA_RAT [6]	Ppp3ca	0.01	-0.2
Prostaglandin reductase 1 OS=Rattus norvegicus OX=10116 GN=Ptgr1 PE=2 SV=3	PTGR1_RAT	Ptgr1	0.00082	-0.2
Similar to RIKEN cDNA 1300017J02 OS=Rattus norvegicus OX=10116 GN=RGD1310507 PE=1 SV=1	A0A0G2K896_RAT	RGD1310507	0.00029	-0.2
Cluster of Thimet oligopeptidase OS=Rattus norvegicus OX=10116 GN=Thop1 PE=1 SV=4 (THOP1_RAT)	THOP1_RAT [2]	Thop1	0.021	-0.2
Translocase of inner mitochondrial membrane 29 OS=Rattus norvegicus OX=10116 GN=Timm29 PE=1 SV=1	D3ZEG8_RAT	Timm29	< 0.0001	-0.2
TIP41-like protein OS=Rattus norvegicus OX=10116 GN=Tiprl PE=1 SV=1	TIPRL_RAT	Tiprl	0.008	-0.2
Target of myb1 homolog (Chicken) OS=Rattus norvegicus OX=10116 GN=Tom1 PE=1 SV=1	Q5XI21_RAT	Tom1	< 0.0001	-0.2
Valine--tRNA ligase, mitochondrial OS=Rattus norvegicus OX=10116 GN=Vars2 PE=1 SV=1	A0A0H2UHY0_RAT (+1)	Vars2	0.016	-0.2
3-hydroxybutyrate dehydrogenase type 2 OS=Rattus norvegicus OX=10116 GN=Bdh2 PE=1 SV=1	A0A0A0MXX5_RAT	Bdh2	0.001	-0.19
Cilia- and flagella-associated protein 36 OS=Rattus norvegicus OX=10116 GN=Cfap36 PE=1 SV=1	CFA36_RAT	Cfap36	0.019	-0.19
Dysferlin OS=Rattus norvegicus OX=10116 GN=Dysf PE=1 SV=1	A0A0G2K7B6_RAT	Dysf	< 0.0001	-0.19
ER membrane protein complex subunit 8 OS=Rattus norvegicus OX=10116 GN=Emc8 PE=2 SV=1	EMC8_RAT	Emc8	0.00053	-0.19
Phenylalanyl-tRNA synthetase subunit beta OS=Rattus norvegicus OX=10116 GN=Farsb PE=1 SV=1	Q68FT7_RAT	Farsb	< 0.0001	-0.19
Fibronectin type III and SPRY domain-containing 2 OS=Rattus norvegicus OX=10116 GN=Fsd2 PE=4 SV=2	D4ADN6_RAT	Fsd2	0.002	-0.19
Elongation factor G, mitochondrial OS=Rattus norvegicus OX=10116 GN=Gfm1 PE=1 SV=2	EFGM_RAT	Gfm1	< 0.0001	-0.19
Junctional adhesion molecule 2 OS=Rattus norvegicus OX=10116 GN=Jam2 PE=1 SV=3	F1M065_RAT	Jam2	0.016	-0.19
Cluster of Keratin, type II cytoskeletal 1 OS=Homo sapiens OX=9606 GN=KRT1 PE=1 SV=6 (K2C1_HUMAN)	K2C1_HUMAN [9]	KRT1	0.014	-0.19
Mitochondrial intermediate peptidase OS=Rattus norvegicus OX=10116 GN=Mipep PE=1 SV=1	A0A0G2K4T8_RAT	Mipep	0.0001	-0.19
Multimerin 2 OS=Rattus norvegicus OX=10116 GN=Mmrn2 PE=1 SV=1	D4ABX6_RAT	Mmrn2	0.001	-0.19
Mannose-6-phosphate isomerase OS=Rattus norvegicus OX=10116 GN=Mpi PE=2 SV=1	MPI_RAT	Mpi	0.001	-0.19
Mitochondrial translational initiation factor 2 OS=Rattus norvegicus OX=10116 GN=Mtif2 PE=1 SV=2	F7FDM3_RAT	Mtif2	0.0087	-0.19
Papilin, proteoglycan-like sulfated glycoprotein OS=Rattus norvegicus OX=10116 GN=Papln PE=1 SV=2	D3ZD40_RAT	Papln	0.004	-0.19
Phosphoinositide phospholipase C OS=Rattus norvegicus OX=10116 GN=Plcd1 PE=1 SV=1	G3V9D1_RAT (+1)	Plcd1	0.004	-0.19
RNA-binding protein 20 OS=Rattus norvegicus OX=10116 GN=Rbm20 PE=1 SV=1	RBM20_RAT	Rbm20	0.02	-0.19
Similar to sid2057p OS=Rattus norvegicus OX=10116 GN=RGD1311703 PE=1 SV=1	G3V8R0_RAT	RGD1311703	0.016	-0.19
SCO cytochrome c oxidase assembly protein 1 OS=Rattus norvegicus OX=10116 GN=Sco1 PE=1 SV=1	G3V985_RAT	Sco1	0.00057	-0.19
Cluster of Non-specific lipid-transfer protein OS=Rattus norvegicus OX=10116 GN=Scp2 PE=1 SV=3 (F1LQ55_RAT)	F1LQ55_RAT [2]	Scp2	0.007	-0.19
Metalloreductase STEAP4 OS=Rattus norvegicus OX=10116 GN=Steap4 PE=1 SV=1	STEA4_RAT	Steap4	0.027	-0.19
Syntaxin 4A (Placental), isoform CRA_a OS=Rattus norvegicus OX=10116 GN=Stx4 PE=1 SV=1	G3V8I4_RAT (+1)	Stx4	0.007	-0.19
Mitochondrial import inner membrane translocase subunit Tim10 OS=Rattus norvegicus OX=10116 GN=Timm10 PE=3 SV=1	TIM10_RAT	Timm10	< 0.0001	-0.19
Septin 4 OS=Rattus norvegicus OX=10116 GN=Sept4 PE=1 SV=1	A0A096MJN4_RAT (+2)	44443	0.001	-0.18
Lysophosphatidylserine lipase ABHD12 OS=Rattus norvegicus OX=10116 GN=Abhd12 PE=2 SV=1	ABD12_RAT	Abhd12	0.005	-0.18
Calmodulin-3 OS=Rattus norvegicus OX=10116 GN=Calm3 PE=1 SV=1	CALM3_RAT	Calm3	0.017	-0.18
ATP-dependent Clp protease proteolytic subunit OS=Rattus norvegicus OX=10116 GN=Clpp PE=1 SV=1	M0RAD5_RAT	Clpp	0.00012	-0.18
Cluster of C-terminal-binding protein 2 OS=Rattus norvegicus OX=10116 GN=Ctbp2 PE=1 SV=2 (CTBP2_RAT)	CTBP2_RAT [4]	Ctbp2	0.01	-0.18
Cluster of Acyl-CoA-binding protein OS=Rattus norvegicus OX=10116 GN=Dbi PE=1 SV=1 (Q6TXF3_RAT)	Q6TXF3_RAT [2]	Dbi	0.001	-0.18
Glutamyl-tRNA(Gln) amidotransferase subunit C, mitochondrial OS=Rattus norvegicus OX=10116 GN=Gatc PE=3 SV=1	GATC_RAT (+1)	Gatc	0.02	-0.18
GMP synthase [glutamine-hydrolyzing] OS=Rattus norvegicus OX=10116 GN=Gmps PE=1 SV=1	GUAA_RAT	Gmps	< 0.0001	-0.18
Gephyrin OS=Rattus norvegicus OX=10116 GN=Gphn PE=1 SV=3	GEPH_RAT	Gphn	< 0.0001	-0.18
Nudix hydrolase 8 OS=Rattus norvegicus OX=10116 GN=Nudt8 PE=1 SV=1	D3ZEH6_RAT	Nudt8	0.008	-0.18
Probable proline--tRNA ligase, mitochondrial OS=Rattus norvegicus OX=10116 GN=Pars2 PE=2 SV=1	SYPM_RAT	Pars2	0.001	-0.18
cGMP-inhibited 3',5'-cyclic phosphodiesterase A OS=Rattus norvegicus OX=10116 GN=Pde3a PE=1 SV=1	PDE3A_RAT	Pde3a	0.00033	-0.18
Cluster of Pyruvate kinase PKM OS=Rattus norvegicus OX=10116 GN=Pkm PE=1 SV=3 (KPYM_RAT)	KPYM_RAT [4]	Pkm	0.025	-0.18
Regulator of microtubule dynamics protein 3 OS=Rattus norvegicus OX=10116 GN=Rmdn3 PE=1 SV=1	RMD3_RAT	Rmdn3	0.027	-0.18
Aminopeptidase B OS=Rattus norvegicus OX=10116 GN=Rnpep PE=1 SV=2	AMPB_RAT (+1)	Rnpep	< 0.0001	-0.18
Transcription factor A, mitochondrial OS=Rattus norvegicus OX=10116 GN=Tfam PE=2 SV=1	TFAM_RAT	Tfam	< 0.0001	-0.18
Thioredoxin-related transmembrane protein 2 OS=Rattus norvegicus OX=10116 GN=Tmx2 PE=2 SV=1	TMX2_RAT	Tmx2	< 0.0001	-0.18
Troponin I, cardiac muscle OS=Rattus norvegicus OX=10116 GN=Tnni3 PE=1 SV=2	TNNI3_RAT	Tnni3	0.00014	-0.18
Tetraspanin OS=Rattus norvegicus OX=10116 GN=Tspan8 PE=2 SV=2	O55158_RAT	Tspan8	0.007	-0.18
Voltage-dependent anion-selective channel protein 1 OS=Rattus norvegicus OX=10116 GN=Vdac1 PE=1 SV=4	VDAC1_RAT	Vdac1	< 0.0001	-0.18
Adenosine kinase OS=Rattus norvegicus OX=10116 GN=Adk PE=1 SV=1	A0A0G2JSL8_RAT (+2)	Adk	0.00028	-0.17
Calcineurin B homologous protein 1 OS=Rattus norvegicus OX=10116 GN=Chp1 PE=1 SV=2	CHP1_RAT	Chp1	0.006	-0.17
Cullin-5 OS=Rattus norvegicus OX=10116 GN=Cul5 PE=1 SV=1	A0A0H2UHG3_RAT	Cul5	< 0.0001	-0.17
GTPase IMAP family member 8 OS=Rattus norvegicus OX=10116 GN=Gimap8 PE=4 SV=1	A0A0H2UHZ9_RAT (+1)	Gimap8	0.001	-0.17
Myosin light chain kinase OS=Rattus norvegicus OX=10116 GN=Mylk PE=1 SV=1	A0A0G2K0Q7_RAT (+1)	Mylk	0.002	-0.17
Myomesin 1 OS=Rattus norvegicus OX=10116 GN=Myom1 PE=1 SV=1	A0A0G2K5P5_RAT	Myom1	< 0.0001	-0.17
NADH dehydrogenase (Ubiquinone) 1 alpha subcomplex, assembly factor 1 (Predicted), isoform CRA_a OS=Rattus norvegicus OX=10116 GN=Ndufaf1 PE=1 SV=2	F1LWG4_RAT	Ndufaf1	0.001	-0.17
Obg-like ATPase 1 OS=Rattus norvegicus OX=10116 GN=Ola1 PE=2 SV=1	OLA1_RAT	Ola1	< 0.0001	-0.17
Secretion-associated, Ras-related GTPase 1A OS=Rattus norvegicus OX=10116 GN=Sar1a PE=1 SV=1	A0A0G2JUD2_RAT (+1)	Sar1a	< 0.0001	-0.17
Cluster of RCG35999, isoform CRA_a OS=Rattus norvegicus OX=10116 GN=Smtn PE=1 SV=1 (D4ABA5_RAT)	D4ABA5_RAT [2]	Smtn	0.014	-0.17
Single-stranded DNA binding protein 1, isoform CRA_b OS=Rattus norvegicus OX=10116 GN=Ssbp1 PE=1 SV=1	A0A0G2K747_RAT (+2)	Ssbp1	0.001	-0.17
Syntaxin binding protein 3, isoform CRA_a OS=Rattus norvegicus OX=10116 GN=Stxbp3 PE=1 SV=1	Q99PV2_RAT	Stxbp3	< 0.0001	-0.17
TBC1 domain family, member 4 OS=Rattus norvegicus OX=10116 GN=Tbc1d4 PE=1 SV=3	D3Z881_RAT	Tbc1d4	0.00074	-0.17
Complex I assembly factor TIMMDC1, mitochondrial OS=Rattus norvegicus OX=10116 GN=Timmdc1 PE=2 SV=1	TIDC1_RAT	Timmdc1	0.012	-0.17
Tensin 1 OS=Rattus norvegicus OX=10116 GN=Tns1 PE=1 SV=2	F1LN42_RAT	Tns1	< 0.0001	-0.17
Phosphatidylserine lipase ABHD16A OS=Rattus norvegicus OX=10116 GN=Abhd16a PE=1 SV=1	A0A0G2K0X5_RAT (+1)	Abhd16a	0.00034	-0.16
Cluster of Protein argonaute-2 OS=Rattus norvegicus OX=10116 GN=Ago2 PE=1 SV=2 (AGO2_RAT)	AGO2_RAT [5]	Ago2	0.00061	-0.16
Apolipoprotein H OS=Rattus norvegicus OX=10116 GN=Apoh PE=1 SV=1	Q5I0M1_RAT	Apoh	0.00033	-0.16
Elongation factor 1-alpha 2 OS=Rattus norvegicus OX=10116 GN=Eef1a2 PE=1 SV=1	EF1A2_RAT	Eef1a2	0.00063	-0.16
Phenylalanine--tRNA ligase alpha subunit OS=Rattus norvegicus OX=10116 GN=Farsa PE=1 SV=1	SYFA_RAT	Farsa	0.00073	-0.16
Uncharacterized protein C6orf47 homolog OS=Rattus norvegicus OX=10116 GN=G4 PE=1 SV=1	CF047_RAT	G4	0.004	-0.16
Isocitrate dehydrogenase [NAD] subunit beta, mitochondrial OS=Rattus norvegicus OX=10116 GN=Idh3B PE=2 SV=1	IDH3B_RAT	Idh3B	0.002	-0.16
Dual specificity mitogen-activated protein kinase kinase 2 OS=Rattus norvegicus OX=10116 GN=Map2k2 PE=1 SV=1	MP2K2_RAT	Map2k2	0.007	-0.16
Cluster of Mitogen-activated protein kinase kinase 6 OS=Rattus norvegicus OX=10116 GN=Map2k6 PE=1 SV=1 (Q925D6_RAT)	Q925D6_RAT [2]	Map2k6	0.037	-0.16
28S ribosomal protein S10, mitochondrial OS=Rattus norvegicus OX=10116 GN=Mrps10 PE=1 SV=1	A0A0G2K7L0_RAT	Mrps10	0.032	-0.16
Cluster of C-1-tetrahydrofolate synthase, cytoplasmic OS=Rattus norvegicus OX=10116 GN=Mthfd1 PE=1 SV=1 (G3V6S5_RAT)	G3V6S5_RAT [2]	Mthfd1	0.0028	-0.16
Neutral cholesterol ester hydrolase 1 OS=Rattus norvegicus OX=10116 GN=Nceh1 PE=1 SV=1	NCEH1_RAT	Nceh1	0.00032	-0.16
O-linked N-acetylglucosamine (GlcNAc) transferase (UDP-N-acetylglucosamine:polypeptide-N-acetylglucosaminyl transferase), isoform CRA_a OS=Rattus norvegicus OX=10116 GN=Ogt PE=1 SV=1	A0A0G2K3V4_RAT (+2)	Ogt	< 0.0001	-0.16
Oxidation resistance protein 1 OS=Rattus norvegicus OX=10116 GN=Oxr1 PE=1 SV=1	A0A0G2JYS1_RAT	Oxr1	< 0.0001	-0.16
Platelet endothelial cell adhesion molecule OS=Rattus norvegicus OX=10116 GN=Pecam1 PE=1 SV=1	PECA1_RAT	Pecam1	0.00073	-0.16
Polyribonucleotide nucleotidyltransferase 1 OS=Rattus norvegicus OX=10116 GN=Pnpt1 PE=1 SV=1	G3V6G7_RAT	Pnpt1	0.002	-0.16
Rho-associated protein kinase OS=Rattus norvegicus OX=10116 GN=Rock1 PE=1 SV=2	D3ZN37_RAT (+1)	Rock1	< 0.0001	-0.16
RCG57156 OS=Rattus norvegicus OX=10116 GN=Sgcb PE=4 SV=1	A0A0G2K1V7_RAT (+1)	Sgcb	0.005	-0.16
Superoxide dismutase [Cu-Zn] OS=Rattus norvegicus OX=10116 GN=Sod1 PE=1 SV=2	SODC_RAT	Sod1	0.002	-0.16
Spartin OS=Rattus norvegicus OX=10116 GN=Spart PE=1 SV=3	E9PT90_RAT	Spart	0.001	-0.16
Vacuolar protein sorting 13 homolog A OS=Rattus norvegicus OX=10116 GN=Vps13a PE=1 SV=2	D4A899_RAT	Vps13a	0.00012	-0.16
Tryptophanyl tRNA synthetase 2 (mitochondrial) OS=Rattus norvegicus OX=10116 GN=Wars2 PE=1 SV=2	F1M8H2_RAT	Wars2	0.047	-0.16
Cluster of Calcium-binding protein 39 OS=Rattus norvegicus OX=10116 GN=Cab39 PE=1 SV=1 (A0A0G2JZH0_RAT)	A0A0G2JZH0_RAT [2]	Cab39	0.012	-0.15
Cytochrome c oxidase subunit 7A2-like OS=Rattus norvegicus OX=10116 GN=Cox7a2l PE=1 SV=1	D3ZYX8_RAT	Cox7a2l	0.034	-0.15
Decorin OS=Rattus norvegicus OX=10116 GN=Dcn PE=1 SV=1	PGS2_RAT	Dcn	0.023	-0.15
Target of rapamycin complex subunit LST8 OS=Rattus norvegicus OX=10116 GN=Mlst8 PE=1 SV=2	LST8_RAT	Mlst8	0.043	-0.15
MAGUK p55 subfamily member 7 OS=Rattus norvegicus OX=10116 GN=Mpp7 PE=2 SV=2	MPP7_RAT	Mpp7	0.02	-0.15
Mitochondrial ribosomal protein S34 OS=Rattus norvegicus OX=10116 GN=Mrps34 PE=1 SV=1	D4ABM5_RAT	Mrps34	0.003	-0.15
Metaxin 2 OS=Rattus norvegicus OX=10116 GN=Mtx2 PE=1 SV=1	Q5U1Z9_RAT	Mtx2	0.001	-0.15
DNA polymerase delta-interacting protein 2 OS=Rattus norvegicus OX=10116 GN=Poldip2 PE=1 SV=3	E9PT51_RAT	Poldip2	0.001	-0.15
Prostaglandin reductase 2 OS=Rattus norvegicus OX=10116 GN=Ptgr2 PE=2 SV=2	PTGR2_RAT	Ptgr2	0.031	-0.15
RAP1, GTP-GDP dissociation stimulator 1 (Predicted), isoform CRA_a OS=Rattus norvegicus OX=10116 GN=Rap1gds1 PE=1 SV=1	A0A0G2K1D2_RAT	Rap1gds1	0.043	-0.15
Heparin cofactor 2 OS=Rattus norvegicus OX=10116 GN=Serpind1 PE=1 SV=1	A0A0G2K8K3_RAT (+1)	Serpind1	0.009	-0.15
Paraplegin OS=Rattus norvegicus OX=10116 GN=Spg7 PE=2 SV=2	SPG7_RAT	Spg7	< 0.0001	-0.15
Tubulin polymerization-promoting protein family member 3 OS=Rattus norvegicus OX=10116 GN=Tppp3 PE=2 SV=1	TPPP3_RAT	Tppp3	< 0.0001	-0.15
Ubiquitin-associated domain-containing protein 1 OS=Rattus norvegicus OX=10116 GN=Ubac1 PE=1 SV=1	UBAC1_RAT	Ubac1	0.012	-0.15
Ubiquitin conjugation factor E4 A OS=Rattus norvegicus OX=10116 GN=Ube4a PE=1 SV=1	F1M9N5_RAT (+2)	Ube4a	0.024	-0.15
Ubiquitin carboxyl-terminal hydrolase OS=Rattus norvegicus OX=10116 GN=Usp15 PE=1 SV=1	A0A0A0MY07_RAT	Usp15	0.001	-0.15
AH receptor-interacting protein OS=Rattus norvegicus OX=10116 GN=Aip PE=1 SV=1	AIP_RAT	Aip	0.046	-0.14
Calpain-1 catalytic subunit OS=Rattus norvegicus OX=10116 GN=Capn1 PE=1 SV=1	CAN1_RAT (+1)	Capn1	0.00072	-0.14
CUGBP Elav-like family member 1 OS=Rattus norvegicus OX=10116 GN=Celf1 PE=2 SV=1	CELF1_RAT	Celf1	0.023	-0.14
LYR motif-containing protein 2 OS=Rattus norvegicus OX=10116 GN=Lyrm2 PE=3 SV=1	LYRM2_RAT	Lyrm2	0.015	-0.14
NADH dehydrogenase [ubiquinone] 1 alpha subcomplex assembly factor 4 OS=Rattus norvegicus OX=10116 GN=Ndufaf4 PE=1 SV=1	NDUF4_RAT	Ndufaf4	0.00036	-0.14
Probable tRNA N6-adenosine threonylcarbamoyltransferase OS=Rattus norvegicus OX=10116 GN=Osgep PE=2 SV=2	OSGEP_RAT	Osgep	0.016	-0.14
Protein phosphatase 2C, magnesium dependent, catalytic subunit, isoform CRA_a OS=Rattus norvegicus OX=10116 GN=Pdp1 PE=1 SV=1	A0A0G2QC17_RAT (+1)	Pdp1	0.00028	-0.14
Podocalyxin OS=Rattus norvegicus OX=10116 GN=Podxl PE=1 SV=1	A0A0G2K2L1_RAT (+1)	Podxl	0.015	-0.14
Protein phosphatase 1F OS=Rattus norvegicus OX=10116 GN=Ppm1f PE=2 SV=1	PPM1F_RAT	Ppm1f	0.005	-0.14
Protein phosphatase 6, regulatory subunit 3 OS=Rattus norvegicus OX=10116 GN=Ppp6r3 PE=1 SV=2	D3ZBT9_RAT (+1)	Ppp6r3	0.01	-0.14
Retinol dehydrogenase 13 OS=Rattus norvegicus OX=10116 GN=Rdh13 PE=1 SV=1	D3ZFR9_RAT	Rdh13	0.0063	-0.14
ATP-dependent RNA helicase SUPV3L1, mitochondrial OS=Rattus norvegicus OX=10116 GN=Supv3l1 PE=1 SV=1	A0A0G2K9R3_RAT (+2)	Supv3l1	< 0.0001	-0.14
ATP-binding cassette subfamily B member 10 OS=Rattus norvegicus OX=10116 GN=Abcb10 PE=1 SV=1	Q5FVL8_RAT	Abcb10	0.028	-0.13
Cluster of Adenylate cyclase type 5 OS=Rattus norvegicus OX=10116 GN=Adcy5 PE=1 SV=2 (ADCY5_RAT)	ADCY5_RAT [5]	Adcy5	0.036	-0.13
Methylthioribulose-1-phosphate dehydratase OS=Rattus norvegicus OX=10116 GN=Apip PE=1 SV=3	D3ZUI1_RAT	Apip	0.007	-0.13
Basic leucine zipper and W2 domain-containing protein 2 OS=Rattus norvegicus OX=10116 GN=Bzw2 PE=1 SV=1	BZW2_RAT	Bzw2	0.0043	-0.13
Hydroxymethylglutaryl-CoA lyase, mitochondrial OS=Rattus norvegicus OX=10116 GN=Hmgcl PE=2 SV=1	HMGCL_RAT	Hmgcl	0.009	-0.13
Cluster of 10 kDa heat shock protein, mitochondrial OS=Rattus norvegicus OX=10116 GN=Hspe1 PE=1 SV=3 (CH10_RAT)	CH10_RAT [2]	Hspe1	0.001	-0.13
Iron-sulfur cluster assembly 2 OS=Rattus norvegicus OX=10116 GN=Isca2 PE=1 SV=1	D4A4L5_RAT	Isca2	0.049	-0.13
Protein LZIC OS=Rattus norvegicus OX=10116 GN=Lzic PE=2 SV=1	LZIC_RAT	Lzic	< 0.0001	-0.13
Methyl-CpG-binding protein 2 OS=Rattus norvegicus OX=10116 GN=Mecp2 PE=1 SV=1	A0A0G2JWK2_RAT	Mecp2	0.001	-0.13
Methylenetetrahydrofolate dehydrogenase (NADP+-dependent) 1-like OS=Rattus norvegicus OX=10116 GN=Mthfd1l PE=1 SV=1	B2GUZ3_RAT	Mthfd1l	0.049	-0.13
Neuropilin-1 OS=Rattus norvegicus OX=10116 GN=Nrp1 PE=1 SV=1	NRP1_RAT	Nrp1	0.022	-0.13
E3 ubiquitin-protein ligase RNF123 OS=Rattus norvegicus OX=10116 GN=Rnf123 PE=1 SV=1	F1LMI7_RAT (+1)	Rnf123	0.00071	-0.13
Solute carrier family 25 member 13 OS=Rattus norvegicus OX=10116 GN=Slc25a13 PE=1 SV=2	F1LZW6_RAT	Slc25a13	0.00012	-0.13
Similar to 106 kDa O-GlcNAc transferase-interacting protein (Predicted), isoform CRA_a OS=Rattus norvegicus OX=10116 GN=Trak1 PE=1 SV=1	D4ACC5_RAT	Trak1	0.003	-0.13
Alpha-aminoadipic semialdehyde dehydrogenase OS=Rattus norvegicus OX=10116 GN=Aldh7a1 PE=1 SV=2	AL7A1_RAT	Aldh7a1	< 0.0001	-0.12
Acid ceramidase OS=Rattus norvegicus OX=10116 GN=Asah1 PE=1 SV=1	A0A0G2K8T0_RAT	Asah1	0.026	-0.12
F-actin-capping protein subunit alpha-2 OS=Rattus norvegicus OX=10116 GN=Capza2 PE=1 SV=1	CAZA2_RAT	Capza2	0.003	-0.12
Cluster of DNA damage-binding protein 1 OS=Rattus norvegicus OX=10116 GN=Ddb1 PE=1 SV=1 (G3V8T4_RAT)	G3V8T4_RAT [2]	Ddb1	0.009	-0.12
Glutamyl aminopeptidase OS=Rattus norvegicus OX=10116 GN=Enpep PE=1 SV=2	AMPE_RAT	Enpep	0.009	-0.12
G-rich RNA sequence-binding factor 1 OS=Rattus norvegicus OX=10116 GN=Grsf1 PE=1 SV=2	F1LRK4_RAT	Grsf1	0.016	-0.12
Mitochondrial proton/calcium exchanger protein OS=Rattus norvegicus OX=10116 GN=Letm1 PE=1 SV=1	LETM1_RAT	Letm1	0.00034	-0.12
Protein lin-7 homolog C OS=Rattus norvegicus OX=10116 GN=Lin7c PE=1 SV=1	LIN7C_RAT	Lin7c	0.026	-0.12
Nucleoside-triphosphatase, cancer-related OS=Rattus norvegicus OX=10116 GN=Ntpcr PE=1 SV=1	D4A478_RAT	Ntpcr	0.028	-0.12
Nuclear transport factor 2 OS=Rattus norvegicus OX=10116 GN=Nutf2 PE=1 SV=1	NTF2_RAT	Nutf2	0.012	-0.12
Sarcoglycan, gamma OS=Rattus norvegicus OX=10116 GN=Sgcg PE=2 SV=1	Q5XID6_RAT	Sgcg	0.001	-0.12
NAD-dependent protein deacetylase OS=Rattus norvegicus OX=10116 GN=Sirt2 PE=1 SV=1	A0A0G2JWM2_RAT (+1)	Sirt2	0.002	-0.12
Mitochondrial import inner membrane translocase subunit Tim9 OS=Rattus norvegicus OX=10116 GN=Timm9 PE=1 SV=3	TIM9_RAT	Timm9	0.011	-0.12
Abhydrolase domain-containing 11 OS=Rattus norvegicus OX=10116 GN=Abhd11 PE=1 SV=1	D3ZXK4_RAT	Abhd11	0.042	-0.11
Ataxin 2 OS=Rattus norvegicus OX=10116 GN=Atxn2 PE=1 SV=3	F1M049_RAT	Atxn2	0.001	-0.11
DIS3-like exonuclease 2 OS=Rattus norvegicus OX=10116 GN=Dis3l2 PE=1 SV=1	A0A0G2K6W6_RAT (+1)	Dis3l2	0.03	-0.11
Dynamin-1-like protein OS=Rattus norvegicus OX=10116 GN=Dnm1l PE=1 SV=1	DNM1L_RAT	Dnm1l	0.00023	-0.11
F-box only protein 6 OS=Rattus norvegicus OX=10116 GN=Fbxo6 PE=1 SV=1	FBX6_RAT	Fbxo6	0.0017	-0.11
Pyruvate dehydrogenase phosphatase regulatory subunit OS=Rattus norvegicus OX=10116 GN=Pdpr PE=1 SV=1	D3ZXA6_RAT	Pdpr	0.0036	-0.11
Serine-threonine kinase receptor-associated protein OS=Rattus norvegicus OX=10116 GN=Strap PE=1 SV=1	STRAP_RAT	Strap	0.018	-0.11
Tumor protein p53-binding protein 1 OS=Rattus norvegicus OX=10116 GN=Tp53bp1 PE=1 SV=3	F1M842_RAT	Tp53bp1	0.041	-0.11
ATP-dependent zinc metalloprotease YME1L1 OS=Rattus norvegicus OX=10116 GN=Yme1l1 PE=2 SV=1	YMEL1_RAT	Yme1l1	0.007	-0.11
Cluster of Alcohol dehydrogenase class-3 OS=Rattus norvegicus OX=10116 GN=Adh5 PE=1 SV=2 (ADHX_RAT)	ADHX_RAT [3]	Adh5	0.034	-0.1
Acylglycerol kinase OS=Rattus norvegicus OX=10116 GN=Agk PE=1 SV=2	D3Z9L0_RAT	Agk	0.017	-0.1
Ankyrin repeat and MYND domain-containing 2 OS=Rattus norvegicus OX=10116 GN=Ankmy2 PE=1 SV=1	A0A0G2K8N6_RAT (+1)	Ankmy2	0.027	-0.1
Cardiomyopathy-associated 5 OS=Rattus norvegicus OX=10116 GN=Cmya5 PE=1 SV=2	M0R557_RAT	Cmya5	< 0.0001	-0.1
Cluster of Histone deacetylase 2 OS=Rattus norvegicus OX=10116 GN=Hdac2 PE=1 SV=1 (F7ENH8_RAT)	F7ENH8_RAT [2]	Hdac2	0.02	-0.1
LIM and calponin homology domains 1 OS=Rattus norvegicus OX=10116 GN=Limch1 PE=1 SV=2	F1M392_RAT	Limch1	< 0.0001	-0.1
Lamin-B1 OS=Rattus norvegicus OX=10116 GN=Lmnb1 PE=1 SV=1	G3V7U4_RAT	Lmnb1	0.003	-0.1
Lysophosphatidylglycerol acyltransferase 1 OS=Rattus norvegicus OX=10116 GN=Lpgat1 PE=1 SV=2	F1LTX8_RAT (+1)	Lpgat1	0.009	-0.1
Myosin light chain 3 OS=Rattus norvegicus OX=10116 GN=Myl3 PE=1 SV=2	MYL3_RAT	Myl3	0.00076	-0.1
N-alpha-acetyltransferase 35, NatC auxiliary subunit OS=Rattus norvegicus OX=10116 GN=Naa35 PE=1 SV=1	NAA35_RAT	Naa35	0.039	-0.1
Aminopeptidase-like 1 OS=Rattus norvegicus OX=10116 GN=Npepl1 PE=1 SV=2	D4A3E2_RAT	Npepl1	0.022	-0.1
Cluster of Glutamine--tRNA ligase OS=Rattus norvegicus OX=10116 GN=Qars PE=1 SV=1 (SYQ_RAT)	SYQ_RAT [2]	Qars	0.001	-0.1
Cluster of 40S ribosomal protein S10 OS=Rattus norvegicus OX=10116 GN=Rps10 PE=2 SV=1 (RS10_RAT)	RS10_RAT [5]	Rps10	0.037	-0.1
Spliceosome-associated factor 3, U4/U6 recycling protein OS=Rattus norvegicus OX=10116 GN=Sart3 PE=1 SV=1	D3ZAS8_RAT	Sart3	0.042	-0.1
Saccharopine dehydrogenase-like oxidoreductase OS=Rattus norvegicus OX=10116 GN=Sccpdh PE=1 SV=1	SCPDL_RAT	Sccpdh	0.00099	-0.1
Spectrin, alpha, erythrocytic 1 OS=Rattus norvegicus OX=10116 GN=Spta1 PE=1 SV=3	D4A678_RAT	Spta1	< 0.0001	-0.1
Valine--tRNA ligase OS=Rattus norvegicus OX=10116 GN=Vars PE=2 SV=2	SYVC_RAT	Vars	< 0.0001	-0.1
Bleomycin hydrolase OS=Rattus norvegicus OX=10116 GN=Blmh PE=1 SV=1	A1A5L1_RAT (+1)	Blmh	0.019	-0.09
Elongator complex protein 1 OS=Rattus norvegicus OX=10116 GN=Elp1 PE=1 SV=2	F1LP76_RAT	Elp1	0.031	-0.09
Protein arginine methyltransferase NDUFAF7, mitochondrial OS=Rattus norvegicus OX=10116 GN=Ndufaf7 PE=2 SV=1	NDUF7_RAT	Ndufaf7	0.008	-0.09
RAN-binding protein 3 OS=Rattus norvegicus OX=10116 GN=Ranbp3 PE=1 SV=2	M0RD63_RAT	Ranbp3	0.049	-0.09
STIP1 homology and U-Box containing protein 1, isoform CRA_b OS=Rattus norvegicus OX=10116 GN=Stub1 PE=1 SV=1	D4A4T0_RAT	Stub1	0.025	-0.09
Triosephosphate isomerase OS=Rattus norvegicus OX=10116 GN=Tpi1 PE=1 SV=2	TPIS_RAT	Tpi1	0.029	-0.09
tRNA nucleotidyl transferase 1 OS=Rattus norvegicus OX=10116 GN=Trnt1 PE=1 SV=1	Q4VBH2_RAT	Trnt1	0.029	-0.09
Ufm1-specific protease 2 OS=Rattus norvegicus OX=10116 GN=Ufsp2 PE=2 SV=1	UFSP2_RAT	Ufsp2	0.031	-0.09
Ubiquitin carboxyl-terminal hydrolase OS=Rattus norvegicus OX=10116 GN=Usp14 PE=1 SV=1	Q5U2N2_RAT	Usp14	0.002	-0.09
Hsp90 co-chaperone Cdc37 OS=Rattus norvegicus OX=10116 GN=Cdc37 PE=1 SV=2	CDC37_RAT	Cdc37	0.014	-0.08
Cathepsin D OS=Rattus norvegicus OX=10116 GN=Ctsd PE=1 SV=1	Q6P6T6_RAT	Ctsd	0.031	-0.08
Cul1 protein OS=Rattus norvegicus OX=10116 GN=Cul1 PE=1 SV=1	B1WBY1_RAT	Cul1	0.019	-0.08
Phosphatidylinositol 3,4,5-trisphosphate 5-phosphatase 2 OS=Rattus norvegicus OX=10116 GN=Inppl1 PE=1 SV=1	SHIP2_RAT	Inppl1	0.043	-0.08
Mitofusin-2 OS=Rattus norvegicus OX=10116 GN=LOC100911485 PE=1 SV=1	F7FHF7_RAT (+2)	LOC100911485	0.037	-0.08
NLR family member X1 OS=Rattus norvegicus OX=10116 GN=Nlrx1 PE=2 SV=1	NLRX1_RAT	Nlrx1	0.049	-0.08
Multifunctional protein ADE2 OS=Rattus norvegicus OX=10116 GN=Paics PE=1 SV=3	PUR6_RAT	Paics	0.036	-0.08
26S proteasome non-ATPase regulatory subunit 9 OS=Rattus norvegicus OX=10116 GN=Psmd9 PE=1 SV=1	G3V9P0_RAT (+1)	Psmd9	0.005	-0.08
Paxillin OS=Rattus norvegicus OX=10116 GN=Pxn PE=1 SV=1	A0A0G2JY12_RAT (+2)	Pxn	0.043	-0.08
Histone-binding protein RBBP7 OS=Rattus norvegicus OX=10116 GN=Rbbp7 PE=2 SV=1	RBBP7_RAT	Rbbp7	0.033	-0.08
RCG56113, isoform CRA_a OS=Rattus norvegicus OX=10116 GN=Smyd1 PE=4 SV=1	D4A3D2_RAT	Smyd1	0.009	-0.08
Collagen type XV alpha 1 chain OS=Rattus norvegicus OX=10116 GN=Col15a1 PE=1 SV=1	A0A0G2JV12_RAT (+1)	Col15a1	0.013	-0.07
Integrin alpha-7 OS=Rattus norvegicus OX=10116 GN=Itga7 PE=1 SV=2	ITA7_RAT	Itga7	0.021	-0.07
Oxysterol-binding protein OS=Rattus norvegicus OX=10116 GN=Osbp PE=1 SV=2	D4A9D8_RAT	Osbp	0.012	-0.07
Peroxiredoxin-6 OS=Rattus norvegicus OX=10116 GN=Prdx6 PE=1 SV=3	PRDX6_RAT	Prdx6	0.009	-0.07
Plasminogen activator inhibitor 1 RNA-binding protein OS=Rattus norvegicus OX=10116 GN=Serbp1 PE=1 SV=2	PAIRB_RAT	Serbp1	0.048	-0.07
Cluster of Talin 2 OS=Rattus norvegicus OX=10116 GN=Tln2 PE=1 SV=3 (D3ZA84_RAT)	D3ZA84_RAT [2]	Tln2	0.011	-0.07
Nidogen-1 OS=Rattus norvegicus OX=10116 GN=Nid1 PE=1 SV=1	F1LM84_RAT	Nid1	0.006	-0.06
NSFL1 cofactor p47 OS=Rattus norvegicus OX=10116 GN=Nsfl1c PE=1 SV=1	NSF1C_RAT	Nsfl1c	0.02	-0.06
Sorting nexin family member 27, isoform CRA_b OS=Rattus norvegicus OX=10116 GN=Snx27 PE=1 SV=3	G3V8U4_RAT (+2)	Snx27	0.034	-0.06
Coiled-coil domain-containing 141 OS=Rattus norvegicus OX=10116 GN=Ccdc141 PE=1 SV=2	D3ZEY0_RAT	Ccdc141	0.004	-0.05
Myosin-binding protein C, cardiac-type OS=Rattus norvegicus OX=10116 GN=Mybpc3 PE=1 SV=2	MYPC_RAT	Mybpc3	0.02	-0.05
Early endosome antigen 1 OS=Rattus norvegicus OX=10116 GN=Eea1 PE=1 SV=1	A0A0G2K051_RAT	Eea1	0.018	0.05
Proteasome subunit alpha type-1 OS=Rattus norvegicus OX=10116 GN=Psma1 PE=1 SV=2	PSA1_RAT	Psma1	0.027	0.05
Plasminogen OS=Rattus norvegicus OX=10116 GN=Plg PE=2 SV=2	PLMN_RAT	Plg	0.036	0.06
Nucleoprotein TPR OS=Rattus norvegicus OX=10116 GN=Tpr PE=1 SV=1	TPR_RAT	Tpr	0.026	0.06
Cold shock domain-containing protein E1 OS=Rattus norvegicus OX=10116 GN=Csde1 PE=2 SV=1	CSDE1_RAT	Csde1	0.023	0.07
IST1 homolog OS=Rattus norvegicus OX=10116 GN=Ist1 PE=2 SV=1	IST1_RAT	Ist1	0.015	0.07
Cluster of L-lactate dehydrogenase A chain OS=Rattus norvegicus OX=10116 GN=Ldha PE=1 SV=1 (LDHA_RAT)	LDHA_RAT [2]	Ldha	0.008	0.07
LIM and senescent cell antigen-like-containing domain protein OS=Rattus norvegicus OX=10116 GN=Lims1 PE=1 SV=1	C0KUC6_RAT	Lims1	0.043	0.07
MAP7 domain-containing 1 OS=Rattus norvegicus OX=10116 GN=Map7d1 PE=1 SV=1	D4A644_RAT	Map7d1	0.043	0.07
Proteasome subunit beta type-7 OS=Rattus norvegicus OX=10116 GN=Psmb7 PE=1 SV=1	PSB7_RAT	Psmb7	0.022	0.07
26S proteasome regulatory subunit 6B OS=Rattus norvegicus OX=10116 GN=Psmc4 PE=1 SV=1	PRS6B_RAT	Psmc4	0.024	0.07
Receptor of activated protein C kinase 1 OS=Rattus norvegicus OX=10116 GN=Rack1 PE=1 SV=3	RACK1_RAT	Rack1	0.011	0.07
Cullin 2 OS=Rattus norvegicus OX=10116 GN=Cul2 PE=1 SV=1	A0A0G2K761_RAT (+1)	Cul2	0.041	0.08
Eukaryotic translation initiation factor 2 subunit 1 OS=Rattus norvegicus OX=10116 GN=Eif2s1 PE=1 SV=2	IF2A_RAT	Eif2s1	0.00084	0.08
Cluster of Heterogeneous nuclear ribonucleoprotein L OS=Rattus norvegicus OX=10116 GN=Hnrnpl PE=1 SV=2 (HNRPL_RAT)	HNRPL_RAT [2]	Hnrnpl	0.00073	0.08
Cluster of Unconventional myosin-Ic OS=Rattus norvegicus OX=10116 GN=Myo1c PE=1 SV=2 (MYO1C_RAT)	MYO1C_RAT [3]	Myo1c	< 0.0001	0.08
Cluster of Protein phosphatase 2 (Formerly 2A), regulatory subunit A (PR 65), alpha isoform, isoform CRA_a OS=Rattus norvegicus OX=10116 GN=Ppp2r1a PE=1 SV=1 (Q5XI34_RAT)	Q5XI34_RAT [2]	Ppp2r1a	0.0027	0.08
Proteasome subunit alpha type-3 OS=Rattus norvegicus OX=10116 GN=Psma3 PE=1 SV=3	PSA3_RAT	Psma3	0.007	0.08
Tyrosine-protein phosphatase non-receptor type 11 OS=Rattus norvegicus OX=10116 GN=Ptpn11 PE=1 SV=4	PTN11_RAT	Ptpn11	0.017	0.08
Rho-associated protein kinase OS=Rattus norvegicus OX=10116 GN=Rock2 PE=1 SV=1	A0A0G2K5N6_RAT (+1)	Rock2	0.016	0.08
Alpha-1-antiproteinase OS=Rattus norvegicus OX=10116 GN=Serpina1 PE=1 SV=1	A0A0G2JY31_RAT (+2)	Serpina1	0.01	0.08
Sorting nexin 2 OS=Rattus norvegicus OX=10116 GN=Snx2 PE=1 SV=1	B2RYP4_RAT	Snx2	0.025	0.08
Tankyrase 1-binding protein 1 OS=Rattus norvegicus OX=10116 GN=Tnks1bp1 PE=1 SV=1	D3ZF26_RAT	Tnks1bp1	0.012	0.08
Eukaryotic translation initiation factor 3, subunit 6 interacting protein OS=Rattus norvegicus OX=10116 GN=Eif3l PE=1 SV=2	G3V7G9_RAT	Eif3l	0.04	0.09
Filamin B OS=Rattus norvegicus OX=10116 GN=Flnb PE=1 SV=1	A0A0G2JXT8_RAT (+1)	Flnb	0.001	0.09
Cluster of Kinesin-1 heavy chain OS=Rattus norvegicus OX=10116 GN=Kif5b PE=1 SV=1 (KINH_RAT)	KINH_RAT [5]	Kif5b	0.014	0.09
Laminin subunit gamma 1 OS=Rattus norvegicus OX=10116 GN=Lamc1 PE=1 SV=1	F1MAA7_RAT	Lamc1	< 0.0001	0.09
Leucine-rich repeat-containing 47 OS=Rattus norvegicus OX=10116 GN=Lrrc47 PE=1 SV=2	F1LT49_RAT	Lrrc47	0.039	0.09
Proteasome subunit alpha type-4 OS=Rattus norvegicus OX=10116 GN=Psma4 PE=1 SV=1	PSA4_RAT	Psma4	0.0049	0.09
26S proteasome regulatory subunit 7 OS=Rattus norvegicus OX=10116 GN=Psmc2 PE=1 SV=1	G3V7L6_RAT	Psmc2	0.007	0.09
26S proteasome regulatory subunit 6A OS=Rattus norvegicus OX=10116 GN=Psmc3 PE=1 SV=1	PRS6A_RAT (+1)	Psmc3	0.004	0.09
Arginine--tRNA ligase, cytoplasmic OS=Rattus norvegicus OX=10116 GN=Rars PE=1 SV=2	SYRC_RAT	Rars	0.0039	0.09
40S ribosomal protein S21 OS=Rattus norvegicus OX=10116 GN=Rps21 PE=1 SV=1	A0A0G2JXC3_RAT (+1)	Rps21	0.041	0.09
Tumor susceptibility gene 101 protein OS=Rattus norvegicus OX=10116 GN=Tsg101 PE=1 SV=1	TS101_RAT	Tsg101	0.011	0.09
Alpha-kinase 3 OS=Rattus norvegicus OX=10116 GN=Alpk3 PE=1 SV=2	D3ZH28_RAT	Alpk3	0.024	0.1
Bcl2-associated athanogene 2 OS=Rattus norvegicus OX=10116 GN=Bag2 PE=4 SV=2	F1LQH9_RAT	Bag2	0.014	0.1
Coiled-coil domain-containing protein 93 OS=Rattus norvegicus OX=10116 GN=Ccdc93 PE=1 SV=1	CCD93_RAT	Ccdc93	0.002	0.1
Glycogen [starch] synthase, muscle OS=Rattus norvegicus OX=10116 GN=Gys1 PE=1 SV=1	GYS1_RAT	Gys1	0.018	0.1
Phosphatidylinositol transfer protein alpha isoform OS=Rattus norvegicus OX=10116 GN=Pitpna PE=1 SV=2	PIPNA_RAT	Pitpna	0.00038	0.1
Cluster of PPFIA-binding protein 1 OS=Rattus norvegicus OX=10116 GN=Ppfibp1 PE=1 SV=1 (A0A0G2K781_RAT)	A0A0G2K781_RAT [2]	Ppfibp1	0.007	0.1
Rab GTPase-binding effector protein 2 OS=Rattus norvegicus OX=10116 GN=Rabep2 PE=1 SV=1	Q5EBC7_RAT (+1)	Rabep2	0.004	0.1
Cluster of 40S ribosomal protein S3a OS=Rattus norvegicus OX=10116 GN=Rps3a PE=1 SV=2 (RS3A_RAT)	RS3A_RAT [2]	Rps3a	0.03	0.1
Mitochondrial import receptor subunit TOM34 OS=Rattus norvegicus OX=10116 GN=Tomm34 PE=1 SV=1	TOM34_RAT	Tomm34	0.013	0.1
Tryptophanyl-tRNA synthetase OS=Rattus norvegicus OX=10116 GN=Wars PE=1 SV=1	F8WFH8_RAT (+1)	Wars	0.01	0.1
Acylphosphatase OS=Rattus norvegicus OX=10116 GN=Acyp1 PE=1 SV=1	D4A6X4_RAT	Acyp1	0.007	0.11
Ankyrin 1 OS=Rattus norvegicus OX=10116 GN=Ank1 PE=1 SV=1	D3Z9Z0_RAT	Ank1	0.018	0.11
T-complex protein 1 subunit delta OS=Rattus norvegicus OX=10116 GN=Cct4 PE=1 SV=3	TCPD_RAT	Cct4	< 0.0001	0.11
Ubiquinone biosynthesis protein COQ4 homolog, mitochondrial OS=Rattus norvegicus OX=10116 GN=Coq4 PE=1 SV=1	A0A0H2UHW2_RAT (+1)	Coq4	0.03	0.11
Adapter molecule crk OS=Rattus norvegicus OX=10116 GN=Crk PE=1 SV=1	CRK_RAT	Crk	0.001	0.11
Chromosome segregation 1-like OS=Rattus norvegicus OX=10116 GN=Cse1l PE=1 SV=1	D3ZPR0_RAT	Cse1l	< 0.0001	0.11
Translation initiation factor eIF-2B subunit delta OS=Rattus norvegicus OX=10116 GN=Eif2b4 PE=1 SV=2	A0A096MIS3_RAT (+1)	Eif2b4	0.022	0.11
Enhancer of rudimentary homolog OS=Rattus norvegicus OX=10116 GN=Erh PE=1 SV=1	B2RYQ5_RAT	Erh	0.014	0.11
Cluster of Hippocalcin-like protein 1 OS=Rattus norvegicus OX=10116 GN=Hpcal1 PE=1 SV=2 (HPCL1_RAT)	HPCL1_RAT [3]	Hpcal1	0.045	0.11
Mesencephalic astrocyte-derived neurotrophic factor OS=Rattus norvegicus OX=10116 GN=Manf PE=1 SV=1	MANF_RAT	Manf	0.035	0.11
NEDD8 OS=Rattus norvegicus OX=10116 GN=Nedd8 PE=1 SV=1	NEDD8_RAT	Nedd8	0.029	0.11
26S proteasome non-ATPase regulatory subunit 1 OS=Rattus norvegicus OX=10116 GN=Psmd1 PE=1 SV=1	A0A0G2JTW5_RAT (+1)	Psmd1	0.012	0.11
26S proteasome non-ATPase regulatory subunit 11 OS=Rattus norvegicus OX=10116 GN=Psmd11 PE=1 SV=1	A0A0G2JWX1_RAT (+1)	Psmd11	0.00011	0.11
26S proteasome non-ATPase regulatory subunit 2 OS=Rattus norvegicus OX=10116 GN=Psmd2 PE=1 SV=1	PSMD2_RAT	Psmd2	0.0006	0.11
Proteasome (Prosome, macropain) 26S subunit, non-ATPase, 3 OS=Rattus norvegicus OX=10116 GN=Psmd3 PE=1 SV=1	Q5U2S7_RAT	Psmd3	0.001	0.11
Ras homolog family member T1 OS=Rattus norvegicus OX=10116 GN=Rhot1 PE=1 SV=1	A0A0G2K777_RAT	Rhot1	0.041	0.11
Signal recognition particle subunit SRP68 OS=Rattus norvegicus OX=10116 GN=Srp68 PE=1 SV=1	B2RYI2_RAT	Srp68	0.005	0.11
RCG34610, isoform CRA_c OS=Rattus norvegicus OX=10116 GN=Srsf1 PE=1 SV=1	D4A9L2_RAT	Srsf1	0.042	0.11
Stress-induced-phosphoprotein 1 OS=Rattus norvegicus OX=10116 GN=Stip1 PE=1 SV=1	STIP1_RAT	Stip1	< 0.0001	0.11
Tropomodulin-1 OS=Rattus norvegicus OX=10116 GN=Tmod1 PE=1 SV=1	Q6IMZ5_RAT	Tmod1	0.002	0.11
Ubiquitin carboxyl-terminal hydrolase OS=Rattus norvegicus OX=10116 GN=Usp5 PE=1 SV=1	D3ZVQ0_RAT	Usp5	< 0.0001	0.11
Apolipoprotein E OS=Rattus norvegicus OX=10116 GN=Apoe PE=1 SV=1	A0A0G2K151_RAT (+1)	Apoe	0.003	0.12
Ankyrin repeat and SOCS box protein 2 OS=Rattus norvegicus OX=10116 GN=Asb2 PE=2 SV=1	ASB2_RAT	Asb2	0.03	0.12
Carboxypeptidase B2 OS=Rattus norvegicus OX=10116 GN=Cpb2 PE=2 SV=1	CBPB2_RAT	Cpb2	0.025	0.12
Eukaryotic translation elongation factor 1 epsilon 1 OS=Rattus norvegicus OX=10116 GN=Eef1e1 PE=1 SV=1	B2RYN3_RAT	Eef1e1	0.011	0.12
Eukaryotic translation initiation factor 4 gamma, 1 OS=Rattus norvegicus OX=10116 GN=Eif4g1 PE=1 SV=1	D3ZU13_RAT	Eif4g1	< 0.0001	0.12
Glutathione synthetase OS=Rattus norvegicus OX=10116 GN=Gss PE=1 SV=1	GSHB_RAT	Gss	0.02	0.12
E3 ubiquitin-protein ligase HUWE1 OS=Rattus norvegicus OX=10116 GN=Huwe1 PE=1 SV=1	A0A0G2JVW5_RAT	Huwe1	0.0036	0.12
Isocitrate dehydrogenase [NADP] cytoplasmic OS=Rattus norvegicus OX=10116 GN=Idh1 PE=1 SV=1	IDHC_RAT	Idh1	0.007	0.12
Iron-sulfur cluster assembly enzyme OS=Rattus norvegicus OX=10116 GN=Iscu PE=1 SV=1	B2RZ79_RAT	Iscu	0.025	0.12
Inter-alpha-trypsin inhibitor heavy chain 2 OS=Rattus norvegicus OX=10116 GN=Itih2 PE=1 SV=3	D3ZFH5_RAT	Itih2	0.0058	0.12
Mitochondrial import inner membrane translocase subunit TIM17 OS=Rattus norvegicus OX=10116 GN=LOC100911130 PE=1 SV=1	D4ACA5_RAT	LOC100911130	0.032	0.12
Cluster of Metastasis-associated 1 family, member 2 OS=Rattus norvegicus OX=10116 GN=Mta2 PE=1 SV=1 (B2GV01_RAT)	B2GV01_RAT [4]	Mta2	0.014	0.12
Myosin heavy chain 14 OS=Rattus norvegicus OX=10116 GN=Myh14 PE=1 SV=1	F1LNF0_RAT	Myh14	< 0.0001	0.12
Cluster of N(alpha)-acetyltransferase 15, NatA auxiliary subunit OS=Rattus norvegicus OX=10116 GN=Naa15 PE=1 SV=2 (D3ZD89_RAT)	D3ZD89_RAT [2]	Naa15	0.003	0.12
Alpha-soluble NSF attachment protein OS=Rattus norvegicus OX=10116 GN=Napa PE=1 SV=2	SNAA_RAT	Napa	0.022	0.12
Nuclear cap-binding protein subunit 2 OS=Rattus norvegicus OX=10116 GN=Ncbp2 PE=1 SV=1	NCBP2_RAT	Ncbp2	0.041	0.12
Aminopeptidase OS=Rattus norvegicus OX=10116 GN=Npepps PE=1 SV=1	F1M9V7_RAT	Npepps	< 0.0001	0.12
Proteasome subunit alpha type-2 OS=Rattus norvegicus OX=10116 GN=Psma2 PE=1 SV=3	PSA2_RAT	Psma2	0.001	0.12
Ribonuclease inhibitor OS=Rattus norvegicus OX=10116 GN=Rnh1 PE=1 SV=1	A0A0G2K9E0_RAT	Rnh1	0.005	0.12
Ras suppressor protein 1 OS=Rattus norvegicus OX=10116 GN=Rsu1 PE=1 SV=3	D4A8F2_RAT	Rsu1	0.001	0.12
FUS interacting protein (Serine-arginine rich) 1 OS=Rattus norvegicus OX=10116 GN=Srsf10 PE=1 SV=1	Q4KM38_RAT	Srsf10	0.038	0.12
Syncoilin (Predicted) OS=Rattus norvegicus OX=10116 GN=Sync PE=1 SV=1	D3ZM91_RAT	Sync	0.0017	0.12
T-complex protein 1 subunit alpha OS=Rattus norvegicus OX=10116 GN=Tcp1 PE=1 SV=1	TCPA_RAT	Tcp1	0.00046	0.12
Uveal autoantigen with coiled-coil domains and ankyrin repeats OS=Rattus norvegicus OX=10116 GN=Uaca PE=1 SV=1	A0A0G2JT68_RAT	Uaca	0.001	0.12
Transitional endoplasmic reticulum ATPase OS=Rattus norvegicus OX=10116 GN=Vcp PE=1 SV=3	TERA_RAT	Vcp	0.005	0.12
Similar to Vacuolar protein sorting 26 homolog (VPS26 protein homolog), isoform CRA_a OS=Rattus norvegicus OX=10116 GN=Vps26b PE=1 SV=1	B1WBS4_RAT	Vps26b	0.019	0.12
Cluster of Septin 7 OS=Rattus norvegicus OX=10116 GN=Sept7 PE=1 SV=3 (D4A0F5_RAT)	D4A0F5_RAT [3]	44446	0.042	0.13
Aldehyde dehydrogenase family 3 member A2 OS=Rattus norvegicus OX=10116 GN=Aldh3a2 PE=1 SV=1	A0A0G2JY43_RAT	Aldh3a2	0.001	0.13
AP-2 complex subunit alpha OS=Rattus norvegicus OX=10116 GN=Ap2a1 PE=1 SV=1	D3ZUY8_RAT	Ap2a1	0.023	0.13
Armadillo repeat-containing protein 1 OS=Rattus norvegicus OX=10116 GN=Armc1 PE=1 SV=1	B0BN83_RAT	Armc1	0.00059	0.13
Cation-transporting ATPase OS=Rattus norvegicus OX=10116 GN=Atp13a1 PE=1 SV=1	G3V7I3_RAT	Atp13a1	0.019	0.13
ATP-dependent RNA helicase DDX1 OS=Rattus norvegicus OX=10116 GN=Ddx1 PE=1 SV=1	DDX1_RAT	Ddx1	0.001	0.13
Eukaryotic translation initiation factor 4E OS=Rattus norvegicus OX=10116 GN=Eif4e PE=1 SV=1	A0A1W2Q627_RAT (+1)	Eif4e	0.01	0.13
Cluster of FUS RNA-binding protein OS=Rattus norvegicus OX=10116 GN=Fus PE=1 SV=1 (Q5PQK2_RAT)	Q5PQK2_RAT [4]	Fus	0.011	0.13
Histidine triad nucleotide-binding protein 1 OS=Rattus norvegicus OX=10116 GN=Hint1 PE=1 SV=5	HINT1_RAT	Hint1	0.016	0.13
Heterogeneous nuclear ribonucleoprotein F OS=Rattus norvegicus OX=10116 GN=Hnrnpf PE=1 SV=3	HNRPF_RAT	Hnrnpf	0.037	0.13
Microtubule-associated protein RP/EB family member 3 OS=Rattus norvegicus OX=10116 GN=Mapre3 PE=1 SV=1	MARE3_RAT	Mapre3	0.024	0.13
Vesicle-fusing ATPase OS=Rattus norvegicus OX=10116 GN=Nsf PE=1 SV=1	A0A0G2K6U1_RAT (+2)	Nsf	0.001	0.13
Nuclear pore complex protein Nup93 OS=Rattus norvegicus OX=10116 GN=Nup93 PE=1 SV=1	NUP93_RAT	Nup93	0.0077	0.13
Osteoclast-stimulating factor 1 OS=Rattus norvegicus OX=10116 GN=Ostf1 PE=1 SV=1	OSTF1_RAT	Ostf1	0.022	0.13
Profilin OS=Rattus norvegicus OX=10116 GN=Pfn2 PE=3 SV=1	D3ZDU5_RAT (+1)	Pfn2	0.033	0.13
Antisecretory factor OS=Rattus norvegicus OX=10116 GN=Psmd4 PE=1 SV=1	O88321_RAT	Psmd4	< 0.0001	0.13
Proteasome (Prosome, macropain) 26S subunit, non-ATPase, 6 OS=Rattus norvegicus OX=10116 GN=Psmd6 PE=1 SV=1	Q6PCT9_RAT	Psmd6	0.001	0.13
60S ribosomal protein L10 OS=Rattus norvegicus OX=10116 GN=Rpl10 PE=1 SV=3	RL10_RAT	Rpl10	0.0018	0.13
Splicing factor 3b, subunit 2 OS=Rattus norvegicus OX=10116 GN=Sf3b2 PE=1 SV=3	D3ZMS1_RAT	Sf3b2	0.001	0.13
Mitochondrial import receptor subunit TOM70 OS=Rattus norvegicus OX=10116 GN=Tomm70 PE=1 SV=1	TOM70_RAT	Tomm70	< 0.0001	0.13
WD repeat-containing protein 1 OS=Rattus norvegicus OX=10116 GN=Wdr1 PE=1 SV=3	WDR1_RAT	Wdr1	< 0.0001	0.13
Alanine--tRNA ligase, cytoplasmic OS=Rattus norvegicus OX=10116 GN=Aars PE=1 SV=3	SYAC_RAT	Aars	0.00016	0.14
AP-3 complex subunit mu-1 OS=Rattus norvegicus OX=10116 GN=Ap3m1 PE=1 SV=1	AP3M1_RAT (+1)	Ap3m1	0.025	0.14
Calcium-binding and coiled-coil domain-containing protein 1 OS=Rattus norvegicus OX=10116 GN=Calcoco1 PE=1 SV=1	A0A0G2K0S1_RAT (+1)	Calcoco1	0.032	0.14
Calpastatin OS=Rattus norvegicus OX=10116 GN=Cast PE=1 SV=1	F1LPH1_RAT (+1)	Cast	< 0.0001	0.14
T-complex protein 1 subunit eta OS=Rattus norvegicus OX=10116 GN=Cct7 PE=1 SV=1	D4AC23_RAT	Cct7	< 0.0001	0.14
Collagen type IV alpha 2 chain OS=Rattus norvegicus OX=10116 GN=Col4a2 PE=1 SV=3	F1M6Q3_RAT	Col4a2	0.012	0.14
Carboxypeptidase Q OS=Rattus norvegicus OX=10116 GN=Cpq PE=1 SV=1	CBPQ_RAT	Cpq	0.034	0.14
F-box protein 40 OS=Rattus norvegicus OX=10116 GN=Fbxo40 PE=4 SV=2	F1LXQ1_RAT	Fbxo40	0.008	0.14
FMR1 autosomal homolog 2 OS=Rattus norvegicus OX=10116 GN=Fxr2 PE=1 SV=1	B1H2A6_RAT	Fxr2	0.0023	0.14
Cluster of Eukaryotic peptide chain release factor GTP-binding subunit ERF3B-like OS=Rattus norvegicus OX=10116 GN=Gspt1 PE=1 SV=1 (Q6AYD5_RAT)	Q6AYD5_RAT [2]	Gspt1	0.00097	0.14
Hypoxanthine-guanine phosphoribosyltransferase OS=Rattus norvegicus OX=10116 GN=Hprt1 PE=1 SV=1	HPRT_RAT	Hprt1	< 0.0001	0.14
Integrin subunit alpha 6 OS=Rattus norvegicus OX=10116 GN=Itga6 PE=1 SV=1	G3V667_RAT	Itga6	0.002	0.14
Importin subunit alpha OS=Rattus norvegicus OX=10116 GN=Kpna4 PE=1 SV=1	Q56R17_RAT	Kpna4	0.00085	0.14
Leucyl-cystinyl aminopeptidase OS=Rattus norvegicus OX=10116 GN=Lnpep PE=1 SV=1	LCAP_RAT	Lnpep	0.018	0.14
Myeloid leukemia factor 1 OS=Rattus norvegicus OX=10116 GN=Mlf1 PE=1 SV=1	D3ZCQ9_RAT	Mlf1	0.002	0.14
Alpha-N-acetylgalactosaminidase OS=Rattus norvegicus OX=10116 GN=Naga PE=2 SV=1	NAGAB_RAT	Naga	0.006	0.14
E3 ubiquitin-protein ligase OS=Rattus norvegicus OX=10116 GN=Nedd4 PE=1 SV=1	A0A0G2K0B4_RAT (+1)	Nedd4	0.001	0.14
Platelet-activating factor acetylhydrolase IB subunit alpha OS=Rattus norvegicus OX=10116 GN=Pafah1b1 PE=1 SV=2	LIS1_RAT	Pafah1b1	< 0.0001	0.14
Platelet-activating factor acetylhydrolase IB subunit beta OS=Rattus norvegicus OX=10116 GN=Pafah1b2 PE=1 SV=1	PA1B2_RAT	Pafah1b2	0.025	0.14
Programmed cell death 6-interacting protein OS=Rattus norvegicus OX=10116 GN=Pdcd6ip PE=1 SV=1	A0A140TAA4_RAT	Pdcd6ip	< 0.0001	0.14
Amidophosphoribosyltransferase OS=Rattus norvegicus OX=10116 GN=Ppat PE=1 SV=1	PUR1_RAT	Ppat	0.014	0.14
Proteasome 26S subunit, ATPase 6 OS=Rattus norvegicus OX=10116 GN=Psmc6 PE=1 SV=1	G3V6W6_RAT	Psmc6	0.00014	0.14
Proteasome (Prosome, macropain) 26S subunit, non-ATPase, 7 (Predicted) OS=Rattus norvegicus OX=10116 GN=Psmd7 PE=1 SV=1	D4AEH3_RAT	Psmd7	0.011	0.14
RAB5B, member RAS oncogene family OS=Rattus norvegicus OX=10116 GN=Rab5b PE=1 SV=1	A1L1J8_RAT	Rab5b	0.001	0.14
GTP-binding protein Rheb OS=Rattus norvegicus OX=10116 GN=Rheb PE=1 SV=1	RHEB_RAT	Rheb	0.013	0.14
60S ribosomal protein L11 OS=Rattus norvegicus OX=10116 GN=Rpl11 PE=1 SV=2	RL11_RAT	Rpl11	0.00086	0.14
Cluster of 40S ribosomal protein S9 OS=Rattus norvegicus OX=10116 GN=Rps9 PE=1 SV=4 (RS9_RAT)	RS9_RAT [2]	Rps9	< 0.0001	0.14
RCG40648, isoform CRA_b OS=Rattus norvegicus OX=10116 GN=Sec23ip PE=1 SV=1	G3V8Q8_RAT	Sec23ip	0.003	0.14
Cluster of RCG61762, isoform CRA_d OS=Rattus norvegicus OX=10116 GN=Srsf7 PE=1 SV=1 (D4A720_RAT)	D4A720_RAT [3]	Srsf7	0.003	0.14
Transmembrane emp24 protein transport domain containing 4 (Predicted), isoform CRA_b OS=Rattus norvegicus OX=10116 GN=Tmed4 PE=1 SV=3	G3V6N2_RAT	Tmed4	0.016	0.14
Tripartite motif-containing protein 72 OS=Rattus norvegicus OX=10116 GN=Trim72 PE=1 SV=1	TRI72_RAT	Trim72	< 0.0001	0.14
RCG60540, isoform CRA_a OS=Rattus norvegicus OX=10116 GN=U2af1 PE=1 SV=1	Q3KR55_RAT	U2af1	0.036	0.14
ATP-binding cassette sub-family F member 1 OS=Rattus norvegicus OX=10116 GN=Abcf1 PE=1 SV=1	ABCF1_RAT	Abcf1	< 0.0001	0.15
Actin-related protein 2/3 complex subunit 1A OS=Rattus norvegicus OX=10116 GN=Arpc1a PE=2 SV=1	ARC1A_RAT (+1)	Arpc1a	< 0.0001	0.15
ATPase H+-transporting V1 subunit A OS=Rattus norvegicus OX=10116 GN=Atp6v1a PE=1 SV=1	D4A133_RAT	Atp6v1a	0.001	0.15
Large proline-rich protein BAG6 OS=Rattus norvegicus OX=10116 GN=Bag6 PE=1 SV=2	BAG6_RAT	Bag6	0.049	0.15
Chaperonin subunit 8 (Theta) (Predicted), isoform CRA_a OS=Rattus norvegicus OX=10116 GN=Cct8 PE=1 SV=1	D4ACB8_RAT	Cct8	< 0.0001	0.15
Phosphatidate cytidylyltransferase 2 OS=Rattus norvegicus OX=10116 GN=Cds2 PE=1 SV=1	CDS2_RAT (+1)	Cds2	0.005	0.15
Cullin-3 OS=Rattus norvegicus OX=10116 GN=Cul3 PE=1 SV=1	A0A0G2JSP3_RAT (+1)	Cul3	< 0.0001	0.15
Homeobox protein cut-like 1 OS=Rattus norvegicus OX=10116 GN=Cux1 PE=1 SV=2	CUX1_RAT	Cux1	0.021	0.15
Elongation factor 2 OS=Rattus norvegicus OX=10116 GN=Eef2 PE=1 SV=4	EF2_RAT	Eef2	0.0002	0.15
Elongation factor-like GTPase 1 OS=Rattus norvegicus OX=10116 GN=Efl1 PE=1 SV=2	D3ZXJ5_RAT	Efl1	0.023	0.15
Heterogeneous nuclear ribonucleoprotein U-like 1 OS=Rattus norvegicus OX=10116 GN=Hnrnpul1 PE=1 SV=1	D4A962_RAT	Hnrnpul1	0.006	0.15
Cytosol aminopeptidase OS=Rattus norvegicus OX=10116 GN=Lap3 PE=1 SV=1	AMPL_RAT	Lap3	0.00034	0.15
Peptide-methionine (R)-S-oxide reductase OS=Rattus norvegicus OX=10116 GN=Msrb3 PE=1 SV=3	D4A650_RAT	Msrb3	0.027	0.15
Myosin light polypeptide 6 OS=Rattus norvegicus OX=10116 GN=Myl6 PE=1 SV=1	A0A0G2K6J5_RAT (+2)	Myl6	0.007	0.15
Phosphoglucomutase 1 OS=Rattus norvegicus OX=10116 GN=Pgm1 PE=1 SV=2	Q499Q4_RAT	Pgm1	< 0.0001	0.15
RCSD domain containing 1 (Predicted), isoform CRA_a OS=Rattus norvegicus OX=10116 GN=Rcsd1 PE=1 SV=1	A0A0G2K7I4_RAT	Rcsd1	0.001	0.15
40S ribosomal protein S11 OS=Rattus norvegicus OX=10116 GN=Rps11 PE=1 SV=3	RS11_RAT	Rps11	0.00017	0.15
Cluster of 40S ribosomal protein S16 OS=Rattus norvegicus OX=10116 GN=Rps16 PE=1 SV=2 (RS16_RAT)	RS16_RAT [4]	Rps16	0.007	0.15
Cluster of 40S ribosomal protein S23 OS=Rattus norvegicus OX=10116 GN=Rps23 PE=1 SV=3 (RS23_RAT)	RS23_RAT [2]	Rps23	0.017	0.15
40S ribosomal protein S28 OS=Rattus norvegicus OX=10116 GN=Rps28 PE=1 SV=1	RS28_RAT	Rps28	< 0.0001	0.15
Cluster of 40S ribosomal protein S4 OS=Rattus norvegicus OX=10116 GN=Rps4x PE=3 SV=1 (A0A0H2UHX3_RAT)	A0A0H2UHX3_RAT [4]	Rps4x	0.002	0.15
SUMO-activating enzyme subunit 1 OS=Rattus norvegicus OX=10116 GN=Sae1 PE=2 SV=1	SAE1_RAT	Sae1	0.002	0.15
Transforming growth factor, beta-induced OS=Rattus norvegicus OX=10116 GN=Tgfbi PE=1 SV=2	D4A8G5_RAT	Tgfbi	0.00038	0.15
Tight junction protein ZO-1 OS=Rattus norvegicus OX=10116 GN=Tjp1 PE=1 SV=1	ZO1_RAT	Tjp1	< 0.0001	0.15
Cluster of Ubiquitin-specific peptidase 9, X-linked OS=Rattus norvegicus OX=10116 GN=Usp9x PE=1 SV=1 (A0A0G2K2C7_RAT)	A0A0G2K2C7_RAT [3]	Usp9x	0.001	0.15
X-prolyl aminopeptidase (Aminopeptidase P) 1, soluble, isoform CRA_a OS=Rattus norvegicus OX=10116 GN=Xpnpep1 PE=1 SV=1	A0A0G2JV31_RAT	Xpnpep1	0.00025	0.15
Acyl-CoA thioesterase 9 OS=Rattus norvegicus OX=10116 GN=Acot9 PE=1 SV=1	Q5U2X8_RAT	Acot9	0.00044	0.16
Adaptor-related protein complex 3 subunit delta 1 OS=Rattus norvegicus OX=10116 GN=Ap3d1 PE=1 SV=1	B5DFK6_RAT	Ap3d1	0.023	0.16
Basic leucine zipper and W2 domain-containing protein 1 OS=Rattus norvegicus OX=10116 GN=Bzw1 PE=1 SV=1	BZW1_RAT	Bzw1	0.00056	0.16
Carbamoyl-phosphate synthetase 2, aspartate transcarbamylase, and dihydroorotase OS=Rattus norvegicus OX=10116 GN=Cad PE=1 SV=2	D4A8A0_RAT	Cad	0.003	0.16
Cluster of Chaperonin containing Tcp1, subunit 6A (Zeta 1) OS=Rattus norvegicus OX=10116 GN=Cct6a PE=1 SV=1 (Q3MHS9_RAT)	Q3MHS9_RAT [2]	Cct6a	< 0.0001	0.16
Cytoskeleton-associated protein 5 OS=Rattus norvegicus OX=10116 GN=Ckap5 PE=1 SV=3	F1M949_RAT	Ckap5	< 0.0001	0.16
Cathepsin B OS=Rattus norvegicus OX=10116 GN=Ctsb PE=1 SV=1	Q6IN22_RAT	Ctsb	0.007	0.16
Eukaryotic translation initiation factor 4H OS=Rattus norvegicus OX=10116 GN=Eif4h PE=1 SV=1	IF4H_RAT	Eif4h	< 0.0001	0.16
Formin-binding protein 1 OS=Rattus norvegicus OX=10116 GN=Fnbp1 PE=1 SV=3	F1LZF2_RAT (+2)	Fnbp1	0.019	0.16
Golgi-associated, gamma adaptin ear-containing, ARF-binding protein 1 OS=Rattus norvegicus OX=10116 GN=Gga1 PE=1 SV=1	Q5FVF3_RAT	Gga1	0.011	0.16
Cat eye syndrome chromosome region, candidate 5 homolog (Human) (Predicted) OS=Rattus norvegicus OX=10116 GN=Hdhd5 PE=1 SV=1	D3ZQB6_RAT	Hdhd5	0.013	0.16
Kinesin light chain 4 OS=Rattus norvegicus OX=10116 GN=Klc4 PE=1 SV=1	KLC4_RAT	Klc4	< 0.0001	0.16
60S ribosomal protein L22 OS=Rattus norvegicus OX=10116 GN=LOC100360057 PE=1 SV=1	Q6PDV8_RAT	LOC100360057	0.002	0.16
Negative regulator of ubiquitin-like proteins 1 OS=Rattus norvegicus OX=10116 GN=Nub1 PE=1 SV=1	F7ES73_RAT	Nub1	0.00075	0.16
28 kDa heat- and acid-stable phosphoprotein OS=Rattus norvegicus OX=10116 GN=Pdap1 PE=1 SV=1	HAP28_RAT	Pdap1	0.001	0.16
Pre-mRNA-processing factor 6 OS=Rattus norvegicus OX=10116 GN=Prpf6 PE=1 SV=1	PRP6_RAT	Prpf6	0.001	0.16
Protein PRRC2A OS=Rattus norvegicus OX=10116 GN=Prrc2a PE=1 SV=1	A0A0U1RRZ5_RAT (+1)	Prrc2a	0.004	0.16
60S ribosomal protein L23 OS=Rattus norvegicus OX=10116 GN=Rpl23 PE=2 SV=1	RL23_RAT	Rpl23	0.001	0.16
Ribonucleoside-diphosphate reductase OS=Rattus norvegicus OX=10116 GN=Rrm1 PE=1 SV=1	Q5U2Q5_RAT	Rrm1	0.012	0.16
RUN and FYVE domain-containing 1 OS=Rattus norvegicus OX=10116 GN=Rufy1 PE=1 SV=1	F1LR42_RAT	Rufy1	0.001	0.16
Sec1 family domain-containing protein 1 OS=Rattus norvegicus OX=10116 GN=Scfd1 PE=1 SV=1	SCFD1_RAT	Scfd1	0.00042	0.16
Protein transport protein sec16 OS=Rattus norvegicus OX=10116 GN=Sec16a PE=1 SV=1	D3ZN76_RAT	Sec16a	0.02	0.16
Sodium/calcium exchanger 1 OS=Rattus norvegicus OX=10116 GN=Slc8a1 PE=1 SV=3	NAC1_RAT	Slc8a1	< 0.0001	0.16
E3 UFM1-protein ligase 1 OS=Rattus norvegicus OX=10116 GN=Ufl1 PE=1 SV=1	UFL1_RAT	Ufl1	0.00046	0.16
Adiponectin, C1Q and collagen domain-containing OS=Rattus norvegicus OX=10116 GN=Adipoq PE=1 SV=1	A0A0G2K845_RAT (+1)	Adipoq	0.00061	0.17
Cluster of V-type proton ATPase subunit B, brain isoform OS=Rattus norvegicus OX=10116 GN=Atp6v1b2 PE=1 SV=1 (VATB2_RAT)	VATB2_RAT [2]	Atp6v1b2	0.00031	0.17
Charged multivesicular body protein 3 OS=Rattus norvegicus OX=10116 GN=Chmp3 PE=1 SV=3	CHMP3_RAT	Chmp3	0.046	0.17
Anamorsin OS=Rattus norvegicus OX=10116 GN=Ciapin1 PE=1 SV=1	CPIN1_RAT	Ciapin1	0.048	0.17
Collagen beta(1-O)galactosyltransferase 1 OS=Rattus norvegicus OX=10116 GN=Colgalt1 PE=1 SV=1	B1H282_RAT	Colgalt1	0.001	0.17
Atypical kinase COQ8B, mitochondrial OS=Rattus norvegicus OX=10116 GN=Coq8b PE=1 SV=1	COQ8B_RAT	Coq8b	0.017	0.17
Dynactin subunit 2 OS=Rattus norvegicus OX=10116 GN=Dctn2 PE=1 SV=1	A0A0G2JUC7_RAT	Dctn2	< 0.0001	0.17
Protein DEK OS=Rattus norvegicus OX=10116 GN=Dek PE=1 SV=1	DEK_RAT	Dek	0.00092	0.17
Elongation factor 1-delta OS=Rattus norvegicus OX=10116 GN=Eef1d PE=1 SV=2	EF1D_RAT	Eef1d	< 0.0001	0.17
Eukaryotic translation initiation factor 3 subunit C OS=Rattus norvegicus OX=10116 GN=Eif3c PE=1 SV=1	EIF3C_RAT	Eif3c	< 0.0001	0.17
Eukaryotic translation initiation factor 4, gamma 2 OS=Rattus norvegicus OX=10116 GN=Eif4g2 PE=1 SV=2	F1LN59_RAT	Eif4g2	< 0.0001	0.17
Prothrombin OS=Rattus norvegicus OX=10116 GN=F2 PE=1 SV=1	G3V843_RAT (+1)	F2	0.001	0.17
Fatty acid synthase OS=Rattus norvegicus OX=10116 GN=Fasn PE=1 SV=3	FAS_RAT	Fasn	0.029	0.17
Golgi SNAP receptor complex member 1 OS=Rattus norvegicus OX=10116 GN=Gosr1 PE=1 SV=1	GOSR1_RAT	Gosr1	0.009	0.17
Growth factor receptor-bound protein 14 OS=Rattus norvegicus OX=10116 GN=Grb14 PE=1 SV=1	GRB14_RAT	Grb14	0.001	0.17
Cluster of Hexokinase-2 OS=Rattus norvegicus OX=10116 GN=Hk2 PE=1 SV=1 (HXK2_RAT)	HXK2_RAT [3]	Hk2	< 0.0001	0.17
Cluster of Heterogeneous nuclear ribonucleoprotein A1 OS=Rattus norvegicus OX=10116 GN=Hnrnpa1 PE=1 SV=3 (ROA1_RAT)	ROA1_RAT [3]	Hnrnpa1	0.001	0.17
Importin subunit alpha OS=Rattus norvegicus OX=10116 GN=Kpna3 PE=1 SV=1	Q56R18_RAT	Kpna3	0.00069	0.17
Cluster of LIM domain-binding 3 OS=Rattus norvegicus OX=10116 GN=Ldb3 PE=1 SV=1 (A0A096MJ01_RAT)	A0A096MJ01_RAT [2]	Ldb3	0.00062	0.17
Similar to 60S acidic ribosomal protein P2 OS=Rattus norvegicus OX=10116 GN=LOC498555 PE=3 SV=1	D4A4D5_RAT (+1)	LOC498555	0.001	0.17
Alpha-mannosidase OS=Rattus norvegicus OX=10116 GN=Man2b1 PE=1 SV=1	Q6P762_RAT	Man2b1	< 0.0001	0.17
Palmdelphin OS=Rattus norvegicus OX=10116 GN=Palmd PE=1 SV=1	PALMD_RAT	Palmd	0.001	0.17
RNA-binding motif protein 25-like 1 OS=Rattus norvegicus OX=10116 GN=Rbm25l1 PE=1 SV=3	D3Z8R4_RAT	Rbm25l1	0.035	0.17
Cluster of 60S acidic ribosomal protein P0 OS=Rattus norvegicus OX=10116 GN=Rplp0 PE=1 SV=2 (RLA0_RAT)	RLA0_RAT [2]	Rplp0	0.001	0.17
40S ribosomal protein S13 OS=Rattus norvegicus OX=10116 GN=Rps13 PE=1 SV=2	RS13_RAT	Rps13	0.001	0.17
Cluster of 40S ribosomal protein S7 OS=Rattus norvegicus OX=10116 GN=Rps7 PE=1 SV=1 (RS7_RAT)	RS7_RAT [2]	Rps7	0.00022	0.17
SEC24 homolog D, COPII coat complex component OS=Rattus norvegicus OX=10116 GN=Sec24d PE=1 SV=3	G3V9S9_RAT	Sec24d	0.031	0.17
Protein SGT1 homolog OS=Rattus norvegicus OX=10116 GN=Sugt1 PE=2 SV=1	SGT1_RAT	Sugt1	0.001	0.17
Cluster of Transforming, acidic coiled-coil-containing protein 2 OS=Rattus norvegicus OX=10116 GN=Tacc2 PE=1 SV=1 (A0A0G2K598_RAT)	A0A0G2K598_RAT [2]	Tacc2	0.009	0.17
Ubiquitin-fold modifier 1 OS=Rattus norvegicus OX=10116 GN=Ufm1 PE=3 SV=1	UFM1_RAT	Ufm1	0.035	0.17
UDP-glucose:glycoprotein glucosyltransferase 1 OS=Rattus norvegicus OX=10116 GN=Uggt1 PE=1 SV=2	UGGG1_RAT	Uggt1	< 0.0001	0.17
AP2-associated protein kinase 1 OS=Rattus norvegicus OX=10116 GN=Aak1 PE=1 SV=1	AAK1_RAT (+1)	Aak1	0.00081	0.18
ARP10 actin-related protein 10 homolog (S. cerevisiae) OS=Rattus norvegicus OX=10116 GN=Actr10 PE=1 SV=1	Q5M9F7_RAT	Actr10	0.00062	0.18
ADP-ribosylation factor GTPase-activating protein 2 OS=Rattus norvegicus OX=10116 GN=Arfgap2 PE=1 SV=1	ARFG2_RAT	Arfgap2	0.00031	0.18
ADP-ribosylation factor-like protein 3 OS=Rattus norvegicus OX=10116 GN=Arl3 PE=1 SV=2	ARL3_RAT (+1)	Arl3	0.028	0.18
T-complex protein 1 subunit gamma OS=Rattus norvegicus OX=10116 GN=Cct3 PE=1 SV=1	TCPG_RAT	Cct3	< 0.0001	0.18
Dishevelled associated activator of morphogenesis 1 (Predicted) OS=Rattus norvegicus OX=10116 GN=Daam1 PE=1 SV=1	D4ABM3_RAT	Daam1	0.027	0.18
Cluster of Dynamin-2 OS=Rattus norvegicus OX=10116 GN=Dnm2 PE=1 SV=2 (A0A0A0MY49_RAT)	A0A0A0MY49_RAT [4]	Dnm2	0.001	0.18
Endoplasmic reticulum aminopeptidase 1 OS=Rattus norvegicus OX=10116 GN=Erap1 PE=2 SV=2	ERAP1_RAT (+1)	Erap1	0.00017	0.18
Flotillin-1 OS=Rattus norvegicus OX=10116 GN=Flot1 PE=2 SV=2	FLOT1_RAT	Flot1	0.00042	0.18
Focadhesin OS=Rattus norvegicus OX=10116 GN=Focad PE=1 SV=2	F1LU27_RAT	Focad	0.001	0.18
Inositol polyphosphate-5-phosphatase A OS=Rattus norvegicus OX=10116 GN=Inpp5a PE=1 SV=1	D3ZZX1_RAT	Inpp5a	0.00032	0.18
Integrin beta OS=Rattus norvegicus OX=10116 GN=Itgb1 PE=1 SV=1	A0A0G2JSK5_RAT	Itgb1	< 0.0001	0.18
LLGL scribble cell polarity complex component 2 OS=Rattus norvegicus OX=10116 GN=Llgl2 PE=1 SV=1	A0A0G2JU05_RAT (+1)	Llgl2	0.0019	0.18
Mitochondrial antiviral-signaling protein OS=Rattus norvegicus OX=10116 GN=Mavs PE=1 SV=1	MAVS_RAT	Mavs	0.003	0.18
MICAL-like protein 1 OS=Rattus norvegicus OX=10116 GN=Micall1 PE=1 SV=1	MILK1_RAT	Micall1	< 0.0001	0.18
MOB-like protein phocein OS=Rattus norvegicus OX=10116 GN=Mob4 PE=1 SV=1	PHOCN_RAT	Mob4	0.009	0.18
ADP-sugar pyrophosphatase OS=Rattus norvegicus OX=10116 GN=Nudt5 PE=1 SV=1	A0A140TAD1_RAT (+1)	Nudt5	0.032	0.18
Peptidyl-prolyl cis-trans isomerase D OS=Rattus norvegicus OX=10116 GN=Ppid PE=1 SV=3	PPID_RAT	Ppid	0.00029	0.18
Proteasome (Prosome, macropain) 26S subunit, non-ATPase, 5 (Predicted), isoform CRA_a OS=Rattus norvegicus OX=10116 GN=Psmd5 PE=1 SV=1	G3V8G2_RAT	Psmd5	< 0.0001	0.18
Proteasome 26S subunit, non-ATPase 8 OS=Rattus norvegicus OX=10116 GN=Psmd8 PE=1 SV=1	F1LMQ3_RAT	Psmd8	0.001	0.18
G protein-coupled receptor 21 (Predicted), isoform CRA_a OS=Rattus norvegicus OX=10116 GN=Rabgap1 PE=1 SV=1	D3ZX42_RAT	Rabgap1	0.005	0.18
60S ribosomal protein L18 OS=Rattus norvegicus OX=10116 GN=Rpl18 PE=1 SV=1	A0A0H2UHS7_RAT	Rpl18	0.00053	0.18
Seryl-aminoacyl-tRNA synthetase 1, isoform CRA_a OS=Rattus norvegicus OX=10116 GN=Sars PE=1 SV=1	A0A0G2JZG7_RAT	Sars	0.032	0.18
SEC24 homolog C, COPII coat complex component OS=Rattus norvegicus OX=10116 GN=Sec24c PE=1 SV=1	A0A0G2JZF0_RAT (+1)	Sec24c	0.00031	0.18
Serpin family F member 2 OS=Rattus norvegicus OX=10116 GN=Serpinf2 PE=1 SV=1	F7FHF3_RAT	Serpinf2	0.00021	0.18
Small nuclear ribonucleoprotein U5 subunit 40 OS=Rattus norvegicus OX=10116 GN=Snrnp40 PE=1 SV=3	D4A944_RAT	Snrnp40	0.019	0.18
Translocon-associated protein subunit gamma OS=Rattus norvegicus OX=10116 GN=Ssr3 PE=1 SV=2	SSRG_RAT	Ssr3	0.005	0.18
RCG61894, isoform CRA_a OS=Rattus norvegicus OX=10116 GN=Strn PE=1 SV=1	G3V6L8_RAT (+1)	Strn	0.041	0.18
Tripeptidyl-peptidase 2 OS=Rattus norvegicus OX=10116 GN=Tpp2 PE=2 SV=3	TPP2_RAT	Tpp2	< 0.0001	0.18
Ubiquitin-like modifier-activating enzyme 5 OS=Rattus norvegicus OX=10116 GN=Uba5 PE=1 SV=1	UBA5_RAT	Uba5	0.00052	0.18
Ubiquitin-fold modifier-conjugating enzyme 1 OS=Rattus norvegicus OX=10116 GN=Ufc1 PE=2 SV=1	UFC1_RAT	Ufc1	0.00066	0.18
Vinculin OS=Rattus norvegicus OX=10116 GN=Vcl PE=1 SV=1	A0A0G2K8V2_RAT (+2)	Vcl	< 0.0001	0.18
AP-2 complex subunit sigma OS=Rattus norvegicus OX=10116 GN=Ap2s1 PE=1 SV=1	AP2S1_RAT	Ap2s1	0.005	0.19
ArfGAP with SH3 domain, ankyrin repeat and PH domain 2 OS=Rattus norvegicus OX=10116 GN=Asap2 PE=1 SV=1	A0A0G2K808_RAT	Asap2	0.015	0.19
Calpain-2 catalytic subunit OS=Rattus norvegicus OX=10116 GN=Capn2 PE=1 SV=3	CAN2_RAT	Capn2	< 0.0001	0.19
CEP170_C domain-containing protein OS=Rattus norvegicus OX=10116 GN=Cep170 PE=1 SV=1	A0A0G2K315_RAT (+1)	Cep170	0.006	0.19
Chondroitin sulfate proteoglycan 4 OS=Rattus norvegicus OX=10116 GN=Cspg4 PE=1 SV=2	CSPG4_RAT (+1)	Cspg4	< 0.0001	0.19
Eukaryotic translation initiation factor 2 subunit beta OS=Rattus norvegicus OX=10116 GN=Eif2s2 PE=1 SV=1	Q6P685_RAT	Eif2s2	< 0.0001	0.19
Eukaryotic translation initiation factor 3 subunit F OS=Rattus norvegicus OX=10116 GN=Eif3f PE=1 SV=3	D4AC36_RAT	Eif3f	0.0005	0.19
Eukaryotic translation initiation factor 3 subunit J OS=Rattus norvegicus OX=10116 GN=Eif3j PE=1 SV=1	EIF3J_RAT	Eif3j	< 0.0001	0.19
Eukaryotic translation initiation factor 4B OS=Rattus norvegicus OX=10116 GN=Eif4b PE=1 SV=1	Q5RKG9_RAT	Eif4b	< 0.0001	0.19
Ectonucleotide pyrophosphatase/phosphodiesterase family member 1 OS=Rattus norvegicus OX=10116 GN=Enpp1 PE=1 SV=2	ENPP1_RAT	Enpp1	0.034	0.19
Guanylate-binding protein 1 OS=Rattus norvegicus OX=10116 GN=Gbp2 PE=1 SV=2	GBP2_RAT (+1)	Gbp2	0.002	0.19
Cluster of Guanine nucleotide-binding protein G(i) subunit alpha-2 OS=Rattus norvegicus OX=10116 GN=Gnai2 PE=1 SV=3 (GNAI2_RAT)	GNAI2_RAT [5]	Gnai2	0.003	0.19
Glucose-6-phosphate isomerase OS=Rattus norvegicus OX=10116 GN=Gpi PE=1 SV=1	G6PI_RAT	Gpi	< 0.0001	0.19
Glutathione S-transferase A6 OS=Rattus norvegicus OX=10116 GN=Gsta6 PE=1 SV=1	GSTA6_RAT	Gsta6	0.042	0.19
Huntingtin-interacting protein 1-related OS=Rattus norvegicus OX=10116 GN=Hip1r PE=1 SV=1	F1LML7_RAT	Hip1r	< 0.0001	0.19
Peroxisomal multifunctional enzyme type 2 OS=Rattus norvegicus OX=10116 GN=Hsd17b4 PE=1 SV=3	DHB4_RAT	Hsd17b4	< 0.0001	0.19
Importin 4 OS=Rattus norvegicus OX=10116 GN=Ipo4 PE=1 SV=2	D4A2D7_RAT	Ipo4	0.006	0.19
Inositol 1,4,5-trisphosphate receptor type 3 OS=Rattus norvegicus OX=10116 GN=Itpr3 PE=1 SV=1	ITPR3_RAT	Itpr3	0.004	0.19
Laminin subunit alpha 4 OS=Rattus norvegicus OX=10116 GN=Lama4 PE=1 SV=3	F1LTF8_RAT	Lama4	< 0.0001	0.19
Myopalladin OS=Rattus norvegicus OX=10116 GN=Mypn PE=1 SV=1	A0A0G2K046_RAT (+1)	Mypn	< 0.0001	0.19
Poly(A)-binding protein-interacting protein 1 OS=Rattus norvegicus OX=10116 GN=Paip1 PE=1 SV=1	A0A0G2JVP5_RAT	Paip1	0.002	0.19
Proliferating cell nuclear antigen OS=Rattus norvegicus OX=10116 GN=Pcna PE=1 SV=1	PCNA_RAT	Pcna	0.001	0.19
Peptidyl-prolyl cis-trans isomerase A OS=Rattus norvegicus OX=10116 GN=Ppia PE=1 SV=2	PPIA_RAT	Ppia	< 0.0001	0.19
Similar to RIKEN cDNA 2310022B05 OS=Rattus norvegicus OX=10116 GN=RGD1559896 PE=1 SV=1	D3ZY47_RAT	RGD1559896	0.02	0.19
Cluster of Similar to 60S ribosomal protein L27a OS=Rattus norvegicus OX=10116 GN=RGD1562402 PE=3 SV=1 (A0A0G2K7W6_RAT)	A0A0G2K7W6_RAT [4]	RGD1562402	0.006	0.19
60S ribosomal protein L8 OS=Rattus norvegicus OX=10116 GN=Rpl8 PE=2 SV=2	RL8_RAT	Rpl8	< 0.0001	0.19
tRNA-splicing ligase RtcB homolog OS=Rattus norvegicus OX=10116 GN=Rtcb PE=2 SV=1	RTCB_RAT	Rtcb	< 0.0001	0.19
Splicing factor 3A subunit 2 OS=Rattus norvegicus OX=10116 GN=Sf3a2 PE=2 SV=1	SF3A2_RAT	Sf3a2	< 0.0001	0.19
RGD1563250 (Predicted), isoform CRA_a OS=Rattus norvegicus OX=10116 GN=Tmem205 PE=1 SV=1	D3ZJZ0_RAT	Tmem205	0.025	0.19
Tetratricopeptide repeat domain 1 OS=Rattus norvegicus OX=10116 GN=Ttc1 PE=1 SV=1	Q66H09_RAT	Ttc1	0.00074	0.19
Brefeldin A-inhibited guanine nucleotide-exchange protein 1 OS=Rattus norvegicus OX=10116 GN=Arfgef1 PE=1 SV=1	BIG1_RAT	Arfgef1	0.016	0.2
cAMP-regulated phosphoprotein 19 OS=Rattus norvegicus OX=10116 GN=Arpp19 PE=1 SV=3	ARP19_RAT	Arpp19	0.015	0.2
Sodium/potassium-transporting ATPase subunit beta-3 OS=Rattus norvegicus OX=10116 GN=Atp1b3 PE=2 SV=1	AT1B3_RAT	Atp1b3	0.00029	0.2
V-type proton ATPase subunit F OS=Rattus norvegicus OX=10116 GN=Atp6v1f PE=1 SV=1	VATF_RAT	Atp6v1f	0.01	0.2
BAG family molecular chaperone regulator 5 OS=Rattus norvegicus OX=10116 GN=Bag5 PE=1 SV=1	BAG5_RAT	Bag5	0.0002	0.2
F-actin-capping protein subunit alpha-1 OS=Rattus norvegicus OX=10116 GN=Capza1 PE=1 SV=1	CAZA1_RAT	Capza1	0.015	0.2
Charged multivesicular body protein 2A OS=Rattus norvegicus OX=10116 GN=Chmp2a PE=1 SV=1	B2RZB5_RAT	Chmp2a	0.00029	0.2
DnaJ homolog subfamily C member 3 OS=Rattus norvegicus OX=10116 GN=Dnajc3 PE=1 SV=3	DNJC3_RAT	Dnajc3	< 0.0001	0.2
Desmoglein 2 OS=Rattus norvegicus OX=10116 GN=Dsg2 PE=1 SV=2	F1LYX9_RAT	Dsg2	< 0.0001	0.2
Eukaryotic translation initiation factor 5 OS=Rattus norvegicus OX=10116 GN=Eif5 PE=1 SV=1	IF5_RAT	Eif5	< 0.0001	0.2
BWK4 OS=Rattus norvegicus OX=10116 GN=Erp44 PE=1 SV=1	Q5VLR5_RAT	Erp44	0.001	0.2
Golgi apparatus protein 1 OS=Rattus norvegicus OX=10116 GN=Glg1 PE=1 SV=1	G3V8G5_RAT (+1)	Glg1	< 0.0001	0.2
Guanine nucleotide-binding protein subunit gamma OS=Rattus norvegicus OX=10116 GN=Gng12 PE=1 SV=1	G3V6P8_RAT	Gng12	0.007	0.2
Ubiquitin carboxyl-terminal hydrolase MINDY-1 OS=Rattus norvegicus OX=10116 GN=Mindy1 PE=2 SV=1	MINY1_RAT	Mindy1	0.018	0.2
Oxysterol-binding protein OS=Rattus norvegicus OX=10116 GN=Osbpl8 PE=1 SV=1	A0A0G2JXN8_RAT	Osbpl8	0.003	0.2
Poly(rC)-binding protein 4 OS=Rattus norvegicus OX=10116 GN=Pcbp4 PE=4 SV=1	D3ZCS3_RAT	Pcbp4	0.008	0.2
Proteasome (Prosome, macropain) 26S subunit, non-ATPase, 14 OS=Rattus norvegicus OX=10116 GN=Psmd14 PE=1 SV=1	Q4V8E2_RAT	Psmd14	0.00047	0.2
Ras-related protein Ral-A OS=Rattus norvegicus OX=10116 GN=Rala PE=1 SV=1	RALA_RAT	Rala	0.0001	0.2
Phosphatidylinositide phosphatase SAC1 OS=Rattus norvegicus OX=10116 GN=Sacm1l PE=1 SV=1	SAC1_RAT	Sacm1l	0.00028	0.2
Ribosome maturation protein SBDS OS=Rattus norvegicus OX=10116 GN=Sbds PE=2 SV=1	SBDS_RAT	Sbds	0.001	0.2
RCG27500, isoform CRA_c OS=Rattus norvegicus OX=10116 GN=Snrpb2 PE=1 SV=1	B5DEQ4_RAT	Snrpb2	0.047	0.2
SPATS2-like protein OS=Rattus norvegicus OX=10116 GN=Spats2l PE=4 SV=1	A0A0G2JVT4_RAT	Spats2l	0.039	0.2
SUMO-activating enzyme subunit 2 OS=Rattus norvegicus OX=10116 GN=Uba2 PE=1 SV=3	F1LS72_RAT	Uba2	< 0.0001	0.2
von Willebrand factor A domain-containing protein 1 OS=Rattus norvegicus OX=10116 GN=Vwa1 PE=2 SV=1	VWA1_RAT	Vwa1	0.00057	0.2
Cluster of Actinin alpha 2 OS=Rattus norvegicus OX=10116 GN=Actn2 PE=1 SV=1 (D3ZCV0_RAT)	D3ZCV0_RAT [5]	Actn2	< 0.0001	0.21
ATPase inhibitor, mitochondrial OS=Rattus norvegicus OX=10116 GN=Atp5if1 PE=3 SV=2	ATIF1_RAT	Atp5if1	0.009	0.21
Core-binding factor subunit beta OS=Rattus norvegicus OX=10116 GN=Cbfb PE=1 SV=1	Q66HA7_RAT	Cbfb	0.02	0.21
Collagen type XIV alpha 1 chain OS=Rattus norvegicus OX=10116 GN=Col14a1 PE=1 SV=3	D3ZZT9_RAT	Col14a1	< 0.0001	0.21
Coatomer subunit gamma OS=Rattus norvegicus OX=10116 GN=Copg1 PE=1 SV=1	A0A0G2K1F3_RAT (+1)	Copg1	0.002	0.21
Drebrin-like protein OS=Rattus norvegicus OX=10116 GN=Dbnl PE=1 SV=1	DBNL_RAT	Dbnl	< 0.0001	0.21
Dehydrogenase/reductase SDR family member 7B OS=Rattus norvegicus OX=10116 GN=Dhrs7b PE=1 SV=1	DRS7B_RAT	Dhrs7b	0.026	0.21
Cluster of Dihydropyrimidinase-related protein 2 OS=Rattus norvegicus OX=10116 GN=Dpysl2 PE=1 SV=1 (DPYL2_RAT)	DPYL2_RAT [3]	Dpysl2	0.00038	0.21
Cluster of Eukaryotic translation initiation factor 3 subunit H OS=Rattus norvegicus OX=10116 GN=Eif3h PE=1 SV=1 (EIF3H_RAT)	EIF3H_RAT [2]	Eif3h	0.017	0.21
Epsin-1 OS=Rattus norvegicus OX=10116 GN=Epn1 PE=1 SV=1	A0A140TAC3_RAT (+1)	Epn1	0.00083	0.21
Filamin binding LIM protein 1, isoform CRA_a OS=Rattus norvegicus OX=10116 GN=Fblim1 PE=4 SV=1	A0A0G2K995_RAT (+1)	Fblim1	0.00066	0.21
GRB10-interacting GYF protein 1 OS=Rattus norvegicus OX=10116 GN=Gigyf1 PE=1 SV=1	D3ZQJ3_RAT	Gigyf1	0.038	0.21
CArG-binding factor A OS=Rattus norvegicus OX=10116 GN=Hnrnpab PE=1 SV=1	Q9QX80_RAT	Hnrnpab	< 0.0001	0.21
Integrin-linked protein kinase OS=Rattus norvegicus OX=10116 GN=Ilk PE=2 SV=1	ILK_RAT	Ilk	< 0.0001	0.21
Kinectin 1 OS=Rattus norvegicus OX=10116 GN=Ktn1 PE=1 SV=2	D4A4Z9_RAT	Ktn1	< 0.0001	0.21
Protein LYRIC OS=Rattus norvegicus OX=10116 GN=Mtdh PE=1 SV=2	LYRIC_RAT	Mtdh	0.00058	0.21
Nucleolin OS=Rattus norvegicus OX=10116 GN=Ncl PE=1 SV=3	NUCL_RAT (+1)	Ncl	< 0.0001	0.21
NAD(P)H dehydrogenase [quinone] 1 OS=Rattus norvegicus OX=10116 GN=Nqo1 PE=1 SV=4	NQO1_RAT	Nqo1	0.0006	0.21
PEST proteolytic signal-containing nuclear protein OS=Rattus norvegicus OX=10116 GN=Pcnp PE=1 SV=1	PCNP_RAT	Pcnp	0.001	0.21
Peroxisomal biogenesis factor 11 beta OS=Rattus norvegicus OX=10116 GN=Pex11b PE=1 SV=1	Q4KM24_RAT	Pex11b	0.012	0.21
Protein phosphatase 1 regulatory subunit OS=Rattus norvegicus OX=10116 GN=Ppp1r12b PE=1 SV=1	D3ZIC4_RAT	Ppp1r12b	< 0.0001	0.21
26S proteasome regulatory subunit 4 OS=Rattus norvegicus OX=10116 GN=Psmc1 PE=1 SV=1	PRS4_RAT	Psmc1	< 0.0001	0.21
Protein transport protein SEC23 OS=Rattus norvegicus OX=10116 GN=Sec23a PE=1 SV=1	A0A0G2JZM2_RAT (+1)	Sec23a	0.001	0.21
Sorting nexin-1 OS=Rattus norvegicus OX=10116 GN=Snx1 PE=1 SV=1	SNX1_RAT	Snx1	0.039	0.21
Proteasomal ubiquitin receptor ADRM1 OS=Rattus norvegicus OX=10116 GN=Adrm1 PE=1 SV=2	ADRM1_RAT	Adrm1	0.00021	0.22
Alpha-kinase 2 OS=Rattus norvegicus OX=10116 GN=Alpk2 PE=4 SV=3	F1LTG2_RAT	Alpk2	0.00022	0.22
Protein AMBP OS=Rattus norvegicus OX=10116 GN=Ambp PE=1 SV=1	AMBP_RAT	Ambp	0.015	0.22
AMP deaminase 2 OS=Rattus norvegicus OX=10116 GN=Ampd2 PE=1 SV=2	AMPD2_RAT	Ampd2	0.004	0.22
Coatomer subunit delta OS=Rattus norvegicus OX=10116 GN=Arcn1 PE=2 SV=1	COPD_RAT	Arcn1	< 0.0001	0.22
Cluster of RBR-type E3 ubiquitin transferase OS=Rattus norvegicus OX=10116 GN=Arih1 PE=1 SV=1 (D3ZXL1_RAT)	D3ZXL1_RAT [2]	Arih1	0.029	0.22
Arp2/3 complex 34 kDa subunit OS=Rattus norvegicus OX=10116 GN=Arpc2 PE=1 SV=1	A0A0G2K9A2_RAT (+1)	Arpc2	< 0.0001	0.22
Actin-related protein 2/3 complex subunit 5-like protein OS=Rattus norvegicus OX=10116 GN=Arpc5l PE=1 SV=2	ARP5L_RAT	Arpc5l	< 0.0001	0.22
Basigin OS=Rattus norvegicus OX=10116 GN=Bsg PE=1 SV=2	BASI_RAT	Bsg	0.004	0.22
CD34 antigen (Predicted) OS=Rattus norvegicus OX=10116 GN=Cd34 PE=1 SV=1	B1PLB1_RAT	Cd34	0.00097	0.22
Tyrosine-protein kinase CSK OS=Rattus norvegicus OX=10116 GN=Csk PE=1 SV=1	CSK_RAT	Csk	0.015	0.22
DnaJ heat shock protein family (Hsp40) member C7 OS=Rattus norvegicus OX=10116 GN=Dnajc7 PE=1 SV=1	A0A0G2K435_RAT	Dnajc7	0.002	0.22
EGF-containing fibulin-like extracellular matrix protein 1 OS=Rattus norvegicus OX=10116 GN=Efemp1 PE=1 SV=1	FBLN3_RAT (+1)	Efemp1	0.022	0.22
Insulin-degrading enzyme OS=Rattus norvegicus OX=10116 GN=Ide PE=1 SV=1	A0A0G2K7Q7_RAT (+1)	Ide	< 0.0001	0.22
Integrin beta 1 binding protein 2 (Predicted) OS=Rattus norvegicus OX=10116 GN=Itgb1bp2 PE=4 SV=1	D3ZW59_RAT	Itgb1bp2	0.001	0.22
Cluster of Importin subunit beta-1 OS=Rattus norvegicus OX=10116 GN=Kpnb1 PE=1 SV=1 (F2Z3Q8_RAT)	F2Z3Q8_RAT [2]	Kpnb1	0.001	0.22
E3 ubiquitin-protein transferase MAEA OS=Rattus norvegicus OX=10116 GN=Maea PE=2 SV=2	MAEA_RAT	Maea	0.033	0.22
Myeloid-derived growth factor OS=Rattus norvegicus OX=10116 GN=Mydgf PE=1 SV=2	M0R3V4_RAT	Mydgf	0.00016	0.22
Ras-related protein Rab-21 OS=Rattus norvegicus OX=10116 GN=Rab21 PE=2 SV=1	RAB21_RAT	Rab21	0.006	0.22
Resistance to inhibitors of cholinesterase 8 homolog A (C. elegans) OS=Rattus norvegicus OX=10116 GN=Ric8a PE=1 SV=1	B1H241_RAT	Ric8a	0.034	0.22
Protein S100-A10 OS=Rattus norvegicus OX=10116 GN=S100a10 PE=1 SV=2	S10AA_RAT	S100a10	0.049	0.22
Small muscular protein OS=Rattus norvegicus OX=10116 GN=Smpx PE=1 SV=1	SMPX_RAT	Smpx	0.002	0.22
Sad1 and UNC84 domain-containing 2 OS=Rattus norvegicus OX=10116 GN=Sun2 PE=1 SV=1	D3ZTT7_RAT	Sun2	0.00027	0.22
Thyroid hormone receptor interactor 11 OS=Rattus norvegicus OX=10116 GN=Trip11 PE=1 SV=3	D4ABD7_RAT	Trip11	0.005	0.22
Protein VAC14 homolog OS=Rattus norvegicus OX=10116 GN=Vac14 PE=1 SV=1	VAC14_RAT	Vac14	0.001	0.22
VPS53 subunit of GARP complex OS=Rattus norvegicus OX=10116 GN=Vps53 PE=1 SV=1	D3ZPE5_RAT	Vps53	0.012	0.22
Exportin 7 OS=Rattus norvegicus OX=10116 GN=Xpo7 PE=1 SV=1	A0A0G2JWA3_RAT	Xpo7	0.022	0.22
Adenosylhomocysteinase OS=Rattus norvegicus OX=10116 GN=Ahcy PE=1 SV=3	SAHH_RAT	Ahcy	< 0.0001	0.23
Actin-related protein 2/3 complex subunit 3 OS=Rattus norvegicus OX=10116 GN=Arpc3 PE=1 SV=1	B2GV73_RAT	Arpc3	0.004	0.23
V-type proton ATPase subunit C 1 OS=Rattus norvegicus OX=10116 GN=Atp6v1c1 PE=2 SV=1	VATC1_RAT	Atp6v1c1	0.001	0.23
Ataxin-10 OS=Rattus norvegicus OX=10116 GN=Atxn10 PE=1 SV=1	ATX10_RAT	Atxn10	0.003	0.23
Ataxin 2-like OS=Rattus norvegicus OX=10116 GN=Atxn2l PE=1 SV=1	A0A0G2JYE0_RAT (+1)	Atxn2l	0.00012	0.23
Dehydrogenase/reductase 7 OS=Rattus norvegicus OX=10116 GN=Dhrs7 PE=1 SV=3	D4A0T8_RAT	Dhrs7	0.00074	0.23
DnaJ homolog subfamily A member 1 OS=Rattus norvegicus OX=10116 GN=Dnaja1 PE=1 SV=1	DNJA1_RAT	Dnaja1	0.003	0.23
Flotillin OS=Rattus norvegicus OX=10116 GN=Flot2 PE=1 SV=1	A0A0G2JXA8_RAT (+2)	Flot2	< 0.0001	0.23
Beta-galactosidase OS=Rattus norvegicus OX=10116 GN=Glb1 PE=1 SV=1	D3ZUM4_RAT	Glb1	0.011	0.23
Cluster of Golgin subfamily A member 2 OS=Rattus norvegicus OX=10116 GN=Golga2 PE=1 SV=1 (A0A0G2K977_RAT)	A0A0G2K977_RAT [2]	Golga2	< 0.0001	0.23
Probable E3 ubiquitin-protein ligase HERC4 OS=Rattus norvegicus OX=10116 GN=Herc4 PE=2 SV=1	HERC4_RAT	Herc4	0.00033	0.23
Integral membrane protein 2B OS=Rattus norvegicus OX=10116 GN=Itm2b PE=2 SV=1	ITM2B_RAT	Itm2b	0.033	0.23
Galectin OS=Rattus norvegicus OX=10116 GN=Lgalsl PE=1 SV=1	B4F7A3_RAT	Lgalsl	0.001	0.23
Microtubule-associated serine/threonine kinase family member 4 OS=Rattus norvegicus OX=10116 GN=Mast4 PE=1 SV=2	M0R3L1_RAT	Mast4	0.024	0.23
Nuclear cap-binding protein subunit 1 OS=Rattus norvegicus OX=10116 GN=Ncbp1 PE=1 SV=1	NCBP1_RAT	Ncbp1	0.008	0.23
Ncstn protein OS=Rattus norvegicus OX=10116 GN=Ncstn PE=1 SV=1	B3DM90_RAT (+1)	Ncstn	0.004	0.23
Glycylpeptide N-tetradecanoyltransferase 1 OS=Rattus norvegicus OX=10116 GN=Nmt1 PE=1 SV=1	NMT1_RAT	Nmt1	< 0.0001	0.23
ATP-dependent 6-phosphofructokinase, liver type OS=Rattus norvegicus OX=10116 GN=Pfkl PE=1 SV=3	PFKAL_RAT	Pfkl	< 0.0001	0.23
Membrane-associated progesterone receptor component 2 OS=Rattus norvegicus OX=10116 GN=Pgrmc2 PE=1 SV=1	PGRC2_RAT	Pgrmc2	< 0.0001	0.23
Transcriptional activator protein Pur-alpha OS=Rattus norvegicus OX=10116 GN=Pura PE=1 SV=3	F1LPS8_RAT	Pura	< 0.0001	0.23
Dolichyl-diphosphooligosaccharide--protein glycosyltransferase subunit 1 OS=Rattus norvegicus OX=10116 GN=Rpn1 PE=1 SV=1	Q6P7A7_RAT	Rpn1	< 0.0001	0.23
Cluster of 40S ribosomal protein S3 OS=Rattus norvegicus OX=10116 GN=Rps3 PE=1 SV=1 (RS3_RAT)	RS3_RAT [3]	Rps3	< 0.0001	0.23
Vesicle-trafficking protein SEC22b OS=Rattus norvegicus OX=10116 GN=Sec22b PE=1 SV=3	SC22B_RAT	Sec22b	0.001	0.23
Splicing factor 3B subunit 4 OS=Rattus norvegicus OX=10116 GN=Sf3b4 PE=2 SV=1	SF3B4_RAT	Sf3b4	0.019	0.23
LOC683667 protein OS=Rattus norvegicus OX=10116 GN=Sri PE=1 SV=1	B0BNJ1_RAT	Sri	0.001	0.23
Serine and arginine repetitive matrix 1 OS=Rattus norvegicus OX=10116 GN=Srrm1 PE=1 SV=1	A0A0G2K4F6_RAT	Srrm1	0.031	0.23
Serine/arginine repetitive matrix 2 OS=Rattus norvegicus OX=10116 GN=Srrm2 PE=1 SV=1	A0A0G2K2M9_RAT	Srrm2	0.005	0.23
Hsc70-interacting protein OS=Rattus norvegicus OX=10116 GN=St13 PE=1 SV=1	F10A1_RAT	St13	< 0.0001	0.23
Cluster of Transformer-2 protein homolog beta OS=Rattus norvegicus OX=10116 GN=Tra2b PE=1 SV=1 (TRA2B_RAT)	TRA2B_RAT [2]	Tra2b	0.006	0.23
General vesicular transport factor p115 OS=Rattus norvegicus OX=10116 GN=Uso1 PE=1 SV=1	USO1_RAT	Uso1	< 0.0001	0.23
RCG61833 OS=Rattus norvegicus OX=10116 GN=Xdh PE=1 SV=2	F1LQS6_RAT	Xdh	< 0.0001	0.23
Cluster of 14-3-3 protein epsilon OS=Rattus norvegicus OX=10116 GN=Ywhae PE=1 SV=1 (1433E_RAT)	1433E_RAT [9]	Ywhae	0.032	0.23
Cluster of Actin-related protein 3 OS=Rattus norvegicus OX=10116 GN=Actr3 PE=1 SV=1 (A0A0G2K1C0_RAT)	A0A0G2K1C0_RAT [3]	Actr3	< 0.0001	0.24
Apoptosis and caspase activation inhibitor OS=Rattus norvegicus OX=10116 GN=Aven PE=1 SV=1	D3Z853_RAT	Aven	0.032	0.24
Basal cell adhesion molecule OS=Rattus norvegicus OX=10116 GN=Bcam PE=2 SV=1	BCAM_RAT	Bcam	< 0.0001	0.24
Coatomer subunit alpha OS=Rattus norvegicus OX=10116 GN=Copa PE=1 SV=1	G3V6T1_RAT	Copa	< 0.0001	0.24
Coatomer subunit beta OS=Rattus norvegicus OX=10116 GN=Copb1 PE=1 SV=1	COPB_RAT	Copb1	< 0.0001	0.24
Endoglin OS=Rattus norvegicus OX=10116 GN=Eng PE=1 SV=2	M0RA19_RAT (+1)	Eng	0.001	0.24
FAS-associated death domain protein OS=Rattus norvegicus OX=10116 GN=Fadd PE=1 SV=1	Q8R2E7_RAT	Fadd	0.001	0.24
Filamin A OS=Rattus norvegicus OX=10116 GN=Flna PE=1 SV=1	C0JPT7_RAT	Flna	0.00012	0.24
Galactokinase 1 OS=Rattus norvegicus OX=10116 GN=Galk1 PE=1 SV=1	Q5RKH2_RAT	Galk1	0.031	0.24
Golgi SNAP receptor complex member 2 OS=Rattus norvegicus OX=10116 GN=Gosr2 PE=1 SV=2	GOSR2_RAT	Gosr2	0.00032	0.24
Homer protein homolog 3 OS=Rattus norvegicus OX=10116 GN=Homer3 PE=1 SV=2	HOME3_RAT	Homer3	0.00064	0.24
Inter-alpha-trypsin inhibitor heavy chain H3 OS=Rattus norvegicus OX=10116 GN=Itih3 PE=1 SV=3	D3ZBS2_RAT (+1)	Itih3	< 0.0001	0.24
Kininogen-1 OS=Rattus norvegicus OX=10116 GN=Kng1 PE=2 SV=1	KNG1_RAT	Kng1	0.005	0.24
Phosphofurin acidic cluster sorting protein 2 OS=Rattus norvegicus OX=10116 GN=Pacs2 PE=1 SV=2	D3ZJG4_RAT	Pacs2	0.005	0.24
Cluster of Serine/threonine-protein kinase PAK 2 OS=Rattus norvegicus OX=10116 GN=Pak2 PE=1 SV=1 (PAK2_RAT)	PAK2_RAT [3]	Pak2	0.00046	0.24
Peflin OS=Rattus norvegicus OX=10116 GN=Pef1 PE=2 SV=1	PEF1_RAT	Pef1	0.00038	0.24
Proenkephalin-A OS=Rattus norvegicus OX=10116 GN=Penk PE=1 SV=1	PENK_RAT	Penk	0.031	0.24
Prolactin regulatory element-binding protein OS=Rattus norvegicus OX=10116 GN=Preb PE=1 SV=1	G3V6W2_RAT (+1)	Preb	0.011	0.24
Tyrosine-protein phosphatase non-receptor type 23 OS=Rattus norvegicus OX=10116 GN=Ptpn23 PE=1 SV=1	F1M951_RAT	Ptpn23	< 0.0001	0.24
Transcriptional activator protein Pur-beta OS=Rattus norvegicus OX=10116 GN=Purb PE=1 SV=1	A0A0G2JUX5_RAT	Purb	0.028	0.24
Peroxidasin OS=Rattus norvegicus OX=10116 GN=Pxdn PE=4 SV=1	A0A0G2JWB6_RAT	Pxdn	< 0.0001	0.24
RAB, member RAS oncogene family-like 6 OS=Rattus norvegicus OX=10116 GN=Rabl6 PE=1 SV=1	D3ZKQ4_RAT	Rabl6	0.0088	0.24
RNA-binding motif protein 39 OS=Rattus norvegicus OX=10116 GN=Rbm39 PE=1 SV=1	Q5BJP4_RAT	Rbm39	0.01	0.24
Raftlin lipid raft linker 1 OS=Rattus norvegicus OX=10116 GN=Rftn1 PE=1 SV=1	G3V7I2_RAT	Rftn1	0.021	0.24
Sorting nexin-3 OS=Rattus norvegicus OX=10116 GN=Snx3 PE=1 SV=1	SNX3_RAT	Snx3	0.037	0.24
Taxilin alpha OS=Rattus norvegicus OX=10116 GN=Txlna PE=1 SV=1	B2GV14_RAT	Txlna	0.00023	0.24
Similar to RIKEN cDNA 5730469D23 (Predicted) OS=Rattus norvegicus OX=10116 GN=Uba6 PE=1 SV=1	D4A8H3_RAT	Uba6	0.002	0.24
Synaptobrevin homolog YKT6 OS=Rattus norvegicus OX=10116 GN=Ykt6 PE=1 SV=1	YKT6_RAT	Ykt6	< 0.0001	0.24
AP-3 complex subunit beta OS=Rattus norvegicus OX=10116 GN=Ap3b1 PE=1 SV=1	A0A0G2JWD6_RAT	Ap3b1	< 0.0001	0.25
Adaptor protein, phosphotyrosine-interacting with PH domain and leucine zipper 1 OS=Rattus norvegicus OX=10116 GN=Appl1 PE=1 SV=3	D3ZWA8_RAT	Appl1	< 0.0001	0.25
ADP-ribosylation factor-like protein 1 OS=Rattus norvegicus OX=10116 GN=Arl1 PE=1 SV=1	ARL1_RAT	Arl1	0.023	0.25
Beta-arrestin-1 OS=Rattus norvegicus OX=10116 GN=Arrb1 PE=1 SV=1	ARRB1_RAT	Arrb1	0.001	0.25
Coiled-coil domain-containing protein 22 OS=Rattus norvegicus OX=10116 GN=Ccdc22 PE=1 SV=2	CCD22_RAT	Ccdc22	< 0.0001	0.25
Cofilin 2 OS=Rattus norvegicus OX=10116 GN=Cfl2 PE=1 SV=1	M0RC65_RAT	Cfl2	< 0.0001	0.25
COMM domain-containing 6 OS=Rattus norvegicus OX=10116 GN=Commd6 PE=1 SV=1	D4A8E7_RAT	Commd6	0.034	0.25
Cysteine-rich protein 1 OS=Rattus norvegicus OX=10116 GN=Crip1 PE=1 SV=2	CRIP1_RAT	Crip1	< 0.0001	0.25
Dynactin 6 (Predicted), isoform CRA_b OS=Rattus norvegicus OX=10116 GN=Dctn6 PE=1 SV=1	D4ADD8_RAT	Dctn6	0.001	0.25
DnaJ homolog subfamily B member 11 OS=Rattus norvegicus OX=10116 GN=Dnajb11 PE=2 SV=1	DJB11_RAT	Dnajb11	0.002	0.25
rRNA 2'-O-methyltransferase fibrillarin OS=Rattus norvegicus OX=10116 GN=Fbl PE=1 SV=2	FBRL_RAT	Fbl	< 0.0001	0.25
Polypeptide N-acetylgalactosaminyltransferase OS=Rattus norvegicus OX=10116 GN=Galnt2 PE=1 SV=1	A0A0G2JU25_RAT	Galnt2	0.004	0.25
Microtubule-associated protein OS=Rattus norvegicus OX=10116 GN=Mapt PE=1 SV=1	F1LST4_RAT	Mapt	< 0.0001	0.25
Cell surface glycoprotein MUC18 OS=Rattus norvegicus OX=10116 GN=Mcam PE=1 SV=2	MUC18_RAT	Mcam	< 0.0001	0.25
Unconventional myosin-Id OS=Rattus norvegicus OX=10116 GN=Myo1d PE=1 SV=3	MYO1D_RAT	Myo1d	0.00036	0.25
2',5'-phosphodiesterase 12 OS=Rattus norvegicus OX=10116 GN=Pde12 PE=2 SV=1	PDE12_RAT	Pde12	0.008	0.25
Prosaposin OS=Rattus norvegicus OX=10116 GN=Psap PE=1 SV=1	SAP_RAT	Psap	0.001	0.25
Proteasome (Prosome, macropain) 26S subunit, non-ATPase, 12 OS=Rattus norvegicus OX=10116 GN=Psmd12 PE=1 SV=1	Q5XIC6_RAT	Psmd12	< 0.0001	0.25
Cluster of 60S ribosomal protein L24 OS=Rattus norvegicus OX=10116 GN=Rpl24 PE=2 SV=1 (RL24_RAT)	RL24_RAT [2]	Rpl24	0.0008	0.25
60S ribosomal protein L27 OS=Rattus norvegicus OX=10116 GN=Rpl27 PE=2 SV=2	RL27_RAT	Rpl27	< 0.0001	0.25
Non-specific serine/threonine protein kinase OS=Rattus norvegicus OX=10116 GN=Stk38l PE=1 SV=1	A4GW50_RAT	Stk38l	0.002	0.25
SWAP complex protein (Predicted), isoform CRA_b OS=Rattus norvegicus OX=10116 GN=Swap70 PE=1 SV=1	D3ZRE7_RAT	Swap70	< 0.0001	0.25
RCG25684, isoform CRA_a OS=Rattus norvegicus OX=10116 GN=Tmod3 PE=1 SV=1	Q6AXW2_RAT	Tmod3	< 0.0001	0.25
Vesicle transport through interaction with t-SNAREs homolog 1B OS=Rattus norvegicus OX=10116 GN=Vti1b PE=1 SV=2	VTI1B_RAT	Vti1b	0.00048	0.25
Cluster of Septin 11 OS=Rattus norvegicus OX=10116 GN=Sept11 PE=1 SV=1 (A0A0G2JUL7_RAT)	A0A0G2JUL7_RAT [4]	44450	0.001	0.26
AP-2 complex subunit mu OS=Rattus norvegicus OX=10116 GN=Ap2m1 PE=1 SV=1	A0A140TAH5_RAT (+1)	Ap2m1	< 0.0001	0.26
Rho GDP-dissociation inhibitor 1 OS=Rattus norvegicus OX=10116 GN=Arhgdia PE=1 SV=1	GDIR1_RAT	Arhgdia	< 0.0001	0.26
Coiled-coil domain-containing 9 OS=Rattus norvegicus OX=10116 GN=Ccdc9 PE=1 SV=2	M0RA86_RAT	Ccdc9	0.005	0.26
CDP-diacylglycerol--inositol 3-phosphatidyltransferase OS=Rattus norvegicus OX=10116 GN=Cdipt PE=1 SV=1	CDIPT_RAT	Cdipt	0.001	0.26
Cluster of CAP-Gly domain-containing linker protein 1 OS=Rattus norvegicus OX=10116 GN=Clip1 PE=1 SV=1 (A0A0G2K681_RAT)	A0A0G2K681_RAT [3]	Clip1	0.043	0.26
Drebrin OS=Rattus norvegicus OX=10116 GN=Dbn1 PE=1 SV=1	A0A0H2UHL9_RAT (+1)	Dbn1	0.001	0.26
Dynein light chain roadblock-type 1 OS=Rattus norvegicus OX=10116 GN=Dynlrb1 PE=1 SV=3	DLRB1_RAT	Dynlrb1	< 0.0001	0.26
Cluster of EH domain-binding protein 1-like 1 OS=Rattus norvegicus OX=10116 GN=Ehbp1l1 PE=1 SV=1 (A0A0G2K6R8_RAT)	A0A0G2K6R8_RAT [2]	Ehbp1l1	0.001	0.26
FAS-associated factor 2 OS=Rattus norvegicus OX=10116 GN=Faf2 PE=1 SV=1	A0A0G2JTA0_RAT	Faf2	0.002	0.26
Alpha glucosidase 2 alpha neutral subunit (Predicted) OS=Rattus norvegicus OX=10116 GN=Ganab PE=1 SV=1	D3ZAN3_RAT	Ganab	< 0.0001	0.26
Golgi brefeldin A-resistant guanine nucleotide exchange factor 1 OS=Rattus norvegicus OX=10116 GN=Gbf1 PE=1 SV=1	A0A0G2K3N1_RAT (+1)	Gbf1	0.002	0.26
Lysosome-associated membrane glycoprotein 2 OS=Rattus norvegicus OX=10116 GN=Lamp2 PE=1 SV=3	LAMP2_RAT	Lamp2	0.004	0.26
Nucleobindin-1 OS=Rattus norvegicus OX=10116 GN=Nucb1 PE=1 SV=1	NUCB1_RAT	Nucb1	< 0.0001	0.26
Protein kinase C and casein kinase substrate in neurons 3 OS=Rattus norvegicus OX=10116 GN=Pacsin3 PE=1 SV=3	G3V9N7_RAT	Pacsin3	< 0.0001	0.26
PDZ and LIM domain protein 4 OS=Rattus norvegicus OX=10116 GN=Pdlim4 PE=1 SV=1	M0R4H5_RAT (+1)	Pdlim4	< 0.0001	0.26
Ras-related protein Rab-18 OS=Rattus norvegicus OX=10116 GN=Rab18 PE=2 SV=1	RAB18_RAT	Rab18	< 0.0001	0.26
Oligoribonuclease, mitochondrial OS=Rattus norvegicus OX=10116 GN=Rexo2 PE=2 SV=1	ORN_RAT	Rexo2	0.001	0.26
Cluster of 60S ribosomal protein L36a OS=Rattus norvegicus OX=10116 GN=Rpl36a PE=1 SV=2 (RL36A_RAT)	RL36A_RAT [2]	Rpl36a	0.035	0.26
Septin-2 OS=Rattus norvegicus OX=10116 GN=Septin2 PE=1 SV=1	SEPT2_RAT	Septin2	< 0.0001	0.26
Serine (Or cysteine) peptidase inhibitor, clade C (Antithrombin), member 1 OS=Rattus norvegicus OX=10116 GN=Serpinc1 PE=1 SV=1	Q5M7T5_RAT	Serpinc1	< 0.0001	0.26
Thioredoxin OS=Rattus norvegicus OX=10116 GN=Txn PE=1 SV=2	THIO_RAT	Txn	< 0.0001	0.26
Thioredoxin-like protein 1 OS=Rattus norvegicus OX=10116 GN=Txnl1 PE=1 SV=1	A0A0G2K737_RAT	Txnl1	< 0.0001	0.26
Ubiquitin-conjugating enzyme E2O OS=Rattus norvegicus OX=10116 GN=Ube2o PE=1 SV=2	F1M403_RAT	Ube2o	< 0.0001	0.26
Coiled-coil domain-containing protein 50 OS=Rattus norvegicus OX=10116 GN=Ccdc50 PE=2 SV=1	CCD50_RAT	Ccdc50	0.01	0.27
Cystatin-C OS=Rattus norvegicus OX=10116 GN=Cst3 PE=1 SV=2	CYTC_RAT	Cst3	0.001	0.27
Dolichyl-diphosphooligosaccharide--protein glycosyltransferase 48 kDa subunit OS=Rattus norvegicus OX=10116 GN=Ddost PE=2 SV=1	OST48_RAT	Ddost	< 0.0001	0.27
Ezrin OS=Rattus norvegicus OX=10116 GN=Ezr PE=1 SV=1	A0A0G2K890_RAT (+1)	Ezr	< 0.0001	0.27
Fibulin-5 OS=Rattus norvegicus OX=10116 GN=Fbln5 PE=2 SV=1	FBLN5_RAT	Fbln5	< 0.0001	0.27
Pre-mRNA 3'-end-processing factor FIP1 OS=Rattus norvegicus OX=10116 GN=Fip1l1 PE=1 SV=1	A0A0G2K376_RAT	Fip1l1	0.003	0.27
GLI pathogenesis-related 2 OS=Rattus norvegicus OX=10116 GN=Glipr2 PE=1 SV=3	F1M5V2_RAT	Glipr2	0.006	0.27
Golgin B1 OS=Rattus norvegicus OX=10116 GN=Golgb1 PE=1 SV=1	A0A0G2JWG6_RAT (+1)	Golgb1	0.00015	0.27
Huntingtin interacting protein 1, isoform CRA_a OS=Rattus norvegicus OX=10116 GN=Hip1 PE=1 SV=1	G3V8Y8_RAT	Hip1	< 0.0001	0.27
Importin 7 OS=Rattus norvegicus OX=10116 GN=Ipo7 PE=1 SV=1	D4AE96_RAT	Ipo7	< 0.0001	0.27
LPS-responsive beige-like anchor protein OS=Rattus norvegicus OX=10116 GN=Lrba PE=1 SV=1	A0A0G2JYI0_RAT	Lrba	< 0.0001	0.27
Microtubule-associated protein RP/EB family member 1 OS=Rattus norvegicus OX=10116 GN=Mapre1 PE=1 SV=3	MARE1_RAT	Mapre1	0.00088	0.27
MARCKS-related protein OS=Rattus norvegicus OX=10116 GN=Marcksl1 PE=2 SV=3	MRP_RAT	Marcksl1	0.04	0.27
Myosin XVIIIb OS=Rattus norvegicus OX=10116 GN=Myo18b PE=1 SV=2	M0R6Z9_RAT	Myo18b	< 0.0001	0.27
Netrin-1 OS=Rattus norvegicus OX=10116 GN=Ntn1 PE=4 SV=2	F1LPC8_RAT (+1)	Ntn1	0.025	0.27
Peptidyl-prolyl cis-trans isomerase OS=Rattus norvegicus OX=10116 GN=Pin1 PE=1 SV=1	B0BNL2_RAT	Pin1	0.041	0.27
Staphylococcal nuclease domain-containing protein 1 OS=Rattus norvegicus OX=10116 GN=Snd1 PE=1 SV=1	SND1_RAT	Snd1	< 0.0001	0.27
Syntrophin, beta 2 OS=Rattus norvegicus OX=10116 GN=Sntb2 PE=1 SV=3	D3ZMX6_RAT	Sntb2	0.022	0.27
Sorting nexin 4 OS=Rattus norvegicus OX=10116 GN=Snx4 PE=1 SV=1	E9PU13_RAT	Snx4	0.001	0.27
Striatin-interacting protein 1 OS=Rattus norvegicus OX=10116 GN=Strip1 PE=1 SV=2	G3V8E2_RAT	Strip1	0.011	0.27
Tubulin-specific chaperone E OS=Rattus norvegicus OX=10116 GN=Tbce PE=1 SV=1	A0A0G2K191_RAT (+1)	Tbce	0.013	0.27
TRK-fused gene protein OS=Rattus norvegicus OX=10116 GN=Tfg PE=1 SV=1	Q4R1A4_RAT (+1)	Tfg	0.00017	0.27
Transferrin receptor protein 1 OS=Rattus norvegicus OX=10116 GN=Tfrc PE=1 SV=1	G3V679_RAT	Tfrc	< 0.0001	0.27
Unconventional SNARE in the ER 1 OS=Rattus norvegicus OX=10116 GN=Use1 PE=1 SV=2	F1LQ22_RAT	Use1	0.001	0.27
Asporin OS=Rattus norvegicus OX=10116 GN=Aspn PE=1 SV=1	Q5XIH1_RAT	Aspn	0.003	0.28
Cluster of ATPase, H+ transporting, V1 subunit E isoform 1, isoform CRA_a OS=Rattus norvegicus OX=10116 GN=Atp6v1e1 PE=1 SV=1 (G3V7L8_RAT)	G3V7L8_RAT [3]	Atp6v1e1	0.001	0.28
BolA family member 2 OS=Rattus norvegicus OX=10116 GN=Bola2 PE=1 SV=1	D4A9P7_RAT	Bola2	0.003	0.28
Complement factor B OS=Rattus norvegicus OX=10116 GN=Cfb PE=1 SV=1	G3V615_RAT	Cfb	< 0.0001	0.28
Chloride intracellular channel protein 5 OS=Rattus norvegicus OX=10116 GN=Clic5 PE=1 SV=1	CLIC5_RAT	Clic5	< 0.0001	0.28
Clathrin light chain OS=Rattus norvegicus OX=10116 GN=Clta PE=1 SV=1	A0A0G2JYW3_RAT (+1)	Clta	0.00018	0.28
Protein disulfide isomerase Creld1 OS=Rattus norvegicus OX=10116 GN=Creld1 PE=2 SV=1	CREL1_RAT	Creld1	0.001	0.28
Dual specificity phosphatase DUPD1 OS=Rattus norvegicus OX=10116 GN=Dupd1 PE=2 SV=1	DUPD1_RAT	Dupd1	0.022	0.28
Eukaryotic translation initiation factor 1A, X-linked OS=Rattus norvegicus OX=10116 GN=Eif1ax PE=1 SV=1	B5DF60_RAT	Eif1ax	0.001	0.28
Cluster of Erythrocyte membrane protein band 4.1-like 2 OS=Rattus norvegicus OX=10116 GN=Epb41l2 PE=1 SV=2 (D3ZM69_RAT)	D3ZM69_RAT [2]	Epb41l2	< 0.0001	0.28
Hematopoietic cell-specific LYN substrate 1 OS=Rattus norvegicus OX=10116 GN=Hcls1 PE=1 SV=1	Q68FX4_RAT	Hcls1	0.03	0.28
LIM domain and actin-binding protein 1 OS=Rattus norvegicus OX=10116 GN=Lima1 PE=1 SV=2	LIMA1_RAT	Lima1	< 0.0001	0.28
Leukotriene A(4) hydrolase OS=Rattus norvegicus OX=10116 GN=Lta4h PE=1 SV=1	Q499P2_RAT	Lta4h	< 0.0001	0.28
Unc-119 lipid-binding chaperone B OS=Rattus norvegicus OX=10116 GN=Mlec PE=1 SV=1	A0A0G2K121_RAT (+1)	Mlec	< 0.0001	0.28
Protein Niban 2 OS=Rattus norvegicus OX=10116 GN=Niban2 PE=1 SV=1	NIBA2_RAT	Niban2	< 0.0001	0.28
Tyrosine-protein phosphatase non-receptor type 1 OS=Rattus norvegicus OX=10116 GN=Ptpn1 PE=1 SV=1	PTN1_RAT	Ptpn1	0.001	0.28
Tyrosine-protein phosphatase non-receptor type OS=Rattus norvegicus OX=10116 GN=Ptpn6 PE=1 SV=1	A0A0G2K064_RAT (+2)	Ptpn6	0.012	0.28
RAB GTPase-activating protein 1-like OS=Rattus norvegicus OX=10116 GN=Rabgap1l PE=1 SV=1	D3ZKH6_RAT	Rabgap1l	0.001	0.28
Shroom family member 3 OS=Rattus norvegicus OX=10116 GN=Shroom3 PE=1 SV=3	F1LP26_RAT	Shroom3	0.0002	0.28
Thyroid hormone receptor-associated protein 3 OS=Rattus norvegicus OX=10116 GN=Thrap3 PE=1 SV=1	TR150_RAT	Thrap3	0.004	0.28
A-kinase anchor protein 2 OS=Rattus norvegicus OX=10116 GN=Akap2 PE=1 SV=1	AKAP2_RAT (+1)	Akap2	< 0.0001	0.29
Cluster of 5-aminolevulinate synthase OS=Rattus norvegicus OX=10116 GN=Alas1 PE=1 SV=1 (A0A0G2K962_RAT)	A0A0G2K962_RAT [3]	Alas1	0.015	0.29
Cluster of AP-2 complex subunit beta OS=Rattus norvegicus OX=10116 GN=Ap2b1 PE=1 SV=1 (AP2B1_RAT)	AP2B1_RAT [2]	Ap2b1	0.001	0.29
Rho GTPase activating protein 18 (Predicted), isoform CRA_a OS=Rattus norvegicus OX=10116 GN=Arhgap18 PE=1 SV=2	F1LXP8_RAT	Arhgap18	0.00031	0.29
Rho GDP dissociation inhibitor beta OS=Rattus norvegicus OX=10116 GN=Arhgdib PE=1 SV=1	Q5M860_RAT	Arhgdib	0.001	0.29
B-cell receptor-associated protein 31 OS=Rattus norvegicus OX=10116 GN=Bcap31 PE=1 SV=1	Q6AY58_RAT	Bcap31	< 0.0001	0.29
CUGBP Elav-like family member 2 OS=Rattus norvegicus OX=10116 GN=Celf2 PE=2 SV=1	CELF2_RAT (+1)	Celf2	0.00035	0.29
Cluster of Chloride intracellular channel protein 1 OS=Rattus norvegicus OX=10116 GN=Clic1 PE=1 SV=1 (CLIC1_RAT)	CLIC1_RAT [2]	Clic1	0.013	0.29
Dolichol-phosphate mannosyltransferase subunit 1 OS=Rattus norvegicus OX=10116 GN=Dpm1 PE=1 SV=1	D4A8N1_RAT	Dpm1	0.001	0.29
Hepatoma-derived growth factor-related protein 3 OS=Rattus norvegicus OX=10116 GN=Hdgfl3 PE=1 SV=1	HDGR3_RAT	Hdgfl3	0.004	0.29
IQ motif containing GTPase activating protein 1 (Predicted), isoform CRA_b OS=Rattus norvegicus OX=10116 GN=Iqgap1 PE=1 SV=1	G3V7Q7_RAT	Iqgap1	< 0.0001	0.29
Cluster of Signal recognition particle subunit SRP72 OS=Rattus norvegicus OX=10116 GN=LOC108348180 PE=1 SV=2 (D4A7R0_RAT)	D4A7R0_RAT [2]	LOC108348180	0.002	0.29
Cluster of LUC7-like 2 (S. cerevisiae) OS=Rattus norvegicus OX=10116 GN=Luc7l2 PE=1 SV=1 (B2RYP6_RAT)	B2RYP6_RAT [2]	Luc7l2	0.001	0.29
Ethanolamine-phosphate cytidylyltransferase OS=Rattus norvegicus OX=10116 GN=Pcyt2 PE=1 SV=1	PCY2_RAT	Pcyt2	< 0.0001	0.29
Phosphoacetylglucosamine mutase OS=Rattus norvegicus OX=10116 GN=Pgm3 PE=1 SV=1	D3ZFX4_RAT	Pgm3	< 0.0001	0.29
Phosphatidylinositol 4-kinase type 2-alpha OS=Rattus norvegicus OX=10116 GN=Pi4k2a PE=1 SV=1	P4K2A_RAT	Pi4k2a	< 0.0001	0.29
Prothymosin alpha OS=Rattus norvegicus OX=10116 GN=Ptma PE=1 SV=2	PTMA_RAT	Ptma	< 0.0001	0.29
UV excision repair protein RAD23 homolog B OS=Rattus norvegicus OX=10116 GN=Rad23b PE=1 SV=1	RD23B_RAT	Rad23b	< 0.0001	0.29
Histone-lysine N-methyltransferase SETD7 OS=Rattus norvegicus OX=10116 GN=Setd7 PE=1 SV=1	D4ADE5_RAT	Setd7	0.016	0.29
4F2 cell-surface antigen heavy chain OS=Rattus norvegicus OX=10116 GN=Slc3a2 PE=1 SV=1	4F2_RAT (+1)	Slc3a2	0.044	0.29
A-kinase anchor protein SPHKAP OS=Rattus norvegicus OX=10116 GN=Sphkap PE=1 SV=3	F1LNS0_RAT	Sphkap	0.003	0.29
Cluster of Spectrin beta chain OS=Rattus norvegicus OX=10116 GN=Sptbn1 PE=1 SV=1 (A0A0G2K8W9_RAT)	A0A0G2K8W9_RAT [2]	Sptbn1	< 0.0001	0.29
Transmembrane emp24 domain-containing protein 7 OS=Rattus norvegicus OX=10116 GN=Tmed7 PE=1 SV=1	TMED7_RAT	Tmed7	0.001	0.29
RCG62582, isoform CRA_b OS=Rattus norvegicus OX=10116 GN=Ubap2l PE=1 SV=2	E9PTR4_RAT	Ubap2l	< 0.0001	0.29
Uridine phosphorylase OS=Rattus norvegicus OX=10116 GN=Upp1 PE=1 SV=1	Q499V1_RAT	Upp1	0.009	0.29
Adenosine deaminase OS=Rattus norvegicus OX=10116 GN=Ada PE=1 SV=3	ADA_RAT	Ada	< 0.0001	0.3
Catechol-O-methyltransferase domain containing 1 (Predicted), isoform CRA_a OS=Rattus norvegicus OX=10116 GN=Comtd1 PE=1 SV=1	D3ZM21_RAT	Comtd1	0.034	0.3
DDRGK domain-containing 1 OS=Rattus norvegicus OX=10116 GN=Ddrgk1 PE=1 SV=1	D3ZAS9_RAT	Ddrgk1	0.006	0.3
Protein diaphanous homolog 1 OS=Rattus norvegicus OX=10116 GN=Diaph1 PE=1 SV=3	DIAP1_RAT	Diaph1	0.001	0.3
Eukaryotic translation initiation factor 5B OS=Rattus norvegicus OX=10116 GN=Eif5b PE=1 SV=1	A0A0H2UHV4_RAT (+2)	Eif5b	0.00092	0.3
Glutathione peroxidase 1 OS=Rattus norvegicus OX=10116 GN=Gpx1 PE=1 SV=4	GPX1_RAT (+1)	Gpx1	< 0.0001	0.3
Inhibitor of kappaB kinase beta, isoform CRA_b OS=Rattus norvegicus OX=10116 GN=Ikbkb PE=1 SV=1	G3V8H5_RAT (+1)	Ikbkb	0.023	0.3
Intersectin-1 OS=Rattus norvegicus OX=10116 GN=Itsn1 PE=1 SV=2	ITSN1_RAT	Itsn1	0.009	0.3
Lipoma-preferred partner homolog OS=Rattus norvegicus OX=10116 GN=Lpp PE=1 SV=1	LPP_RAT	Lpp	< 0.0001	0.3
NudC domain-containing 3 (Fragment) OS=Rattus norvegicus OX=10116 GN=Nudcd3 PE=1 SV=1	A0A0G2K226_RAT	Nudcd3	0.00046	0.3
Phosphoribosyl pyrophosphate synthase-associated protein 1 OS=Rattus norvegicus OX=10116 GN=Prpsap1 PE=1 SV=1	G3V7B5_RAT (+1)	Prpsap1	< 0.0001	0.3
GTP-binding nuclear protein Ran OS=Rattus norvegicus OX=10116 GN=Ran PE=1 SV=3	RAN_RAT	Ran	< 0.0001	0.3
Threonyl-tRNA synthetase OS=Rattus norvegicus OX=10116 GN=Tars PE=1 SV=1	A0A0G2K9V6_RAT	Tars	< 0.0001	0.3
Thioredoxin domain containing 13 OS=Rattus norvegicus OX=10116 GN=Tmx4 PE=1 SV=1	G3V912_RAT	Tmx4	< 0.0001	0.3
1-acylglycerol-3-phosphate O-acyltransferase 5 OS=Rattus norvegicus OX=10116 GN=Agpat5 PE=1 SV=2	G3V965_RAT	Agpat5	0.018	0.31
Cluster of Annexin OS=Rattus norvegicus OX=10116 GN=Anxa4 PE=1 SV=1 (Q5U362_RAT)	Q5U362_RAT [2]	Anxa4	0.002	0.31
Atlastin-3 OS=Rattus norvegicus OX=10116 GN=Atl3 PE=2 SV=2	ATLA3_RAT	Atl3	< 0.0001	0.31
Complement C1s subcomponent OS=Rattus norvegicus OX=10116 GN=C1s PE=2 SV=2	C1S_RAT (+1)	C1s	0.035	0.31
Complement C8 alpha chain OS=Rattus norvegicus OX=10116 GN=C8a PE=1 SV=1	D3ZWD6_RAT	C8a	< 0.0001	0.31
Catalase OS=Rattus norvegicus OX=10116 GN=Cat PE=1 SV=3	CATA_RAT	Cat	< 0.0001	0.31
Catechol O-methyltransferase OS=Rattus norvegicus OX=10116 GN=Comt PE=1 SV=2	COMT_RAT	Comt	0.00062	0.31
Carboxypeptidase OS=Rattus norvegicus OX=10116 GN=Ctsa PE=1 SV=1	Q6AYS3_RAT	Ctsa	0.001	0.31
DnaJ heat shock protein family (Hsp40) member B5 OS=Rattus norvegicus OX=10116 GN=Dnajb5 PE=4 SV=1	A0A0G2K9H9_RAT	Dnajb5	0.043	0.31
Cytoplasmic dynein 1 heavy chain 1 OS=Rattus norvegicus OX=10116 GN=Dync1h1 PE=1 SV=2	M0R9X8_RAT	Dync1h1	< 0.0001	0.31
Cluster of EH domain-containing protein 1 OS=Rattus norvegicus OX=10116 GN=Ehd1 PE=1 SV=1 (EHD1_RAT)	EHD1_RAT [2]	Ehd1	0.00074	0.31
Peptidylprolyl isomerase OS=Rattus norvegicus OX=10116 GN=Fkbp15 PE=1 SV=3	D4AE06_RAT	Fkbp15	0.016	0.31
Glutamate--cysteine ligase catalytic subunit OS=Rattus norvegicus OX=10116 GN=Gclc PE=1 SV=2	GSH1_RAT	Gclc	< 0.0001	0.31
Hepatocyte growth factor-regulated tyrosine kinase substrate OS=Rattus norvegicus OX=10116 GN=Hgs PE=1 SV=1	A0A140TAH1_RAT	Hgs	< 0.0001	0.31
Protein jagunal homolog 1 OS=Rattus norvegicus OX=10116 GN=Jagn1 PE=2 SV=1	JAGN1_RAT	Jagn1	0.031	0.31
Junction plakoglobin OS=Rattus norvegicus OX=10116 GN=Jup PE=1 SV=1	PLAK_RAT	Jup	< 0.0001	0.31
Cluster of Moesin OS=Rattus norvegicus OX=10116 GN=Msn PE=1 SV=1 (A0A096MK30_RAT)	A0A096MK30_RAT [2]	Msn	0.005	0.31
Cluster of Asparaginyl-tRNA synthetase OS=Rattus norvegicus OX=10116 GN=Nars PE=1 SV=2 (F1LPV0_RAT)	F1LPV0_RAT [2]	Nars	0.001	0.31
Nucleobindin 2, isoform CRA_b OS=Rattus norvegicus OX=10116 GN=Nucb2 PE=1 SV=1	G3V8R1_RAT (+1)	Nucb2	0.0004	0.31
Putative monooxygenase p33MONOX OS=Rattus norvegicus OX=10116 GN=P33monox PE=1 SV=1	P33MX_RAT	P33monox	< 0.0001	0.31
Cluster of Proliferation-associated protein 2G4 OS=Rattus norvegicus OX=10116 GN=Pa2g4 PE=1 SV=1 (PA2G4_RAT)	PA2G4_RAT [3]	Pa2g4	< 0.0001	0.31
Protocadherin 7 OS=Rattus norvegicus OX=10116 GN=Pcdh7 PE=1 SV=1	Q68HB8_RAT	Pcdh7	0.002	0.31
Ras-related protein Rab-5A OS=Rattus norvegicus OX=10116 GN=Rab5a PE=2 SV=1	RAB5A_RAT	Rab5a	< 0.0001	0.31
Similar to RIKEN cDNA 5830475I06 OS=Rattus norvegicus OX=10116 GN=RGD1311744 PE=1 SV=3	D4A1U8_RAT	RGD1311744	0.007	0.31
Protein S100-A6 OS=Rattus norvegicus OX=10116 GN=S100a6 PE=1 SV=3	S10A6_RAT	S100a6	0.015	0.31
Secretory carrier-associated membrane protein OS=Rattus norvegicus OX=10116 GN=Scamp2 PE=1 SV=1	Q5U2U4_RAT	Scamp2	0.004	0.31
Sorting nexin OS=Rattus norvegicus OX=10116 GN=Snx6 PE=1 SV=1	B5DEY8_RAT	Snx6	0.008	0.31
Transcription elongation factor A protein 1 OS=Rattus norvegicus OX=10116 GN=Tcea1 PE=1 SV=1	TCEA1_RAT	Tcea1	0.001	0.31
Unc-45 myosin chaperone B OS=Rattus norvegicus OX=10116 GN=Unc45b PE=4 SV=1	A0A096MJB5_RAT	Unc45b	< 0.0001	0.31
WASP family member 2 OS=Rattus norvegicus OX=10116 GN=Wasf2 PE=1 SV=1	A0A0G2K5T9_RAT (+1)	Wasf2	< 0.0001	0.31
Cluster of Complement C3 OS=Rattus norvegicus OX=10116 GN=C3 PE=1 SV=1 (M0RBF1_RAT)	M0RBF1_RAT [2]	C3	0.00026	0.32
Calcyclin-binding protein OS=Rattus norvegicus OX=10116 GN=Cacybp PE=1 SV=1	CYBP_RAT	Cacybp	0.00013	0.32
Coiled-coil domain-containing protein 43 OS=Rattus norvegicus OX=10116 GN=Ccdc43 PE=1 SV=2	CCD43_RAT	Ccdc43	0.019	0.32
Insulin-like growth factor 2 receptor OS=Rattus norvegicus OX=10116 GN=Igf2r PE=1 SV=1	G3V824_RAT	Igf2r	< 0.0001	0.32
Inositol-1-monophosphatase OS=Rattus norvegicus OX=10116 GN=Impa1 PE=1 SV=1	F1M978_RAT	Impa1	< 0.0001	0.32
LIM domain 7 OS=Rattus norvegicus OX=10116 GN=Lmo7 PE=1 SV=1	A0A0G2K8R3_RAT	Lmo7	< 0.0001	0.32
Lymphocyte specific 1, isoform CRA_a OS=Rattus norvegicus OX=10116 GN=Lsp1 PE=1 SV=1	Q4QQV6_RAT	Lsp1	0.003	0.32
Cluster of Microtubule-actin cross-linking factor 1 OS=Rattus norvegicus OX=10116 GN=Macf1 PE=1 SV=1 (A0A0G2K9T4_RAT)	A0A0G2K9T4_RAT [2]	Macf1	< 0.0001	0.32
Protein disulfide-isomerase A6 OS=Rattus norvegicus OX=10116 GN=Pdia6 PE=1 SV=1	A0A0G2JSZ5_RAT (+1)	Pdia6	< 0.0001	0.32
RAN-binding protein 1 OS=Rattus norvegicus OX=10116 GN=Ranbp1 PE=1 SV=1	D4A2G9_RAT	Ranbp1	0.00055	0.32
RNA binding motif protein 3, isoform CRA_a OS=Rattus norvegicus OX=10116 GN=Rbm3 PE=1 SV=1	G3V6P6_RAT	Rbm3	0.003	0.32
Cluster of 60S ribosomal protein L15 OS=Rattus norvegicus OX=10116 GN=Rpl15 PE=1 SV=2 (RL15_RAT)	RL15_RAT [2]	Rpl15	< 0.0001	0.32
LOC686323 protein OS=Rattus norvegicus OX=10116 GN=Trip6 PE=2 SV=1	B1WC42_RAT	Trip6	0.006	0.32
V-type proton ATPase subunit H OS=Rattus norvegicus OX=10116 GN=Atp6v1h PE=1 SV=1	A0A0G2K9J2_RAT	Atp6v1h	< 0.0001	0.33
Cullin-associated NEDD8-dissociated protein 1 OS=Rattus norvegicus OX=10116 GN=Cand1 PE=1 SV=1	CAND1_RAT	Cand1	< 0.0001	0.33
Dynactin subunit 3 OS=Rattus norvegicus OX=10116 GN=Dctn3 PE=1 SV=1	D4A1B8_RAT	Dctn3	< 0.0001	0.33
Dynactin subunit 5 OS=Rattus norvegicus OX=10116 GN=Dctn5 PE=1 SV=1	G3V8C0_RAT	Dctn5	< 0.0001	0.33
Aspartyl aminopeptidase OS=Rattus norvegicus OX=10116 GN=Dnpep PE=1 SV=1	Q4V8H5_RAT	Dnpep	< 0.0001	0.33
Dipeptidyl peptidase 3 OS=Rattus norvegicus OX=10116 GN=Dpp3 PE=1 SV=2	DPP3_RAT	Dpp3	< 0.0001	0.33
Dystonin OS=Rattus norvegicus OX=10116 GN=Dst PE=1 SV=3	D3ZC56_RAT	Dst	< 0.0001	0.33
Inter-alpha trypsin inhibitor, heavy chain 1 OS=Rattus norvegicus OX=10116 GN=Itih1 PE=1 SV=1	B2RYM3_RAT	Itih1	< 0.0001	0.33
Leucine-rich repeat flightless-interacting protein 1 OS=Rattus norvegicus OX=10116 GN=Lrrfip1 PE=1 SV=1	LRRF1_RAT	Lrrfip1	0.001	0.33
Nucleolar and coiled-body phosphoprotein 1 OS=Rattus norvegicus OX=10116 GN=Nolc1 PE=1 SV=2	NOLC1_RAT	Nolc1	0.014	0.33
5'-nucleotidase OS=Rattus norvegicus OX=10116 GN=Nt5e PE=1 SV=1	5NTD_RAT (+1)	Nt5e	< 0.0001	0.33
cAMP-dependent protein kinase inhibitor alpha OS=Rattus norvegicus OX=10116 GN=Pkia PE=1 SV=2	IPKA_RAT	Pkia	0.00024	0.33
Purine nucleoside phosphorylase OS=Rattus norvegicus OX=10116 GN=Pnp PE=1 SV=1	PNPH_RAT	Pnp	< 0.0001	0.33
Peptidyl-prolyl cis-trans isomerase B OS=Rattus norvegicus OX=10116 GN=Ppib PE=1 SV=3	PPIB_RAT	Ppib	< 0.0001	0.33
Protein kinase C substrate 80K-H OS=Rattus norvegicus OX=10116 GN=Prkcsh PE=1 SV=1	B1WC34_RAT	Prkcsh	< 0.0001	0.33
Complex I assembly factor ACAD9, mitochondrial OS=Rattus norvegicus OX=10116 GN=Acad9 PE=1 SV=1	ACAD9_RAT	Acad9	< 0.0001	0.34
A-kinase anchor protein 13 OS=Rattus norvegicus OX=10116 GN=Akap13 PE=1 SV=2	AKP13_RAT	Akap13	0.001	0.34
DnaJ (Hsp40) homolog, subfamily B, member 1 (Predicted), isoform CRA_a OS=Rattus norvegicus OX=10116 GN=Dnajb1 PE=1 SV=1	D3ZUU5_RAT	Dnajb1	0.001	0.34
Cytoplasmic dynein 1 light intermediate chain 1 OS=Rattus norvegicus OX=10116 GN=Dync1li1 PE=1 SV=1	DC1L1_RAT (+1)	Dync1li1	< 0.0001	0.34
Ornithine aminotransferase, mitochondrial OS=Rattus norvegicus OX=10116 GN=Oat PE=1 SV=1	OAT_RAT	Oat	< 0.0001	0.34
Protein phosphatase 1, regulatory subunit 13-like OS=Rattus norvegicus OX=10116 GN=Ppp1r13l PE=1 SV=2	F1LW07_RAT	Ppp1r13l	< 0.0001	0.34
Neurabin-2 OS=Rattus norvegicus OX=10116 GN=Ppp1r9b PE=1 SV=1	NEB2_RAT	Ppp1r9b	< 0.0001	0.34
RAN GTPase-activating protein 1 OS=Rattus norvegicus OX=10116 GN=Rangap1 PE=1 SV=2	F1MAA5_RAT	Rangap1	< 0.0001	0.34
Cluster of 60S ribosomal protein L7 OS=Rattus norvegicus OX=10116 GN=Rpl7 PE=1 SV=1 (B0K031_RAT)	B0K031_RAT [2]	Rpl7	< 0.0001	0.34
STT3 oligosaccharyltransferase complex catalytic subunit A OS=Rattus norvegicus OX=10116 GN=Stt3a PE=1 SV=1	B4F7C9_RAT	Stt3a	< 0.0001	0.34
Transmembrane emp24 domain-containing protein 10 OS=Rattus norvegicus OX=10116 GN=Tmed10 PE=1 SV=2	TMEDA_RAT	Tmed10	0.002	0.34
Alpha-centractin OS=Rattus norvegicus OX=10116 GN=Actr1a PE=1 SV=1	ACTZ_RAT	Actr1a	0.003	0.35
Aldo-keto reductase family 1 member C15 OS=Rattus norvegicus OX=10116 GN=Akr1c15 PE=1 SV=1	AK1CA_RAT	Akr1c15	< 0.0001	0.35
Delta-1-pyrroline-5-carboxylate synthase OS=Rattus norvegicus OX=10116 GN=Aldh18a1 PE=3 SV=1	D3ZIE9_RAT	Aldh18a1	0.002	0.35
Endoplasmin OS=Rattus norvegicus OX=10116 GN=Hsp90b1 PE=1 SV=1	A0A0A0MY09_RAT (+1)	Hsp90b1	< 0.0001	0.35
Prolow-density lipoprotein receptor-related protein 1 OS=Rattus norvegicus OX=10116 GN=Lrp1 PE=1 SV=1	LRP1_RAT	Lrp1	< 0.0001	0.35
Nodal modulator 1 OS=Rattus norvegicus OX=10116 GN=Nomo1 PE=1 SV=1	D3ZSA9_RAT	Nomo1	< 0.0001	0.35
Cluster of Obscurin, cytoskeletal calmodulin and titin-interacting RhoGEF OS=Rattus norvegicus OX=10116 GN=Obscn PE=1 SV=1 (A0A0G2JUP3_RAT)	A0A0G2JUP3_RAT [2]	Obscn	0.005	0.35
Obscurin-like protein 1 OS=Rattus norvegicus OX=10116 GN=Obsl1 PE=2 SV=3	OBSL1_RAT	Obsl1	< 0.0001	0.35
RAB5C, member RAS oncogene family OS=Rattus norvegicus OX=10116 GN=Rab5c PE=1 SV=1	B0BNK1_RAT	Rab5c	< 0.0001	0.35
Reticulocalbin-3 OS=Rattus norvegicus OX=10116 GN=Rcn3 PE=1 SV=1	A0A0G2K022_RAT (+1)	Rcn3	0.016	0.35
SPARC OS=Rattus norvegicus OX=10116 GN=Sparc PE=1 SV=4	SPRC_RAT	Sparc	0.00014	0.35
Testis expressed gene 264 homolog (Mouse), isoform CRA_a OS=Rattus norvegicus OX=10116 GN=Tex264 PE=1 SV=1	Q5XIF0_RAT	Tex264	0.001	0.35
Acidic leucine-rich nuclear phosphoprotein 32 family member E OS=Rattus norvegicus OX=10116 GN=Anp32e PE=2 SV=1	AN32E_RAT	Anp32e	0.001	0.36
Chloride intracellular channel protein OS=Rattus norvegicus OX=10116 GN=Clic4 PE=1 SV=1	G3V8C4_RAT	Clic4	< 0.0001	0.36
Clathrin heavy chain 1 OS=Rattus norvegicus OX=10116 GN=Cltc PE=1 SV=3	CLH1_RAT	Cltc	< 0.0001	0.36
DnaJ heat shock protein family (Hsp40) member B2 OS=Rattus norvegicus OX=10116 GN=Dnajb2 PE=1 SV=1	B2RYA8_RAT	Dnajb2	< 0.0001	0.36
Family with sequence similarity 120A OS=Rattus norvegicus OX=10116 GN=Fam120a PE=1 SV=2	D4AB03_RAT	Fam120a	< 0.0001	0.36
Cation-dependent mannose-6-phosphate receptor OS=Rattus norvegicus OX=10116 GN=M6pr PE=1 SV=1	MPRD_RAT	M6pr	< 0.0001	0.36
Tropomyosin beta chain OS=Rattus norvegicus OX=10116 GN=Tpm2 PE=1 SV=1	TPM2_RAT	Tpm2	0.00024	0.36
Complement component C8 beta chain OS=Rattus norvegicus OX=10116 GN=C8b PE=2 SV=2	CO8B_RAT	C8b	0.00028	0.37
Alpha-crystallin B chain OS=Rattus norvegicus OX=10116 GN=Cryab PE=1 SV=1	CRYAB_RAT	Cryab	< 0.0001	0.37
Desmoplakin OS=Rattus norvegicus OX=10116 GN=Dsp PE=1 SV=1	F1LMV6_RAT	Dsp	< 0.0001	0.37
Gelsolin OS=Rattus norvegicus OX=10116 GN=Gsn PE=1 SV=1	GELS_RAT	Gsn	0.001	0.37
Hebp1 protein OS=Rattus norvegicus OX=10116 GN=Hebp1 PE=1 SV=1	B4F7C7_RAT	Hebp1	0.016	0.37
Mannose receptor, C type 1 OS=Rattus norvegicus OX=10116 GN=Mrc1 PE=1 SV=3	D3ZD31_RAT	Mrc1	< 0.0001	0.37
Oxysterol-binding protein OS=Rattus norvegicus OX=10116 GN=Osbpl3 PE=1 SV=2	D3ZHZ3_RAT	Osbpl3	0.003	0.37
Cluster of Pdxdc1 protein OS=Rattus norvegicus OX=10116 GN=Pdxdc1 PE=1 SV=1 (B5DFK8_RAT)	B5DFK8_RAT [2]	Pdxdc1	0.003	0.37
Profilin-1 OS=Rattus norvegicus OX=10116 GN=Pfn1 PE=1 SV=2	PROF1_RAT	Pfn1	< 0.0001	0.37
Rab3 GTPase-activating protein catalytic subunit OS=Rattus norvegicus OX=10116 GN=Rab3gap1 PE=1 SV=1	A0A0G2JXA1_RAT (+1)	Rab3gap1	< 0.0001	0.37
Cluster of 40S ribosomal protein S6 OS=Rattus norvegicus OX=10116 GN=Rps6 PE=1 SV=1 (M0RD75_RAT)	M0RD75_RAT [3]	Rps6	< 0.0001	0.37
RCG39552, isoform CRA_a OS=Rattus norvegicus OX=10116 GN=Spon1 PE=1 SV=1	Q3B7D6_RAT (+1)	Spon1	0.001	0.37
Cluster of Spectrin alpha chain, non-erythrocytic 1 OS=Rattus norvegicus OX=10116 GN=Sptan1 PE=1 SV=1 (A0A0G2K1Y8_RAT)	A0A0G2K1Y8_RAT [2]	Sptan1	< 0.0001	0.37
Zinc and ring finger 2 OS=Rattus norvegicus OX=10116 GN=Znrf2 PE=1 SV=1	M0RBD9_RAT	Znrf2	0.017	0.37
Alkaline phosphatase OS=Rattus norvegicus OX=10116 GN=Alpl PE=1 SV=1	A0A0G2K0X8_RAT (+1)	Alpl	< 0.0001	0.38
Serum amyloid P-component OS=Rattus norvegicus OX=10116 GN=Apcs PE=1 SV=1	A0A0H2UHH2_RAT	Apcs	0.00032	0.38
Actin-related protein 2/3 complex subunit 4 OS=Rattus norvegicus OX=10116 GN=Arpc4 PE=1 SV=1	B2RZ72_RAT	Arpc4	< 0.0001	0.38
Clathrin light chain B OS=Rattus norvegicus OX=10116 GN=Cltb PE=1 SV=1	CLCB_RAT	Cltb	< 0.0001	0.38
Cysteine-rich protein 2 OS=Rattus norvegicus OX=10116 GN=Crip2 PE=2 SV=1	CRIP2_RAT	Crip2	< 0.0001	0.38
Cluster of Exocyst complex component 5 OS=Rattus norvegicus OX=10116 GN=Exoc5 PE=1 SV=1 (EXOC5_RAT)	EXOC5_RAT [2]	Exoc5	0.044	0.38
Cluster of Golgi phosphoprotein 3 OS=Rattus norvegicus OX=10116 GN=Golph3 PE=1 SV=1 (Q569C9_RAT)	Q569C9_RAT [2]	Golph3	0.043	0.38
Pleckstrin homology like domain, family B, member 2 OS=Rattus norvegicus OX=10116 GN=Phldb2 PE=1 SV=3	D4A779_RAT	Phldb2	< 0.0001	0.38
Protein phosphatase 1 regulatory subunit OS=Rattus norvegicus OX=10116 GN=Ppp1r12c PE=1 SV=1	A0A0G2K4R1_RAT	Ppp1r12c	0.001	0.38
Cluster of Protein kinase C OS=Rattus norvegicus OX=10116 GN=Prkca PE=1 SV=3 (F1LS98_RAT)	F1LS98_RAT [4]	Prkca	0.01	0.38
Protein PRRC1 OS=Rattus norvegicus OX=10116 GN=Prrc1 PE=1 SV=1	G3V834_RAT (+1)	Prrc1	< 0.0001	0.38
Ribosome-binding protein 1 OS=Rattus norvegicus OX=10116 GN=Rrbp1 PE=1 SV=3	F1M853_RAT	Rrbp1	< 0.0001	0.38
Transketolase OS=Rattus norvegicus OX=10116 GN=Tkt PE=1 SV=1	G3V826_RAT	Tkt	< 0.0001	0.38
Transmembrane emp24 domain-containing protein 2 OS=Rattus norvegicus OX=10116 GN=Tmed2 PE=1 SV=1	TMED2_RAT	Tmed2	< 0.0001	0.38
Complement C7 OS=Rattus norvegicus OX=10116 GN=C7 PE=1 SV=1	A0A0G2K7X7_RAT	C7	< 0.0001	0.39
Collagen type VI alpha 1 chain OS=Rattus norvegicus OX=10116 GN=Col6a1 PE=1 SV=1	D3ZUL3_RAT	Col6a1	< 0.0001	0.39
Collagen type VI alpha 2 chain OS=Rattus norvegicus OX=10116 GN=Col6a2 PE=1 SV=2	F1LNH3_RAT	Col6a2	< 0.0001	0.39
Dual specificity protein phosphatase OS=Rattus norvegicus OX=10116 GN=Dusp3 PE=1 SV=1	A0A0G2K3I9_RAT (+1)	Dusp3	0.016	0.39
Heat shock protein beta-6 OS=Rattus norvegicus OX=10116 GN=Hspb6 PE=1 SV=1	HSPB6_RAT	Hspb6	< 0.0001	0.39
Laminin subunit beta-2 OS=Rattus norvegicus OX=10116 GN=Lamb2 PE=1 SV=1	M0R6K0_RAT	Lamb2	< 0.0001	0.39
RCG53953, isoform CRA_a OS=Rattus norvegicus OX=10116 GN=LOC103690005 PE=1 SV=1	Q1RP74_RAT	LOC103690005	< 0.0001	0.39
Signal peptidase complex catalytic subunit SEC11 OS=Rattus norvegicus OX=10116 GN=Sec11a PE=1 SV=1	Q6P9X2_RAT (+1)	Sec11a	0.001	0.39
Similar to Tripartite motif protein 47 OS=Rattus norvegicus OX=10116 GN=Trim47 PE=1 SV=1	D3ZA22_RAT	Trim47	< 0.0001	0.39
WAS/WASL-interacting protein family member 3 OS=Rattus norvegicus OX=10116 GN=Wipf3 PE=1 SV=1	WIPF3_RAT	Wipf3	< 0.0001	0.39
Armadillo repeat-containing X-linked protein 3 OS=Rattus norvegicus OX=10116 GN=Armcx3 PE=1 SV=1	ARMX3_RAT	Armcx3	0.001	0.4
Cardiac-enriched FHL2-interacting protein OS=Rattus norvegicus OX=10116 GN=CEFIP PE=3 SV=2	CEFIP_RAT	CEFIP	< 0.0001	0.4
Cluster of Cofilin-1 OS=Rattus norvegicus OX=10116 GN=Cfl1 PE=1 SV=3 (COF1_RAT)	COF1_RAT [2]	Cfl1	< 0.0001	0.4
Cluster of CTP synthase OS=Rattus norvegicus OX=10116 GN=Ctps1 PE=1 SV=1 (B1WC02_RAT)	B1WC02_RAT [2]	Ctps1	< 0.0001	0.4
Elongation factor 1-gamma OS=Rattus norvegicus OX=10116 GN=Eef1g PE=2 SV=3	EF1G_RAT	Eef1g	< 0.0001	0.4
EH domain-binding protein 1 OS=Rattus norvegicus OX=10116 GN=Ehbp1 PE=1 SV=3	F1LVX2_RAT	Ehbp1	0.00074	0.4
FLII, actin-remodeling protein OS=Rattus norvegicus OX=10116 GN=Flii PE=1 SV=1	Q5RKI5_RAT	Flii	< 0.0001	0.4
Glia maturation factor beta OS=Rattus norvegicus OX=10116 GN=Gmfb PE=1 SV=2	GMFB_RAT (+1)	Gmfb	0.001	0.4
Leucine-rich repeat-containing protein 59 OS=Rattus norvegicus OX=10116 GN=Lrrc59 PE=1 SV=1	LRC59_RAT	Lrrc59	0.001	0.4
Protein disulfide-isomerase A4 OS=Rattus norvegicus OX=10116 GN=Pdia4 PE=1 SV=1	G3V6T7_RAT	Pdia4	< 0.0001	0.4
Phosphoinositide phospholipase C OS=Rattus norvegicus OX=10116 GN=Plcd3 PE=1 SV=1	D4A978_RAT	Plcd3	< 0.0001	0.4
Sacsin molecular chaperone OS=Rattus norvegicus OX=10116 GN=Sacs PE=1 SV=2	D4A1D3_RAT	Sacs	< 0.0001	0.4
Protein transport protein Sec31A OS=Rattus norvegicus OX=10116 GN=Sec31a PE=1 SV=1	A0A0G2K0X9_RAT (+2)	Sec31a	< 0.0001	0.4
SLAIN motif family, member 2 OS=Rattus norvegicus OX=10116 GN=Slain2 PE=1 SV=1	G3V6A2_RAT	Slain2	< 0.0001	0.4
Steroid sulfatase OS=Rattus norvegicus OX=10116 GN=Sts PE=1 SV=1	G3V9E5_RAT (+1)	Sts	< 0.0001	0.4
Synaptopodin-2 OS=Rattus norvegicus OX=10116 GN=Synpo2 PE=1 SV=2	SYNP2_RAT	Synpo2	< 0.0001	0.4
TAP-binding protein OS=Rattus norvegicus OX=10116 GN=Tapbp PE=1 SV=1	Q99JC6_RAT	Tapbp	0.00054	0.4
Thioredoxin reductase 1, cytoplasmic OS=Rattus norvegicus OX=10116 GN=Txnrd1 PE=1 SV=1	A0A0G2JUN7_RAT (+2)	Txnrd1	< 0.0001	0.4
Vanin 1 OS=Rattus norvegicus OX=10116 GN=Vnn1 PE=1 SV=1	Q4KLZ0_RAT	Vnn1	< 0.0001	0.4
Wolfram syndrome 1 homolog (Human) OS=Rattus norvegicus OX=10116 GN=Wfs1 PE=1 SV=2	E9PT53_RAT	Wfs1	< 0.0001	0.4
Ankyrin repeat and FYVE domain-containing 1 OS=Rattus norvegicus OX=10116 GN=Ankfy1 PE=1 SV=3	D4A1J6_RAT	Ankfy1	0.001	0.41
Coiled-coil domain containing 9B OS=Rattus norvegicus OX=10116 GN=Ccdc9b PE=1 SV=2	D3ZKN0_RAT	Ccdc9b	< 0.0001	0.41
Cluster of Catenin (Cadherin associated protein), alpha 1 OS=Rattus norvegicus OX=10116 GN=Ctnna1 PE=1 SV=1 (Q5U302_RAT)	Q5U302_RAT [3]	Ctnna1	< 0.0001	0.41
Intracellular hyaluronan-binding protein 4 OS=Rattus norvegicus OX=10116 GN=Habp4 PE=1 SV=1	HABP4_RAT	Habp4	0.00034	0.41
Cluster of Lamin A, isoform CRA_b OS=Rattus norvegicus OX=10116 GN=Lmna PE=1 SV=1 (G3V8L3_RAT)	G3V8L3_RAT [2]	Lmna	< 0.0001	0.41
Myotrophin OS=Rattus norvegicus OX=10116 GN=Mtpn PE=1 SV=2	MTPN_RAT	Mtpn	0.001	0.41
Ab2-292 OS=Rattus norvegicus OX=10116 GN=Sec62 PE=1 SV=1	Q7TP42_RAT	Sec62	0.00013	0.41
Tricarboxylate transport protein, mitochondrial OS=Rattus norvegicus OX=10116 GN=Slc25a1 PE=1 SV=1	TXTP_RAT	Slc25a1	0.002	0.41
ATP-binding cassette sub-family B member 6, mitochondrial OS=Rattus norvegicus OX=10116 GN=Abcb6 PE=2 SV=1	ABCB6_RAT	Abcb6	0.001	0.42
ADP-ribosylation factor 4 OS=Rattus norvegicus OX=10116 GN=Arf4 PE=2 SV=2	ARF4_RAT	Arf4	0.00015	0.42
Arginine and glutamate-rich protein 1 OS=Rattus norvegicus OX=10116 GN=Arglu1 PE=1 SV=1	ARGL1_RAT	Arglu1	0.001	0.42
Calreticulin OS=Rattus norvegicus OX=10116 GN=Calr PE=1 SV=1	CALR_RAT	Calr	< 0.0001	0.42
Cluster of Complement factor H OS=Rattus norvegicus OX=10116 GN=Cfh PE=1 SV=1 (F1M983_RAT)	F1M983_RAT [3]	Cfh	< 0.0001	0.42
ATP-dependent RNA helicase DHX29 OS=Rattus norvegicus OX=10116 GN=Dhx29 PE=1 SV=2	D3ZHW0_RAT	Dhx29	0.001	0.42
H/ACA ribonucleoprotein complex subunit DKC1 OS=Rattus norvegicus OX=10116 GN=Dkc1 PE=1 SV=1	A0A0G2K700_RAT (+1)	Dkc1	0.001	0.42
Cytoplasmic dynein 1 intermediate chain 2 OS=Rattus norvegicus OX=10116 GN=Dync1i2 PE=1 SV=1	D3ZU74_RAT (+3)	Dync1i2	< 0.0001	0.42
Heat shock protein beta-8 OS=Rattus norvegicus OX=10116 GN=Hspb8 PE=1 SV=1	HSPB8_RAT	Hspb8	< 0.0001	0.42
Platelet-derived growth factor receptor beta OS=Rattus norvegicus OX=10116 GN=Pdgfrb PE=2 SV=2	PGFRB_RAT	Pdgfrb	0.0038	0.42
Serine/threonine-protein kinase WNK1 OS=Rattus norvegicus OX=10116 GN=Wnk1 PE=1 SV=1	A0A0G2K3A0_RAT	Wnk1	< 0.0001	0.42
Apolipoprotein A-II OS=Rattus norvegicus OX=10116 GN=Apoa2 PE=2 SV=1	APOA2_RAT	Apoa2	0.001	0.43
Amyloid-beta A4 protein OS=Rattus norvegicus OX=10116 GN=App PE=1 SV=2	A4_RAT (+1)	App	0.00042	0.43
Rho guanine nucleotide exchange factor (GEF) 10-like OS=Rattus norvegicus OX=10116 GN=Arhgef10l PE=1 SV=2	M0R7W2_RAT	Arhgef10l	0.01	0.43
Cortactin, isoform CRA_c OS=Rattus norvegicus OX=10116 GN=Cttn PE=1 SV=3	D3ZGE6_RAT	Cttn	< 0.0001	0.43
Hepatoma-derived growth factor-related protein 2 OS=Rattus norvegicus OX=10116 GN=Hdgfl2 PE=1 SV=1	A0A0G2JYC7_RAT (+1)	Hdgfl2	< 0.0001	0.43
Cluster of Heat shock protein HSP 90-beta OS=Rattus norvegicus OX=10116 GN=Hsp90ab1 PE=1 SV=4 (HS90B_RAT)	HS90B_RAT [3]	Hsp90ab1	< 0.0001	0.43
Succinyl-CoA:3-ketoacid coenzyme A transferase 1, mitochondrial OS=Rattus norvegicus OX=10116 GN=Oxct1 PE=1 SV=1	SCOT1_RAT	Oxct1	0.00014	0.43
Phosphoglycerate mutase 1 OS=Rattus norvegicus OX=10116 GN=Pgam1 PE=1 SV=4	PGAM1_RAT	Pgam1	< 0.0001	0.43
Major prion protein OS=Rattus norvegicus OX=10116 GN=Prnp PE=1 SV=2	PRIO_RAT	Prnp	0.00015	0.43
Transmembrane protein 43 OS=Rattus norvegicus OX=10116 GN=Tmem43 PE=2 SV=1	TMM43_RAT	Tmem43	0.001	0.43
Cluster of Desmin OS=Rattus norvegicus OX=10116 GN=Des PE=1 SV=1 (Q6P725_RAT)	Q6P725_RAT [6]	Des	< 0.0001	0.44
DnaJ (Hsp40) homolog, subfamily B, member 4 OS=Rattus norvegicus OX=10116 GN=Dnajb4 PE=1 SV=1	Q5XIP0_RAT	Dnajb4	< 0.0001	0.44
Filamin A-interacting protein 1-like OS=Rattus norvegicus OX=10116 GN=Filip1l PE=1 SV=2	D4A900_RAT	Filip1l	0.00018	0.44
Insulin-like growth factor binding protein 7, isoform CRA_b OS=Rattus norvegicus OX=10116 GN=Igfbp7 PE=1 SV=2	F1M9B2_RAT	Igfbp7	0.004	0.44
Integrin subunit alpha V OS=Rattus norvegicus OX=10116 GN=Itgav PE=1 SV=1	A0A0G2JVZ6_RAT	Itgav	< 0.0001	0.44
Lysocardiolipin acyltransferase 1 OS=Rattus norvegicus OX=10116 GN=Lclat1 PE=1 SV=1	D3ZFF4_RAT	Lclat1	0.001	0.44
NBAS subunit of NRZ tethering complex OS=Rattus norvegicus OX=10116 GN=Nbas PE=1 SV=2	F1M0U5_RAT	Nbas	< 0.0001	0.44
Hermansky-Pudlak syndrome 5 protein homolog OS=Rattus norvegicus OX=10116 GN=Saa4 PE=1 SV=1	Q7TMC3_RAT	Saa4	< 0.0001	0.44
RCG29001 OS=Rattus norvegicus OX=10116 GN=Slc25a24 PE=1 SV=1	B1WC67_RAT	Slc25a24	< 0.0001	0.44
Cluster of Tax1-binding protein 3 OS=Rattus norvegicus OX=10116 GN=Tax1bp3 PE=1 SV=1 (A0A1W2Q5Z6_RAT)	A0A1W2Q5Z6_RAT [2]	Tax1bp3	0.006	0.44
C1r protein OS=Rattus norvegicus OX=10116 GN=C1r PE=1 SV=1	B5DEH7_RAT	C1r	< 0.0001	0.45
Coronin OS=Rattus norvegicus OX=10116 GN=Coro1b PE=1 SV=1	G3V940_RAT	Coro1b	< 0.0001	0.45
Catenin (Cadherin associated protein), beta 1, isoform CRA_a OS=Rattus norvegicus OX=10116 GN=Ctnnb1 PE=1 SV=1	A0A0G2JT93_RAT (+1)	Ctnnb1	< 0.0001	0.45
Pro-cathepsin H OS=Rattus norvegicus OX=10116 GN=Ctsh PE=1 SV=1	A0A0G2K8H6_RAT (+2)	Ctsh	0.001	0.45
Beta-hexosaminidase subunit beta OS=Rattus norvegicus OX=10116 GN=Hexb PE=2 SV=1	HEXB_RAT	Hexb	0.007	0.45
Homeodomain-only protein OS=Rattus norvegicus OX=10116 GN=Hopx PE=1 SV=1	HOP_RAT	Hopx	0.011	0.45
Atrial natriuretic peptide receptor 3 OS=Rattus norvegicus OX=10116 GN=Npr3 PE=2 SV=1	ANPRC_RAT	Npr3	0.00032	0.45
Membrane-associated progesterone receptor component 1 OS=Rattus norvegicus OX=10116 GN=Pgrmc1 PE=1 SV=3	PGRC1_RAT	Pgrmc1	< 0.0001	0.45
Sorting nexin 12 OS=Rattus norvegicus OX=10116 GN=Snx12 PE=1 SV=1	A0A096MKE2_RAT (+1)	Snx12	< 0.0001	0.45
Serine/arginine-rich splicing factor 2 OS=Rattus norvegicus OX=10116 GN=Srsf2 PE=1 SV=3	SRSF2_RAT	Srsf2	< 0.0001	0.45
Cytokine receptor-like factor 1 OS=Rattus norvegicus OX=10116 GN=Crlf1 PE=4 SV=1	D3ZIV9_RAT	Crlf1	0.005	0.46
Dephospho-CoA kinase domain-containing protein OS=Rattus norvegicus OX=10116 GN=Dcakd PE=2 SV=1	DCAKD_RAT	Dcakd	< 0.0001	0.46
ERO1-like protein alpha OS=Rattus norvegicus OX=10116 GN=Ero1a PE=1 SV=1	ERO1A_RAT	Ero1a	< 0.0001	0.46
Fermitin family member 3 OS=Rattus norvegicus OX=10116 GN=Fermt3 PE=1 SV=1	B2GVB9_RAT	Fermt3	0.002	0.46
Guanine deaminase OS=Rattus norvegicus OX=10116 GN=Gda PE=1 SV=1	Q9JKB7_RAT	Gda	< 0.0001	0.46
Nexilin OS=Rattus norvegicus OX=10116 GN=Nexn PE=1 SV=1	NEXN_RAT	Nexn	< 0.0001	0.46
Phosphoglucomutase 5 OS=Rattus norvegicus OX=10116 GN=Pgm5 PE=1 SV=3	D3ZVR9_RAT	Pgm5	< 0.0001	0.46
Cluster of Protein phosphatase 1 regulatory subunit OS=Rattus norvegicus OX=10116 GN=Ppp1r12a PE=1 SV=1 (A0A0G2JWJ0_RAT)	A0A0G2JWJ0_RAT [3]	Ppp1r12a	0.002	0.46
Tubulin beta chain OS=Rattus norvegicus OX=10116 GN=Tubb1 PE=1 SV=1	M0R8B6_RAT	Tubb1	0.005	0.46
Cluster of Tubulin beta-5 chain OS=Rattus norvegicus OX=10116 GN=Tubb5 PE=1 SV=1 (TBB5_RAT)	TBB5_RAT [5]	Tubb5	0.00028	0.46
UDP-glucose 6-dehydrogenase OS=Rattus norvegicus OX=10116 GN=Ugdh PE=1 SV=1	UGDH_RAT	Ugdh	0.001	0.46
V-type proton ATPase subunit a OS=Rattus norvegicus OX=10116 GN=Atp6v0a1 PE=1 SV=1	Q2I6B2_RAT (+2)	Atp6v0a1	0.01	0.47
Adenylyl cyclase-associated protein 1 OS=Rattus norvegicus OX=10116 GN=Cap1 PE=1 SV=3	CAP1_RAT	Cap1	0.007	0.47
Copine-1 OS=Rattus norvegicus OX=10116 GN=Cpne1 PE=1 SV=1	CPNE1_RAT	Cpne1	0.001	0.47
Destrin OS=Rattus norvegicus OX=10116 GN=Dstn PE=1 SV=3	DEST_RAT	Dstn	< 0.0001	0.47
Elastin microfibril interfacer 2 OS=Rattus norvegicus OX=10116 GN=Emilin2 PE=4 SV=3	F1LXD8_RAT	Emilin2	< 0.0001	0.47
Glutathione peroxidase OS=Rattus norvegicus OX=10116 GN=Gpx3 PE=1 SV=1	A0A0G2K531_RAT (+1)	Gpx3	< 0.0001	0.47
Integrin subunit alpha 9 OS=Rattus norvegicus OX=10116 GN=Itga9 PE=1 SV=3	D3ZN51_RAT	Itga9	0.007	0.47
Microtubule-associated protein 6 OS=Rattus norvegicus OX=10116 GN=Map6 PE=1 SV=3	F1LQZ9_RAT (+1)	Map6	< 0.0001	0.47
Cluster of Phosphatidylinositol binding clathrin assembly protein, isoform CRA_a OS=Rattus norvegicus OX=10116 GN=Picalm PE=1 SV=1 (A0A0G2JTT2_RAT)	A0A0G2JTT2_RAT [8]	Picalm	< 0.0001	0.47
Transmembrane protein 245 OS=Rattus norvegicus OX=10116 GN=Tmem245 PE=1 SV=1	D3ZR79_RAT (+1)	Tmem245	0.0001	0.47
Aldo-keto reductase family 1 member A1 OS=Rattus norvegicus OX=10116 GN=Akr1a1 PE=1 SV=2	AK1A1_RAT	Akr1a1	< 0.0001	0.48
ADP-ribosylation factor 6 OS=Rattus norvegicus OX=10116 GN=Arf6 PE=1 SV=2	ARF6_RAT	Arf6	0.001	0.48
Voltage-dependent calcium channel subunit alpha-2/delta-2 OS=Rattus norvegicus OX=10116 GN=Cacna2d2 PE=1 SV=1	A0A0G2K0J2_RAT (+2)	Cacna2d2	< 0.0001	0.48
Collagen type XVIII alpha 1 chain OS=Rattus norvegicus OX=10116 GN=Col18a1 PE=1 SV=2	F1LR02_RAT	Col18a1	0.00013	0.48
Cytoglobin OS=Rattus norvegicus OX=10116 GN=Cygb PE=1 SV=1	CYGB_RAT	Cygb	< 0.0001	0.48
N(G),N(G)-dimethylarginine dimethylaminohydrolase 1 OS=Rattus norvegicus OX=10116 GN=Ddah1 PE=1 SV=3	DDAH1_RAT	Ddah1	< 0.0001	0.48
Eukaryotic translation elongation factor 1 beta 2 OS=Rattus norvegicus OX=10116 GN=Eef1b2 PE=1 SV=1	B5DEN5_RAT	Eef1b2	< 0.0001	0.48
Kelch-like family member 40 OS=Rattus norvegicus OX=10116 GN=Klhl40 PE=4 SV=2	D4AA43_RAT	Klhl40	0.003	0.48
Lactadherin OS=Rattus norvegicus OX=10116 GN=Mfge8 PE=1 SV=1	A0A0G2K506_RAT (+2)	Mfge8	< 0.0001	0.48
Cluster of Myosin heavy chain 9-like 1 OS=Rattus norvegicus OX=10116 GN=Myh9 PE=1 SV=1 (G3V6P7_RAT)	G3V6P7_RAT [2]	Myh9	< 0.0001	0.48
SH3 domain binding glutamic acid-rich protein-like 3 OS=Rattus norvegicus OX=10116 GN=Sh3bgrl3 PE=1 SV=1	B2RZ27_RAT	Sh3bgrl3	< 0.0001	0.48
Alpha-1-macroglobulin OS=Rattus norvegicus OX=10116 GN=A1m PE=1 SV=1	A1M_RAT	A1m	< 0.0001	0.49
ABRA C-terminal-like OS=Rattus norvegicus OX=10116 GN=Abracl PE=1 SV=1	D3ZSL2_RAT	Abracl	0.001	0.49
Alpha-actinin-4 OS=Rattus norvegicus OX=10116 GN=Actn4 PE=1 SV=2	ACTN4_RAT	Actn4	< 0.0001	0.49
Complement C5 OS=Rattus norvegicus OX=10116 GN=C5 PE=1 SV=2	A0A096P6L9_RAT	C5	< 0.0001	0.49
2',3'-cyclic-nucleotide 3'-phosphodiesterase OS=Rattus norvegicus OX=10116 GN=Cnp PE=1 SV=2	CN37_RAT	Cnp	< 0.0001	0.49
Cathepsin Z OS=Rattus norvegicus OX=10116 GN=Ctsz PE=1 SV=2	CATZ_RAT	Ctsz	0.007	0.49
Immunoglobulin heavy constant mu OS=Rattus norvegicus OX=10116 GN=Ighm PE=1 SV=1	A0A0G2JVP4_RAT (+2)	Ighm	< 0.0001	0.49
Integrin alpha 5 (Mapped) OS=Rattus norvegicus OX=10116 GN=Itga5 PE=1 SV=1	A0A0G2K1E2_RAT	Itga5	< 0.0001	0.49
Peptidylglycine alpha-amidating monooxygenase OS=Rattus norvegicus OX=10116 GN=Pam PE=1 SV=1	AMD_RAT	Pam	< 0.0001	0.49
Phosphoribosyl pyrophosphate synthase-associated protein 2 OS=Rattus norvegicus OX=10116 GN=Prpsap2 PE=1 SV=1	KPRB_RAT	Prpsap2	< 0.0001	0.49
Rho GTPase-activating protein 1 OS=Rattus norvegicus OX=10116 GN=Arhgap1 PE=1 SV=1	D4A6C5_RAT	Arhgap1	< 0.0001	0.5
CD59 glycoprotein OS=Rattus norvegicus OX=10116 GN=Cd59 PE=1 SV=2	CD59_RAT	Cd59	< 0.0001	0.5
Cluster of Cadherin-2 OS=Rattus norvegicus OX=10116 GN=Cdh2 PE=1 SV=1 (CADH2_RAT)	CADH2_RAT [4]	Cdh2	< 0.0001	0.5
Cystatin-B OS=Rattus norvegicus OX=10116 GN=Cstb PE=1 SV=1	CYTB_RAT	Cstb	< 0.0001	0.5
Lymphocyte cytosolic protein 1 OS=Rattus norvegicus OX=10116 GN=Lcp1 PE=1 SV=1	A0A0G2K014_RAT (+1)	Lcp1	< 0.0001	0.5
PRA1 family protein OS=Rattus norvegicus OX=10116 GN=Praf2 PE=1 SV=1	A0A0G2JTX2_RAT	Praf2	0.003	0.5
Reticulocalbin 1 OS=Rattus norvegicus OX=10116 GN=Rcn1 PE=1 SV=1	D3ZUB0_RAT	Rcn1	< 0.0001	0.5
Retinoid-inducible serine carboxypeptidase OS=Rattus norvegicus OX=10116 GN=Scpep1 PE=2 SV=1	RISC_RAT	Scpep1	0.0027	0.5
Transgelin-2 OS=Rattus norvegicus OX=10116 GN=Tagln2 PE=1 SV=1	TAGL2_RAT	Tagln2	< 0.0001	0.5
High-mobility group nucleosome binding domain 1 OS=Rattus norvegicus OX=10116 GN=LOC100911295 PE=1 SV=1	Q5U1W8_RAT	LOC100911295	0.001	0.51
Myeloid leukemia factor 2 OS=Rattus norvegicus OX=10116 GN=Mlf2 PE=1 SV=1	D3ZPN3_RAT	Mlf2	< 0.0001	0.51
PDZ and LIM domain protein 5 OS=Rattus norvegicus OX=10116 GN=Pdlim5 PE=1 SV=2	PDLI5_RAT	Pdlim5	< 0.0001	0.51
Signal transducer and activator of transcription 3 OS=Rattus norvegicus OX=10116 GN=Stat3 PE=1 SV=1	STAT3_RAT	Stat3	< 0.0001	0.51
Actin-related protein 2/3 complex subunit 1B OS=Rattus norvegicus OX=10116 GN=Arpc1b PE=1 SV=3	ARC1B_RAT	Arpc1b	< 0.0001	0.52
Integrin beta-3 OS=Rattus norvegicus OX=10116 GN=Itgb3 PE=2 SV=1	ITB3_RAT	Itgb3	0.008	0.52
Protein disulfide-isomerase OS=Rattus norvegicus OX=10116 GN=Pdia3 PE=1 SV=1	A0A0H2UHM5_RAT (+1)	Pdia3	< 0.0001	0.52
Pirin OS=Rattus norvegicus OX=10116 GN=Pir PE=1 SV=1	PIR_RAT	Pir	< 0.0001	0.52
Plasma protease C1 inhibitor OS=Rattus norvegicus OX=10116 GN=Serping1 PE=2 SV=1	IC1_RAT	Serping1	< 0.0001	0.52
Thymosin beta-4 OS=Rattus norvegicus OX=10116 GN=Tmsb4x PE=1 SV=2	TYB4_RAT	Tmsb4x	< 0.0001	0.52
von Willebrand factor A domain-containing protein 5A OS=Rattus norvegicus OX=10116 GN=Vwa5a PE=1 SV=1	A0A0H2UH90_RAT	Vwa5a	< 0.0001	0.52
Elastin microfibril interfacer 1 OS=Rattus norvegicus OX=10116 GN=Emilin1 PE=1 SV=1	D3Z9E1_RAT	Emilin1	< 0.0001	0.53
SH3 and PX domains 2B OS=Rattus norvegicus OX=10116 GN=Sh3pxd2b PE=1 SV=2	D3ZAF9_RAT	Sh3pxd2b	0.002	0.53
Immunoglobulin heavy constant mu OS=Rattus norvegicus OX=10116 GN=Ighm PE=4 SV=1	A0A0G2K477_RAT	Ighm	0.046	0.54
6-phosphogluconate dehydrogenase, decarboxylating OS=Rattus norvegicus OX=10116 GN=Kif1b PE=1 SV=1	A0A0G2K7Q8_RAT	Kif1b	0.001	0.54
Cluster of Plastin 3 (T-isoform), isoform CRA_a OS=Rattus norvegicus OX=10116 GN=Pls3 PE=1 SV=2 (F1LPK7_RAT)	F1LPK7_RAT [3]	Pls3	< 0.0001	0.54
RCG45489, isoform CRA_a OS=Rattus norvegicus OX=10116 GN=Stom PE=1 SV=1	Q5XI04_RAT	Stom	< 0.0001	0.54
Synaptopodin 2-like OS=Rattus norvegicus OX=10116 GN=Synpo2l PE=1 SV=1	D3ZZ68_RAT	Synpo2l	< 0.0001	0.54
RCG55135, isoform CRA_b OS=Rattus norvegicus OX=10116 GN=Tln1 PE=1 SV=1	G3V852_RAT	Tln1	< 0.0001	0.54
Ubiquitin carboxyl-terminal hydrolase isozyme L1 OS=Rattus norvegicus OX=10116 GN=Uchl1 PE=1 SV=2	UCHL1_RAT	Uchl1	< 0.0001	0.54
Vitronectin OS=Rattus norvegicus OX=10116 GN=Vtn PE=1 SV=1	Q3KR94_RAT	Vtn	< 0.0001	0.54
Glucose-6-phosphate 1-dehydrogenase OS=Rattus norvegicus OX=10116 GN=G6pdx PE=1 SV=3	G6PD_RAT	G6pdx	< 0.0001	0.55
Microtubule-associated protein 1B OS=Rattus norvegicus OX=10116 GN=Map1b PE=1 SV=3	MAP1B_RAT	Map1b	< 0.0001	0.55
Cluster of Ribose-phosphate pyrophosphokinase I -like OS=Rattus norvegicus OX=10116 GN=LOC314140 PE=1 SV=1 (A0A0G2JSV3_RAT)	A0A0G2JSV3_RAT [3]	LOC314140	0.001	0.56
C-type mannose receptor 2 OS=Rattus norvegicus OX=10116 GN=Mrc2 PE=1 SV=2	F1LMA7_RAT (+1)	Mrc2	< 0.0001	0.56
Placenta-associated 9 OS=Rattus norvegicus OX=10116 GN=Plac9 PE=4 SV=3	D4A4Q7_RAT	Plac9	0.001	0.56
Cluster of Solute carrier family 12 member 4 OS=Rattus norvegicus OX=10116 GN=Slc12a4 PE=1 SV=1 (S12A4_RAT)	S12A4_RAT [3]	Slc12a4	0.012	0.56
Cluster of Testin OS=Rattus norvegicus OX=10116 GN=Tes PE=1 SV=1 (TES_RAT)	TES_RAT [2]	Tes	0.013	0.56
Fibrinogen beta chain OS=Rattus norvegicus OX=10116 GN=Fgb PE=1 SV=4	FIBB_RAT	Fgb	< 0.0001	0.57
Glycogenin-1 OS=Rattus norvegicus OX=10116 GN=Gyg1 PE=1 SV=1	A0A0G2JXP1_RAT (+2)	Gyg1	< 0.0001	0.57
Heat shock protein beta-2 OS=Rattus norvegicus OX=10116 GN=Hspb2 PE=3 SV=1	HSPB2_RAT	Hspb2	0.001	0.57
Protein disulfide-isomerase OS=Rattus norvegicus OX=10116 GN=P4hb PE=1 SV=2	PDIA1_RAT	P4hb	< 0.0001	0.57
Peptidyl-prolyl cis-trans isomerase OS=Rattus norvegicus OX=10116 GN=Ppic PE=1 SV=1	Q6AYQ9_RAT	Ppic	0.003	0.57
60S ribosomal protein L4 OS=Rattus norvegicus OX=10116 GN=Rpl4 PE=1 SV=1	Q6P3V9_RAT	Rpl4	< 0.0001	0.57
Protein S100-A11 OS=Rattus norvegicus OX=10116 GN=S100a11 PE=3 SV=1	S10AB_RAT	S100a11	0.001	0.57
Sorting nexin OS=Rattus norvegicus OX=10116 GN=Snx18 PE=1 SV=1	D3ZZ38_RAT	Snx18	< 0.0001	0.57
ADP-ribosylation factor GTPase-activating protein 3 OS=Rattus norvegicus OX=10116 GN=Arfgap3 PE=1 SV=1	ARFG3_RAT	Arfgap3	0.001	0.58
Caspase-3 OS=Rattus norvegicus OX=10116 GN=Casp3 PE=2 SV=2	CASP3_RAT	Casp3	0.001	0.58
Kelch-like protein 41 OS=Rattus norvegicus OX=10116 GN=Klhl41 PE=1 SV=1	KLH41_RAT	Klhl41	< 0.0001	0.58
PHD finger protein 24 OS=Rattus norvegicus OX=10116 GN=Phf24 PE=1 SV=1	D3ZB78_RAT	Phf24	< 0.0001	0.58
Procollagen-lysine,2-oxoglutarate 5-dioxygenase 2 OS=Rattus norvegicus OX=10116 GN=Plod2 PE=4 SV=1	A0A0G2JVA4_RAT (+1)	Plod2	0.003	0.58
Serine/arginine-rich splicing factor 6 OS=Rattus norvegicus OX=10116 GN=Srsf6 PE=1 SV=1	SRSF6_RAT	Srsf6	0.001	0.58
Annexin OS=Rattus norvegicus OX=10116 GN=Anxa7 PE=1 SV=1	Q6IRJ7_RAT	Anxa7	< 0.0001	0.59
Fibulin 2 OS=Rattus norvegicus OX=10116 GN=Fbln2 PE=1 SV=1	G3V6X1_RAT	Fbln2	< 0.0001	0.59
Alpha-L-fucosidase OS=Rattus norvegicus OX=10116 GN=Fuca1 PE=1 SV=1	A0A0G2JSJ8_RAT (+1)	Fuca1	0.001	0.59
Heat shock 27kDa protein 1 OS=Rattus norvegicus OX=10116 GN=Hspb1 PE=1 SV=1	G3V913_RAT (+1)	Hspb1	< 0.0001	0.59
Telomerase protein component 1 OS=Rattus norvegicus OX=10116 GN=Tep1 PE=1 SV=1	A0A0G2JT33_RAT (+2)	Tep1	0.001	0.59
Bridging integrator 2 OS=Rattus norvegicus OX=10116 GN=Bin2 PE=1 SV=1	BIN2_RAT	Bin2	0.001	0.6
Fibrinogen gamma chain OS=Rattus norvegicus OX=10116 GN=Fgg PE=1 SV=3	FIBG_RAT	Fgg	< 0.0001	0.6
Histone H1.1 OS=Rattus norvegicus OX=10116 GN=H1-1 PE=1 SV=1	H11_RAT	H1-1	0.001	0.6
Cluster of Myocardial zonula adherens protein OS=Rattus norvegicus OX=10116 GN=Myzap PE=1 SV=1 (MYZAP_RAT)	MYZAP_RAT [2]	Myzap	0.001	0.6
Leprecan 1, isoform CRA_c OS=Rattus norvegicus OX=10116 GN=P3h1 PE=1 SV=1	A0A0G2K199_RAT (+1)	P3h1	0.001	0.6
Par-3 family cell polarity regulator beta OS=Rattus norvegicus OX=10116 GN=Pard3b PE=1 SV=2	F1LW22_RAT	Pard3b	0.023	0.6
Supervillin OS=Rattus norvegicus OX=10116 GN=Svil PE=1 SV=3	F1M155_RAT	Svil	< 0.0001	0.6
Thioredoxin domain-containing protein 12 OS=Rattus norvegicus OX=10116 GN=Txndc12 PE=2 SV=2	TXD12_RAT	Txndc12	< 0.0001	0.6
Adenylyl cyclase-associated protein 2 OS=Rattus norvegicus OX=10116 GN=Cap2 PE=1 SV=1	CAP2_RAT	Cap2	< 0.0001	0.61
Dual-specificity phosphatase 27, atypical OS=Rattus norvegicus OX=10116 GN=Dusp27 PE=1 SV=1	D3ZRM0_RAT	Dusp27	< 0.0001	0.61
Transmembrane emp24 domain-containing protein 9 OS=Rattus norvegicus OX=10116 GN=Tmed9 PE=1 SV=1	TMED9_RAT	Tmed9	< 0.0001	0.61
von Willebrand factor OS=Rattus norvegicus OX=10116 GN=Vwf PE=1 SV=3	F1M957_RAT	Vwf	< 0.0001	0.61
BMP2 inducible kinase OS=Rattus norvegicus OX=10116 GN=Bmp2k PE=1 SV=3	F1M7M4_RAT	Bmp2k	0.003	0.62
Family with sequence similarity 210, member B OS=Rattus norvegicus OX=10116 GN=Fam210b PE=1 SV=1	B2RYM8_RAT	Fam210b	0.00011	0.62
Guanylate kinase 1 OS=Rattus norvegicus OX=10116 GN=Guk1 PE=1 SV=2	E9PTV0_RAT	Guk1	< 0.0001	0.62
Procollagen C-endopeptidase enhancer 1 OS=Rattus norvegicus OX=10116 GN=Pcolce PE=1 SV=1	PCOC1_RAT (+1)	Pcolce	0.003	0.62
Cluster of Histone cluster 1 H1 family member d OS=Rattus norvegicus OX=10116 GN=Hist1h1d PE=1 SV=2 (M0R7B4_RAT)	M0R7B4_RAT [3]	Hist1h1d	0.001	0.63
Cluster of Hexokinase-1 OS=Rattus norvegicus OX=10116 GN=Hk1 PE=1 SV=4 (HXK1_RAT)	HXK1_RAT [2]	Hk1	0.00085	0.63
Calcium-regulated heat stable protein 1 OS=Rattus norvegicus OX=10116 GN=Carhsp1 PE=1 SV=1	CHSP1_RAT	Carhsp1	0.001	0.64
Calponin (Fragment) OS=Rattus norvegicus OX=10116 GN=Cnn2 PE=1 SV=3	D3ZRX9_RAT	Cnn2	0.001	0.64
Cluster of Nestin OS=Rattus norvegicus OX=10116 GN=Nes PE=1 SV=1 (G3V8F8_RAT)	G3V8F8_RAT [2]	Nes	0.004	0.64
Annexin A1 OS=Rattus norvegicus OX=10116 GN=Anxa1 PE=1 SV=2	ANXA1_RAT	Anxa1	< 0.0001	0.65
Cluster of Fibronectin OS=Rattus norvegicus OX=10116 GN=Fn1 PE=1 SV=3 (F1LST1_RAT)	F1LST1_RAT [2]	Fn1	0.009	0.65
Jupiter microtubule associated homolog 1 OS=Rattus norvegicus OX=10116 GN=JPT1 PE=1 SV=3	JUPI1_RAT	JPT1	< 0.0001	0.65
Palmitoyl-protein thioesterase 1 OS=Rattus norvegicus OX=10116 GN=Ppt1 PE=1 SV=1	PPT1_RAT	Ppt1	< 0.0001	0.65
Latent-transforming growth factor beta-binding protein 4 OS=Rattus norvegicus OX=10116 GN=Ltbp4 PE=1 SV=2	D4A917_RAT	Ltbp4	< 0.0001	0.66
Glia-derived nexin OS=Rattus norvegicus OX=10116 GN=Serpine2 PE=3 SV=1	G3V7Z4_RAT	Serpine2	< 0.0001	0.66
Fibulin-1 OS=Rattus norvegicus OX=10116 GN=Fbln1 PE=1 SV=1	D3ZQ25_RAT	Fbln1	< 0.0001	0.67
40S ribosomal protein S30 OS=Rattus norvegicus OX=10116 GN=LOC100360647 PE=1 SV=1	Q5BJN7_RAT	LOC100360647	0.001	0.67
Microfibril-associated protein 5 OS=Rattus norvegicus OX=10116 GN=Mfap5 PE=4 SV=1	D3ZJB1_RAT	Mfap5	0.012	0.67
Elongation factor 1-alpha 1 OS=Rattus norvegicus OX=10116 GN=Eef1a1 PE=2 SV=1	EF1A1_RAT (+1)	Eef1a1	< 0.0001	0.68
PDZ and LIM domain protein 1 OS=Rattus norvegicus OX=10116 GN=Pdlim1 PE=1 SV=4	PDLI1_RAT	Pdlim1	< 0.0001	0.68
Protein kinase C delta type OS=Rattus norvegicus OX=10116 GN=Prkcd PE=1 SV=1	A0A140UHX0_RAT (+1)	Prkcd	< 0.0001	0.68
Annexin A2 OS=Rattus norvegicus OX=10116 GN=Anxa2 PE=1 SV=2	ANXA2_RAT	Anxa2	< 0.0001	0.69
Ras association (RalGDS/AF-6) and pleckstrin homology domains 1 OS=Rattus norvegicus OX=10116 GN=Raph1 PE=1 SV=2	D4ADX8_RAT	Raph1	< 0.0001	0.69
Collagen alpha-1(III) chain OS=Rattus norvegicus OX=10116 GN=Col3a1 PE=2 SV=3	CO3A1_RAT	Col3a1	0.00046	0.7
Prostacyclin synthase OS=Rattus norvegicus OX=10116 GN=Ptgis PE=2 SV=1	PTGIS_RAT	Ptgis	< 0.0001	0.7
Secernin-1 OS=Rattus norvegicus OX=10116 GN=Scrn1 PE=1 SV=1	SCRN1_RAT	Scrn1	0.00048	0.7
Amine oxidase [flavin-containing] A OS=Rattus norvegicus OX=10116 GN=Maoa PE=1 SV=1	AOFA_RAT	Maoa	< 0.0001	0.71
5'-nucleotidase, cytosolic II OS=Rattus norvegicus OX=10116 GN=Nt5c2 PE=1 SV=3	D3ZMY7_RAT	Nt5c2	< 0.0001	0.71
cAMP-dependent protein kinase type II-beta regulatory subunit OS=Rattus norvegicus OX=10116 GN=Prkar2b PE=1 SV=3	KAP3_RAT	Prkar2b	0.0001	0.71
EH-domain-containing 4 OS=Rattus norvegicus OX=10116 GN=Ehd4 PE=1 SV=1	Q8R3Z7_RAT	Ehd4	< 0.0001	0.72
LIM and cysteine-rich domains 1 OS=Rattus norvegicus OX=10116 GN=Lmcd1 PE=1 SV=1	Q6AYF2_RAT	Lmcd1	< 0.0001	0.72
Cluster of Xin actin-binding repeat-containing protein 2 OS=Rattus norvegicus OX=10116 GN=Xirp2 PE=1 SV=1 (XIRP2_RAT)	XIRP2_RAT [2]	Xirp2	0.002	0.72
Macrophage-capping protein OS=Rattus norvegicus OX=10116 GN=Capg PE=1 SV=1	CAPG_RAT	Capg	< 0.0001	0.73
Alpha 4 type V collagen OS=Rattus norvegicus OX=10116 GN=Col5a3 PE=2 SV=1	Q9JI04_RAT	Col5a3	0.018	0.73
Peroxiredoxin-like 2A OS=Rattus norvegicus OX=10116 GN=Prxl2a PE=1 SV=1	PXL2A_RAT	Prxl2a	< 0.0001	0.73
Protein NDRG4 OS=Rattus norvegicus OX=10116 GN=Ndrg4 PE=1 SV=1	D3Z831_RAT (+1)	Ndrg4	< 0.0001	0.74
Cytosolic phospholipase A2 OS=Rattus norvegicus OX=10116 GN=Pla2g4a PE=1 SV=1	PA24A_RAT	Pla2g4a	0.001	0.74
Coronin-1A OS=Rattus norvegicus OX=10116 GN=Coro1a PE=1 SV=3	COR1A_RAT	Coro1a	< 0.0001	0.76
Cluster of Periostin OS=Rattus norvegicus OX=10116 GN=Postn PE=1 SV=1 (D3ZAF5_RAT)	D3ZAF5_RAT [2]	Postn	0.001	0.76
Thrombospondin 1 OS=Rattus norvegicus OX=10116 GN=Thbs1 PE=1 SV=2	M0R979_RAT	Thbs1	< 0.0001	0.76
Ceruloplasmin OS=Rattus norvegicus OX=10116 GN=Cp PE=1 SV=1	A0A0G2K9I6_RAT (+1)	Cp	< 0.0001	0.77
Endoplasmic reticulum resident protein 29 OS=Rattus norvegicus OX=10116 GN=Erp29 PE=1 SV=2	ERP29_RAT	Erp29	< 0.0001	0.77
Heat shock 27kDa protein 3 OS=Rattus norvegicus OX=10116 GN=Hspb3 PE=3 SV=1	G3V7G6_RAT	Hspb3	< 0.0001	0.78
Laminin subunit alpha 5 OS=Rattus norvegicus OX=10116 GN=Lama5 PE=1 SV=2	F1MAN8_RAT	Lama5	< 0.0001	0.78
Myotilin OS=Rattus norvegicus OX=10116 GN=Myot PE=4 SV=1	D3ZTC5_RAT (+1)	Myot	< 0.0001	0.78
Fibrillin 1 OS=Rattus norvegicus OX=10116 GN=Fbn1 PE=1 SV=1	G3V9M6_RAT	Fbn1	< 0.0001	0.79
Hemopexin OS=Rattus norvegicus OX=10116 GN=Hpx PE=1 SV=3	HEMO_RAT	Hpx	< 0.0001	0.79
Cluster of Nuclear FMR1-interacting protein 2 OS=Rattus norvegicus OX=10116 GN=Nufip2 PE=1 SV=2 (D3ZC82_RAT)	D3ZC82_RAT [2]	Nufip2	0.005	0.8
Adipocyte enhancer-binding protein 1 OS=Rattus norvegicus OX=10116 GN=Aebp1 PE=4 SV=1	A0A0H2UHL3_RAT (+1)	Aebp1	< 0.0001	0.81
Integrin subunit alpha 2b OS=Rattus norvegicus OX=10116 GN=Itga2b PE=1 SV=3	D3ZXC1_RAT	Itga2b	0.048	0.81
Nucleolar protein 3 OS=Rattus norvegicus OX=10116 GN=Nol3 PE=1 SV=1	G3V7Z3_RAT (+1)	Nol3	0.001	0.81
Regulator of G-protein signaling 10 OS=Rattus norvegicus OX=10116 GN=Rgs10 PE=1 SV=2	RGS10_RAT	Rgs10	< 0.0001	0.81
Annexin A5 OS=Rattus norvegicus OX=10116 GN=Anxa5 PE=1 SV=3	ANXA5_RAT	Anxa5	< 0.0001	0.82
Dynein light chain 1, cytoplasmic OS=Rattus norvegicus OX=10116 GN=Dynll1 PE=1 SV=1	DYL1_RAT	Dynll1	< 0.0001	0.82
EF-hand domain-containing protein D2 OS=Rattus norvegicus OX=10116 GN=Efhd2 PE=1 SV=1	EFHD2_RAT	Efhd2	0.00028	0.82
Fibrinogen-like 2 OS=Rattus norvegicus OX=10116 GN=Fgl2 PE=1 SV=1	G3V7P2_RAT	Fgl2	< 0.0001	0.82
Microtubule-associated proteins 1A/1B light chain 3A OS=Rattus norvegicus OX=10116 GN=Map1lc3a PE=1 SV=1	MLP3A_RAT	Map1lc3a	< 0.0001	0.83
Allograft inflammatory factor 1-like OS=Rattus norvegicus OX=10116 GN=Aif1l PE=4 SV=1	D3ZRD9_RAT	Aif1l	< 0.0001	0.85
Heat shock 27kD protein family, member 7 (Cardiovascular) OS=Rattus norvegicus OX=10116 GN=Hspb7 PE=2 SV=1	B5DFG4_RAT	Hspb7	< 0.0001	0.85
C4b-binding protein alpha chain OS=Rattus norvegicus OX=10116 GN=C4bpa PE=2 SV=1	C4BPA_RAT (+1)	C4bpa	< 0.0001	0.86
Death-associated protein 1 OS=Rattus norvegicus OX=10116 GN=Dap PE=1 SV=3	DAP1_RAT	Dap	< 0.0001	0.87
Alpha-2-macroglobulin OS=Rattus norvegicus OX=10116 GN=A2m PE=2 SV=2	A2MG_RAT	A2m	0.001	0.88
Biglycan OS=Rattus norvegicus OX=10116 GN=Bgn PE=1 SV=1	PGS1_RAT	Bgn	< 0.0001	0.88
Clusterin OS=Rattus norvegicus OX=10116 GN=Clu PE=1 SV=1	G3V836_RAT	Clu	< 0.0001	0.88
Cluster of 60S ribosomal protein L3 OS=Rattus norvegicus OX=10116 GN=Rpl3 PE=1 SV=3 (RL3_RAT)	RL3_RAT [2]	Rpl3	< 0.0001	0.88
Angiotensin-converting enzyme OS=Rattus norvegicus OX=10116 GN=Ace PE=1 SV=1	ACE_RAT	Ace	0.001	0.9
UDP-N-acetylglucosamine pyrophosphorylase 1 OS=Rattus norvegicus OX=10116 GN=Uap1 PE=1 SV=2	D3ZF39_RAT	Uap1	< 0.0001	0.9
Ankyrin repeat domain-containing protein 1 OS=Rattus norvegicus OX=10116 GN=Ankrd1 PE=1 SV=1	ANKR1_RAT	Ankrd1	< 0.0001	0.92
Uncharacterized protein OS=Rattus norvegicus OX=10116 GN=Xirp1 PE=1 SV=2	D4ABA9_RAT	Xirp1	< 0.0001	0.92
Cysteine and glycine-rich protein 3 OS=Rattus norvegicus OX=10116 GN=Csrp3 PE=1 SV=1	G3V7U0_RAT	Csrp3	< 0.0001	0.94
ATP-dependent 6-phosphofructokinase, platelet type OS=Rattus norvegicus OX=10116 GN=Pfkp PE=1 SV=2	PFKAP_RAT	Pfkp	< 0.0001	0.94
Cluster of Versican core protein (Fragments) OS=Rattus norvegicus OX=10116 GN=Vcan PE=2 SV=2 (CSPG2_RAT)	CSPG2_RAT [3]	Vcan	< 0.0001	0.94
Zyxin OS=Rattus norvegicus OX=10116 GN=Zyx PE=1 SV=1	D4A7U1_RAT	Zyx	< 0.0001	0.94
ENAH, actin regulator OS=Rattus norvegicus OX=10116 GN=Enah PE=1 SV=1	A0A0G2K6I4_RAT	Enah	< 0.0001	0.96
Cluster of 60S ribosomal protein L19 OS=Rattus norvegicus OX=10116 GN=Rpl19 PE=1 SV=1 (RL19_RAT)	RL19_RAT [2]	Rpl19	0.00021	0.99
Galectin OS=Rattus norvegicus OX=10116 GN=Lgals3 PE=1 SV=1	A0A0G2JXB1_RAT (+2)	Lgals3	< 0.0001	1
Protein S100-A4 OS=Rattus norvegicus OX=10116 GN=S100a4 PE=2 SV=1	S10A4_RAT	S100a4	< 0.0001	1
Cytotoxic T lymphocyte-associated protein 2 alpha OS=Rattus norvegicus OX=10116 GN=Ctla2a PE=1 SV=1	D3ZHI6_RAT	Ctla2a	< 0.0001	1.01
Serine protease inhibitor A3N OS=Rattus norvegicus OX=10116 GN=LOC299282 PE=1 SV=1	A0A0G2K9B1_RAT (+1)	LOC299282	< 0.0001	1.02
Filamin-C OS=Rattus norvegicus OX=10116 GN=Flnc PE=1 SV=1	A0A0H2UHR7_RAT (+1)	Flnc	< 0.0001	1.09
Matrix-remodeling-associated 7 OS=Rattus norvegicus OX=10116 GN=Mxra7 PE=1 SV=1	M0RA39_RAT	Mxra7	< 0.0001	1.09
Thrombospondin-4 OS=Rattus norvegicus OX=10116 GN=Thbs4 PE=4 SV=1	A0A0G2K7L8_RAT (+2)	Thbs4	< 0.0001	1.09
Collagen type VIII alpha 1 chain OS=Rattus norvegicus OX=10116 GN=Col8a1 PE=1 SV=3	D4AC70_RAT	Col8a1	0.043	1.13
Coactosin-like protein OS=Rattus norvegicus OX=10116 GN=Cotl1 PE=1 SV=1	COTL1_RAT	Cotl1	< 0.0001	1.13
Haptoglobin OS=Rattus norvegicus OX=10116 GN=Hp PE=1 SV=1	A0A0H2UHM3_RAT (+1)	Hp	< 0.0001	1.14
Transforming growth factor beta OS=Rattus norvegicus OX=10116 GN=Tgfb2 PE=3 SV=3	G3V6B1_RAT (+1)	Tgfb2	< 0.0001	1.16
Complement component C9 OS=Rattus norvegicus OX=10116 GN=C9 PE=1 SV=1	F7F389_RAT	C9	< 0.0001	1.23
Protein-glutamine gamma-glutamyltransferase K OS=Rattus norvegicus OX=10116 GN=Tgm1 PE=1 SV=1	TGM1_RAT	Tgm1	< 0.0001	1.23
Cytoskeleton-associated protein 4 OS=Rattus norvegicus OX=10116 GN=Ckap4 PE=1 SV=2	D3ZH41_RAT	Ckap4	< 0.0001	1.25
Serine protease 23 OS=Rattus norvegicus OX=10116 GN=Prss23 PE=4 SV=1	A0A0G2JU46_RAT (+1)	Prss23	< 0.0001	1.25
Major vault protein OS=Rattus norvegicus OX=10116 GN=Mvp PE=1 SV=1	A0A140TAE0_RAT	Mvp	< 0.0001	1.26
Natriuretic peptides A OS=Rattus norvegicus OX=10116 GN=Nppa PE=1 SV=1	ANF_RAT	Nppa	< 0.0001	1.32
Cysteine and glycine-rich protein 2 OS=Rattus norvegicus OX=10116 GN=Csrp2 PE=1 SV=3	CSRP2_RAT (+1)	Csrp2	< 0.0001	1.33
Tissue-type transglutaminase OS=Rattus norvegicus OX=10116 GN=Tgm2 PE=1 SV=1	Q9WVJ6_RAT	Tgm2	< 0.0001	1.35
Midkine OS=Rattus norvegicus OX=10116 GN=Mdk PE=2 SV=1	MK_RAT	Mdk	0.005	1.39
Guanine nucleotide-binding protein G(o) subunit alpha OS=Rattus norvegicus OX=10116 GN=Gnao1 PE=1 SV=2	GNAO_RAT	Gnao1	< 0.0001	1.4
Alpha-1-acid glycoprotein OS=Rattus norvegicus OX=10116 GN=Orm1 PE=1 SV=1	A0A0H2UHF8_RAT (+1)	Orm1	< 0.0001	1.41
Latent transforming growth factor beta binding protein 2, isoform CRA_a OS=Rattus norvegicus OX=10116 GN=Ltbp2 PE=1 SV=1	A0A0G2K1G5_RAT (+2)	Ltbp2	< 0.0001	1.5
Reticulon OS=Rattus norvegicus OX=10116 GN=Rtn4 PE=1 SV=1	F1LQN3_RAT (+1)	Rtn4	< 0.0001	1.65
Cluster of Neural cell adhesion molecule 1 OS=Rattus norvegicus OX=10116 GN=Ncam1 PE=1 SV=3 (F1LUV9_RAT)	F1LUV9_RAT [2]	Ncam1	< 0.0001	1.69
Cartilage intermediate layer protein OS=Rattus norvegicus OX=10116 GN=Cilp PE=4 SV=2	D3ZGB8_RAT	Cilp	< 0.0001	1.99
Cluster of T-kininogen 1 OS=Rattus norvegicus OX=10116 GN=Map1 PE=1 SV=2 (KNT1_RAT)	KNT1_RAT [4]	Map1	< 0.0001	2.71

## Sheet: LV_ShB vs ShL
LV_proteomic dataset_ShBNIP3 vs ShLuc
Identified Proteins (4671)	Accession Number	Alternate ID	Permutation Test (p-value) Benjamini-Hochberg P<0.05	Log2 Fold Change (ShBNIP3 vs ShLuc)
Myosin light chain 7 OS=Rattus norvegicus OX=10116 GN=Myl7 PE=1 SV=1	A0A0G2K2W5_RAT	Myl7	0.00015	1.29
2,4-dienoyl-CoA reductase, mitochondrial OS=Rattus norvegicus OX=10116 GN=Decr1 PE=1 SV=2	DECR_RAT (+1)	Decr1	< 0.0001	0.65
Amine oxidase [flavin-containing] A OS=Rattus norvegicus OX=10116 GN=Maoa PE=1 SV=1	AOFA_RAT	Maoa	< 0.0001	0.65
Ras-related protein Rab-13 OS=Rattus norvegicus OX=10116 GN=Rab13 PE=1 SV=2	RAB13_RAT	Rab13	0.004	0.52
Allograft inflammatory factor 1-like OS=Rattus norvegicus OX=10116 GN=Aif1l PE=4 SV=1	D3ZRD9_RAT	Aif1l	0.00078	0.49
Hemochromatosis gene product HFE splice variant delE2 OS=Rattus norvegicus OX=10116 GN=Hfe PE=1 SV=1	Q9R105_RAT	Hfe	0.029	0.48
FUN14 domain-containing 2 OS=Rattus norvegicus OX=10116 GN=Fundc2 PE=1 SV=1	D3ZAQ0_RAT	Fundc2	0.00018	0.45
Insulin-like growth factor-binding protein 5 OS=Rattus norvegicus OX=10116 GN=Igfbp5 PE=4 SV=1	A0A0G2JVW1_RAT (+1)	Igfbp5	0.011	0.42
Mitochondrial dicarboxylate carrier OS=Rattus norvegicus OX=10116 GN=Slc25a10 PE=1 SV=1	O89035_RAT	Slc25a10	< 0.0001	0.42
Protein unc-13 homolog C OS=Rattus norvegicus OX=10116 GN=Unc13c PE=1 SV=1	A0A0G2K3J2_RAT (+2)	Unc13c	0.004	0.4
DNA polymerase OS=Rattus norvegicus OX=10116 GN=Pold1 PE=1 SV=1	G3V8M1_RAT	Pold1	0.001	0.39
CCR4-NOT transcription complex subunit 11 OS=Rattus norvegicus OX=10116 GN=Cnot11 PE=2 SV=1	CNO11_RAT	Cnot11	0.001	0.35
Acetylserotonin O-methyltransferase-like OS=Rattus norvegicus OX=10116 GN=Asmtl PE=1 SV=2	D4AA35_RAT	Asmtl	0.006	0.34
Retroelement silencing factor 1 OS=Rattus norvegicus OX=10116 GN=Resf1 PE=4 SV=3	E9PU57_RAT	Resf1	0.015	0.34
DCN1-like protein OS=Rattus norvegicus OX=10116 GN=Dcun1d1 PE=1 SV=1	A0A0G2K8D6_RAT	Dcun1d1	0.029	0.32
Netrin 4 OS=Rattus norvegicus OX=10116 GN=Ntn4 PE=4 SV=3	F1M4Q9_RAT	Ntn4	0.034	0.32
Cluster of Carboxylesterase 1C OS=Rattus norvegicus OX=10116 GN=Ces1c PE=1 SV=3 (EST1C_RAT)	EST1C_RAT [6]	Ces1c	0.003	0.31
Acyl-CoA synthetase family member 3 OS=Rattus norvegicus OX=10116 GN=Acsf3 PE=1 SV=1	D3ZUX7_RAT	Acsf3	0.002	0.3
Poly (ADP-ribose) glycohydrolase, isoform CRA_b OS=Rattus norvegicus OX=10116 GN=Parg PE=1 SV=1	G3V8M8_RAT (+1)	Parg	0.024	0.3
U6 snRNA-associated Sm-like protein LSm8 OS=Rattus norvegicus OX=10116 GN=Lsm8 PE=1 SV=1	B2RZB6_RAT	Lsm8	0.003	0.29
Pyruvate dehydrogenase E1 component subunit alpha, testis-specific form, mitochondrial OS=Rattus norvegicus OX=10116 GN=Pdha2 PE=1 SV=1	ODPAT_RAT	Pdha2	0.016	0.29
Quinone oxidoreductase OS=Rattus norvegicus OX=10116 GN=Cryz PE=2 SV=1	QOR_RAT	Cryz	0.003	0.28
Enoyl-CoA hydratase domain-containing protein 3, mitochondrial OS=Rattus norvegicus OX=10116 GN=Echdc3 PE=2 SV=1	ECHD3_RAT	Echdc3	0.009	0.28
Cluster of Lactate dehydrogenase D OS=Rattus norvegicus OX=10116 GN=Ldhd PE=1 SV=1 (A0A0G2K1W9_RAT)	A0A0G2K1W9_RAT [2]	Ldhd	0.001	0.28
6-phosphofructo-2-kinase/fructose-2,6-bisphosphatase 2 OS=Rattus norvegicus OX=10116 GN=Pfkfb2 PE=1 SV=1	F262_RAT (+1)	Pfkfb2	0.001	0.28
Lambda-crystallin homolog OS=Rattus norvegicus OX=10116 GN=Cryl1 PE=1 SV=3	CRYL1_RAT	Cryl1	< 0.0001	0.27
Cluster of Ketimine reductase mu-crystallin OS=Rattus norvegicus OX=10116 GN=Crym PE=1 SV=1 (CRYM_RAT)	CRYM_RAT [2]	Crym	0.029	0.27
Malic enzyme OS=Rattus norvegicus OX=10116 GN=Me1 PE=1 SV=1	A0A0G2K1S6_RAT (+1)	Me1	< 0.0001	0.27
5'-nucleotidase domain-containing 3 OS=Rattus norvegicus OX=10116 GN=Nt5dc3 PE=1 SV=2	D3ZAI6_RAT	Nt5dc3	0.002	0.27
Perilipin-5 OS=Rattus norvegicus OX=10116 GN=Plin5 PE=1 SV=1	PLIN5_RAT	Plin5	0.006	0.27
Angiomotin-like protein 2 OS=Rattus norvegicus OX=10116 GN=Amotl2 PE=4 SV=1	A0A0G2KAV3_RAT (+1)	Amotl2	0.02	0.26
Cluster of Serine protease inhibitor A3L OS=Rattus norvegicus OX=10116 GN=Serpina3l PE=1 SV=3 (SPA3L_RAT)	SPA3L_RAT [2]	Serpina3l	0.011	0.26
RCG43475 OS=Rattus norvegicus OX=10116 GN=Tomm6 PE=1 SV=1	D3ZJS3_RAT	Tomm6	0.004	0.26
Atrial natriuretic peptide receptor 3 OS=Rattus norvegicus OX=10116 GN=Npr3 PE=2 SV=1	ANPRC_RAT	Npr3	0.002	0.25
SEC24 homolog A, COPII coat complex component OS=Rattus norvegicus OX=10116 GN=Sec24a PE=1 SV=1	D3ZZA8_RAT	Sec24a	0.014	0.25
Acylphosphatase-2 OS=Rattus norvegicus OX=10116 GN=Acyp2 PE=1 SV=2	ACYP2_RAT (+1)	Acyp2	< 0.0001	0.24
ARVCF, delta catenin family member OS=Rattus norvegicus OX=10116 GN=Arvcf PE=1 SV=1	B4F7F3_RAT	Arvcf	0.001	0.24
2-oxoisovalerate dehydrogenase subunit beta, mitochondrial OS=Rattus norvegicus OX=10116 GN=Bckdhb PE=1 SV=1	A0A0A0MXW1_RAT (+1)	Bckdhb	0.001	0.24
Glycerophosphocholine phosphodiesterase GPCPD1 OS=Rattus norvegicus OX=10116 GN=Gpcpd1 PE=1 SV=1	A0A0G2K9B2_RAT	Gpcpd1	0.0056	0.24
Protein S100-A8 OS=Rattus norvegicus OX=10116 GN=S100a8 PE=1 SV=3	S10A8_RAT	S100a8	0.045	0.24
Cartilage intermediate layer protein OS=Rattus norvegicus OX=10116 GN=Cilp PE=4 SV=2	D3ZGB8_RAT	Cilp	< 0.0001	0.23
Mitochondrial import receptor subunit TOM22 homolog OS=Rattus norvegicus OX=10116 GN=Tomm22 PE=1 SV=1	TOM22_RAT	Tomm22	0.00066	0.23
GB1/RHD3-type G domain-containing protein OS=Rattus norvegicus OX=10116 GN=Gbp1 PE=4 SV=2	D3ZKU6_RAT	Gbp1	0.004	0.22
Cluster of Glutathione S-transferase P OS=Rattus norvegicus OX=10116 GN=Gstp1 PE=1 SV=2 (GSTP1_RAT)	GSTP1_RAT [3]	Gstp1	0.004	0.22
Malic enzyme OS=Rattus norvegicus OX=10116 GN=Me2 PE=1 SV=1	A0A0G2K502_RAT (+1)	Me2	0.022	0.22
StAR-related lipid transfer domain-containing 9 OS=Rattus norvegicus OX=10116 GN=Stard9 PE=1 SV=3	D3Z9J4_RAT	Stard9	0.029	0.22
Tryptophanyl tRNA synthetase 2 (mitochondrial) OS=Rattus norvegicus OX=10116 GN=Wars2 PE=1 SV=2	F1M8H2_RAT	Wars2	0.014	0.22
Arylsulfatase E OS=Rattus norvegicus OX=10116 GN=Arse PE=1 SV=1	Q32KK0_RAT	Arse	0.012	0.21
2-oxoisovalerate dehydrogenase subunit alpha, mitochondrial (Fragment) OS=Rattus norvegicus OX=10116 GN=Bckdha PE=1 SV=1	ODBA_RAT	Bckdha	0.00098	0.21
Canopy 4 homolog (Zebrafish) OS=Rattus norvegicus OX=10116 GN=Cnpy4 PE=1 SV=1	B1WC84_RAT	Cnpy4	0.042	0.21
RCG24013, isoform CRA_a OS=Rattus norvegicus OX=10116 GN=Cyp27a1 PE=1 SV=1	A0A0H2UHN7_RAT (+1)	Cyp27a1	0.005	0.21
Ectonucleoside triphosphate diphosphohydrolase 2 OS=Rattus norvegicus OX=10116 GN=Entpd2 PE=1 SV=1	ENTP2_RAT	Entpd2	0.011	0.21
Fatty acid-binding protein 5 OS=Rattus norvegicus OX=10116 GN=Fabp5 PE=1 SV=3	FABP5_RAT	Fabp5	0.029	0.21
Homeodomain-only protein OS=Rattus norvegicus OX=10116 GN=Hopx PE=1 SV=1	HOP_RAT	Hopx	0.028	0.21
LYR motif-containing 4 OS=Rattus norvegicus OX=10116 GN=Lyrm4 PE=1 SV=1	D3ZYM7_RAT	Lyrm4	0.028	0.21
Dynamin-like 120 kDa protein, mitochondrial OS=Rattus norvegicus OX=10116 GN=Opa1 PE=1 SV=1	OPA1_RAT	Opa1	< 0.0001	0.21
Procollagen-lysine, 2-oxoglutarate 5-dioxygenase 1 OS=Rattus norvegicus OX=10116 GN=Plod1 PE=1 SV=2	D3ZQ74_RAT (+1)	Plod1	0.005	0.21
Tissue-type transglutaminase OS=Rattus norvegicus OX=10116 GN=Tgm2 PE=1 SV=1	Q9WVJ6_RAT	Tgm2	< 0.0001	0.21
Multidrug resistance-associated protein 1 OS=Rattus norvegicus OX=10116 GN=Abcc1 PE=1 SV=3	E9PT28_RAT	Abcc1	0.001	0.2
Monoacylglycerol lipase ABHD6 OS=Rattus norvegicus OX=10116 GN=Abhd6 PE=1 SV=1	ABHD6_RAT	Abhd6	0.018	0.2
Protein FAM136A OS=Rattus norvegicus OX=10116 GN=Fam136a PE=1 SV=1	F136A_RAT	Fam136a	0.006	0.2
Homer protein homolog 3 OS=Rattus norvegicus OX=10116 GN=Homer3 PE=1 SV=2	HOME3_RAT	Homer3	0.001	0.2
Nicotinamide phosphoribosyltransferase OS=Rattus norvegicus OX=10116 GN=Nampt PE=1 SV=1	A0A0G2K0I3_RAT (+1)	Nampt	0.001	0.2
Ubiquitin-fold modifier 1 OS=Rattus norvegicus OX=10116 GN=Ufm1 PE=3 SV=1	UFM1_RAT	Ufm1	0.024	0.2
Cytochrome b5 type B OS=Rattus norvegicus OX=10116 GN=Cyb5b PE=1 SV=2	CYB5B_RAT	Cyb5b	0.01	0.19
tRNA modification GTPase GTPBP3, mitochondrial OS=Rattus norvegicus OX=10116 GN=Gtpbp3 PE=2 SV=1	GTPB3_RAT	Gtpbp3	0.004	0.19
Cluster of Hexokinase-2 OS=Rattus norvegicus OX=10116 GN=Hk2 PE=1 SV=1 (HXK2_RAT)	HXK2_RAT [3]	Hk2	< 0.0001	0.19
GB1/RHD3-type G domain-containing protein OS=Rattus norvegicus OX=10116 GN=LOC685067 PE=1 SV=3	D3ZV82_RAT	LOC685067	0.003	0.19
Threonine--tRNA ligase, mitochondrial OS=Rattus norvegicus OX=10116 GN=Tars2 PE=2 SV=1	SYTM_RAT	Tars2	< 0.0001	0.19
Mitochondrial import receptor subunit TOM20 homolog OS=Rattus norvegicus OX=10116 GN=Tomm20 PE=1 SV=2	TOM20_RAT	Tomm20	0.015	0.19
RCG54790, isoform CRA_c OS=Rattus norvegicus OX=10116 GN=Tomm5 PE=1 SV=1	A0A1B0GWY3_RAT	Tomm5	0.001	0.19
ATP/GTP-binding protein 1 OS=Rattus norvegicus OX=10116 GN=Agtpbp1 PE=4 SV=1	A0A0G2JZV3_RAT (+1)	Agtpbp1	0.013	0.18
Adenylate kinase 4, mitochondrial OS=Rattus norvegicus OX=10116 GN=Ak4 PE=2 SV=1	KAD4_RAT	Ak4	0.00097	0.18
Bcl2-associated athanogene 2 OS=Rattus norvegicus OX=10116 GN=Bag2 PE=4 SV=2	F1LQH9_RAT	Bag2	0.00011	0.18
Collagen type XIV alpha 1 chain OS=Rattus norvegicus OX=10116 GN=Col14a1 PE=1 SV=3	D3ZZT9_RAT	Col14a1	< 0.0001	0.18
Dihydrolipoyllysine-residue acetyltransferase component of pyruvate dehydrogenase complex, mitochondrial OS=Rattus norvegicus OX=10116 GN=Dlat PE=1 SV=3	ODP2_RAT	Dlat	< 0.0001	0.18
Mitogen-activated protein kinase 3 OS=Rattus norvegicus OX=10116 GN=Mapk3 PE=1 SV=5	MK03_RAT	Mapk3	0.04	0.18
MAPK-regulated co-repressor-interacting protein 2 OS=Rattus norvegicus OX=10116 GN=Mcrip2 PE=1 SV=1	D3ZM07_RAT	Mcrip2	0.027	0.18
RCG21156 OS=Rattus norvegicus OX=10116 GN=NEWGENE_1586233 PE=1 SV=1	D3ZY71_RAT	NEWGENE_1586233	0.001	0.18
Ethanolamine-phosphate cytidylyltransferase OS=Rattus norvegicus OX=10116 GN=Pcyt2 PE=1 SV=1	PCY2_RAT	Pcyt2	< 0.0001	0.18
Pyruvate dehydrogenase phosphatase regulatory subunit OS=Rattus norvegicus OX=10116 GN=Pdpr PE=1 SV=1	D3ZXA6_RAT	Pdpr	< 0.0001	0.18
Palmitoyl-protein thioesterase 1 OS=Rattus norvegicus OX=10116 GN=Ppt1 PE=1 SV=1	PPT1_RAT	Ppt1	0.007	0.18
Cluster of Stathmin OS=Rattus norvegicus OX=10116 GN=Stmn1 PE=1 SV=2 (STMN1_RAT)	STMN1_RAT [2]	Stmn1	0.0016	0.18
Thiopurine S-methyltransferase OS=Rattus norvegicus OX=10116 GN=Tpmt PE=1 SV=1	A0A0G2K2B6_RAT	Tpmt	0.016	0.18
E3 ubiquitin-protein ligase OS=Rattus norvegicus OX=10116 GN=Ubr3 PE=1 SV=3	D4A7F0_RAT	Ubr3	0.001	0.18
Cluster of Multifunctional fusion protein OS=Rattus norvegicus OX=10116 GN=Aldh4a1 PE=1 SV=1 (A0A0G2JVM0_RAT)	A0A0G2JVM0_RAT [2]	Aldh4a1	0.022	0.17
Autophagy protein 5 OS=Rattus norvegicus OX=10116 GN=Atg5 PE=1 SV=1	A0A0G2KAB9_RAT (+1)	Atg5	0.038	0.17
Elastin microfibril interfacer 2 OS=Rattus norvegicus OX=10116 GN=Emilin2 PE=4 SV=3	F1LXD8_RAT	Emilin2	0.001	0.17
NADPH:adrenodoxin oxidoreductase, mitochondrial OS=Rattus norvegicus OX=10116 GN=Fdxr PE=1 SV=1	ADRO_RAT	Fdxr	< 0.0001	0.17
Histidine triad nucleotide-binding protein 3 OS=Rattus norvegicus OX=10116 GN=Hint3 PE=1 SV=1	A0A0G2K7W8_RAT	Hint3	0.024	0.17
Cluster of Isoleucyl-tRNA synthetase 2, mitochondrial OS=Rattus norvegicus OX=10116 GN=Iars2 PE=1 SV=1 (A0A0G2K261_RAT)	A0A0G2K261_RAT [2]	Iars2	0.00034	0.17
Inositol-3-phosphate synthase 1 OS=Rattus norvegicus OX=10116 GN=Isyna1 PE=3 SV=2	INO1_RAT	Isyna1	0.003	0.17
Cluster of Myoglobin OS=Rattus norvegicus OX=10116 GN=Mb PE=1 SV=3 (MYG_RAT)	MYG_RAT [2]	Mb	< 0.0001	0.17
Mitochondrial fission process 1 OS=Rattus norvegicus OX=10116 GN=Mtfp1 PE=1 SV=1	Q5XIG9_RAT	Mtfp1	0.0014	0.17
Cysteine desulfurase, mitochondrial OS=Rattus norvegicus OX=10116 GN=Nfs1 PE=1 SV=1	Q3MHT2_RAT	Nfs1	< 0.0001	0.17
Papilin, proteoglycan-like sulfated glycoprotein OS=Rattus norvegicus OX=10116 GN=Papln PE=1 SV=2	D3ZD40_RAT	Papln	0.006	0.17
Protein-L-isoaspartate(D-aspartate) O-methyltransferase OS=Rattus norvegicus OX=10116 GN=Pcmt1 PE=1 SV=2	PIMT_RAT	Pcmt1	< 0.0001	0.17
Profilin OS=Rattus norvegicus OX=10116 GN=Pfn2 PE=3 SV=1	D3ZDU5_RAT (+1)	Pfn2	0.003	0.17
MICOS complex subunit OS=Rattus norvegicus OX=10116 GN=Apoo PE=1 SV=2	M0R7G4_RAT (+1)	Apoo	0.006	0.16
COX15 homolog, cytochrome c oxidase assembly protein (Yeast), isoform CRA_a OS=Rattus norvegicus OX=10116 GN=Cox15 PE=1 SV=1	D4A414_RAT	Cox15	0.029	0.16
Dihydrolipoyl dehydrogenase, mitochondrial OS=Rattus norvegicus OX=10116 GN=Dld PE=1 SV=1	DLDH_RAT	Dld	< 0.0001	0.16
Dihydrolipoamide S-succinyltransferase (E2 component of 2-oxo-glutarate complex), isoform CRA_a OS=Rattus norvegicus OX=10116 GN=Dlst PE=1 SV=1	G3V6P2_RAT	Dlst	< 0.0001	0.16
Glutathione S-transferase LANCL1 OS=Rattus norvegicus OX=10116 GN=Lancl1 PE=1 SV=2	LANC1_RAT	Lancl1	0.001	0.16
NAD kinase 2, mitochondrial OS=Rattus norvegicus OX=10116 GN=Nadk2 PE=1 SV=1	NAKD2_RAT	Nadk2	0.00091	0.16
NADH dehydrogenase [ubiquinone] 1 subunit C2 OS=Rattus norvegicus OX=10116 GN=Ndufc2 PE=1 SV=1	Q5PQZ9_RAT	Ndufc2	0.043	0.16
Cytosolic Fe-S cluster assembly factor NUBP2 OS=Rattus norvegicus OX=10116 GN=Nubp2 PE=1 SV=1	NUBP2_RAT	Nubp2	0.018	0.16
Pyruvate carboxylase, mitochondrial OS=Rattus norvegicus OX=10116 GN=Pc PE=1 SV=1	A0A0G2JTL5_RAT (+1)	Pc	< 0.0001	0.16
Reticulocalbin-3 OS=Rattus norvegicus OX=10116 GN=Rcn3 PE=1 SV=1	A0A0G2K022_RAT (+1)	Rcn3	0.049	0.16
Retinol dehydrogenase 14 OS=Rattus norvegicus OX=10116 GN=Rdh14 PE=1 SV=1	D3ZUY0_RAT	Rdh14	0.033	0.16
RBR-type E3 ubiquitin transferase OS=Rattus norvegicus OX=10116 GN=Rnf14 PE=1 SV=1	Q3ZAU6_RAT	Rnf14	0.03	0.16
Alpha-2 antiplasmin OS=Rattus norvegicus OX=10116 GN=Serpinf1 PE=1 SV=1	Q80ZA3_RAT	Serpinf1	0.01	0.16
Transcription factor A, mitochondrial OS=Rattus norvegicus OX=10116 GN=Tfam PE=2 SV=1	TFAM_RAT	Tfam	< 0.0001	0.16
Serine/threonine-protein kinase TNNI3K OS=Rattus norvegicus OX=10116 GN=Tnni3k PE=4 SV=2	F1LPM9_RAT (+1)	Tnni3k	0.003	0.16
UDP-N-acetylglucosamine pyrophosphorylase 1-like 1 OS=Rattus norvegicus OX=10116 GN=Uap1l1 PE=1 SV=1	B5DEH4_RAT	Uap1l1	0.025	0.16
E3 ubiquitin-protein ligase OS=Rattus norvegicus OX=10116 GN=Ubr1 PE=1 SV=3	D3ZQC6_RAT	Ubr1	0.034	0.16
4-trimethylaminobutyraldehyde dehydrogenase OS=Rattus norvegicus OX=10116 GN=Aldh9a1 PE=1 SV=1	A0A0G2JSI1_RAT	Aldh9a1	< 0.0001	0.15
Isoaspartyl peptidase/L-asparaginase OS=Rattus norvegicus OX=10116 GN=Asrgl1 PE=1 SV=1	ASGL1_RAT	Asrgl1	0.003	0.15
Cysteine and histidine-rich domain-containing protein 1 OS=Rattus norvegicus OX=10116 GN=Chordc1 PE=3 SV=1	CHRD1_RAT	Chordc1	0.018	0.15
Collagen beta(1-O)galactosyltransferase 1 OS=Rattus norvegicus OX=10116 GN=Colgalt1 PE=1 SV=1	B1H282_RAT	Colgalt1	0.009	0.15
Coenzyme Q10A OS=Rattus norvegicus OX=10116 GN=Coq10a PE=4 SV=1	A0A0G2JYY6_RAT (+1)	Coq10a	0.00052	0.15
Aldose 1-epimerase OS=Rattus norvegicus OX=10116 GN=Galm PE=1 SV=1	GALM_RAT	Galm	0.036	0.15
LYR motif-containing protein 2 OS=Rattus norvegicus OX=10116 GN=Lyrm2 PE=3 SV=1	LYRM2_RAT	Lyrm2	0.001	0.15
NIMA-related kinase 9 OS=Rattus norvegicus OX=10116 GN=Nek9 PE=1 SV=1	A0A0G2K8N9_RAT	Nek9	0.023	0.15
E3 ubiquitin-protein ligase NHLRC1 OS=Rattus norvegicus OX=10116 GN=Nhlrc1 PE=2 SV=1	NHLC1_RAT	Nhlrc1	0.048	0.15
Cluster of Radixin OS=Rattus norvegicus OX=10116 GN=Rdx PE=1 SV=2 (E9PT65_RAT)	E9PT65_RAT [2]	Rdx	< 0.0001	0.15
Cluster of 60S ribosomal protein L34 OS=Rattus norvegicus OX=10116 GN=Rpl34 PE=1 SV=1 (B2RZD4_RAT)	B2RZD4_RAT [2]	Rpl34	0.029	0.15
NAD-dependent protein deacylase sirtuin-5, mitochondrial OS=Rattus norvegicus OX=10116 GN=Sirt5 PE=2 SV=1	SIR5_RAT	Sirt5	0.00038	0.15
Heat shock protein 75 kDa, mitochondrial OS=Rattus norvegicus OX=10116 GN=Trap1 PE=1 SV=1	TRAP1_RAT	Trap1	< 0.0001	0.15
Aquaporin-1 OS=Rattus norvegicus OX=10116 GN=Aqp1 PE=1 SV=4	AQP1_RAT	Aqp1	0.012	0.14
Biphenyl hydrolase-like OS=Rattus norvegicus OX=10116 GN=Bphl PE=1 SV=1	Q3B8N9_RAT	Bphl	0.03	0.14
MICOS complex subunit OS=Rattus norvegicus OX=10116 GN=Chchd3 PE=1 SV=1	D3ZUX5_RAT	Chchd3	< 0.0001	0.14
D-2-hydroxyglutarate dehydrogenase, mitochondrial OS=Rattus norvegicus OX=10116 GN=D2hgdh PE=3 SV=1	D2HDH_RAT	D2hgdh	0.013	0.14
Elongation factor G, mitochondrial OS=Rattus norvegicus OX=10116 GN=Gfm1 PE=1 SV=2	EFGM_RAT	Gfm1	0.00013	0.14
Cluster of RAB11 family-interacting protein 5 OS=Rattus norvegicus OX=10116 GN=Rab11fip5 PE=1 SV=1 (A0A0G2K1W1_RAT)	A0A0G2K1W1_RAT [2]	Rab11fip5	0.028	0.14
Seryl-tRNA synthetase 2 (Predicted) OS=Rattus norvegicus OX=10116 GN=Sars2 PE=1 SV=1	D3ZM09_RAT	Sars2	< 0.0001	0.14
Heparin cofactor 2 OS=Rattus norvegicus OX=10116 GN=Serpind1 PE=1 SV=1	A0A0G2K8K3_RAT (+1)	Serpind1	0.04	0.14
Syntaxin-binding protein 1 OS=Rattus norvegicus OX=10116 GN=Stxbp1 PE=1 SV=1	STXB1_RAT	Stxbp1	0.011	0.14
Mitochondrial import inner membrane translocase subunit Tim8 B OS=Rattus norvegicus OX=10116 GN=Timm8b PE=3 SV=1	TIM8B_RAT	Timm8b	0.013	0.14
Valine--tRNA ligase OS=Rattus norvegicus OX=10116 GN=Vars PE=2 SV=2	SYVC_RAT	Vars	< 0.0001	0.14
Voltage-dependent anion-selective channel protein 1 OS=Rattus norvegicus OX=10116 GN=Vdac1 PE=1 SV=4	VDAC1_RAT	Vdac1	< 0.0001	0.14
Mitochondrial potassium channel ATP-binding subunit OS=Rattus norvegicus OX=10116 GN=Abcb8 PE=2 SV=1	MITOS_RAT	Abcb8	< 0.0001	0.13
Actin-binding LIM protein 2 OS=Rattus norvegicus OX=10116 GN=Ablim2 PE=1 SV=1	A0A0G2JXC7_RAT (+1)	Ablim2	0.046	0.13
Acyl-CoA dehydrogenase family, member 8 OS=Rattus norvegicus OX=10116 GN=Acad8 PE=1 SV=2	M0RDK9_RAT	Acad8	< 0.0001	0.13
Acetyl-CoA acetyltransferase, mitochondrial OS=Rattus norvegicus OX=10116 GN=Acat1 PE=1 SV=1	THIL_RAT	Acat1	0.01	0.13
3-hydroxybutyrate dehydrogenase type 2 OS=Rattus norvegicus OX=10116 GN=Bdh2 PE=1 SV=1	A0A0A0MXX5_RAT	Bdh2	0.001	0.13
BUB3 mitotic checkpoint protein OS=Rattus norvegicus OX=10116 GN=Bub3 PE=1 SV=1	Q4FZS2_RAT	Bub3	0.029	0.13
Core-binding factor subunit beta OS=Rattus norvegicus OX=10116 GN=Cbfb PE=1 SV=1	Q66HA7_RAT	Cbfb	0.049	0.13
Cadherin 5 OS=Rattus norvegicus OX=10116 GN=Cdh5 PE=1 SV=1	A0A0G2K0I6_RAT (+1)	Cdh5	0.011	0.13
Citramalyl-CoA lyase, mitochondrial OS=Rattus norvegicus OX=10116 GN=Clybl PE=2 SV=2	CLYBL_RAT	Clybl	< 0.0001	0.13
Dipeptidyl peptidase 4 OS=Rattus norvegicus OX=10116 GN=Dpp4 PE=1 SV=2	DPP4_RAT	Dpp4	0.022	0.13
Dipeptidyl peptidase 9 OS=Rattus norvegicus OX=10116 GN=Dpp9 PE=1 SV=1	M0R781_RAT	Dpp9	0.012	0.13
Glycine C-acetyltransferase OS=Rattus norvegicus OX=10116 GN=Gcat PE=1 SV=1	A0A0G2K2Q2_RAT	Gcat	0.048	0.13
Cytosol aminopeptidase OS=Rattus norvegicus OX=10116 GN=Lap3 PE=1 SV=1	AMPL_RAT	Lap3	0.017	0.13
Mitochondrial import inner membrane translocase subunit TIM23 OS=Rattus norvegicus OX=10116 GN=LOC100362432 PE=1 SV=1	Q5XIW0_RAT	LOC100362432	0.018	0.13
Alpha-mannosidase OS=Rattus norvegicus OX=10116 GN=Man2b1 PE=1 SV=1	Q6P762_RAT	Man2b1	0.045	0.13
Malic enzyme OS=Rattus norvegicus OX=10116 GN=Me3 PE=3 SV=1	A0A0G2K4C6_RAT (+1)	Me3	0.00022	0.13
Metabolism of cobalamin-associated A OS=Rattus norvegicus OX=10116 GN=Mmaa PE=1 SV=1	D3ZNY3_RAT	Mmaa	0.005	0.13
Nascent polypeptide-associated complex subunit alpha OS=Rattus norvegicus OX=10116 GN=Naca PE=1 SV=1	M0R9L0_RAT	Naca	< 0.0001	0.13
Omega-amidase NIT2 OS=Rattus norvegicus OX=10116 GN=Nit2 PE=1 SV=1	NIT2_RAT	Nit2	0.0009	0.13
NOL1/NOP2/Sun domain family, member 2 (Predicted) OS=Rattus norvegicus OX=10116 GN=Nsun2 PE=1 SV=1	D4A3S8_RAT	Nsun2	0.01	0.13
O-linked N-acetylglucosamine (GlcNAc) transferase (UDP-N-acetylglucosamine:polypeptide-N-acetylglucosaminyl transferase), isoform CRA_a OS=Rattus norvegicus OX=10116 GN=Ogt PE=1 SV=1	A0A0G2K3V4_RAT (+2)	Ogt	< 0.0001	0.13
Programmed cell death protein 6 OS=Rattus norvegicus OX=10116 GN=Pdcd6 PE=2 SV=1	PDCD6_RAT	Pdcd6	0.009	0.13
Phosphatase, orphan 1 (Predicted) OS=Rattus norvegicus OX=10116 GN=Phospho1 PE=4 SV=1	G3V6P4_RAT	Phospho1	0.045	0.13
Phosphomannomutase OS=Rattus norvegicus OX=10116 GN=Pmm2 PE=1 SV=1	B5DF46_RAT	Pmm2	0.005	0.13
Cluster of Thimet oligopeptidase OS=Rattus norvegicus OX=10116 GN=Thop1 PE=1 SV=4 (THOP1_RAT)	THOP1_RAT [2]	Thop1	0.035	0.13
Complex I assembly factor TIMMDC1, mitochondrial OS=Rattus norvegicus OX=10116 GN=Timmdc1 PE=2 SV=1	TIDC1_RAT	Timmdc1	0.049	0.13
ATP synthase subunit g, mitochondrial OS=Rattus norvegicus OX=10116 GN=Atp5mg PE=1 SV=2	ATP5L_RAT	Atp5mg	0.005	0.12
ATP synthase mitochondrial F1 complex assembly factor 1 OS=Rattus norvegicus OX=10116 GN=Atpaf1 PE=1 SV=1	D3ZY50_RAT	Atpaf1	0.005	0.12
Cysteinyl-tRNA synthetase 2, mitochondrial OS=Rattus norvegicus OX=10116 GN=Cars2 PE=1 SV=1	B2GV57_RAT	Cars2	0.022	0.12
Charged multivesicular body protein 5 OS=Rattus norvegicus OX=10116 GN=Chmp5 PE=2 SV=1	CHMP5_RAT	Chmp5	0.027	0.12
CDGSH iron-sulfur domain-containing protein 1 OS=Rattus norvegicus OX=10116 GN=Cisd1 PE=3 SV=1	CISD1_RAT	Cisd1	0.028	0.12
Cathepsin D OS=Rattus norvegicus OX=10116 GN=Ctsd PE=1 SV=1	Q6P6T6_RAT	Ctsd	0.00072	0.12
D-dopachrome decarboxylase OS=Rattus norvegicus OX=10116 GN=Ddt PE=1 SV=3	DOPD_RAT	Ddt	0.008	0.12
Aspartyl aminopeptidase OS=Rattus norvegicus OX=10116 GN=Dnpep PE=1 SV=1	Q4V8H5_RAT	Dnpep	0.00045	0.12
EH-domain-containing 4 OS=Rattus norvegicus OX=10116 GN=Ehd4 PE=1 SV=1	Q8R3Z7_RAT	Ehd4	0.003	0.12
Endothelial cell-selective adhesion molecule OS=Rattus norvegicus OX=10116 GN=Esam PE=1 SV=1	A0A0G2JZL9_RAT (+1)	Esam	0.022	0.12
Lipoyl synthase, mitochondrial OS=Rattus norvegicus OX=10116 GN=Lias PE=2 SV=1	LIAS_RAT	Lias	0.031	0.12
Microtubule-associated protein 1B OS=Rattus norvegicus OX=10116 GN=Map1b PE=1 SV=3	MAP1B_RAT	Map1b	< 0.0001	0.12
39S ribosomal protein L37, mitochondrial OS=Rattus norvegicus OX=10116 GN=Mrpl37 PE=1 SV=1	A0A0G2KA48_RAT (+1)	Mrpl37	0.034	0.12
Unconventional myosin-Ib OS=Rattus norvegicus OX=10116 GN=Myo1b PE=1 SV=1	MYO1B_RAT	Myo1b	0.014	0.12
Nuclear distribution protein nudE homolog 1 OS=Rattus norvegicus OX=10116 GN=Nde1 PE=1 SV=1	NDE1_RAT	Nde1	0.032	0.12
Pantothenate kinase 4 OS=Rattus norvegicus OX=10116 GN=Pank4 PE=1 SV=1	G3V7T3_RAT	Pank4	0.00016	0.12
Solute carrier family 25 member 46 OS=Rattus norvegicus OX=10116 GN=Slc25a46 PE=1 SV=2	S2546_RAT	Slc25a46	0.007	0.12
Small ubiquitin-related modifier 1 OS=Rattus norvegicus OX=10116 GN=Sumo1 PE=1 SV=1	SUMO1_RAT	Sumo1	0.007	0.12
Similar to 106 kDa O-GlcNAc transferase-interacting protein (Predicted), isoform CRA_a OS=Rattus norvegicus OX=10116 GN=Trak1 PE=1 SV=1	D4ACC5_RAT	Trak1	0.021	0.12
Tetratricopeptide repeat protein 19, mitochondrial OS=Rattus norvegicus OX=10116 GN=Ttc19 PE=3 SV=1	TTC19_RAT	Ttc19	0.021	0.12
Annexin A5 OS=Rattus norvegicus OX=10116 GN=Anxa5 PE=1 SV=3	ANXA5_RAT	Anxa5	0.001	0.11
Carnitine O-palmitoyltransferase 1, liver isoform OS=Rattus norvegicus OX=10116 GN=Cpt1a PE=1 SV=2	CPT1A_RAT	Cpt1a	0.004	0.11
Dystrophin-related protein 2 OS=Rattus norvegicus OX=10116 GN=Drp2 PE=1 SV=2	DRP2_RAT	Drp2	0.029	0.11
Glutathione peroxidase OS=Rattus norvegicus OX=10116 GN=Gpx3 PE=1 SV=1	A0A0G2K531_RAT (+1)	Gpx3	0.018	0.11
Isovaleryl-CoA dehydrogenase, mitochondrial OS=Rattus norvegicus OX=10116 GN=Ivd PE=1 SV=2	IVD_RAT	Ivd	0.00079	0.11
Ankyrin repeat domain 47 (Predicted) OS=Rattus norvegicus OX=10116 GN=Kank3 PE=1 SV=1	B2RYN8_RAT	Kank3	0.002	0.11
Lon protease homolog, mitochondrial OS=Rattus norvegicus OX=10116 GN=Lonp1 PE=2 SV=1	LONM_RAT	Lonp1	< 0.0001	0.11
NADH dehydrogenase (Ubiquinone) 1 beta subcomplex, 6 (Predicted) OS=Rattus norvegicus OX=10116 GN=Ndufb6 PE=1 SV=1	D3ZZ21_RAT	Ndufb6	0.00074	0.11
Nudix hydrolase 8 OS=Rattus norvegicus OX=10116 GN=Nudt8 PE=1 SV=1	D3ZEH6_RAT	Nudt8	0.048	0.11
Protein/nucleic acid deglycase DJ-1 OS=Rattus norvegicus OX=10116 GN=Park7 PE=1 SV=1	PARK7_RAT	Park7	< 0.0001	0.11
Phosphatidylinositol 4-kinase alpha OS=Rattus norvegicus OX=10116 GN=Pi4ka PE=1 SV=2	PI4KA_RAT	Pi4ka	0.026	0.11
Mitochondrial 2-oxoglutarate/malate carrier protein OS=Rattus norvegicus OX=10116 GN=Slc25a11 PE=1 SV=1	G3V6H5_RAT	Slc25a11	< 0.0001	0.11
FAST kinase domain-containing protein 4 OS=Rattus norvegicus OX=10116 GN=Tbrg4 PE=2 SV=1	FAKD4_RAT	Tbrg4	0.003	0.11
Cluster of Troponin T, cardiac muscle OS=Rattus norvegicus OX=10116 GN=Tnnt2 PE=1 SV=2 (TNNT2_RAT)	TNNT2_RAT [2]	Tnnt2	0.0018	0.11
Tubulin polymerization-promoting protein family member 3 OS=Rattus norvegicus OX=10116 GN=Tppp3 PE=2 SV=1	TPPP3_RAT	Tppp3	0.003	0.11
Elongation factor Tu, mitochondrial OS=Rattus norvegicus OX=10116 GN=Tufm PE=1 SV=1	EFTU_RAT	Tufm	0.00042	0.11
Thioredoxin reductase 2, isoform CRA_a OS=Rattus norvegicus OX=10116 GN=Txnrd2 PE=1 SV=1	A0A0G2K6E2_RAT (+2)	Txnrd2	0.009	0.11
Adenylate kinase 2, mitochondrial OS=Rattus norvegicus OX=10116 GN=Ak2 PE=2 SV=2	KAD2_RAT	Ak2	0.002	0.1
Cluster of ATP synthase subunit delta, mitochondrial OS=Rattus norvegicus OX=10116 GN=Atp5f1d PE=1 SV=1 (G3V7Y3_RAT)	G3V7Y3_RAT [2]	Atp5f1d	0.032	0.1
Atypical kinase COQ8A, mitochondrial OS=Rattus norvegicus OX=10116 GN=Coq8a PE=2 SV=1	COQ8A_RAT	Coq8a	0.001	0.1
Drebrin-like protein OS=Rattus norvegicus OX=10116 GN=Dbnl PE=1 SV=1	DBNL_RAT	Dbnl	0.00097	0.1
Fibrillin 1 OS=Rattus norvegicus OX=10116 GN=Fbn1 PE=1 SV=1	G3V9M6_RAT	Fbn1	< 0.0001	0.1
Glutathione peroxidase OS=Rattus norvegicus OX=10116 GN=Gpx4 PE=1 SV=2	F8WFK6_RAT	Gpx4	0.004	0.1
H1 histone family, member X OS=Rattus norvegicus OX=10116 GN=H1fx PE=1 SV=1	D3ZIX4_RAT	H1fx	0.008	0.1
HBS1-like protein OS=Rattus norvegicus OX=10116 GN=Hbs1l PE=1 SV=1	A0A0G2K2P6_RAT (+1)	Hbs1l	0.024	0.1
3-hydroxyisobutyryl-CoA hydrolase, mitochondrial OS=Rattus norvegicus OX=10116 GN=Hibch PE=1 SV=2	HIBCH_RAT	Hibch	0.0019	0.1
MICOS complex subunit MIC60 OS=Rattus norvegicus OX=10116 GN=Immt PE=1 SV=1	A0A0G2JVH4_RAT	Immt	0.00026	0.1
Mitofusin-2 OS=Rattus norvegicus OX=10116 GN=LOC100911485 PE=1 SV=1	F7FHF7_RAT (+2)	LOC100911485	0.004	0.1
Myosin-11 OS=Rattus norvegicus OX=10116 GN=Myh11 PE=1 SV=2	E9PTU4_RAT	Myh11	< 0.0001	0.1
NADH:ubiquinone oxidoreductase complex assembly factor 2 OS=Rattus norvegicus OX=10116 GN=Ndufaf2 PE=1 SV=1	A0A0G2JZF6_RAT	Ndufaf2	0.003	0.1
Glioblastoma amplified sequence OS=Rattus norvegicus OX=10116 GN=Nipsnap2 PE=1 SV=1	Q5RK08_RAT	Nipsnap2	0.008	0.1
Deaminated glutathione amidase OS=Rattus norvegicus OX=10116 GN=Nit1 PE=2 SV=2	NIT1_RAT	Nit1	0.019	0.1
Palmdelphin OS=Rattus norvegicus OX=10116 GN=Palmd PE=1 SV=1	PALMD_RAT	Palmd	0.009	0.1
Protein-serine/threonine kinase OS=Rattus norvegicus OX=10116 GN=Pdk2 PE=1 SV=3	F1LMM8_RAT (+1)	Pdk2	0.019	0.1
Protein phosphatase 2C, magnesium dependent, catalytic subunit, isoform CRA_a OS=Rattus norvegicus OX=10116 GN=Pdp1 PE=1 SV=1	A0A0G2QC17_RAT (+1)	Pdp1	0.015	0.1
Peroxiredoxin-6 OS=Rattus norvegicus OX=10116 GN=Prdx6 PE=1 SV=3	PRDX6_RAT	Prdx6	0.009	0.1
RAS-related 2 OS=Rattus norvegicus OX=10116 GN=Rras2 PE=1 SV=1	Q5BJU0_RAT	Rras2	0.001	0.1
Sacsin molecular chaperone OS=Rattus norvegicus OX=10116 GN=Sacs PE=1 SV=2	D4A1D3_RAT	Sacs	0.024	0.1
Ratsg2, isoform CRA_b OS=Rattus norvegicus OX=10116 GN=Selenos PE=1 SV=1	A0A0G2JSM1_RAT (+2)	Selenos	0.034	0.1
Succinate--CoA ligase [ADP-forming] subunit beta, mitochondrial OS=Rattus norvegicus OX=10116 GN=Sucla2 PE=1 SV=1	F1LM47_RAT	Sucla2	< 0.0001	0.1
Mitochondrial import inner membrane translocase subunit Tim10 OS=Rattus norvegicus OX=10116 GN=Timm10 PE=3 SV=1	TIM10_RAT	Timm10	0.002	0.1
tRNA nucleotidyl transferase 1 OS=Rattus norvegicus OX=10116 GN=Trnt1 PE=1 SV=1	Q4VBH2_RAT	Trnt1	0.003	0.1
Medium-chain specific acyl-CoA dehydrogenase, mitochondrial OS=Rattus norvegicus OX=10116 GN=Acadm PE=1 SV=1	ACADM_RAT	Acadm	0.00031	0.09
ATP synthase subunit e, mitochondrial OS=Rattus norvegicus OX=10116 GN=Atp5me PE=1 SV=3	ATP5I_RAT	Atp5me	0.04	0.09
Charged multivesicular body protein 1A OS=Rattus norvegicus OX=10116 GN=Chmp1a PE=1 SV=1	D4AE79_RAT	Chmp1a	0.01	0.09
Cardiomyopathy-associated 5 OS=Rattus norvegicus OX=10116 GN=Cmya5 PE=1 SV=2	M0R557_RAT	Cmya5	< 0.0001	0.09
5-demethoxyubiquinone hydroxylase, mitochondrial OS=Rattus norvegicus OX=10116 GN=Coq7 PE=1 SV=4	G3V879_RAT	Coq7	0.04	0.09
Carboxypeptidase Q OS=Rattus norvegicus OX=10116 GN=Cpq PE=1 SV=1	CBPQ_RAT	Cpq	0.024	0.09
Ferredoxin 2 OS=Rattus norvegicus OX=10116 GN=Fdx2 PE=1 SV=1	D4A8N2_RAT	Fdx2	0.026	0.09
GMP synthase [glutamine-hydrolyzing] OS=Rattus norvegicus OX=10116 GN=Gmps PE=1 SV=1	GUAA_RAT	Gmps	0.00077	0.09
G-rich RNA sequence-binding factor 1 OS=Rattus norvegicus OX=10116 GN=Grsf1 PE=1 SV=2	F1LRK4_RAT	Grsf1	0.021	0.09
Histidyl-tRNA synthetase 2, mitochondrial OS=Rattus norvegicus OX=10116 GN=Hars2 PE=1 SV=1	F1M9C9_RAT	Hars2	0.014	0.09
Ubiquitin-conjugating enzyme E2 V1 OS=Rattus norvegicus OX=10116 GN=LOC100912618 PE=1 SV=1	D3ZFY8_RAT	LOC100912618	0.033	0.09
Methyl-CpG-binding protein 2 OS=Rattus norvegicus OX=10116 GN=Mecp2 PE=1 SV=1	A0A0G2JWK2_RAT	Mecp2	0.022	0.09
Vesicle-fusing ATPase OS=Rattus norvegicus OX=10116 GN=Nsf PE=1 SV=1	A0A0G2K6U1_RAT (+2)	Nsf	0.013	0.09
Probable tRNA N6-adenosine threonylcarbamoyltransferase OS=Rattus norvegicus OX=10116 GN=Osgep PE=2 SV=2	OSGEP_RAT	Osgep	0.032	0.09
Succinyl-CoA:3-ketoacid coenzyme A transferase 1, mitochondrial OS=Rattus norvegicus OX=10116 GN=Oxct1 PE=1 SV=1	SCOT1_RAT	Oxct1	0.028	0.09
Pyruvate dehydrogenase E1 component subunit beta OS=Rattus norvegicus OX=10116 GN=Pdhb PE=1 SV=1	A0A0G2KAM3_RAT (+1)	Pdhb	0.00073	0.09
1-phosphatidylinositol 4,5-bisphosphate phosphodiesterase gamma OS=Rattus norvegicus OX=10116 GN=Plcg1 PE=1 SV=1	G3V845_RAT (+1)	Plcg1	0.025	0.09
Glutamyl-tRNA(Gln) amidotransferase subunit A, mitochondrial OS=Rattus norvegicus OX=10116 GN=Qrsl1 PE=2 SV=1	GATA_RAT	Qrsl1	0.032	0.09
Phosphate carrier protein, mitochondrial OS=Rattus norvegicus OX=10116 GN=Slc25a3 PE=1 SV=1	G3V741_RAT (+1)	Slc25a3	0.00047	0.09
Succinate--CoA ligase [ADP/GDP-forming] subunit alpha, mitochondrial OS=Rattus norvegicus OX=10116 GN=Suclg1 PE=1 SV=1	A0A0H2UHE1_RAT (+1)	Suclg1	0.015	0.09
Mitochondrial import inner membrane translocase subunit Tim9 OS=Rattus norvegicus OX=10116 GN=Timm9 PE=1 SV=3	TIM9_RAT	Timm9	0.007	0.09
Aflatoxin B1 aldehyde reductase member 2 OS=Rattus norvegicus OX=10116 GN=Akr7a2 PE=1 SV=2	ARK72_RAT	Akr7a2	0.003	0.08
Protein-serine/threonine kinase OS=Rattus norvegicus OX=10116 GN=Bckdk PE=1 SV=1	A0A0H2UHR5_RAT (+1)	Bckdk	0.043	0.08
Collagen type XV alpha 1 chain OS=Rattus norvegicus OX=10116 GN=Col15a1 PE=1 SV=1	A0A0G2JV12_RAT (+1)	Col15a1	0.001	0.08
Focadhesin OS=Rattus norvegicus OX=10116 GN=Focad PE=1 SV=2	F1LU27_RAT	Focad	0.046	0.08
Huntingtin-interacting protein 1-related OS=Rattus norvegicus OX=10116 GN=Hip1r PE=1 SV=1	F1LML7_RAT	Hip1r	0.034	0.08
Cluster of 10 kDa heat shock protein, mitochondrial OS=Rattus norvegicus OX=10116 GN=Hspe1 PE=1 SV=3 (CH10_RAT)	CH10_RAT [2]	Hspe1	0.013	0.08
Methylmalonyl-CoA mutase OS=Rattus norvegicus OX=10116 GN=Mmut PE=1 SV=2	D3ZKG1_RAT	Mmut	0.001	0.08
NADH dehydrogenase [ubiquinone] 1 alpha subcomplex subunit 9, mitochondrial OS=Rattus norvegicus OX=10116 GN=Ndufa9 PE=1 SV=2	NDUA9_RAT	Ndufa9	0.0023	0.08
ATP-dependent RNA helicase SUPV3L1, mitochondrial OS=Rattus norvegicus OX=10116 GN=Supv3l1 PE=1 SV=1	A0A0G2K9R3_RAT (+2)	Supv3l1	0.005	0.08
ATP-binding cassette sub-family F member 1 OS=Rattus norvegicus OX=10116 GN=Abcf1 PE=1 SV=1	ABCF1_RAT	Abcf1	0.0045	0.07
Acetyl-Coenzyme A dehydrogenase, short chain, isoform CRA_a OS=Rattus norvegicus OX=10116 GN=Acads PE=1 SV=1	Q6IMX3_RAT	Acads	0.014	0.07
Aconitate hydratase, mitochondrial OS=Rattus norvegicus OX=10116 GN=Aco2 PE=1 SV=2	ACON_RAT	Aco2	0.003	0.07
Acylphosphatase OS=Rattus norvegicus OX=10116 GN=Acyp1 PE=1 SV=1	D4A6X4_RAT	Acyp1	0.034	0.07
Cluster of Annexin A3 OS=Rattus norvegicus OX=10116 GN=Anxa3 PE=1 SV=4 (ANXA3_RAT)	ANXA3_RAT [2]	Anxa3	0.015	0.07
Methylglutaconyl-CoA hydratase, mitochondrial OS=Rattus norvegicus OX=10116 GN=Auh PE=1 SV=2	AUHM_RAT	Auh	0.012	0.07
Dystroglycan 1 OS=Rattus norvegicus OX=10116 GN=Dag1 PE=1 SV=1	F1M8K0_RAT	Dag1	0.002	0.07
DnaJ heat shock protein family (Hsp40) member A3 OS=Rattus norvegicus OX=10116 GN=Dnaja3 PE=1 SV=1	A0A0G2K5E4_RAT	Dnaja3	0.027	0.07
Enoyl-CoA hydratase, mitochondrial OS=Rattus norvegicus OX=10116 GN=Echs1 PE=1 SV=1	ECHM_RAT	Echs1	0.008	0.07
FYVE and coiled-coil domain containing 1 (Predicted) OS=Rattus norvegicus OX=10116 GN=Fyco1 PE=1 SV=1	D3Z9D2_RAT	Fyco1	0.023	0.07
Glyoxalase domain-containing protein 4 OS=Rattus norvegicus OX=10116 GN=Glod4 PE=1 SV=1	GLOD4_RAT	Glod4	0.008	0.07
Glutathione S-transferase kappa 1 OS=Rattus norvegicus OX=10116 GN=Gstk1 PE=1 SV=3	GSTK1_RAT	Gstk1	0.01	0.07
Integrin subunit alpha 6 OS=Rattus norvegicus OX=10116 GN=Itga6 PE=1 SV=1	G3V667_RAT	Itga6	0.037	0.07
Malate dehydrogenase, mitochondrial OS=Rattus norvegicus OX=10116 GN=Mdh2 PE=1 SV=2	MDHM_RAT	Mdh2	0.001	0.07
Malonyl-CoA decarboxylase, mitochondrial OS=Rattus norvegicus OX=10116 GN=Mlycd PE=1 SV=1	DCMC_RAT	Mlycd	0.048	0.07
Myotilin OS=Rattus norvegicus OX=10116 GN=Myot PE=4 SV=1	D3ZTC5_RAT (+1)	Myot	0.026	0.07
cAMP-dependent protein kinase type I-alpha regulatory subunit OS=Rattus norvegicus OX=10116 GN=Prkar1a PE=1 SV=2	KAP0_RAT	Prkar1a	0.023	0.07
Succinate dehydrogenase [ubiquinone] iron-sulfur subunit, mitochondrial OS=Rattus norvegicus OX=10116 GN=Sdhb PE=2 SV=2	SDHB_RAT	Sdhb	0.003	0.07
Tubulin polymerization-promoting protein OS=Rattus norvegicus OX=10116 GN=Tppp PE=1 SV=1	TPPP_RAT	Tppp	0.012	0.07
Prefoldin subunit 3 OS=Rattus norvegicus OX=10116 GN=Vbp1 PE=1 SV=2	M0R919_RAT	Vbp1	0.038	0.07
Coiled-coil domain-containing 141 OS=Rattus norvegicus OX=10116 GN=Ccdc141 PE=1 SV=2	D3ZEY0_RAT	Ccdc141	0.001	0.06
Fatty acid-binding protein, heart OS=Rattus norvegicus OX=10116 GN=Fabp3 PE=1 SV=2	FABPH_RAT	Fabp3	0.02	0.06
Cluster of Kinesin-1 heavy chain OS=Rattus norvegicus OX=10116 GN=Kif5b PE=1 SV=1 (KINH_RAT)	KINH_RAT [5]	Kif5b	0.003	0.06
Cluster of Myosin regulatory light chain 2, ventricular/cardiac muscle isoform OS=Rattus norvegicus OX=10116 GN=Myl2 PE=1 SV=2 (MLRV_RAT)	MLRV_RAT [2]	Myl2	0.044	0.06
Sorting and assembly machinery component 50 homolog OS=Rattus norvegicus OX=10116 GN=Samm50 PE=1 SV=1	SAM50_RAT	Samm50	0.038	0.06
Paraplegin OS=Rattus norvegicus OX=10116 GN=Spg7 PE=2 SV=2	SPG7_RAT	Spg7	0.02	0.06
Cullin-5 OS=Rattus norvegicus OX=10116 GN=Cul5 PE=1 SV=1	A0A0H2UHG3_RAT	Cul5	0.03	0.05
Membrane-associated progesterone receptor component 2 OS=Rattus norvegicus OX=10116 GN=Pgrmc2 PE=1 SV=1	PGRC2_RAT	Pgrmc2	0.037	0.05
Pitrilysin metallopeptidase 1 OS=Rattus norvegicus OX=10116 GN=Pitrm1 PE=1 SV=1	A0A0G2K6D5_RAT (+1)	Pitrm1	0.015	0.05
Syntrophin, basic 1 (Predicted) OS=Rattus norvegicus OX=10116 GN=Sntb1 PE=1 SV=1	D3ZWC6_RAT	Sntb1	0.025	0.05
Electron transfer flavoprotein subunit beta OS=Rattus norvegicus OX=10116 GN=Etfb PE=1 SV=3	ETFB_RAT	Etfb	0.004	0.04
Aminopeptidase OS=Rattus norvegicus OX=10116 GN=Npepps PE=1 SV=1	F1M9V7_RAT	Npepps	0.036	0.04
Laminin subunit alpha 5 OS=Rattus norvegicus OX=10116 GN=Lama5 PE=1 SV=2	F1MAN8_RAT	Lama5	0.037	0.03
Cluster of Desmin OS=Rattus norvegicus OX=10116 GN=Des PE=1 SV=1 (Q6P725_RAT)	Q6P725_RAT [6]	Des	0.043	-0.01
Cluster of Obscurin, cytoskeletal calmodulin and titin-interacting RhoGEF OS=Rattus norvegicus OX=10116 GN=Obscn PE=1 SV=1 (A0A0G2JUP3_RAT)	A0A0G2JUP3_RAT [2]	Obscn	0.036	-0.01
Acetyl-coenzyme A synthetase OS=Rattus norvegicus OX=10116 GN=Acss1 PE=3 SV=1	D3ZZN3_RAT	Acss1	0.0051	-0.04
Cullin-associated NEDD8-dissociated protein 1 OS=Rattus norvegicus OX=10116 GN=Cand1 PE=1 SV=1	CAND1_RAT	Cand1	0.012	-0.04
Cluster of Dystrophin OS=Rattus norvegicus OX=10116 GN=Dmd PE=1 SV=2 (DMD_RAT)	DMD_RAT [3]	Dmd	0.01	-0.04
Desmoplakin OS=Rattus norvegicus OX=10116 GN=Dsp PE=1 SV=1	F1LMV6_RAT	Dsp	0.048	-0.04
Early endosome antigen 1 OS=Rattus norvegicus OX=10116 GN=Eea1 PE=1 SV=1	A0A0G2K051_RAT	Eea1	0.028	-0.04
ENAH, actin regulator OS=Rattus norvegicus OX=10116 GN=Enah PE=1 SV=1	A0A0G2K6I4_RAT	Enah	0.025	-0.04
Aspartate aminotransferase, cytoplasmic OS=Rattus norvegicus OX=10116 GN=Got1 PE=1 SV=3	AATC_RAT	Got1	0.042	-0.04
Cluster of Heterogeneous nuclear ribonucleoprotein L OS=Rattus norvegicus OX=10116 GN=Hnrnpl PE=1 SV=2 (HNRPL_RAT)	HNRPL_RAT [2]	Hnrnpl	0.046	-0.04
Kinectin 1 OS=Rattus norvegicus OX=10116 GN=Ktn1 PE=1 SV=2	D4A4Z9_RAT	Ktn1	0.039	-0.04
LIM domain 7 OS=Rattus norvegicus OX=10116 GN=Lmo7 PE=1 SV=1	A0A0G2K8R3_RAT	Lmo7	0.029	-0.04
Myosin heavy chain 14 OS=Rattus norvegicus OX=10116 GN=Myh14 PE=1 SV=1	F1LNF0_RAT	Myh14	< 0.0001	-0.04
Cluster of Unconventional myosin-Ic OS=Rattus norvegicus OX=10116 GN=Myo1c PE=1 SV=2 (MYO1C_RAT)	MYO1C_RAT [3]	Myo1c	0.029	-0.04
Cluster of Actinin alpha 2 OS=Rattus norvegicus OX=10116 GN=Actn2 PE=1 SV=1 (D3ZCV0_RAT)	D3ZCV0_RAT [5]	Actn2	0.001	-0.05
Annexin OS=Rattus norvegicus OX=10116 GN=Anxa6 PE=1 SV=1	Q6IMZ3_RAT	Anxa6	0.00053	-0.05
T-complex protein 1 subunit eta OS=Rattus norvegicus OX=10116 GN=Cct7 PE=1 SV=1	D4AC23_RAT	Cct7	0.009	-0.05
Chromosome segregation 1-like OS=Rattus norvegicus OX=10116 GN=Cse1l PE=1 SV=1	D3ZPR0_RAT	Cse1l	0.036	-0.05
Eukaryotic translation initiation factor 4B OS=Rattus norvegicus OX=10116 GN=Eif4b PE=1 SV=1	Q5RKG9_RAT	Eif4b	0.024	-0.05
Prothrombin OS=Rattus norvegicus OX=10116 GN=F2 PE=1 SV=1	G3V843_RAT (+1)	F2	0.026	-0.05
Formin homology 2 domain-containing 3 OS=Rattus norvegicus OX=10116 GN=Fhod3 PE=4 SV=4	F1LQJ2_RAT	Fhod3	0.043	-0.05
Trifunctional enzyme subunit alpha, mitochondrial OS=Rattus norvegicus OX=10116 GN=Hadha PE=1 SV=2	ECHA_RAT	Hadha	0.0065	-0.05
KN motif and ankyrin repeat domain-containing protein 2 OS=Rattus norvegicus OX=10116 GN=Kank2 PE=1 SV=2	D4ACC2_RAT (+1)	Kank2	0.031	-0.05
Platelet-activating factor acetylhydrolase IB subunit alpha OS=Rattus norvegicus OX=10116 GN=Pafah1b1 PE=1 SV=2	LIS1_RAT	Pafah1b1	0.02	-0.05
Spectrin, alpha, erythrocytic 1 OS=Rattus norvegicus OX=10116 GN=Spta1 PE=1 SV=3	D4A678_RAT	Spta1	0.039	-0.05
Tripartite motif-containing protein 72 OS=Rattus norvegicus OX=10116 GN=Trim72 PE=1 SV=1	TRI72_RAT	Trim72	< 0.0001	-0.05
Unc-45 myosin chaperone B OS=Rattus norvegicus OX=10116 GN=Unc45b PE=4 SV=1	A0A096MJB5_RAT	Unc45b	0.036	-0.05
Succinate-semialdehyde dehydrogenase OS=Rattus norvegicus OX=10116 GN=Aldh5a1 PE=1 SV=1	G3V945_RAT (+1)	Aldh5a1	0.013	-0.06
Calpastatin OS=Rattus norvegicus OX=10116 GN=Cast PE=1 SV=1	F1LPH1_RAT (+1)	Cast	0.021	-0.06
Desmoglein 2 OS=Rattus norvegicus OX=10116 GN=Dsg2 PE=1 SV=2	F1LYX9_RAT	Dsg2	0.027	-0.06
Gelsolin OS=Rattus norvegicus OX=10116 GN=Gsn PE=1 SV=1	GELS_RAT	Gsn	0.005	-0.06
Endoplasmic reticulum chaperone BiP OS=Rattus norvegicus OX=10116 GN=Hspa5 PE=1 SV=1	BIP_RAT	Hspa5	0.00037	-0.06
Integrin-linked protein kinase OS=Rattus norvegicus OX=10116 GN=Ilk PE=2 SV=1	ILK_RAT	Ilk	0.039	-0.06
IQ motif containing GTPase activating protein 1 (Predicted), isoform CRA_b OS=Rattus norvegicus OX=10116 GN=Iqgap1 PE=1 SV=1	G3V7Q7_RAT	Iqgap1	0.00074	-0.06
Oxysterol-binding protein OS=Rattus norvegicus OX=10116 GN=Osbp PE=1 SV=2	D4A9D8_RAT	Osbp	0.044	-0.06
28 kDa heat- and acid-stable phosphoprotein OS=Rattus norvegicus OX=10116 GN=Pdap1 PE=1 SV=1	HAP28_RAT	Pdap1	0.015	-0.06
Protein kinase C substrate 80K-H OS=Rattus norvegicus OX=10116 GN=Prkcsh PE=1 SV=1	B1WC34_RAT	Prkcsh	0.034	-0.06
Staphylococcal nuclease domain-containing protein 1 OS=Rattus norvegicus OX=10116 GN=Snd1 PE=1 SV=1	SND1_RAT	Snd1	0.011	-0.06
Tight junction protein ZO-1 OS=Rattus norvegicus OX=10116 GN=Tjp1 PE=1 SV=1	ZO1_RAT	Tjp1	0.002	-0.06
Long-chain specific acyl-CoA dehydrogenase, mitochondrial OS=Rattus norvegicus OX=10116 GN=Acadl PE=1 SV=1	ACADL_RAT	Acadl	0.043	-0.07
Annexin OS=Rattus norvegicus OX=10116 GN=Anxa11 PE=1 SV=1	Q5XI77_RAT	Anxa11	0.0019	-0.07
Caveolae-associated protein 4 OS=Rattus norvegicus OX=10116 GN=Cavin4 PE=1 SV=1	CAVN4_RAT	Cavin4	0.036	-0.07
Decorin OS=Rattus norvegicus OX=10116 GN=Dcn PE=1 SV=1	PGS2_RAT	Dcn	0.044	-0.07
DnaJ homolog subfamily C member 3 OS=Rattus norvegicus OX=10116 GN=Dnajc3 PE=1 SV=3	DNJC3_RAT	Dnajc3	0.04	-0.07
Cluster of Dystrobrevin OS=Rattus norvegicus OX=10116 GN=Dtna PE=1 SV=3 (D4A772_RAT)	D4A772_RAT [2]	Dtna	0.043	-0.07
Eukaryotic translation initiation factor 1A, X-linked OS=Rattus norvegicus OX=10116 GN=Eif1ax PE=1 SV=1	B5DF60_RAT	Eif1ax	0.046	-0.07
Eukaryotic translation initiation factor 2 subunit beta OS=Rattus norvegicus OX=10116 GN=Eif2s2 PE=1 SV=1	Q6P685_RAT	Eif2s2	0.032	-0.07
Endoplasmin OS=Rattus norvegicus OX=10116 GN=Hsp90b1 PE=1 SV=1	A0A0A0MY09_RAT (+1)	Hsp90b1	0.00097	-0.07
Inositol-1-monophosphatase OS=Rattus norvegicus OX=10116 GN=Impa1 PE=1 SV=1	F1M978_RAT	Impa1	0.022	-0.07
LIM and cysteine-rich domains 1 OS=Rattus norvegicus OX=10116 GN=Lmcd1 PE=1 SV=1	Q6AYF2_RAT	Lmcd1	0.033	-0.07
Nucleolin OS=Rattus norvegicus OX=10116 GN=Ncl PE=1 SV=3	NUCL_RAT (+1)	Ncl	0.002	-0.07
Cluster of Proliferation-associated protein 2G4 OS=Rattus norvegicus OX=10116 GN=Pa2g4 PE=1 SV=1 (PA2G4_RAT)	PA2G4_RAT [3]	Pa2g4	0.0063	-0.07
Proteasome (Prosome, macropain) 26S subunit, non-ATPase, 3 OS=Rattus norvegicus OX=10116 GN=Psmd3 PE=1 SV=1	Q5U2S7_RAT	Psmd3	0.01	-0.07
Dolichyl-diphosphooligosaccharide--protein glycosyltransferase subunit 1 OS=Rattus norvegicus OX=10116 GN=Rpn1 PE=1 SV=1	Q6P7A7_RAT	Rpn1	0.00042	-0.07
Sodium/calcium exchanger 1 OS=Rattus norvegicus OX=10116 GN=Slc8a1 PE=1 SV=3	NAC1_RAT	Slc8a1	0.024	-0.07
Supervillin OS=Rattus norvegicus OX=10116 GN=Svil PE=1 SV=3	F1M155_RAT	Svil	0.002	-0.07
Annexin A2 OS=Rattus norvegicus OX=10116 GN=Anxa2 PE=1 SV=2	ANXA2_RAT	Anxa2	0.0027	-0.08
T-complex protein 1 subunit gamma OS=Rattus norvegicus OX=10116 GN=Cct3 PE=1 SV=1	TCPG_RAT	Cct3	< 0.0001	-0.08
Clathrin heavy chain 1 OS=Rattus norvegicus OX=10116 GN=Cltc PE=1 SV=3	CLH1_RAT	Cltc	< 0.0001	-0.08
Cluster of Catenin (Cadherin associated protein), alpha 1 OS=Rattus norvegicus OX=10116 GN=Ctnna1 PE=1 SV=1 (Q5U302_RAT)	Q5U302_RAT [3]	Ctnna1	0.00023	-0.08
Eukaryotic translation initiation factor 3 subunit C OS=Rattus norvegicus OX=10116 GN=Eif3c PE=1 SV=1	EIF3C_RAT	Eif3c	0.007	-0.08
Alpha glucosidase 2 alpha neutral subunit (Predicted) OS=Rattus norvegicus OX=10116 GN=Ganab PE=1 SV=1	D3ZAN3_RAT	Ganab	0.021	-0.08
Integrin alpha-1 OS=Rattus norvegicus OX=10116 GN=Itga1 PE=1 SV=1	ITA1_RAT	Itga1	0.027	-0.08
Cluster of LIM domain-binding 3 OS=Rattus norvegicus OX=10116 GN=Ldb3 PE=1 SV=1 (A0A096MJ01_RAT)	A0A096MJ01_RAT [2]	Ldb3	0.016	-0.08
Galectin-1 OS=Rattus norvegicus OX=10116 GN=Lgals1 PE=1 SV=2	LEG1_RAT	Lgals1	0.017	-0.08
Protein quaking-like OS=Rattus norvegicus OX=10116 GN=LOC108348175 PE=4 SV=1	A0A0G2JXZ5_RAT (+1)	LOC108348175	0.033	-0.08
MICAL-like protein 1 OS=Rattus norvegicus OX=10116 GN=Micall1 PE=1 SV=1	MILK1_RAT	Micall1	0.006	-0.08
Protein disulfide-isomerase OS=Rattus norvegicus OX=10116 GN=P4hb PE=1 SV=2	PDIA1_RAT	P4hb	< 0.0001	-0.08
Peptidyl-prolyl cis-trans isomerase A OS=Rattus norvegicus OX=10116 GN=Ppia PE=1 SV=2	PPIA_RAT	Ppia	0.024	-0.08
Cluster of Protein phosphatase 2 (Formerly 2A), regulatory subunit A (PR 65), alpha isoform, isoform CRA_a OS=Rattus norvegicus OX=10116 GN=Ppp2r1a PE=1 SV=1 (Q5XI34_RAT)	Q5XI34_RAT [2]	Ppp2r1a	0.002	-0.08
Pre-mRNA-processing factor 19 OS=Rattus norvegicus OX=10116 GN=Prpf19 PE=1 SV=2	PRP19_RAT	Prpf19	0.036	-0.08
Proteasome subunit alpha type-2 OS=Rattus norvegicus OX=10116 GN=Psma2 PE=1 SV=3	PSA2_RAT	Psma2	0.025	-0.08
Proteasome subunit beta type-1 OS=Rattus norvegicus OX=10116 GN=Psmb1 PE=1 SV=3	PSB1_RAT (+1)	Psmb1	0.006	-0.08
Tyrosine-protein phosphatase non-receptor type 11 OS=Rattus norvegicus OX=10116 GN=Ptpn11 PE=1 SV=4	PTN11_RAT	Ptpn11	0.001	-0.08
Receptor of activated protein C kinase 1 OS=Rattus norvegicus OX=10116 GN=Rack1 PE=1 SV=3	RACK1_RAT	Rack1	0.008	-0.08
Rho-associated protein kinase OS=Rattus norvegicus OX=10116 GN=Rock2 PE=1 SV=1	A0A0G2K5N6_RAT (+1)	Rock2	0.001	-0.08
60S ribosomal protein L8 OS=Rattus norvegicus OX=10116 GN=Rpl8 PE=2 SV=2	RL8_RAT	Rpl8	0.00098	-0.08
Cluster of 40S ribosomal protein S9 OS=Rattus norvegicus OX=10116 GN=Rps9 PE=1 SV=4 (RS9_RAT)	RS9_RAT [2]	Rps9	0.002	-0.08
Ribosome-binding protein 1 OS=Rattus norvegicus OX=10116 GN=Rrbp1 PE=1 SV=3	F1M853_RAT	Rrbp1	0.003	-0.08
Reticulon OS=Rattus norvegicus OX=10116 GN=Rtn4 PE=1 SV=1	F1LQN3_RAT (+1)	Rtn4	0.001	-0.08
Alpha-1-antiproteinase OS=Rattus norvegicus OX=10116 GN=Serpina1 PE=1 SV=1	A0A0G2JY31_RAT (+2)	Serpina1	0.004	-0.08
Sarcalumenin OS=Rattus norvegicus OX=10116 GN=Srl PE=1 SV=3	F1LWG8_RAT	Srl	0.01	-0.08
Transaldolase OS=Rattus norvegicus OX=10116 GN=Taldo1 PE=1 SV=2	TALDO_RAT	Taldo1	0.043	-0.08
Thioredoxin-related transmembrane protein 2 OS=Rattus norvegicus OX=10116 GN=Tmx2 PE=2 SV=1	TMX2_RAT	Tmx2	0.016	-0.08
RCG62582, isoform CRA_b OS=Rattus norvegicus OX=10116 GN=Ubap2l PE=1 SV=2	E9PTR4_RAT	Ubap2l	0.011	-0.08
E3 UFM1-protein ligase 1 OS=Rattus norvegicus OX=10116 GN=Ufl1 PE=1 SV=1	UFL1_RAT	Ufl1	0.024	-0.08
Vinculin OS=Rattus norvegicus OX=10116 GN=Vcl PE=1 SV=1	A0A0G2K8V2_RAT (+2)	Vcl	0.0076	-0.08
WD repeat-containing protein 1 OS=Rattus norvegicus OX=10116 GN=Wdr1 PE=1 SV=3	WDR1_RAT	Wdr1	0.001	-0.08
Alpha-actinin-4 OS=Rattus norvegicus OX=10116 GN=Actn4 PE=1 SV=2	ACTN4_RAT	Actn4	< 0.0001	-0.09
Arp2/3 complex 34 kDa subunit OS=Rattus norvegicus OX=10116 GN=Arpc2 PE=1 SV=1	A0A0G2K9A2_RAT (+1)	Arpc2	0.001	-0.09
Biglycan OS=Rattus norvegicus OX=10116 GN=Bgn PE=1 SV=1	PGS1_RAT	Bgn	0.033	-0.09
Caveolae-associated protein 3 OS=Rattus norvegicus OX=10116 GN=Cavin3 PE=1 SV=1	CAVN3_RAT	Cavin3	0.013	-0.09
Clustered mitochondria protein homolog OS=Rattus norvegicus OX=10116 GN=Cluh PE=1 SV=1	A0A0U1RRV5_RAT	Cluh	0.00025	-0.09
Coronin OS=Rattus norvegicus OX=10116 GN=Coro1b PE=1 SV=1	G3V940_RAT	Coro1b	0.011	-0.09
Elongation factor 1-gamma OS=Rattus norvegicus OX=10116 GN=Eef1g PE=2 SV=3	EF1G_RAT	Eef1g	0.00016	-0.09
Eukaryotic translation initiation factor 3 subunit F OS=Rattus norvegicus OX=10116 GN=Eif3f PE=1 SV=3	D4AC36_RAT	Eif3f	0.023	-0.09
Rab GDP dissociation inhibitor beta OS=Rattus norvegicus OX=10116 GN=Gdi2 PE=1 SV=2	GDIB_RAT	Gdi2	0.00073	-0.09
Guanine nucleotide-binding protein G(o) subunit alpha OS=Rattus norvegicus OX=10116 GN=Gnao1 PE=1 SV=2	GNAO_RAT	Gnao1	0.029	-0.09
Glycerol-3-phosphate dehydrogenase [NAD(+)] OS=Rattus norvegicus OX=10116 GN=Gpd1l PE=1 SV=1	D3ZAP9_RAT	Gpd1l	0.001	-0.09
CArG-binding factor A OS=Rattus norvegicus OX=10116 GN=Hnrnpab PE=1 SV=1	Q9QX80_RAT	Hnrnpab	0.007	-0.09
Junction plakoglobin OS=Rattus norvegicus OX=10116 GN=Jup PE=1 SV=1	PLAK_RAT	Jup	0.013	-0.09
Kelch-like protein 41 OS=Rattus norvegicus OX=10116 GN=Klhl41 PE=1 SV=1	KLH41_RAT	Klhl41	0.00096	-0.09
Cation-dependent mannose-6-phosphate receptor OS=Rattus norvegicus OX=10116 GN=M6pr PE=1 SV=1	MPRD_RAT	M6pr	0.039	-0.09
Peroxisomal biogenesis factor 19 OS=Rattus norvegicus OX=10116 GN=Pex19 PE=1 SV=1	A0A0G2JY69_RAT (+1)	Pex19	0.009	-0.09
Perilipin OS=Rattus norvegicus OX=10116 GN=Plin3 PE=1 SV=1	M0RA08_RAT	Plin3	0.002	-0.09
Perilipin 4 OS=Rattus norvegicus OX=10116 GN=Plin4 PE=4 SV=2	M0R7S5_RAT	Plin4	0.001	-0.09
26S proteasome regulatory subunit 4 OS=Rattus norvegicus OX=10116 GN=Psmc1 PE=1 SV=1	PRS4_RAT	Psmc1	0.015	-0.09
Cluster of 60S acidic ribosomal protein P0 OS=Rattus norvegicus OX=10116 GN=Rplp0 PE=1 SV=2 (RLA0_RAT)	RLA0_RAT [2]	Rplp0	0.036	-0.09
Cluster of 40S ribosomal protein S6 OS=Rattus norvegicus OX=10116 GN=Rps6 PE=1 SV=1 (M0RD75_RAT)	M0RD75_RAT [3]	Rps6	0.001	-0.09
Transketolase OS=Rattus norvegicus OX=10116 GN=Tkt PE=1 SV=1	G3V826_RAT	Tkt	0.001	-0.09
RCG25684, isoform CRA_a OS=Rattus norvegicus OX=10116 GN=Tmod3 PE=1 SV=1	Q6AXW2_RAT	Tmod3	0.012	-0.09
Trafficking protein particle complex subunit 5 OS=Rattus norvegicus OX=10116 GN=Trappc5 PE=1 SV=1	B0BNE3_RAT	Trappc5	0.03	-0.09
Tetratricopeptide repeat domain 38 OS=Rattus norvegicus OX=10116 GN=Ttc38 PE=1 SV=2	D4ACL2_RAT	Ttc38	0.024	-0.09
UDP-N-acetylglucosamine pyrophosphorylase 1 OS=Rattus norvegicus OX=10116 GN=Uap1 PE=1 SV=2	D3ZF39_RAT	Uap1	0.039	-0.09
Cytoplasmic aconitate hydratase OS=Rattus norvegicus OX=10116 GN=Aco1 PE=1 SV=1	G3V6S2_RAT	Aco1	< 0.0001	-0.1
ARP10 actin-related protein 10 homolog (S. cerevisiae) OS=Rattus norvegicus OX=10116 GN=Actr10 PE=1 SV=1	Q5M9F7_RAT	Actr10	0.004	-0.1
GTP:AMP phosphotransferase AK3, mitochondrial OS=Rattus norvegicus OX=10116 GN=Ak3 PE=1 SV=1	Q6P2A5_RAT	Ak3	0.005	-0.1
Aldehyde dehydrogenase family 3 member A2 OS=Rattus norvegicus OX=10116 GN=Aldh3a2 PE=1 SV=1	A0A0G2JY43_RAT	Aldh3a2	0.001	-0.1
Calpain-2 catalytic subunit OS=Rattus norvegicus OX=10116 GN=Capn2 PE=1 SV=3	CAN2_RAT	Capn2	0.004	-0.1
Coiled-coil domain-containing protein 22 OS=Rattus norvegicus OX=10116 GN=Ccdc22 PE=1 SV=2	CCD22_RAT	Ccdc22	0.035	-0.1
CUGBP Elav-like family member 2 OS=Rattus norvegicus OX=10116 GN=Celf2 PE=2 SV=1	CELF2_RAT (+1)	Celf2	0.006	-0.1
Cystatin-B OS=Rattus norvegicus OX=10116 GN=Cstb PE=1 SV=1	CYTB_RAT	Cstb	0.035	-0.1
L-xylulose reductase OS=Rattus norvegicus OX=10116 GN=Dcxr PE=1 SV=1	DCXR_RAT	Dcxr	0.014	-0.1
F-box only protein 6 OS=Rattus norvegicus OX=10116 GN=Fbxo6 PE=1 SV=1	FBX6_RAT	Fbxo6	0.018	-0.1
Peptidyl-prolyl cis-trans isomerase FKBP4 OS=Rattus norvegicus OX=10116 GN=Fkbp4 PE=1 SV=3	FKBP4_RAT	Fkbp4	0.04	-0.1
Mesencephalic astrocyte-derived neurotrophic factor OS=Rattus norvegicus OX=10116 GN=Manf PE=1 SV=1	MANF_RAT	Manf	0.011	-0.1
Mitochondrial ribosomal protein S5 OS=Rattus norvegicus OX=10116 GN=Mrps5 PE=1 SV=1	D3ZYT2_RAT	Mrps5	0.038	-0.1
Myeloid-derived growth factor OS=Rattus norvegicus OX=10116 GN=Mydgf PE=1 SV=2	M0R3V4_RAT	Mydgf	0.028	-0.1
Nucleobindin 2, isoform CRA_b OS=Rattus norvegicus OX=10116 GN=Nucb2 PE=1 SV=1	G3V8R1_RAT (+1)	Nucb2	0.032	-0.1
PDZ and LIM domain protein 5 OS=Rattus norvegicus OX=10116 GN=Pdlim5 PE=1 SV=2	PDLI5_RAT	Pdlim5	0.001	-0.1
Protein phosphatase 1 regulatory subunit OS=Rattus norvegicus OX=10116 GN=Ppp1r12c PE=1 SV=1	A0A0G2K4R1_RAT	Ppp1r12c	0.038	-0.1
Cluster of Proteasome subunit alpha type OS=Rattus norvegicus OX=10116 GN=Psma7 PE=1 SV=1 (A0A0G2K0W9_RAT)	A0A0G2K0W9_RAT [2]	Psma7	0.001	-0.1
Proteasome subunit beta OS=Rattus norvegicus OX=10116 GN=Psmb5 PE=1 SV=1	G3V7Q6_RAT	Psmb5	0.017	-0.1
Geranylgeranyl transferase type-2 subunit alpha OS=Rattus norvegicus OX=10116 GN=Rabggta PE=1 SV=1	PGTA_RAT	Rabggta	0.0033	-0.1
Cluster of 40S ribosomal protein S3 OS=Rattus norvegicus OX=10116 GN=Rps3 PE=1 SV=1 (RS3_RAT)	RS3_RAT [3]	Rps3	0.004	-0.1
Small nuclear ribonucleoprotein U1 subunit 70 OS=Rattus norvegicus OX=10116 GN=Snrnp70 PE=1 SV=1	B2RZ74_RAT	Snrnp70	0.002	-0.1
TRK-fused gene protein OS=Rattus norvegicus OX=10116 GN=Tfg PE=1 SV=1	Q4R1A4_RAT (+1)	Tfg	0.037	-0.1
ATP-binding cassette subfamily E member 1 OS=Rattus norvegicus OX=10116 GN=Abce1 PE=1 SV=1	D3ZD23_RAT	Abce1	0.001	-0.11
Acyl-CoA synthetase short-chain family member 2 OS=Rattus norvegicus OX=10116 GN=Acss2 PE=1 SV=1	G3V9U0_RAT	Acss2	0.022	-0.11
Complement component C9 OS=Rattus norvegicus OX=10116 GN=C9 PE=1 SV=1	F7F389_RAT	C9	0.015	-0.11
Voltage-dependent calcium channel subunit alpha-2/delta-1 OS=Rattus norvegicus OX=10116 GN=Cacna2d1 PE=1 SV=1	A0A0G2K7E5_RAT (+2)	Cacna2d1	< 0.0001	-0.11
Macrophage-capping protein OS=Rattus norvegicus OX=10116 GN=Capg PE=1 SV=1	CAPG_RAT	Capg	0.012	-0.11
Family with sequence similarity 120A OS=Rattus norvegicus OX=10116 GN=Fam120a PE=1 SV=2	D4AB03_RAT	Fam120a	0.003	-0.11
Gap junction alpha-1 protein OS=Rattus norvegicus OX=10116 GN=Gja1 PE=1 SV=2	CXA1_RAT	Gja1	0.046	-0.11
Cluster of GMP reductase OS=Rattus norvegicus OX=10116 GN=Gmpr PE=3 SV=1 (F1LRV6_RAT)	F1LRV6_RAT [2]	Gmpr	0.019	-0.11
5'-AMP-activated protein kinase subunit gamma-1 OS=Rattus norvegicus OX=10116 GN=Kmt2d PE=1 SV=1	A0A0G2JVD6_RAT	Kmt2d	0.023	-0.11
Mitochondrial ribosomal protein S35 OS=Rattus norvegicus OX=10116 GN=Mrps35 PE=1 SV=1	D4A9Z6_RAT	Mrps35	0.041	-0.11
Protein LYRIC OS=Rattus norvegicus OX=10116 GN=Mtdh PE=1 SV=2	LYRIC_RAT	Mtdh	0.033	-0.11
Protein Niban 2 OS=Rattus norvegicus OX=10116 GN=Niban2 PE=1 SV=1	NIBA2_RAT	Niban2	0.043	-0.11
Purine nucleoside phosphorylase OS=Rattus norvegicus OX=10116 GN=Pnp PE=1 SV=1	PNPH_RAT	Pnp	0.006	-0.11
Serine/threonine-protein phosphatase 2A activator OS=Rattus norvegicus OX=10116 GN=Ptpa PE=1 SV=1	B2RYQ2_RAT	Ptpa	0.009	-0.11
Ras-related protein Rab-21 OS=Rattus norvegicus OX=10116 GN=Rab21 PE=2 SV=1	RAB21_RAT	Rab21	0.024	-0.11
RNA-binding protein, mRNA-processing factor OS=Rattus norvegicus OX=10116 GN=Rbpms PE=1 SV=2	F1M9Y9_RAT (+1)	Rbpms	0.045	-0.11
RCSD domain containing 1 (Predicted), isoform CRA_a OS=Rattus norvegicus OX=10116 GN=Rcsd1 PE=1 SV=1	A0A0G2K7I4_RAT	Rcsd1	0.003	-0.11
SH3 domain binding glutamic acid-rich protein-like 3 OS=Rattus norvegicus OX=10116 GN=Sh3bgrl3 PE=1 SV=1	B2RZ27_RAT	Sh3bgrl3	0.011	-0.11
RCG34610, isoform CRA_c OS=Rattus norvegicus OX=10116 GN=Srsf1 PE=1 SV=1	D4A9L2_RAT	Srsf1	0.02	-0.11
Thioredoxin OS=Rattus norvegicus OX=10116 GN=Txn PE=1 SV=2	THIO_RAT	Txn	0.009	-0.11
Ufm1-specific protease 2 OS=Rattus norvegicus OX=10116 GN=Ufsp2 PE=2 SV=1	UFSP2_RAT	Ufsp2	0.018	-0.11
Proteasomal ubiquitin receptor ADRM1 OS=Rattus norvegicus OX=10116 GN=Adrm1 PE=1 SV=2	ADRM1_RAT	Adrm1	0.00043	-0.12
Annexin A1 OS=Rattus norvegicus OX=10116 GN=Anxa1 PE=1 SV=2	ANXA1_RAT	Anxa1	0.00043	-0.12
Apolipoprotein A-IV OS=Rattus norvegicus OX=10116 GN=Apoa4 PE=1 SV=2	APOA4_RAT	Apoa4	0.002	-0.12
Actin-related protein 2/3 complex subunit 4 OS=Rattus norvegicus OX=10116 GN=Arpc4 PE=1 SV=1	B2RZ72_RAT	Arpc4	0.015	-0.12
Phosphatidate cytidylyltransferase 2 OS=Rattus norvegicus OX=10116 GN=Cds2 PE=1 SV=1	CDS2_RAT (+1)	Cds2	0.022	-0.12
Elongation factor 1-alpha 1 OS=Rattus norvegicus OX=10116 GN=Eef1a1 PE=2 SV=1	EF1A1_RAT (+1)	Eef1a1	0.03	-0.12
Cluster of Eukaryotic translation initiation factor 3 subunit H OS=Rattus norvegicus OX=10116 GN=Eif3h PE=1 SV=1 (EIF3H_RAT)	EIF3H_RAT [2]	Eif3h	0.029	-0.12
ER membrane protein complex subunit 10 OS=Rattus norvegicus OX=10116 GN=Emc10 PE=1 SV=1	EMC10_RAT	Emc10	0.035	-0.12
Hydroxyacyl-coenzyme A dehydrogenase, mitochondrial OS=Rattus norvegicus OX=10116 GN=Hadh PE=2 SV=1	HCDH_RAT	Hadh	0.007	-0.12
Beta-hexosaminidase subunit beta OS=Rattus norvegicus OX=10116 GN=Hexb PE=2 SV=1	HEXB_RAT	Hexb	0.023	-0.12
Hepatocyte growth factor-regulated tyrosine kinase substrate OS=Rattus norvegicus OX=10116 GN=Hgs PE=1 SV=1	A0A140TAH1_RAT	Hgs	0.00062	-0.12
Cluster of Presequence translocase-associated motor 16 OS=Rattus norvegicus OX=10116 GN=Pam16 PE=1 SV=1 (D3ZZV1_RAT)	D3ZZV1_RAT [2]	Pam16	0.013	-0.12
Cluster of Pdxdc1 protein OS=Rattus norvegicus OX=10116 GN=Pdxdc1 PE=1 SV=1 (B5DFK8_RAT)	B5DFK8_RAT [2]	Pdxdc1	0.021	-0.12
Phospholipase B-like 1 OS=Rattus norvegicus OX=10116 GN=Plbd1 PE=2 SV=1	PLBL1_RAT	Plbd1	0.01	-0.12
Protein kinase C delta type OS=Rattus norvegicus OX=10116 GN=Prkcd PE=1 SV=1	A0A140UHX0_RAT (+1)	Prkcd	0.002	-0.12
Serine protease 23 OS=Rattus norvegicus OX=10116 GN=Prss23 PE=4 SV=1	A0A0G2JU46_RAT (+1)	Prss23	0.035	-0.12
60S ribosomal protein L11 OS=Rattus norvegicus OX=10116 GN=Rpl11 PE=1 SV=2	RL11_RAT	Rpl11	0.003	-0.12
Cluster of 60S ribosomal protein L3 OS=Rattus norvegicus OX=10116 GN=Rpl3 PE=1 SV=3 (RL3_RAT)	RL3_RAT [2]	Rpl3	0.008	-0.12
40S ribosomal protein SA OS=Rattus norvegicus OX=10116 GN=Rpsa PE=1 SV=3	RSSA_RAT	Rpsa	0.0037	-0.12
Secretory carrier-associated membrane protein OS=Rattus norvegicus OX=10116 GN=Scamp2 PE=1 SV=1	Q5U2U4_RAT	Scamp2	0.009	-0.12
Splicing factor 3b, subunit 2 OS=Rattus norvegicus OX=10116 GN=Sf3b2 PE=1 SV=3	D3ZMS1_RAT	Sf3b2	0.00015	-0.12
Sepiapterin reductase OS=Rattus norvegicus OX=10116 GN=Spr PE=1 SV=1	SPRE_RAT	Spr	0.045	-0.12
Adipocyte enhancer-binding protein 1 OS=Rattus norvegicus OX=10116 GN=Aebp1 PE=4 SV=1	A0A0H2UHL3_RAT (+1)	Aebp1	0.047	-0.13
Aminoacyl tRNA synthase complex-interacting multifunctional protein 2 OS=Rattus norvegicus OX=10116 GN=Aimp2 PE=2 SV=1	AIMP2_RAT	Aimp2	0.008	-0.13
Complement C5 OS=Rattus norvegicus OX=10116 GN=C5 PE=1 SV=2	A0A096P6L9_RAT	C5	0.002	-0.13
NADH-cytochrome b5 reductase 3 OS=Rattus norvegicus OX=10116 GN=Cyb5r3 PE=1 SV=2	NB5R3_RAT	Cyb5r3	0.025	-0.13
Dolichol-phosphate mannosyltransferase subunit 1 OS=Rattus norvegicus OX=10116 GN=Dpm1 PE=1 SV=1	D4A8N1_RAT	Dpm1	0.041	-0.13
Dynein light chain roadblock-type 1 OS=Rattus norvegicus OX=10116 GN=Dynlrb1 PE=1 SV=3	DLRB1_RAT	Dynlrb1	0.011	-0.13
Eukaryotic translation elongation factor 1 beta 2 OS=Rattus norvegicus OX=10116 GN=Eef1b2 PE=1 SV=1	B5DEN5_RAT	Eef1b2	0.011	-0.13
Fatty acid-binding protein, adipocyte OS=Rattus norvegicus OX=10116 GN=Fabp4 PE=1 SV=1	A0A0G2K586_RAT	Fabp4	0.011	-0.13
Histidine rich calcium binding protein, isoform CRA_b OS=Rattus norvegicus OX=10116 GN=Hrc PE=1 SV=1	G3V8S6_RAT	Hrc	0.039	-0.13
Myeloid leukemia factor 1 OS=Rattus norvegicus OX=10116 GN=Mlf1 PE=1 SV=1	D3ZCQ9_RAT	Mlf1	0.005	-0.13
MOB-like protein phocein OS=Rattus norvegicus OX=10116 GN=Mob4 PE=1 SV=1	PHOCN_RAT	Mob4	0.041	-0.13
Myosin light chain kinase 3 OS=Rattus norvegicus OX=10116 GN=Mylk3 PE=1 SV=1	MYLK3_RAT	Mylk3	0.024	-0.13
5'-nucleotidase OS=Rattus norvegicus OX=10116 GN=Nt5e PE=1 SV=1	5NTD_RAT (+1)	Nt5e	0.00079	-0.13
PDZ and LIM domain protein 4 OS=Rattus norvegicus OX=10116 GN=Pdlim4 PE=1 SV=1	M0R4H5_RAT (+1)	Pdlim4	0.001	-0.13
Proteasome subunit alpha type-1 OS=Rattus norvegicus OX=10116 GN=Psma1 PE=1 SV=2	PSA1_RAT	Psma1	< 0.0001	-0.13
Proteasome subunit alpha type-4 OS=Rattus norvegicus OX=10116 GN=Psma4 PE=1 SV=1	PSA4_RAT	Psma4	< 0.0001	-0.13
Proteasome (Prosome, macropain) 26S subunit, non-ATPase, 6 OS=Rattus norvegicus OX=10116 GN=Psmd6 PE=1 SV=1	Q6PCT9_RAT	Psmd6	0.00031	-0.13
Paxillin OS=Rattus norvegicus OX=10116 GN=Pxn PE=1 SV=1	A0A0G2JY12_RAT (+2)	Pxn	0.046	-0.13
Cluster of 60S ribosomal protein L15 OS=Rattus norvegicus OX=10116 GN=Rpl15 PE=1 SV=2 (RL15_RAT)	RL15_RAT [2]	Rpl15	0.02	-0.13
Cluster of 40S ribosomal protein S7 OS=Rattus norvegicus OX=10116 GN=Rps7 PE=1 SV=1 (RS7_RAT)	RS7_RAT [2]	Rps7	0.001	-0.13
Serpin family F member 2 OS=Rattus norvegicus OX=10116 GN=Serpinf2 PE=1 SV=1	F7FHF3_RAT	Serpinf2	< 0.0001	-0.13
Synaptopodin-2 OS=Rattus norvegicus OX=10116 GN=Synpo2 PE=1 SV=2	SYNP2_RAT	Synpo2	0.001	-0.13
Transmembrane protein 109 OS=Rattus norvegicus OX=10116 GN=Tmem109 PE=2 SV=1	TM109_RAT	Tmem109	0.021	-0.13
Thiosulfate sulfurtransferase OS=Rattus norvegicus OX=10116 GN=Tst PE=1 SV=3	THTR_RAT	Tst	0.002	-0.13
Copper transport protein ATOX1 OS=Rattus norvegicus OX=10116 GN=Atox1 PE=1 SV=1	ATOX1_RAT	Atox1	0.029	-0.14
Carbonyl reductase [NADPH] 1 OS=Rattus norvegicus OX=10116 GN=Cbr1 PE=1 SV=2	CBR1_RAT	Cbr1	0.001	-0.14
Carboxymethylenebutenolidase homolog OS=Rattus norvegicus OX=10116 GN=Cmbl PE=2 SV=1	CMBL_RAT	Cmbl	< 0.0001	-0.14
Catechol O-methyltransferase OS=Rattus norvegicus OX=10116 GN=Comt PE=1 SV=2	COMT_RAT	Comt	0.008	-0.14
Dual-specificity phosphatase 27, atypical OS=Rattus norvegicus OX=10116 GN=Dusp27 PE=1 SV=1	D3ZRM0_RAT	Dusp27	< 0.0001	-0.14
Elongation factor-like GTPase 1 OS=Rattus norvegicus OX=10116 GN=Efl1 PE=1 SV=2	D3ZXJ5_RAT	Efl1	0.0048	-0.14
Emerin OS=Rattus norvegicus OX=10116 GN=Emd PE=1 SV=1	EMD_RAT (+1)	Emd	0.009	-0.14
Golgi SNAP receptor complex member 1 OS=Rattus norvegicus OX=10116 GN=Gosr1 PE=1 SV=1	GOSR1_RAT	Gosr1	0.028	-0.14
Peroxisomal multifunctional enzyme type 2 OS=Rattus norvegicus OX=10116 GN=Hsd17b4 PE=1 SV=3	DHB4_RAT	Hsd17b4	< 0.0001	-0.14
Heat shock 27kDa protein 1 OS=Rattus norvegicus OX=10116 GN=Hspb1 PE=1 SV=1	G3V913_RAT (+1)	Hspb1	0.0024	-0.14
NHL repeat containing 2 (Predicted) OS=Rattus norvegicus OX=10116 GN=Nhlrc2 PE=1 SV=1	D3ZLM5_RAT	Nhlrc2	0.001	-0.14
Nucleolar protein 3 OS=Rattus norvegicus OX=10116 GN=Nol3 PE=1 SV=1	G3V7Z3_RAT (+1)	Nol3	0.008	-0.14
Osteoclast-stimulating factor 1 OS=Rattus norvegicus OX=10116 GN=Ostf1 PE=1 SV=1	OSTF1_RAT	Ostf1	0.028	-0.14
Peptidyl-prolyl cis-trans isomerase B OS=Rattus norvegicus OX=10116 GN=Ppib PE=1 SV=3	PPIB_RAT	Ppib	< 0.0001	-0.14
Proteasome (Prosome, macropain) 26S subunit, non-ATPase, 12 OS=Rattus norvegicus OX=10116 GN=Psmd12 PE=1 SV=1	Q5XIC6_RAT	Psmd12	< 0.0001	-0.14
Proteasome (Prosome, macropain) 26S subunit, non-ATPase, 14 OS=Rattus norvegicus OX=10116 GN=Psmd14 PE=1 SV=1	Q4V8E2_RAT	Psmd14	0.0043	-0.14
Cluster of 40S ribosomal protein S16 OS=Rattus norvegicus OX=10116 GN=Rps16 PE=1 SV=2 (RS16_RAT)	RS16_RAT [4]	Rps16	0.009	-0.14
Ab2-292 OS=Rattus norvegicus OX=10116 GN=Sec62 PE=1 SV=1	Q7TP42_RAT	Sec62	0.001	-0.14
Sorting nexin 4 OS=Rattus norvegicus OX=10116 GN=Snx4 PE=1 SV=1	E9PU13_RAT	Snx4	0.003	-0.14
Calcium load-activated calcium channel OS=Rattus norvegicus OX=10116 GN=Tmco1 PE=2 SV=1	TMCO1_RAT	Tmco1	0.028	-0.14
Medium-chain acyl-CoA ligase ACSF2, mitochondrial OS=Rattus norvegicus OX=10116 GN=Acsf2 PE=2 SV=1	ACSF2_RAT	Acsf2	< 0.0001	-0.15
Alpha-centractin OS=Rattus norvegicus OX=10116 GN=Actr1a PE=1 SV=1	ACTZ_RAT	Actr1a	0.014	-0.15
Calreticulin OS=Rattus norvegicus OX=10116 GN=Calr PE=1 SV=1	CALR_RAT	Calr	< 0.0001	-0.15
CD99 molecule (Xg blood group) OS=Rattus norvegicus OX=10116 GN=Cd99 PE=1 SV=1	B4F7A5_RAT	Cd99	0.024	-0.15
Anamorsin OS=Rattus norvegicus OX=10116 GN=Ciapin1 PE=1 SV=1	CPIN1_RAT	Ciapin1	0.034	-0.15
Coagulation factor IX OS=Rattus norvegicus OX=10116 GN=F9 PE=2 SV=2	FA9_RAT	F9	0.02	-0.15
Intracellular hyaluronan-binding protein 4 OS=Rattus norvegicus OX=10116 GN=Habp4 PE=1 SV=1	HABP4_RAT	Habp4	0.005	-0.15
Integrin subunit alpha V OS=Rattus norvegicus OX=10116 GN=Itgav PE=1 SV=1	A0A0G2JVZ6_RAT	Itgav	0.001	-0.15
Microtubule-associated serine/threonine kinase family member 4 OS=Rattus norvegicus OX=10116 GN=Mast4 PE=1 SV=2	M0R3L1_RAT	Mast4	0.029	-0.15
Mitochondrial ribosomal protein S24 OS=Rattus norvegicus OX=10116 GN=Mrps24 PE=1 SV=1	A0A0G2K9G3_RAT (+1)	Mrps24	0.017	-0.15
NADH dehydrogenase [ubiquinone] 1 alpha subcomplex subunit 6 OS=Rattus norvegicus OX=10116 GN=Ndufa6 PE=1 SV=1	D4A3V2_RAT	Ndufa6	0.02	-0.15
Protein disulfide-isomerase OS=Rattus norvegicus OX=10116 GN=Pdia3 PE=1 SV=1	A0A0H2UHM5_RAT (+1)	Pdia3	< 0.0001	-0.15
Tyrosine-protein phosphatase non-receptor type 1 OS=Rattus norvegicus OX=10116 GN=Ptpn1 PE=1 SV=1	PTN1_RAT	Ptpn1	0.025	-0.15
GTP-binding nuclear protein Ran OS=Rattus norvegicus OX=10116 GN=Ran PE=1 SV=3	RAN_RAT	Ran	0.002	-0.15
mRNA cap guanine-N7 methyltransferase OS=Rattus norvegicus OX=10116 GN=Rnmt PE=1 SV=1	MCES_RAT	Rnmt	0.024	-0.15
RCG36668 OS=Rattus norvegicus OX=10116 GN=Sdf2l1 PE=1 SV=1	D4A9Y0_RAT	Sdf2l1	0.012	-0.15
Serine protease inhibitor A3M OS=Rattus norvegicus OX=10116 GN=Serpina3m PE=1 SV=3	F1LR92_RAT	Serpina3m	0.023	-0.15
Choline transporter-like protein 2 OS=Rattus norvegicus OX=10116 GN=Slc44a2 PE=2 SV=1	CTL2_RAT	Slc44a2	0.001	-0.15
Sorting nexin-1 OS=Rattus norvegicus OX=10116 GN=Snx1 PE=1 SV=1	SNX1_RAT	Snx1	0.043	-0.15
Ubiquitin-conjugating enzyme E2O OS=Rattus norvegicus OX=10116 GN=Ube2o PE=1 SV=2	F1M403_RAT	Ube2o	0.00042	-0.15
Serum amyloid P-component OS=Rattus norvegicus OX=10116 GN=Apcs PE=1 SV=1	A0A0H2UHH2_RAT	Apcs	0.004	-0.16
Actin-related protein 2/3 complex subunit 1B OS=Rattus norvegicus OX=10116 GN=Arpc1b PE=1 SV=3	ARC1B_RAT	Arpc1b	0.002	-0.16
Ataxin-10 OS=Rattus norvegicus OX=10116 GN=Atxn10 PE=1 SV=1	ATX10_RAT	Atxn10	0.009	-0.16
Complement C8 gamma chain OS=Rattus norvegicus OX=10116 GN=C8g PE=1 SV=1	D3ZPI8_RAT	C8g	0.048	-0.16
Clathrin light chain OS=Rattus norvegicus OX=10116 GN=Clta PE=1 SV=1	A0A0G2JYW3_RAT (+1)	Clta	0.007	-0.16
Ribosomal protein S27-like OS=Rattus norvegicus OX=10116 GN=LOC100362987 PE=3 SV=1	M0RA26_RAT	LOC100362987	0.006	-0.16
Myristoylated alanine-rich C-kinase substrate OS=Rattus norvegicus OX=10116 GN=Marcks PE=1 SV=2	MARCS_RAT	Marcks	0.006	-0.16
Lactadherin OS=Rattus norvegicus OX=10116 GN=Mfge8 PE=1 SV=1	A0A0G2K506_RAT (+2)	Mfge8	0.00094	-0.16
Proteasome subunit alpha type-3 OS=Rattus norvegicus OX=10116 GN=Psma3 PE=1 SV=3	PSA3_RAT	Psma3	< 0.0001	-0.16
Proteasome subunit beta type-2 OS=Rattus norvegicus OX=10116 GN=Psmb2 PE=1 SV=1	PSB2_RAT	Psmb2	0.0004	-0.16
Proteasome subunit beta type-7 OS=Rattus norvegicus OX=10116 GN=Psmb7 PE=1 SV=1	PSB7_RAT	Psmb7	0.00054	-0.16
Serine (Or cysteine) peptidase inhibitor, clade C (Antithrombin), member 1 OS=Rattus norvegicus OX=10116 GN=Serpinc1 PE=1 SV=1	Q5M7T5_RAT	Serpinc1	< 0.0001	-0.16
Wolfram syndrome 1 homolog (Human) OS=Rattus norvegicus OX=10116 GN=Wfs1 PE=1 SV=2	E9PT53_RAT	Wfs1	< 0.0001	-0.16
CD48 antigen OS=Rattus norvegicus OX=10116 GN=Cd48 PE=1 SV=1	CD48_RAT	Cd48	0.001	-0.17
Cluster of Hemoglobin subunit beta-1 OS=Rattus norvegicus OX=10116 GN=Hbb PE=1 SV=3 (HBB1_RAT)	HBB1_RAT [3]	Hbb	0.029	-0.17
Isocitrate dehydrogenase [NADP] cytoplasmic OS=Rattus norvegicus OX=10116 GN=Idh1 PE=1 SV=1	IDHC_RAT	Idh1	0.00016	-0.17
Methylmalonyl CoA epimerase OS=Rattus norvegicus OX=10116 GN=Mcee PE=1 SV=1	D4A197_RAT	Mcee	0.005	-0.17
28S ribosomal protein S7, mitochondrial OS=Rattus norvegicus OX=10116 GN=Mrps7 PE=2 SV=2	RT07_RAT	Mrps7	0.008	-0.17
Serine hydrolase-like 2 OS=Rattus norvegicus OX=10116 GN=Serhl2 PE=4 SV=1	D4A071_RAT	Serhl2	0.037	-0.17
Cluster of Translationally-controlled tumor protein OS=Rattus norvegicus OX=10116 GN=Tpt1 PE=1 SV=1 (TCTP_RAT)	TCTP_RAT [2]	Tpt1	0.00029	-0.17
CD2-associated protein OS=Rattus norvegicus OX=10116 GN=Cd2ap PE=1 SV=2	CD2AP_RAT	Cd2ap	0.035	-0.18
Cluster of Heterogeneous nuclear ribonucleoprotein A1 OS=Rattus norvegicus OX=10116 GN=Hnrnpa1 PE=1 SV=3 (ROA1_RAT)	ROA1_RAT [3]	Hnrnpa1	0.001	-0.18
Inter-alpha-trypsin inhibitor heavy chain H3 OS=Rattus norvegicus OX=10116 GN=Itih3 PE=1 SV=3	D3ZBS2_RAT (+1)	Itih3	0.001	-0.18
Proteasome subunit beta OS=Rattus norvegicus OX=10116 GN=LOC100360846 PE=3 SV=1	A0A0G2JSL0_RAT (+1)	LOC100360846	0.003	-0.18
Latent transforming growth factor beta binding protein 2, isoform CRA_a OS=Rattus norvegicus OX=10116 GN=Ltbp2 PE=1 SV=1	A0A0G2K1G5_RAT (+2)	Ltbp2	0.001	-0.18
Cluster of Myocardial zonula adherens protein OS=Rattus norvegicus OX=10116 GN=Myzap PE=1 SV=1 (MYZAP_RAT)	MYZAP_RAT [2]	Myzap	0.015	-0.18
Ubiquitin-conjugating enzyme E2 G1 OS=Rattus norvegicus OX=10116 GN=Ube2g1 PE=2 SV=3	UB2G1_RAT	Ube2g1	0.027	-0.18
Uncharacterized protein OS=Rattus norvegicus OX=10116 GN=Xirp1 PE=1 SV=2	D4ABA9_RAT	Xirp1	0.00028	-0.18
Protein AMBP OS=Rattus norvegicus OX=10116 GN=Ambp PE=1 SV=1	AMBP_RAT	Ambp	0.009	-0.19
Cluster of Cofilin-1 OS=Rattus norvegicus OX=10116 GN=Cfl1 PE=1 SV=3 (COF1_RAT)	COF1_RAT [2]	Cfl1	< 0.0001	-0.19
Glucose-6-phosphate 1-dehydrogenase OS=Rattus norvegicus OX=10116 GN=G6pdx PE=1 SV=3	G6PD_RAT	G6pdx	0.004	-0.19
Heterogeneous nuclear ribonucleoprotein D0 OS=Rattus norvegicus OX=10116 GN=Hnrnpd PE=1 SV=2	HNRPD_RAT	Hnrnpd	0.00061	-0.19
Heat shock 27kD protein family, member 7 (Cardiovascular) OS=Rattus norvegicus OX=10116 GN=Hspb7 PE=2 SV=1	B5DFG4_RAT	Hspb7	< 0.0001	-0.19
Nicotinamide nucleotide transhydrogenase OS=Rattus norvegicus OX=10116 GN=Nnt PE=1 SV=1	Q5BJZ3_RAT	Nnt	< 0.0001	-0.19
Cluster of 60S ribosomal protein L5 OS=Rattus norvegicus OX=10116 GN=Rpl5 PE=1 SV=3 (RL5_RAT)	RL5_RAT [2]	Rpl5	0.001	-0.19
Signal peptidase complex catalytic subunit SEC11 OS=Rattus norvegicus OX=10116 GN=Sec11a PE=1 SV=1	Q6P9X2_RAT (+1)	Sec11a	0.005	-0.19
SLAIN motif family, member 2 OS=Rattus norvegicus OX=10116 GN=Slain2 PE=1 SV=1	G3V6A2_RAT	Slain2	0.002	-0.19
Long-chain fatty acid transport protein 1 OS=Rattus norvegicus OX=10116 GN=Slc27a1 PE=1 SV=1	Q6GMM8_RAT	Slc27a1	0.002	-0.19
Band 3 anion transport protein OS=Rattus norvegicus OX=10116 GN=Slc4a1 PE=1 SV=3	B3AT_RAT (+1)	Slc4a1	0.009	-0.19
LOC683667 protein OS=Rattus norvegicus OX=10116 GN=Sri PE=1 SV=1	B0BNJ1_RAT	Sri	0.001	-0.19
Transgelin-2 OS=Rattus norvegicus OX=10116 GN=Tagln2 PE=1 SV=1	TAGL2_RAT	Tagln2	0.0013	-0.19
von Willebrand factor A domain-containing protein 5A OS=Rattus norvegicus OX=10116 GN=Vwa5a PE=1 SV=1	A0A0H2UH90_RAT	Vwa5a	0.002	-0.19
Apolipoprotein A-I OS=Rattus norvegicus OX=10116 GN=Apoa1 PE=1 SV=2	APOA1_RAT	Apoa1	0.001	-0.2
Apolipoprotein E OS=Rattus norvegicus OX=10116 GN=Apoe PE=1 SV=1	A0A0G2K151_RAT (+1)	Apoe	0.0002	-0.2
Voltage-dependent calcium channel subunit alpha-2/delta-2 OS=Rattus norvegicus OX=10116 GN=Cacna2d2 PE=1 SV=1	A0A0G2K0J2_RAT (+2)	Cacna2d2	< 0.0001	-0.2
Coronin OS=Rattus norvegicus OX=10116 GN=Coro7 PE=1 SV=1	A0A0G2K9F9_RAT	Coro7	0.025	-0.2
Pro-cathepsin H OS=Rattus norvegicus OX=10116 GN=Ctsh PE=1 SV=1	A0A0G2K8H6_RAT (+2)	Ctsh	0.0068	-0.2
Mycophenolic acid acyl-glucuronide esterase, mitochondrial OS=Rattus norvegicus OX=10116 GN=Abhd10 PE=1 SV=2	ABHDA_RAT	Abhd10	0.003	-0.21
Aly/REF export factor OS=Rattus norvegicus OX=10116 GN=Alyref PE=1 SV=1	D3ZXH7_RAT	Alyref	0.001	-0.21
DnaJ (Hsp40) homolog, subfamily C, member 28 OS=Rattus norvegicus OX=10116 GN=Dnajc28 PE=2 SV=1	Q6AYG2_RAT	Dnajc28	0.013	-0.21
Peptidylprolyl isomerase OS=Rattus norvegicus OX=10116 GN=Fkbp5 PE=1 SV=1	Q5U2T9_RAT	Fkbp5	< 0.0001	-0.21
Filamin-C OS=Rattus norvegicus OX=10116 GN=Flnc PE=1 SV=1	A0A0H2UHR7_RAT (+1)	Flnc	< 0.0001	-0.21
Immunoglobulin heavy constant mu OS=Rattus norvegicus OX=10116 GN=Ighm PE=1 SV=1	A0A0G2JVP4_RAT (+2)	Ighm	0.001	-0.21
Cluster of Keratin, type II cytoskeletal 2 epidermal OS=Homo sapiens OX=9606 GN=KRT2 PE=1 SV=2 (K22E_HUMAN)	K22E_HUMAN [3]	KRT2	0.003	-0.21
L-2-hydroxyglutarate dehydrogenase OS=Rattus norvegicus OX=10116 GN=L2hgdh PE=1 SV=1	D3ZVS2_RAT	L2hgdh	< 0.0001	-0.21
Myosin light polypeptide 6 OS=Rattus norvegicus OX=10116 GN=Myl6 PE=1 SV=1	A0A0G2K6J5_RAT (+2)	Myl6	0.00016	-0.21
PDZ and LIM domain protein 1 OS=Rattus norvegicus OX=10116 GN=Pdlim1 PE=1 SV=4	PDLI1_RAT	Pdlim1	< 0.0001	-0.21
Phytanoyl-CoA dioxygenase, peroxisomal OS=Rattus norvegicus OX=10116 GN=Phyh PE=1 SV=2	PAHX_RAT	Phyh	< 0.0001	-0.21
Cluster of 60S ribosomal protein L18a OS=Rattus norvegicus OX=10116 GN=Rpl18a PE=2 SV=1 (RL18A_RAT)	RL18A_RAT [2]	Rpl18a	0.047	-0.21
ABI family member 3-binding protein OS=Rattus norvegicus OX=10116 GN=Abi3bp PE=1 SV=3	F1M0R2_RAT (+2)	Abi3bp	0.024	-0.22
1-acylglycerol-3-phosphate O-acyltransferase 3 OS=Rattus norvegicus OX=10116 GN=Agpat3 PE=1 SV=1	G3V648_RAT	Agpat3	0.048	-0.22
Cytochrome b5 OS=Rattus norvegicus OX=10116 GN=Cyb5a PE=1 SV=2	CYB5_RAT	Cyb5a	0.001	-0.22
Four and a half LIM domains protein 2 OS=Rattus norvegicus OX=10116 GN=Fhl2 PE=1 SV=1	FHL2_RAT	Fhl2	< 0.0001	-0.22
Cluster of Nidogen-2 OS=Rattus norvegicus OX=10116 GN=Nid2 PE=2 SV=1 (NID2_RAT)	NID2_RAT [2]	Nid2	0.029	-0.22
Thioredoxin domain-containing protein 12 OS=Rattus norvegicus OX=10116 GN=Txndc12 PE=2 SV=2	TXD12_RAT	Txndc12	0.021	-0.22
Probable cytosolic iron-sulfur protein assembly protein CIAO1 OS=Rattus norvegicus OX=10116 GN=Ciao1 PE=2 SV=1	CIAO1_RAT	Ciao1	0.011	-0.23
Histone H1.0 OS=Rattus norvegicus OX=10116 GN=H1-0 PE=2 SV=2	H10_RAT	H1-0	0.034	-0.23
Uridine phosphorylase OS=Rattus norvegicus OX=10116 GN=Upp1 PE=1 SV=1	Q499V1_RAT	Upp1	0.049	-0.23
Alcohol dehydrogenase 1 OS=Rattus norvegicus OX=10116 GN=Adh1 PE=1 SV=3	ADH1_RAT	Adh1	0.021	-0.24
Rho GDP dissociation inhibitor beta OS=Rattus norvegicus OX=10116 GN=Arhgdib PE=1 SV=1	Q5M860_RAT	Arhgdib	0.029	-0.24
Peroxisomal bifunctional enzyme OS=Rattus norvegicus OX=10116 GN=Ehhadh PE=1 SV=2	ECHP_RAT	Ehhadh	0.024	-0.24
Serine protease inhibitor A3N OS=Rattus norvegicus OX=10116 GN=LOC299282 PE=1 SV=1	A0A0G2K9B1_RAT (+1)	LOC299282	0.045	-0.24
Zyxin OS=Rattus norvegicus OX=10116 GN=Zyx PE=1 SV=1	D4A7U1_RAT	Zyx	< 0.0001	-0.24
N(4)-(Beta-N-acetylglucosaminyl)-L-asparaginase OS=Rattus norvegicus OX=10116 GN=Aga PE=1 SV=2	ASPG_RAT	Aga	0.002	-0.25
BCL2-interacting protein 3 OS=Rattus norvegicus OX=10116 GN=Bnip3 PE=1 SV=1	Q9ET45_RAT	Bnip3	0.004	-0.25
Cluster of Creatine kinase S-type, mitochondrial OS=Rattus norvegicus OX=10116 GN=Ckmt2 PE=1 SV=2 (KCRS_RAT)	KCRS_RAT [4]	Ckmt2	< 0.0001	-0.25
Dynein light chain 1, cytoplasmic OS=Rattus norvegicus OX=10116 GN=Dynll1 PE=1 SV=1	DYL1_RAT	Dynll1	< 0.0001	-0.25
Glutathione S-transferase alpha-4 OS=Rattus norvegicus OX=10116 GN=Gsta4 PE=1 SV=2	GSTA4_RAT	Gsta4	< 0.0001	-0.25
Hemopexin OS=Rattus norvegicus OX=10116 GN=Hpx PE=1 SV=3	HEMO_RAT	Hpx	< 0.0001	-0.25
Hormone-sensitive lipase OS=Rattus norvegicus OX=10116 GN=Lipe PE=1 SV=1	G3V8R5_RAT (+1)	Lipe	0.007	-0.25
Ribokinase OS=Rattus norvegicus OX=10116 GN=Rbks PE=1 SV=1	D3ZVU4_RAT	Rbks	0.011	-0.25
Sqrdl protein OS=Rattus norvegicus OX=10116 GN=Sqor PE=1 SV=1	B0BMT9_RAT	Sqor	< 0.0001	-0.25
Anoctamin OS=Rattus norvegicus OX=10116 GN=Ano6 PE=1 SV=1	A0A0G2K1M7_RAT	Ano6	0.006	-0.26
Copine-1 OS=Rattus norvegicus OX=10116 GN=Cpne1 PE=1 SV=1	CPNE1_RAT	Cpne1	0.006	-0.26
Ubiquitin carboxyl-terminal hydrolase MINDY-1 OS=Rattus norvegicus OX=10116 GN=Mindy1 PE=2 SV=1	MINY1_RAT	Mindy1	0.012	-0.26
RNA-binding protein, mRNA-processing factor 2 OS=Rattus norvegicus OX=10116 GN=Rbpms2 PE=1 SV=1	B5DFF2_RAT	Rbpms2	0.002	-0.26
Thymosin beta-4 OS=Rattus norvegicus OX=10116 GN=Tmsb4x PE=1 SV=2	TYB4_RAT	Tmsb4x	0.00012	-0.26
Cluster of Estradiol 17-beta-dehydrogenase 11 OS=Rattus norvegicus OX=10116 GN=Hsd17b11 PE=2 SV=1 (DHB11_RAT)	DHB11_RAT [2]	Hsd17b11	0.029	-0.27
Globin a1 OS=Rattus norvegicus OX=10116 GN=LOC103694855 PE=1 SV=1	Q62669_RAT	LOC103694855	0.005	-0.27
Prolactin regulatory element-binding protein OS=Rattus norvegicus OX=10116 GN=Preb PE=1 SV=1	G3V6W2_RAT (+1)	Preb	0.002	-0.27
Cysteine and glycine-rich protein 1 OS=Rattus norvegicus OX=10116 GN=Csrp1 PE=1 SV=2	CSRP1_RAT	Csrp1	0.013	-0.28
Ceruloplasmin OS=Rattus norvegicus OX=10116 GN=Cp PE=1 SV=1	A0A0G2K9I6_RAT (+1)	Cp	< 0.0001	-0.29
Filamin A OS=Rattus norvegicus OX=10116 GN=Flna PE=1 SV=1	C0JPT7_RAT	Flna	< 0.0001	-0.29
Globin c2 OS=Rattus norvegicus OX=10116 GN=Hba-a2 PE=1 SV=1	A0A0G2JSV6_RAT (+1)	Hba-a2	0.00015	-0.29
Prolargin OS=Rattus norvegicus OX=10116 GN=Prelp PE=2 SV=1	PRELP_RAT	Prelp	0.001	-0.29
COMM domain-containing 6 OS=Rattus norvegicus OX=10116 GN=Commd6 PE=1 SV=1	D4A8E7_RAT	Commd6	0.014	-0.3
Cytotoxic T lymphocyte-associated protein 2 alpha OS=Rattus norvegicus OX=10116 GN=Ctla2a PE=1 SV=1	D3ZHI6_RAT	Ctla2a	< 0.0001	-0.3
Cluster of Glutathione S-transferase Mu 2 OS=Rattus norvegicus OX=10116 GN=Gstm2 PE=1 SV=2 (GSTM2_RAT)	GSTM2_RAT [4]	Gstm2	0.0016	-0.3
Procollagen C-endopeptidase enhancer 1 OS=Rattus norvegicus OX=10116 GN=Pcolce PE=1 SV=1	PCOC1_RAT (+1)	Pcolce	0.017	-0.3
Cluster of Protein kinase N3 OS=Rattus norvegicus OX=10116 GN=Pkn3 PE=4 SV=1 (A0A0G2JZ66_RAT)	A0A0G2JZ66_RAT [4]	Pkn3	0.029	-0.3
Plasma protease C1 inhibitor OS=Rattus norvegicus OX=10116 GN=Serping1 PE=2 SV=1	IC1_RAT	Serping1	< 0.0001	-0.3
SPARC OS=Rattus norvegicus OX=10116 GN=Sparc PE=1 SV=4	SPRC_RAT	Sparc	0.001	-0.3
RCG55135, isoform CRA_b OS=Rattus norvegicus OX=10116 GN=Tln1 PE=1 SV=1	G3V852_RAT	Tln1	< 0.0001	-0.3
Acidic leucine-rich nuclear phosphoprotein 32 family member E OS=Rattus norvegicus OX=10116 GN=Anp32e PE=2 SV=1	AN32E_RAT	Anp32e	0.031	-0.31
Cytoskeleton-associated protein 4 OS=Rattus norvegicus OX=10116 GN=Ckap4 PE=1 SV=2	D3ZH41_RAT	Ckap4	< 0.0001	-0.32
Cluster of Myosin heavy chain 9-like 1 OS=Rattus norvegicus OX=10116 GN=Myh9 PE=1 SV=1 (G3V6P7_RAT)	G3V6P7_RAT [2]	Myh9	0.008	-0.32
Ubiquitin specific protease 39 (Predicted), isoform CRA_b OS=Rattus norvegicus OX=10116 GN=Usp39 PE=1 SV=1	B2GV41_RAT	Usp39	0.036	-0.32
Angiotensin-converting enzyme OS=Rattus norvegicus OX=10116 GN=Ace PE=1 SV=1	ACE_RAT	Ace	0.021	-0.33
Apolipoprotein A-II OS=Rattus norvegicus OX=10116 GN=Apoa2 PE=2 SV=1	APOA2_RAT	Apoa2	0.005	-0.33
RCG51408 OS=Rattus norvegicus OX=10116 GN=Arhgap10 PE=1 SV=1	D4AB50_RAT	Arhgap10	0.00012	-0.33
Protein-glutamine gamma-glutamyltransferase K OS=Rattus norvegicus OX=10116 GN=Tgm1 PE=1 SV=1	TGM1_RAT	Tgm1	< 0.0001	-0.33
Alpha-1-macroglobulin OS=Rattus norvegicus OX=10116 GN=A1m PE=1 SV=1	A1M_RAT	A1m	< 0.0001	-0.34
Apoptosis regulator BAX OS=Rattus norvegicus OX=10116 GN=Bax PE=1 SV=1	G3V8T9_RAT	Bax	0.044	-0.34
Cluster of Nebulette OS=Rattus norvegicus OX=10116 GN=Nebl PE=1 SV=1 (A0A0G2JWS2_RAT)	A0A0G2JWS2_RAT [2]	Nebl	< 0.0001	-0.34
Nudix hydrolase 13 OS=Rattus norvegicus OX=10116 GN=Nudt13 PE=1 SV=1	M0R515_RAT	Nudt13	0.0005	-0.34
cAMP-dependent protein kinase type II-beta regulatory subunit OS=Rattus norvegicus OX=10116 GN=Prkar2b PE=1 SV=3	KAP3_RAT	Prkar2b	0.031	-0.34
RCG45489, isoform CRA_a OS=Rattus norvegicus OX=10116 GN=Stom PE=1 SV=1	Q5XI04_RAT	Stom	0.00044	-0.34
ABRA C-terminal-like OS=Rattus norvegicus OX=10116 GN=Abracl PE=1 SV=1	D3ZSL2_RAT	Abracl	0.002	-0.36
Calponin (Fragment) OS=Rattus norvegicus OX=10116 GN=Cnn2 PE=1 SV=3	D3ZRX9_RAT	Cnn2	0.00097	-0.37
Kelch-like family member 40 OS=Rattus norvegicus OX=10116 GN=Klhl40 PE=4 SV=2	D4AA43_RAT	Klhl40	0.0045	-0.39
Cluster of Solute carrier family 12 member 4 OS=Rattus norvegicus OX=10116 GN=Slc12a4 PE=1 SV=1 (S12A4_RAT)	S12A4_RAT [3]	Slc12a4	0.009	-0.41
Cluster of Carbonic anhydrase 2 OS=Rattus norvegicus OX=10116 GN=Ca2 PE=1 SV=2 (CAH2_RAT)	CAH2_RAT [2]	Ca2	0.001	-0.42
Regulator of G-protein signaling 10 OS=Rattus norvegicus OX=10116 GN=Rgs10 PE=1 SV=2	RGS10_RAT	Rgs10	0.001	-0.42
Carbonic anhydrase 1 OS=Rattus norvegicus OX=10116 GN=Ca1 PE=1 SV=1	CAH1_RAT	Ca1	< 0.0001	-0.43
TPD52-like 1 OS=Rattus norvegicus OX=10116 GN=Tpd52l1 PE=4 SV=1	A0A0G2K8M7_RAT (+1)	Tpd52l1	0.006	-0.45
von Willebrand factor OS=Rattus norvegicus OX=10116 GN=Vwf PE=1 SV=3	F1M957_RAT	Vwf	0.005	-0.45
Volume-regulated anion channel subunit LRRC8C OS=Rattus norvegicus OX=10116 GN=Lrrc8c PE=1 SV=1	LRC8C_RAT	Lrrc8c	0.029	-0.46
Tubulin beta chain OS=Rattus norvegicus OX=10116 GN=Tubb1 PE=1 SV=1	M0R8B6_RAT	Tubb1	0.003	-0.46
Keratin, type I cytoskeletal 9 OS=Homo sapiens OX=9606 GN=KRT9 PE=1 SV=3	K1C9_HUMAN	KRT9	< 0.0001	-0.47
Fermitin family member 3 OS=Rattus norvegicus OX=10116 GN=Fermt3 PE=1 SV=1	B2GVB9_RAT	Fermt3	< 0.0001	-0.48
Cluster of Histone cluster 1 H1 family member d OS=Rattus norvegicus OX=10116 GN=Hist1h1d PE=1 SV=2 (M0R7B4_RAT)	M0R7B4_RAT [3]	Hist1h1d	0.0067	-0.48
Galectin OS=Rattus norvegicus OX=10116 GN=Lgals3 PE=1 SV=1	A0A0G2JXB1_RAT (+2)	Lgals3	0.00016	-0.48
Coronin-1A OS=Rattus norvegicus OX=10116 GN=Coro1a PE=1 SV=3	COR1A_RAT	Coro1a	0.00079	-0.49
Alpha-1-acid glycoprotein OS=Rattus norvegicus OX=10116 GN=Orm1 PE=1 SV=1	A0A0H2UHF8_RAT (+1)	Orm1	0.001	-0.49
Cluster of Keratin, type II cytoskeletal 1 OS=Homo sapiens OX=9606 GN=KRT1 PE=1 SV=6 (K2C1_HUMAN)	K2C1_HUMAN [9]	KRT1	< 0.0001	-0.51
Usherin OS=Rattus norvegicus OX=10116 GN=Ush2a PE=1 SV=2	USH2A_RAT	Ush2a	0.029	-0.51
Cluster of Keratin, type I cytoskeletal 10 OS=Homo sapiens OX=9606 GN=KRT10 PE=1 SV=6 (K1C10_HUMAN)	K1C10_HUMAN [18]	KRT10	0.001	-0.55
Cluster of Ac1873 OS=Rattus norvegicus OX=10116 GN=Fga PE=1 SV=1 (Q7TQ70_RAT)	Q7TQ70_RAT [2]	Fga	0.029	-0.56
Alpha globin OS=Rattus norvegicus OX=10116 GN=Hba-a3 PE=1 SV=2	Q63910_RAT	Hba-a3	0.035	-0.57
Cluster of Carnitine O-palmitoyltransferase 2, mitochondrial OS=Rattus norvegicus OX=10116 GN=Cpt2 PE=1 SV=1 (CPT2_RAT)	CPT2_RAT [2]	Cpt2	0.011	-0.58
Fibrinogen beta chain OS=Rattus norvegicus OX=10116 GN=Fgb PE=1 SV=4	FIBB_RAT	Fgb	< 0.0001	-0.59
Fibrinogen-like 2 OS=Rattus norvegicus OX=10116 GN=Fgl2 PE=1 SV=1	G3V7P2_RAT	Fgl2	0.00019	-0.6
Fibrinogen gamma chain OS=Rattus norvegicus OX=10116 GN=Fgg PE=1 SV=3	FIBG_RAT	Fgg	< 0.0001	-0.62
Protein S100-A4 OS=Rattus norvegicus OX=10116 GN=S100a4 PE=2 SV=1	S10A4_RAT	S100a4	< 0.0001	-0.63
Bridging integrator 2 OS=Rattus norvegicus OX=10116 GN=Bin2 PE=1 SV=1	BIN2_RAT	Bin2	< 0.0001	-0.64
Coactosin-like protein OS=Rattus norvegicus OX=10116 GN=Cotl1 PE=1 SV=1	COTL1_RAT	Cotl1	< 0.0001	-0.64
Integrin beta-3 OS=Rattus norvegicus OX=10116 GN=Itgb3 PE=2 SV=1	ITB3_RAT	Itgb3	0.001	-0.71
Oxysterol-binding protein OS=Rattus norvegicus OX=10116 GN=Osbpl10 PE=3 SV=3	F1LWM8_RAT	Osbpl10	0.029	-0.72
Cluster of T-kininogen 1 OS=Rattus norvegicus OX=10116 GN=Map1 PE=1 SV=2 (KNT1_RAT)	KNT1_RAT [4]	Map1	0.04	-0.89
Alpha-2-macroglobulin OS=Rattus norvegicus OX=10116 GN=A2m PE=2 SV=2	A2MG_RAT	A2m	< 0.0001	-0.91
Thrombospondin 1 OS=Rattus norvegicus OX=10116 GN=Thbs1 PE=1 SV=2	M0R979_RAT	Thbs1	< 0.0001	-1.01
Haptoglobin OS=Rattus norvegicus OX=10116 GN=Hp PE=1 SV=1	A0A0H2UHM3_RAT (+1)	Hp	< 0.0001	-1.17
Integrin subunit alpha 2b OS=Rattus norvegicus OX=10116 GN=Itga2b PE=1 SV=3	D3ZXC1_RAT	Itga2b	0.021	-1.23
Serum albumin OS=Bos taurus OX=9913 GN=ALB PE=1 SV=4	ALBU_BOVIN	ALB	< 0.0001	-1.3

## Sheet: RV_ShL vs Sham
RV_proteomic dataset_ShLuc vs Sham
Identified Proteins (4728)	Accession Number	Alternate ID	Permutation Test (p-value) Benjamini-Hochberg (p<0.05)	Log2 Fold Change (ShLuc vs Sham)
Cluster of Latent-transforming growth factor beta-binding protein 2 OS=Rattus norvegicus OX=10116 GN=Ltbp2 PE=1 SV=1 (O35806)	O35806 [2]	Ltbp2	< 0.0001	2.53
Alpha-1-acid glycoprotein OS=Rattus norvegicus OX=10116 GN=Orm1 PE=1 SV=1	A0A0H2UHF8 (+1)	Orm1	< 0.0001	1.96
Alpha-2-macroglobulin OS=Rattus norvegicus OX=10116 GN=A2m PE=2 SV=2	P06238	A2m	< 0.0001	1.88
Cluster of Xin actin-binding repeat-containing protein 2 OS=Rattus norvegicus OX=10116 GN=Xirp2 PE=1 SV=1 (Q71LX6)	Q71LX6 [2]	Xirp2	0.002	1.84
Nebulin-related-anchoring protein OS=Rattus norvegicus OX=10116 GN=Nrap PE=1 SV=1	D3Z802	Nrap	< 0.0001	1.57
Procollagen-lysine,2-oxoglutarate 5-dioxygenase 2 OS=Rattus norvegicus OX=10116 GN=Plod2 PE=4 SV=1	D3ZQR7 (+2)	Plod2	< 0.0001	1.51
Transforming growth factor beta OS=Rattus norvegicus OX=10116 GN=Tgfb2 PE=3 SV=3	G3V6B1 (+1)	Tgfb2	0.001	1.51
45 kDa calcium-binding protein OS=Rattus norvegicus OX=10116 GN=Sdf4 PE=1 SV=1	A0A0G2JSR9 (+1)	Sdf4	0.011	1.45
Cartilage intermediate layer protein OS=Rattus norvegicus OX=10116 GN=Cilp PE=4 SV=2	D3ZGB8	Cilp	< 0.0001	1.41
Myosin light chain 1/3, skeletal muscle isoform OS=Rattus norvegicus OX=10116 GN=Myl1 PE=1 SV=2	P02600	Myl1	< 0.0001	1.38
Myotilin OS=Rattus norvegicus OX=10116 GN=Myot PE=4 SV=1	D3ZTC5 (+1)	Myot	< 0.0001	1.36
Protein-glutamine gamma-glutamyltransferase K OS=Rattus norvegicus OX=10116 GN=Tgm1 PE=1 SV=1	P23606	Tgm1	< 0.0001	1.31
UDP-N-acetylglucosamine pyrophosphorylase 1 OS=Rattus norvegicus OX=10116 GN=Uap1 PE=1 SV=2	D3ZF39	Uap1	< 0.0001	1.26
Proenkephalin-A OS=Rattus norvegicus OX=10116 GN=Penk PE=1 SV=1	P04094	Penk	0.002	1.24
Tissue-type transglutaminase OS=Rattus norvegicus OX=10116 GN=Tgm2 PE=1 SV=1	Q9WVJ6	Tgm2	< 0.0001	1.24
Cluster of Thrombospondin-4 OS=Rattus norvegicus OX=10116 GN=Thbs4 PE=1 SV=1 (P49744)	P49744 [2]	Thbs4	< 0.0001	1.23
ENAH, actin regulator OS=Rattus norvegicus OX=10116 GN=Enah PE=1 SV=1	A0A0G2K6I4	Enah	< 0.0001	1.22
Reticulon OS=Rattus norvegicus OX=10116 GN=Rtn4 PE=1 SV=1	F1LQN3 (+1)	Rtn4	< 0.0001	1.22
Cluster of Four and a half LIM domains 1 OS=Rattus norvegicus OX=10116 GN=Fhl1 PE=1 SV=1 (Q6P792)	Q6P792 [2]	Fhl1	< 0.0001	1.1
Transferrin receptor protein 1 OS=Rattus norvegicus OX=10116 GN=Tfrc PE=1 SV=1	G3V679	Tfrc	< 0.0001	1.09
Uncharacterized protein OS=Rattus norvegicus OX=10116 GN=Xirp1 PE=1 SV=2	D4ABA9	Xirp1	< 0.0001	1.09
ATP-dependent 6-phosphofructokinase, platelet type OS=Rattus norvegicus OX=10116 GN=Pfkp PE=1 SV=2	P47860	Pfkp	< 0.0001	1.07
Cluster of RCG24674, isoform CRA_b OS=Rattus norvegicus OX=10116 GN=Synm PE=1 SV=2 (G3V9G5)	G3V9G5 [2]	Synm	0.0058	1.07
Nestin OS=Rattus norvegicus OX=10116 GN=Nes PE=1 SV=1	G3V8F8	Nes	< 0.0001	1.05
Sorbin and SH3 domain-containing protein 2 OS=Rattus norvegicus OX=10116 GN=Sorbs2 PE=1 SV=2	F1LPM3	Sorbs2	< 0.0001	1.04
Jupiter microtubule associated homolog 1 OS=Rattus norvegicus OX=10116 GN=JPT1 PE=1 SV=3	Q6AXU6	JPT1	0.001	1.03
Filamin-C OS=Rattus norvegicus OX=10116 GN=Flnc PE=1 SV=1	A0A0H2UHR7 (+1)	Flnc	< 0.0001	1.01
Heat shock 27kDa protein 1 OS=Rattus norvegicus OX=10116 GN=Hspb1 PE=1 SV=1	G3V913 (+1)	Hspb1	< 0.0001	1
Quinone oxidoreductase OS=Rattus norvegicus OX=10116 GN=Cryz PE=2 SV=1	Q6AYT0	Cryz	0.0046	0.99
Major vault protein OS=Rattus norvegicus OX=10116 GN=Mvp PE=1 SV=1	A0A140TAE0 (+1)	Mvp	< 0.0001	0.99
Cluster of TSC22 domain family protein 1 OS=Rattus norvegicus OX=10116 GN=Tsc22d1 PE=2 SV=1 (P62501)	P62501 [3]	Tsc22d1	0.002	0.99
Ankyrin repeat domain-containing protein 1 OS=Rattus norvegicus OX=10116 GN=Ankrd1 PE=1 SV=1	Q8R560	Ankrd1	< 0.0001	0.95
Leprecan-like 2 (Predicted), isoform CRA_b OS=Rattus norvegicus OX=10116 GN=P3h3 PE=2 SV=1	B5DFB0	P3h3	0.007	0.95
Amyloid-beta A4 protein OS=Rattus norvegicus OX=10116 GN=App PE=1 SV=2	P08592 (+1)	App	< 0.0001	0.93
Fibulin 2 OS=Rattus norvegicus OX=10116 GN=Fbln2 PE=1 SV=1	G3V6X1	Fbln2	0.018	0.93
Cysteine and glycine-rich protein 2 OS=Rattus norvegicus OX=10116 GN=Csrp2 PE=1 SV=1	G3V9V9 (+2)	Csrp2	< 0.0001	0.92
Mannose receptor, C type 1 OS=Rattus norvegicus OX=10116 GN=Mrc1 PE=1 SV=3	D3ZD31	Mrc1	< 0.0001	0.91
Procollagen C-endopeptidase enhancer 1 OS=Rattus norvegicus OX=10116 GN=Pcolce PE=1 SV=1	O08628 (+1)	Pcolce	0.0021	0.91
Cytoskeleton-associated protein 4 OS=Rattus norvegicus OX=10116 GN=Ckap4 PE=1 SV=2	D3ZH41	Ckap4	< 0.0001	0.9
Annexin A5 OS=Rattus norvegicus OX=10116 GN=Anxa5 PE=1 SV=3	P14668	Anxa5	< 0.0001	0.89
Guanine nucleotide-binding protein G(o) subunit alpha OS=Rattus norvegicus OX=10116 GN=Gnao1 PE=1 SV=2	P59215	Gnao1	< 0.0001	0.89
Haptoglobin OS=Rattus norvegicus OX=10116 GN=Hp PE=1 SV=1	A0A0H2UHM3 (+1)	Hp	< 0.0001	0.89
Alpha-L-fucosidase OS=Rattus norvegicus OX=10116 GN=Fuca1 PE=1 SV=1	A0A0G2JSJ8 (+1)	Fuca1	0.00057	0.88
Matrix Gla protein OS=Rattus norvegicus OX=10116 GN=Mgp PE=1 SV=2	P08494 (+1)	Mgp	0.001	0.87
Cysteine and glycine-rich protein 3 OS=Rattus norvegicus OX=10116 GN=Csrp3 PE=1 SV=1	P50463	Csrp3	< 0.0001	0.86
Influenza virus NS1A binding protein (Predicted), isoform CRA_b OS=Rattus norvegicus OX=10116 GN=Ivns1abp PE=1 SV=1	A0A0G2K427	Ivns1abp	< 0.0001	0.86
Microtubule-associated protein 1A OS=Rattus norvegicus OX=10116 GN=Map1a PE=1 SV=1	A0A0G2K5C6 (+2)	Map1a	< 0.0001	0.86
Prolyl 4-hydroxylase subunit alpha-1 OS=Rattus norvegicus OX=10116 GN=P4ha1 PE=2 SV=2	P54001	P4ha1	< 0.0001	0.86
Peptidyl-prolyl cis-trans isomerase OS=Rattus norvegicus OX=10116 GN=Ppic PE=1 SV=1	Q6AYQ9	Ppic	0.0028	0.86
Ubiquitin carboxyl-terminal hydrolase OS=Rattus norvegicus OX=10116 GN=Usp13 PE=2 SV=2	D3ZDI9	Usp13	0.001	0.86
Kelch-like family member 40 OS=Rattus norvegicus OX=10116 GN=Klhl40 PE=4 SV=2	D4AA43	Klhl40	0.018	0.84
Cluster of Versican core protein (Fragments) OS=Rattus norvegicus OX=10116 GN=Vcan PE=2 SV=2 (Q9ERB4)	Q9ERB4 [2]	Vcan	< 0.0001	0.83
Heat shock 27kD protein family, member 7 (Cardiovascular) OS=Rattus norvegicus OX=10116 GN=Hspb7 PE=2 SV=1	B5DFG4	Hspb7	< 0.0001	0.82
Serine protease inhibitor A3N OS=Rattus norvegicus OX=10116 GN=LOC299282 PE=1 SV=1	A0A0G2K9B1 (+3)	LOC299282	< 0.0001	0.82
Amine oxidase OS=Rattus norvegicus OX=10116 GN=Maoa PE=1 SV=1	G3V9Z3	Maoa	< 0.0001	0.81
VPS37C subunit of ESCRT-I OS=Rattus norvegicus OX=10116 GN=Vps37c PE=1 SV=1	B5DFF4	Vps37c	0.031	0.81
Dual-specificity phosphatase 27, atypical OS=Rattus norvegicus OX=10116 GN=Dusp27 PE=1 SV=1	D3ZRM0	Dusp27	0.0002	0.8
Hebp1 protein OS=Rattus norvegicus OX=10116 GN=Hebp1 PE=1 SV=1	B4F7C7	Hebp1	0.00013	0.8
Telomerase protein component 1 OS=Rattus norvegicus OX=10116 GN=Tep1 PE=1 SV=1	A0A0G2JT33 (+2)	Tep1	< 0.0001	0.8
ADP-ribosylation factor GTPase-activating protein 3 OS=Rattus norvegicus OX=10116 GN=Arfgap3 PE=1 SV=1	Q4KLN7	Arfgap3	0.0012	0.79
Endoplasmic reticulum resident protein 29 OS=Rattus norvegicus OX=10116 GN=Erp29 PE=1 SV=2	P52555	Erp29	< 0.0001	0.76
Growth factor receptor-bound protein 10 OS=Rattus norvegicus OX=10116 GN=Grb10 PE=4 SV=1	A0A0G2JYJ1 (+1)	Grb10	0.009	0.76
cAMP-dependent protein kinase inhibitor alpha OS=Rattus norvegicus OX=10116 GN=Pkia PE=1 SV=2	P63249	Pkia	0.00016	0.76
CTTNBP2 N-terminal like (Predicted), isoform CRA_a OS=Rattus norvegicus OX=10116 GN=Cttnbp2nl PE=1 SV=1	D4A8X8	Cttnbp2nl	0.028	0.75
Fatty acid desaturase 3 OS=Rattus norvegicus OX=10116 GN=Fads3 PE=1 SV=1	Q8K1P9	Fads3	0.023	0.75
High affinity immunoglobulin epsilon receptor subunit gamma OS=Rattus norvegicus OX=10116 GN=Fcer1g PE=1 SV=1	P20411	Fcer1g	0.043	0.75
Phosphoserine phosphatase OS=Rattus norvegicus OX=10116 GN=Psph PE=2 SV=1	Q5M819	Psph	0.00044	0.75
Biglycan OS=Rattus norvegicus OX=10116 GN=Bgn PE=1 SV=1	P47853	Bgn	< 0.0001	0.74
Myeloid leukemia factor 2 OS=Rattus norvegicus OX=10116 GN=Mlf2 PE=1 SV=1	D3ZPN3	Mlf2	0.002	0.74
Cluster of Neural cell adhesion molecule 1 OS=Rattus norvegicus OX=10116 GN=Ncam1 PE=1 SV=3 (F1LUV9)	F1LUV9 [2]	Ncam1	0.033	0.74
PHD finger protein 24 OS=Rattus norvegicus OX=10116 GN=Phf24 PE=1 SV=1	D3ZB78	Phf24	< 0.0001	0.74
Cluster of 60S ribosomal protein L3 OS=Rattus norvegicus OX=10116 GN=Rpl3 PE=1 SV=3 (P21531)	P21531 [2]	Rpl3	< 0.0001	0.74
Galectin OS=Rattus norvegicus OX=10116 GN=Lgals3 PE=1 SV=1	A0A0G2JXB1 (+2)	Lgals3	0.00022	0.73
Ubiquitin carboxyl-terminal hydrolase 28 OS=Rattus norvegicus OX=10116 GN=Usp28 PE=1 SV=1	A0A0H2UI12 (+2)	Usp28	0.001	0.73
Calcium-regulated heat stable protein 1 OS=Rattus norvegicus OX=10116 GN=Carhsp1 PE=1 SV=1	Q9WU49	Carhsp1	< 0.0001	0.71
Heat shock protein HSP 90-alpha OS=Rattus norvegicus OX=10116 GN=Hsp90aa1 PE=1 SV=3	P82995	Hsp90aa1	< 0.0001	0.71
Membrane-associated progesterone receptor component 1 OS=Rattus norvegicus OX=10116 GN=Pgrmc1 PE=1 SV=3	P70580	Pgrmc1	< 0.0001	0.71
PRA1 family protein OS=Rattus norvegicus OX=10116 GN=Praf2 PE=1 SV=1	A0A0G2JTX2	Praf2	0.002	0.71
Cluster of Ras association (RalGDS/AF-6) and pleckstrin homology domains 1 OS=Rattus norvegicus OX=10116 GN=Raph1 PE=1 SV=2 (D4ADX8)	D4ADX8 [2]	Raph1	< 0.0001	0.71
Catenin (Cadherin associated protein), beta 1, isoform CRA_a OS=Rattus norvegicus OX=10116 GN=Ctnnb1 PE=1 SV=1	A0A0G2JT93 (+1)	Ctnnb1	< 0.0001	0.7
Cluster of ERO1-like protein alpha OS=Rattus norvegicus OX=10116 GN=Ero1a PE=1 SV=1 (Q8R4A1)	Q8R4A1 [2]	Ero1a	< 0.0001	0.7
C-type lectin domain family 10 member A OS=Rattus norvegicus OX=10116 GN=Clec10a PE=1 SV=1	P49301 (+1)	Clec10a	0.001	0.69
COMM domain-containing 6 OS=Rattus norvegicus OX=10116 GN=Commd6 PE=1 SV=1	D4A8E7	Commd6	0.019	0.69
Death-associated protein 1 OS=Rattus norvegicus OX=10116 GN=Dap PE=1 SV=3	Q9QX67	Dap	< 0.0001	0.69
Leiomodin-2 OS=Rattus norvegicus OX=10116 GN=Lmod2 PE=1 SV=1	A1A5Q0 (+1)	Lmod2	< 0.0001	0.69
Lactadherin OS=Rattus norvegicus OX=10116 GN=Mfge8 PE=2 SV=1	P70490 (+1)	Mfge8	< 0.0001	0.69
PDZ and LIM domain protein 5 OS=Rattus norvegicus OX=10116 GN=Pdlim5 PE=1 SV=2	Q62920	Pdlim5	< 0.0001	0.69
Prostacyclin synthase OS=Rattus norvegicus OX=10116 GN=Ptgis PE=2 SV=1	Q62969	Ptgis	< 0.0001	0.69
Kelch-like protein 41 OS=Rattus norvegicus OX=10116 GN=Klhl41 PE=1 SV=1	Q9ER30	Klhl41	< 0.0001	0.68
LIM and cysteine-rich domains 1 OS=Rattus norvegicus OX=10116 GN=Lmcd1 PE=1 SV=1	Q6AYF2	Lmcd1	< 0.0001	0.68
5'-nucleotidase, cytosolic II OS=Rattus norvegicus OX=10116 GN=Nt5c2 PE=1 SV=3	D3ZMY7	Nt5c2	< 0.0001	0.68
Peptidylglycine alpha-amidating monooxygenase OS=Rattus norvegicus OX=10116 GN=Pam PE=1 SV=1	P14925	Pam	< 0.0001	0.68
Transforming growth factor beta-1-induced transcript 1 protein OS=Rattus norvegicus OX=10116 GN=Tgfb1i1 PE=1 SV=2	Q99PD6	Tgfb1i1	0.00038	0.68
Cluster of Ceruloplasmin OS=Rattus norvegicus OX=10116 GN=Cp PE=1 SV=1 (A0A0G2K9I6)	A0A0G2K9I6 [3]	Cp	< 0.0001	0.67
DNA fragmentation factor subunit alpha OS=Rattus norvegicus OX=10116 GN=Dffa PE=1 SV=1	Q498U6	Dffa	0.00033	0.67
Hemopexin OS=Rattus norvegicus OX=10116 GN=Hpx PE=1 SV=3	P20059	Hpx	< 0.0001	0.67
Cluster of Synaptopodin 2-like OS=Rattus norvegicus OX=10116 GN=Synpo2l PE=1 SV=1 (D3ZZ68)	D3ZZ68 [2]	Synpo2l	< 0.0001	0.67
Heat shock protein beta-6 OS=Rattus norvegicus OX=10116 GN=Hspb6 PE=1 SV=1	P97541	Hspb6	< 0.0001	0.66
Platelet-derived growth factor receptor beta OS=Rattus norvegicus OX=10116 GN=Pdgfrb PE=2 SV=2	Q05030	Pdgfrb	0.044	0.66
Testis expressed gene 264 homolog (Mouse), isoform CRA_a OS=Rattus norvegicus OX=10116 GN=Tex264 PE=1 SV=1	Q5XIF0	Tex264	0.001	0.66
DnaJ heat shock protein family (Hsp40) member B5 OS=Rattus norvegicus OX=10116 GN=Dnajb5 PE=4 SV=1	A0A0G2K9H9	Dnajb5	0.014	0.65
DnaJ homolog subfamily C member 10 OS=Rattus norvegicus OX=10116 GN=Dnajc10 PE=2 SV=2	Q498R3	Dnajc10	0.00047	0.64
Protein disulfide-isomerase A5 OS=Rattus norvegicus OX=10116 GN=Pdia5 PE=2 SV=1	Q5I0H9	Pdia5	0.005	0.64
A-kinase anchor protein SPHKAP OS=Rattus norvegicus OX=10116 GN=Sphkap PE=1 SV=3	F1LNS0 (+1)	Sphkap	< 0.0001	0.64
EH-domain-containing 4 OS=Rattus norvegicus OX=10116 GN=Ehd4 PE=1 SV=1	Q8R3Z7	Ehd4	< 0.0001	0.63
Cluster of Hexokinase-1 OS=Rattus norvegicus OX=10116 GN=Hk1 PE=1 SV=4 (P05708)	P05708 [2]	Hk1	< 0.0001	0.63
Cluster of Myosin-10 OS=Rattus norvegicus OX=10116 GN=Myh10 PE=1 SV=1 (Q9JLT0)	Q9JLT0 [6]	Myh10	< 0.0001	0.63
Bcl-2-like protein 1 OS=Rattus norvegicus OX=10116 GN=Bcl2l1 PE=1 SV=1	A0A0G2JZS5 (+3)	Bcl2l1	0.008	0.62
Chloride intracellular channel protein 1 OS=Rattus norvegicus OX=10116 GN=Clic1 PE=1 SV=1	Q6MG61	Clic1	< 0.0001	0.62
Matrix-remodeling-associated 7 OS=Rattus norvegicus OX=10116 GN=Mxra7 PE=4 SV=2	F1M1U0 (+1)	Mxra7	0.011	0.62
Nuclear autoantigenic sperm protein OS=Rattus norvegicus OX=10116 GN=Nasp PE=1 SV=1	Q66HD3	Nasp	0.003	0.62
Signal transducer and activator of transcription 3 OS=Rattus norvegicus OX=10116 GN=Stat3 PE=1 SV=1	P52631	Stat3	< 0.0001	0.62
Armadillo repeat-containing X-linked protein 3 OS=Rattus norvegicus OX=10116 GN=Armcx3 PE=1 SV=1	Q5XID7	Armcx3	< 0.0001	0.61
Nexilin OS=Rattus norvegicus OX=10116 GN=Nexn PE=1 SV=1	Q9Z2J4	Nexn	< 0.0001	0.61
Cluster of Plastin 3 (T-isoform), isoform CRA_a OS=Rattus norvegicus OX=10116 GN=Pls3 PE=1 SV=2 (F1LPK7)	F1LPK7 [3]	Pls3	< 0.0001	0.61
Serine hydroxymethyltransferase OS=Rattus norvegicus OX=10116 GN=Shmt1 PE=1 SV=1	Q6TXG7	Shmt1	< 0.0001	0.61
Cap-binding complex-dependent translation initiation factor OS=Rattus norvegicus OX=10116 GN=Ctif PE=1 SV=1	A0A0G2JZZ3	Ctif	0.031	0.6
Cluster of Eukaryotic translation elongation factor 1 beta 2 OS=Rattus norvegicus OX=10116 GN=Eef1b2 PE=1 SV=1 (B5DEN5)	B5DEN5 [2]	Eef1b2	< 0.0001	0.6
Filamin A-interacting protein 1-like OS=Rattus norvegicus OX=10116 GN=Filip1l PE=1 SV=2	D4A900	Filip1l	0.0034	0.6
Magnesium transporter MRS2 homolog, mitochondrial OS=Rattus norvegicus OX=10116 GN=Mrs2 PE=2 SV=1	Q9ET09	Mrs2	0.011	0.6
Cluster of Protein kinase C delta type OS=Rattus norvegicus OX=10116 GN=Prkcd PE=1 SV=1 (A0A140UHX0)	A0A140UHX0 [7]	Prkcd	< 0.0001	0.6
Uridine-cytidine kinase OS=Rattus norvegicus OX=10116 GN=Uckl1 PE=3 SV=1	D3ZYQ8	Uckl1	0.006	0.6
PDZ and LIM domain protein 1 OS=Rattus norvegicus OX=10116 GN=Pdlim1 PE=1 SV=4	P52944	Pdlim1	< 0.0001	0.59
Major prion protein OS=Rattus norvegicus OX=10116 GN=Prnp PE=1 SV=2	P13852	Prnp	< 0.0001	0.59
Hermansky-Pudlak syndrome 5 protein homolog OS=Rattus norvegicus OX=10116 GN=Saa4 PE=1 SV=1	Q7TMC3	Saa4	0.014	0.59
Tripartite motif-containing 16 OS=Rattus norvegicus OX=10116 GN=Trim16 PE=4 SV=1	D3ZW47	Trim16	0.012	0.59
Thioredoxin domain-containing protein 12 OS=Rattus norvegicus OX=10116 GN=Txndc12 PE=2 SV=2	Q498E0	Txndc12	0.001	0.59
Ubiquinone biosynthesis protein COQ4 homolog, mitochondrial OS=Rattus norvegicus OX=10116 GN=Coq4 PE=1 SV=1	A0A0H2UHW2 (+1)	Coq4	0.01	0.58
Filamin-A-interacting protein 1 OS=Rattus norvegicus OX=10116 GN=Filip1 PE=1 SV=1	Q8K4T4	Filip1	< 0.0001	0.58
Protein NDRG4 OS=Rattus norvegicus OX=10116 GN=Ndrg4 PE=1 SV=1	D3Z831 (+1)	Ndrg4	0.001	0.58
RAB guanine nucleotide exchange factor (GEF) 1 (Predicted), isoform CRA_a OS=Rattus norvegicus OX=10116 GN=Rabgef1 PE=1 SV=1	G3V631	Rabgef1	0.008	0.58
Centromere/kinetochore protein zw10 homolog OS=Rattus norvegicus OX=10116 GN=Zw10 PE=2 SV=3	Q4V8C2	Zw10	0.015	0.58
Cluster of Calumenin OS=Rattus norvegicus OX=10116 GN=Calu PE=1 SV=1 (G3V6S3)	G3V6S3 [2]	Calu	0.00061	0.57
Pro-cathepsin H OS=Rattus norvegicus OX=10116 GN=Ctsh PE=1 SV=1	A0A0G2K8H6 (+2)	Ctsh	0.005	0.57
Cluster of Zinc finger protein 622 OS=Rattus norvegicus OX=10116 GN=LOC103689968 PE=1 SV=1 (A0A0G2K4L3)	A0A0G2K4L3 [2]	LOC103689968	0.001	0.57
Protein phosphatase 1, regulatory subunit 18 (Fragment) OS=Rattus norvegicus OX=10116 GN=Ppp1r18 PE=1 SV=1	A0A0G2K8B3 (+1)	Ppp1r18	0.00076	0.57
Cluster of Serine/threonine-protein kinase WNK1 OS=Rattus norvegicus OX=10116 GN=Wnk1 PE=1 SV=1 (A0A0G2K3A0)	A0A0G2K3A0 [3]	Wnk1	< 0.0001	0.57
Xaa-Pro aminopeptidase 3 OS=Rattus norvegicus OX=10116 GN=Xpnpep3 PE=1 SV=1	B5DEQ3	Xpnpep3	0.001	0.57
DnaJ (Hsp40) homolog, subfamily B, member 4 OS=Rattus norvegicus OX=10116 GN=Dnajb4 PE=1 SV=1	Q5XIP0	Dnajb4	0.001	0.56
Kininogen-1 OS=Rattus norvegicus OX=10116 GN=Kng1 PE=2 SV=1	P08934	Kng1	0.0008	0.56
Protein phosphatase 1, regulatory subunit 13-like OS=Rattus norvegicus OX=10116 GN=Ppp1r13l PE=1 SV=2	F1LW07	Ppp1r13l	< 0.0001	0.56
Angiotensin-converting enzyme OS=Rattus norvegicus OX=10116 GN=Ace PE=1 SV=1	P47820	Ace	0.013	0.55
Cluster of Gamma-aminobutyric acid receptor-associated protein OS=Rattus norvegicus OX=10116 GN=Gabarap PE=1 SV=1 (P60517)	P60517 [3]	Gabarap	0.001	0.55
Sacsin molecular chaperone OS=Rattus norvegicus OX=10116 GN=Sacs PE=1 SV=2	D4A1D3	Sacs	< 0.0001	0.55
Cluster of Desmin OS=Rattus norvegicus OX=10116 GN=Des PE=1 SV=1 (Q6P725)	Q6P725 [30]	Des	< 0.0001	0.54
Dehydrogenase/reductase SDR family member 7B OS=Rattus norvegicus OX=10116 GN=Dhrs7b PE=1 SV=1	Q5RJY4	Dhrs7b	0.001	0.54
Dihydropyrimidinase-related protein 3 OS=Rattus norvegicus OX=10116 GN=Dpysl3 PE=1 SV=2	Q62952	Dpysl3	< 0.0001	0.54
Phosphatidylinositol 4,5-bisphosphate 5-phosphatase A OS=Rattus norvegicus OX=10116 GN=Inpp5j PE=1 SV=1	Q9JMC1	Inpp5j	0.005	0.54
Integrin alpha 5 (Mapped) OS=Rattus norvegicus OX=10116 GN=Itga5 PE=1 SV=1	A0A0G2K1E2	Itga5	< 0.0001	0.54
Myosin XVIIIb OS=Rattus norvegicus OX=10116 GN=Myo18b PE=1 SV=2	M0R6Z9	Myo18b	0.001	0.54
Rho GTPase-activating protein 1 OS=Rattus norvegicus OX=10116 GN=Arhgap1 PE=1 SV=1	D4A6C5	Arhgap1	< 0.0001	0.53
Coactosin-like protein OS=Rattus norvegicus OX=10116 GN=Cotl1 PE=1 SV=1	B0BNA5	Cotl1	< 0.0001	0.53
Disabled homolog 2 OS=Rattus norvegicus OX=10116 GN=Dab2 PE=1 SV=1	O88797	Dab2	0.008	0.53
Homer protein homolog 2 OS=Rattus norvegicus OX=10116 GN=Homer2 PE=1 SV=1	O88801	Homer2	0.027	0.53
Atypical kinase COQ8B, mitochondrial OS=Rattus norvegicus OX=10116 GN=Coq8b PE=1 SV=1	Q6AY19	Coq8b	0.001	0.52
Insulin-like growth factor 2 receptor OS=Rattus norvegicus OX=10116 GN=Igf2r PE=1 SV=1	G3V824	Igf2r	< 0.0001	0.52
C-type mannose receptor 2 OS=Rattus norvegicus OX=10116 GN=Mrc2 PE=1 SV=2	F1LMA7 (+1)	Mrc2	0.001	0.52
Phosphatidylinositol binding clathrin assembly protein, isoform CRA_a OS=Rattus norvegicus OX=10116 GN=Picalm PE=1 SV=1	A0A0G2JTT2 (+4)	Picalm	< 0.0001	0.52
Protein S100-A4 OS=Rattus norvegicus OX=10116 GN=S100a4 PE=2 SV=1	P05942	S100a4	0.00018	0.52
RGD1563325 protein OS=Rattus norvegicus OX=10116 GN=Tmem263 PE=1 SV=1	B2RZ08	Tmem263	0.001	0.52
ATP-binding cassette sub-family B member 6, mitochondrial OS=Rattus norvegicus OX=10116 GN=Abcb6 PE=2 SV=1	O70595	Abcb6	0.005	0.51
Peptidylprolyl isomerase OS=Rattus norvegicus OX=10116 GN=Fkbp7 PE=4 SV=1	D3Z9M5	Fkbp7	0.004	0.51
Glutathione peroxidase OS=Rattus norvegicus OX=10116 GN=Gpx1 PE=1 SV=1	M0RAM5 (+1)	Gpx1	< 0.0001	0.51
Importin 7 OS=Rattus norvegicus OX=10116 GN=Ipo7 PE=1 SV=1	D4AE96	Ipo7	< 0.0001	0.51
Spermidine synthase OS=Rattus norvegicus OX=10116 GN=LOC100912604 PE=1 SV=1	Q99MI5	LOC100912604	0.001	0.51
Microtubule-associated protein 1B OS=Rattus norvegicus OX=10116 GN=Map1b PE=1 SV=3	P15205	Map1b	< 0.0001	0.51
Myotrophin OS=Rattus norvegicus OX=10116 GN=Mtpn PE=1 SV=2	P62775	Mtpn	0.00023	0.51
Plasma protease C1 inhibitor OS=Rattus norvegicus OX=10116 GN=Serping1 PE=2 SV=1	Q6P734	Serping1	< 0.0001	0.51
Transmembrane O-mannosyltransferase targeting cadherins 3 OS=Rattus norvegicus OX=10116 GN=Tmtc3 PE=1 SV=1	D3ZUJ8	Tmtc3	0.043	0.51
Calponin-3 OS=Rattus norvegicus OX=10116 GN=Cnn3 PE=1 SV=1	P37397	Cnn3	0.003	0.5
Glutathione peroxidase OS=Rattus norvegicus OX=10116 GN=Gpx7 PE=1 SV=1	D3ZQI1	Gpx7	0.009	0.5
Unc-119 lipid-binding chaperone B OS=Rattus norvegicus OX=10116 GN=Mlec PE=1 SV=1	A0A0G2K121 (+1)	Mlec	< 0.0001	0.5
Cluster of Myocardial zonula adherens protein OS=Rattus norvegicus OX=10116 GN=Myzap PE=1 SV=1 (Q5EB94)	Q5EB94 [2]	Myzap	0.022	0.5
6-phosphofructo-2-kinase/fructose-2,6-bisphosphatase 2 OS=Rattus norvegicus OX=10116 GN=Pfkfb2 PE=1 SV=1	Q9JJH5	Pfkfb2	0.001	0.5
Reticulocalbin 1 OS=Rattus norvegicus OX=10116 GN=Rcn1 PE=1 SV=1	D3ZUB0	Rcn1	< 0.0001	0.5
Reticulocalbin-3 OS=Rattus norvegicus OX=10116 GN=Rcn3 PE=1 SV=1	A0A0G2K022 (+1)	Rcn3	0.012	0.5
Glia-derived nexin OS=Rattus norvegicus OX=10116 GN=Serpine2 PE=3 SV=1	G3V7Z4 (+1)	Serpine2	0.004	0.5
Vasodilator-stimulated phosphoprotein OS=Rattus norvegicus OX=10116 GN=Vasp PE=1 SV=1	A0A0G2K9C0	Vasp	0.00025	0.5
A-kinase anchor protein 2 OS=Rattus norvegicus OX=10116 GN=Akap2 PE=1 SV=2	F1LPQ9	Akap2	< 0.0001	0.49
CD163 molecule OS=Rattus norvegicus OX=10116 GN=Cd163 PE=1 SV=1	A0A0G2JVY2 (+1)	Cd163	0.001	0.49
Cortactin, isoform CRA_c OS=Rattus norvegicus OX=10116 GN=Cttn PE=1 SV=3	D3ZGE6	Cttn	< 0.0001	0.49
Immunoglobulin heavy constant mu OS=Rattus norvegicus OX=10116 GN=Ighm PE=4 SV=1	A0A0G2K477	Ighm	0.036	0.49
Makorin, ring finger protein, 2 OS=Rattus norvegicus OX=10116 GN=Mkrn2 PE=1 SV=1	Q5XI23	Mkrn2	0.003	0.49
Succinyl-CoA:3-ketoacid coenzyme A transferase 1, mitochondrial OS=Rattus norvegicus OX=10116 GN=Oxct1 PE=1 SV=1	B2GV06	Oxct1	0.003	0.49
Pleckstrin homology domain-containing O2 OS=Rattus norvegicus OX=10116 GN=Plekho2 PE=1 SV=2	D3Z9K4	Plekho2	< 0.0001	0.49
Ab2-292 OS=Rattus norvegicus OX=10116 GN=Sec62 PE=1 SV=1	Q7TP42	Sec62	0.001	0.49
Transgelin-2 OS=Rattus norvegicus OX=10116 GN=Tagln2 PE=1 SV=1	Q5XFX0	Tagln2	< 0.0001	0.49
von Willebrand factor A domain-containing protein 5A OS=Rattus norvegicus OX=10116 GN=Vwa5a PE=1 SV=1	A0A0H2UH90	Vwa5a	< 0.0001	0.49
Arfaptin-1 OS=Rattus norvegicus OX=10116 GN=Arfip1 PE=1 SV=1	Q9JHU5	Arfip1	0.003	0.48
Protein disulfide isomerase Creld1 OS=Rattus norvegicus OX=10116 GN=Creld1 PE=2 SV=1	Q4V7F2	Creld1	< 0.0001	0.48
Cystatin-B OS=Rattus norvegicus OX=10116 GN=Cstb PE=1 SV=1	P01041	Cstb	0.002	0.48
Drebrin OS=Rattus norvegicus OX=10116 GN=Dbn1 PE=1 SV=1	A0A0H2UHL9 (+1)	Dbn1	< 0.0001	0.48
Fibulin-1 OS=Rattus norvegicus OX=10116 GN=Fbln1 PE=1 SV=1	D3ZQ25	Fbln1	< 0.0001	0.48
Pyrroline-5-carboxylate reductase 3 OS=Rattus norvegicus OX=10116 GN=Pycr3 PE=2 SV=1	Q5PQJ6	Pycr3	0.014	0.48
Transmembrane protein 120A OS=Rattus norvegicus OX=10116 GN=Tmem120a PE=2 SV=1	Q5HZE2	Tmem120a	< 0.0001	0.48
Annexin A2 OS=Rattus norvegicus OX=10116 GN=Anxa2 PE=1 SV=2	Q07936	Anxa2	< 0.0001	0.47
Alpha-crystallin B chain OS=Rattus norvegicus OX=10116 GN=Cryab PE=1 SV=1	P23928	Cryab	0.014	0.47
Cathepsin Z OS=Rattus norvegicus OX=10116 GN=Ctsz PE=1 SV=2	Q9R1T3	Ctsz	0.005	0.47
FLII, actin-remodeling protein OS=Rattus norvegicus OX=10116 GN=Flii PE=1 SV=1	Q5RKI5	Flii	< 0.0001	0.47
Heat shock 27kDa protein 3 OS=Rattus norvegicus OX=10116 GN=Hspb3 PE=3 SV=1	G3V7G6	Hspb3	0.0002	0.47
Leucine-rich repeat flightless-interacting protein 1 OS=Rattus norvegicus OX=10116 GN=Lrrfip1 PE=1 SV=1	Q66HF9	Lrrfip1	0.014	0.47
Cluster of Microtubule-actin cross-linking factor 1 OS=Rattus norvegicus OX=10116 GN=Macf1 PE=1 SV=1 (A0A0G2K9T4)	A0A0G2K9T4 [2]	Macf1	0.00039	0.47
Nucleobindin 2, isoform CRA_b OS=Rattus norvegicus OX=10116 GN=Nucb2 PE=1 SV=1	G3V8R1 (+1)	Nucb2	< 0.0001	0.47
Cluster of PDZ and LIM domain 3, isoform CRA_a OS=Rattus norvegicus OX=10116 GN=Pdlim3 PE=1 SV=1 (A0A0G2JSM3)	A0A0G2JSM3 [2]	Pdlim3	0.013	0.47
Solute carrier family 12 member 2 OS=Rattus norvegicus OX=10116 GN=Slc12a2 PE=1 SV=1	E9PTX9	Slc12a2	0.012	0.47
Adipocyte enhancer-binding protein 1 OS=Rattus norvegicus OX=10116 GN=Aebp1 PE=2 SV=1	A2RUV9	Aebp1	0.012	0.46
Complement component C9 OS=Rattus norvegicus OX=10116 GN=C9 PE=1 SV=1	Q62930	C9	0.013	0.46
Coiled-coil domain-containing 6 OS=Rattus norvegicus OX=10116 GN=Ccdc6 PE=1 SV=3	D4AEK9	Ccdc6	0.00036	0.46
Chloride intracellular channel protein OS=Rattus norvegicus OX=10116 GN=Clic4 PE=1 SV=1	G3V8C4 (+1)	Clic4	< 0.0001	0.46
DnaJ homolog subfamily B member 11 OS=Rattus norvegicus OX=10116 GN=Dnajb11 PE=2 SV=1	Q6TUG0	Dnajb11	0.0003	0.46
Golgi autoantigen, golgin subfamily a, 5, isoform CRA_a OS=Rattus norvegicus OX=10116 GN=Golga5 PE=1 SV=1	G3V6Z7 (+1)	Golga5	0.011	0.46
Phosphoglycerate mutase 1 OS=Rattus norvegicus OX=10116 GN=Pgam1 PE=1 SV=4	P25113	Pgam1	< 0.0001	0.46
Protein phosphatase 1 regulatory subunit OS=Rattus norvegicus OX=10116 GN=Ppp1r12c PE=1 SV=1	A0A0G2K4R1	Ppp1r12c	0.00076	0.46
Serine (Or cysteine) proteinase inhibitor, clade H, member 1, isoform CRA_b OS=Rattus norvegicus OX=10116 GN=Serpinh1 PE=1 SV=1	Q5RJR9	Serpinh1	< 0.0001	0.46
Ankyrin repeat and FYVE domain-containing 1 OS=Rattus norvegicus OX=10116 GN=Ankfy1 PE=1 SV=3	D4A1J6	Ankfy1	0.00017	0.45
CHMP family, member 7 (Predicted), isoform CRA_a OS=Rattus norvegicus OX=10116 GN=Chmp7 PE=1 SV=1	D4A7H9	Chmp7	0.024	0.45
Clusterin OS=Rattus norvegicus OX=10116 GN=Clu PE=1 SV=1	G3V836 (+1)	Clu	0.021	0.45
Eukaryotic translation initiation factor 1B OS=Rattus norvegicus OX=10116 GN=Eif1b PE=2 SV=1	B5DFN1	Eif1b	0.019	0.45
Importin subunit alpha-5 OS=Rattus norvegicus OX=10116 GN=Kpna1 PE=1 SV=1	P83953 (+1)	Kpna1	< 0.0001	0.45
Nucleolar protein 3 OS=Rattus norvegicus OX=10116 GN=Nol3 PE=1 SV=1	G3V7Z3 (+1)	Nol3	0.002	0.45
Nodal modulator 1 OS=Rattus norvegicus OX=10116 GN=Nomo1 PE=1 SV=1	D3ZSA9	Nomo1	0.042	0.45
Retinoid-inducible serine carboxypeptidase OS=Rattus norvegicus OX=10116 GN=Scpep1 PE=2 SV=1	Q920A6	Scpep1	0.0068	0.45
RCG27500, isoform CRA_c OS=Rattus norvegicus OX=10116 GN=Snrpb2 PE=1 SV=1	B5DEQ4	Snrpb2	0.03	0.45
Cluster of Arf-GAP domain and FG repeat-containing protein 1 OS=Rattus norvegicus OX=10116 GN=Agfg1 PE=1 SV=2 (F1M9N7)	F1M9N7 [5]	Agfg1	0.00064	0.44
Serum amyloid P-component OS=Rattus norvegicus OX=10116 GN=Apcs PE=1 SV=1	A0A0H2UHH2	Apcs	0.00021	0.44
Macrophage-capping protein OS=Rattus norvegicus OX=10116 GN=Capg PE=1 SV=1	Q6AYC4	Capg	0.0008	0.44
Protein disulfide-isomerase OS=Rattus norvegicus OX=10116 GN=P4hb PE=1 SV=2	P04785	P4hb	< 0.0001	0.44
Similar to RIKEN cDNA 2310022B05 OS=Rattus norvegicus OX=10116 GN=RGD1559896 PE=1 SV=1	D3ZY47	RGD1559896	0.001	0.44
Small ArfGAP 1 OS=Rattus norvegicus OX=10116 GN=Smap1 PE=1 SV=1	M0RC57	Smap1	0.006	0.44
Supervillin OS=Rattus norvegicus OX=10116 GN=Svil PE=1 SV=3	F1M155	Svil	< 0.0001	0.44
Deubiquitinating protein VCIP135 OS=Rattus norvegicus OX=10116 GN=Vcpip1 PE=1 SV=2	Q8CF97	Vcpip1	0.004	0.44
Cluster of AMP deaminase OS=Rattus norvegicus OX=10116 GN=Ampd3 PE=1 SV=2 (F1M7Q5)	F1M7Q5 [3]	Ampd3	0.0017	0.43
Annexin A1 OS=Rattus norvegicus OX=10116 GN=Anxa1 PE=1 SV=2	P07150	Anxa1	< 0.0001	0.43
Chloride channel protein OS=Rattus norvegicus OX=10116 GN=Clcn3 PE=1 SV=1	A0A0G2K2K6	Clcn3	0.018	0.43
EH domain-binding protein 1 OS=Rattus norvegicus OX=10116 GN=Ehbp1 PE=1 SV=3	F1LVX2	Ehbp1	0.001	0.43
Golgi membrane protein 1 OS=Rattus norvegicus OX=10116 GN=Golm1 PE=1 SV=2	D4AEL2	Golm1	0.011	0.43
Histocompatibility 13 (Predicted), isoform CRA_d OS=Rattus norvegicus OX=10116 GN=Hm13 PE=1 SV=1	A0A0G2K1Z9	Hm13	0.02	0.43
Lysocardiolipin acyltransferase 1 OS=Rattus norvegicus OX=10116 GN=Lclat1 PE=1 SV=1	D3ZFF4	Lclat1	0.00085	0.43
Membrane-associated guanylate kinase, WW and PDZ domain-containing protein 1 OS=Rattus norvegicus OX=10116 GN=Magi1 PE=1 SV=2	M0R8T1 (+1)	Magi1	0.042	0.43
Obscurin-like protein 1 OS=Rattus norvegicus OX=10116 GN=Obsl1 PE=2 SV=3	D3ZZ80	Obsl1	0.00039	0.43
Peptidyl-prolyl cis-trans isomerase OS=Rattus norvegicus OX=10116 GN=Pin1 PE=1 SV=1	B0BNL2	Pin1	< 0.0001	0.43
Rab3 GTPase-activating protein catalytic subunit OS=Rattus norvegicus OX=10116 GN=Rab3gap1 PE=1 SV=1	A0A0G2JXA1 (+2)	Rab3gap1	0.002	0.43
Ribosome-binding protein 1 OS=Rattus norvegicus OX=10116 GN=Rrbp1 PE=1 SV=3	F1M853	Rrbp1	< 0.0001	0.43
4F2 cell-surface antigen heavy chain OS=Rattus norvegicus OX=10116 GN=Slc3a2 PE=1 SV=1	A0A0H2UHQ0 (+1)	Slc3a2	0.011	0.43
Synaptojanin-1 OS=Rattus norvegicus OX=10116 GN=Synj1 PE=1 SV=3	Q62910	Synj1	0.014	0.43
ADP-ribosylation factor 4 OS=Rattus norvegicus OX=10116 GN=Arf4 PE=2 SV=2	P61751	Arf4	0.009	0.42
Cluster of Cadherin-2 OS=Rattus norvegicus OX=10116 GN=Cdh2 PE=1 SV=1 (G3V803)	G3V803 [3]	Cdh2	< 0.0001	0.42
Charged multivesicular body protein 2A OS=Rattus norvegicus OX=10116 GN=Chmp2a PE=1 SV=1	B2RZB5	Chmp2a	< 0.0001	0.42
Chondroitin sulfate proteoglycan 4 OS=Rattus norvegicus OX=10116 GN=Cspg4 PE=4 SV=1	F1LS79 (+1)	Cspg4	< 0.0001	0.42
Dipeptidyl peptidase 3 OS=Rattus norvegicus OX=10116 GN=Dpp3 PE=1 SV=2	O55096	Dpp3	< 0.0001	0.42
Cluster of LIM domain and actin-binding protein 1 OS=Rattus norvegicus OX=10116 GN=Lima1 PE=1 SV=2 (F1LR10)	F1LR10 [2]	Lima1	< 0.0001	0.42
Cluster of Prolow-density lipoprotein receptor-related protein 1 OS=Rattus norvegicus OX=10116 GN=Lrp1 PE=1 SV=1 (G3V928)	G3V928 [5]	Lrp1	< 0.0001	0.42
Leucine-rich repeat-containing protein 59 OS=Rattus norvegicus OX=10116 GN=Lrrc59 PE=1 SV=1	Q5RJR8	Lrrc59	0.00046	0.42
LRP chaperone MESD OS=Rattus norvegicus OX=10116 GN=Mesd PE=2 SV=1	Q5U2R7	Mesd	< 0.0001	0.42
Myotubularin-related protein 6 OS=Rattus norvegicus OX=10116 GN=Mtmr6 PE=1 SV=1	A0A0G2JXT6	Mtmr6	0.003	0.42
Prolyl 4-hydroxylase subunit alpha 2 OS=Rattus norvegicus OX=10116 GN=P4ha2 PE=1 SV=1	A0A0G2JYL4 (+1)	P4ha2	0.024	0.42
Astrocytic phosphoprotein PEA-15 OS=Rattus norvegicus OX=10116 GN=Pea15 PE=1 SV=1	Q5U318	Pea15	0.0004	0.42
Acyl-coenzyme A oxidase OS=Rattus norvegicus OX=10116 GN=Acox3 PE=1 SV=2	F1M9A7	Acox3	0.03	0.41
Dual specificity protein phosphatase OS=Rattus norvegicus OX=10116 GN=Dusp3 PE=1 SV=1	A0A0G2K3I9 (+1)	Dusp3	0.0016	0.41
Elongation factor 1-gamma OS=Rattus norvegicus OX=10116 GN=Eef1g PE=2 SV=3	Q68FR6	Eef1g	< 0.0001	0.41
Polypeptide N-acetylgalactosaminyltransferase OS=Rattus norvegicus OX=10116 GN=Galnt2 PE=1 SV=1	D3ZFD2	Galnt2	0.003	0.41
Intracellular hyaluronan-binding protein 4 OS=Rattus norvegicus OX=10116 GN=Habp4 PE=1 SV=1	A1L1K8	Habp4	0.014	0.41
Multifunctional procollagen lysine hydroxylase and glycosyltransferase LH3 OS=Rattus norvegicus OX=10116 GN=Plod3 PE=1 SV=1	Q5U367	Plod3	0.006	0.41
RCG62582, isoform CRA_b OS=Rattus norvegicus OX=10116 GN=Ubap2l PE=1 SV=2	E9PTR4	Ubap2l	0.026	0.41
Similar to RIKEN cDNA 1110059P08 OS=Rattus norvegicus OX=10116 GN=Vta1 PE=1 SV=1	A0A096MKH2	Vta1	0.004	0.41
Ataxin 2-like OS=Rattus norvegicus OX=10116 GN=Atxn2l PE=1 SV=1	A0A0G2JYE0	Atxn2l	0.00081	0.4
Adenylyl cyclase-associated protein 2 OS=Rattus norvegicus OX=10116 GN=Cap2 PE=1 SV=1	P52481	Cap2	< 0.0001	0.4
Protein PRRC1 OS=Rattus norvegicus OX=10116 GN=Prrc1 PE=1 SV=1	G3V834 (+1)	Prrc1	0.00048	0.4
ArfGAP with RhoGAP domain, ankyrin repeat and PH domain 1 OS=Rattus norvegicus OX=10116 GN=Arap1 PE=1 SV=1	F1LM60	Arap1	0.00065	0.39
Complement C5 OS=Rattus norvegicus OX=10116 GN=C5 PE=1 SV=2	A0A096P6L9	C5	< 0.0001	0.39
Cathepsin L1 OS=Rattus norvegicus OX=10116 GN=Ctsl PE=1 SV=2	P07154	Ctsl	0.042	0.39
Family with sequence similarity 192, member A OS=Rattus norvegicus OX=10116 GN=Fam192a PE=2 SV=1	Q6AY90	Fam192a	0.006	0.39
Filamin binding LIM protein 1, isoform CRA_a OS=Rattus norvegicus OX=10116 GN=Fblim1 PE=4 SV=1	A0A0G2K995 (+1)	Fblim1	0.00048	0.39
Peptidyl-prolyl cis-trans isomerase FKBP9 OS=Rattus norvegicus OX=10116 GN=Fkbp9 PE=2 SV=1	Q66H94	Fkbp9	< 0.0001	0.39
RCG53953, isoform CRA_a OS=Rattus norvegicus OX=10116 GN=LOC103690005 PE=1 SV=1	Q1RP74	LOC103690005	< 0.0001	0.39
Microfibril-associated protein 5 OS=Rattus norvegicus OX=10116 GN=Mfap5 PE=4 SV=1	D3ZJB1	Mfap5	0.004	0.39
Adaptin ear-binding coat-associated protein 2 OS=Rattus norvegicus OX=10116 GN=Necap2 PE=1 SV=2	Q6P756	Necap2	< 0.0001	0.39
ATP-dependent 6-phosphofructokinase, liver type OS=Rattus norvegicus OX=10116 GN=Pfkl PE=1 SV=3	P30835	Pfkl	< 0.0001	0.39
Prolyl endopeptidase-like OS=Rattus norvegicus OX=10116 GN=Prepl PE=1 SV=1	A0A0G2JX67 (+2)	Prepl	0.001	0.39
RAD50 interactor 1 OS=Rattus norvegicus OX=10116 GN=Rint1 PE=1 SV=3	D4A4T6	Rint1	0.001	0.39
SLAIN motif family, member 2 OS=Rattus norvegicus OX=10116 GN=Slain2 PE=1 SV=1	G3V6A2	Slain2	0.001	0.39
STT3 oligosaccharyltransferase complex catalytic subunit A OS=Rattus norvegicus OX=10116 GN=Stt3a PE=1 SV=1	A0A0G2JWH5 (+1)	Stt3a	0.00034	0.39
Threonyl-tRNA synthetase OS=Rattus norvegicus OX=10116 GN=Tars PE=1 SV=1	A0A0G2K9V6	Tars	< 0.0001	0.39
Transmembrane protein 43 OS=Rattus norvegicus OX=10116 GN=Tmem43 PE=2 SV=1	Q5XIP9	Tmem43	0.002	0.39
Thymosin beta-4 OS=Rattus norvegicus OX=10116 GN=Tmsb4x PE=1 SV=2	P62329	Tmsb4x	0.022	0.39
ATP-binding cassette sub-family F member 1 OS=Rattus norvegicus OX=10116 GN=Abcf1 PE=1 SV=1	Q6MG08	Abcf1	< 0.0001	0.38
Cluster of Abi1 protein OS=Rattus norvegicus OX=10116 GN=Abi1 PE=1 SV=1 (A2VD09)	A2VD09 [2]	Abi1	0.04	0.38
DnaJ heat shock protein family (Hsp40) member C7 OS=Rattus norvegicus OX=10116 GN=Dnajc7 PE=1 SV=1	A0A0G2K435	Dnajc7	< 0.0001	0.38
Glycogenin-1 OS=Rattus norvegicus OX=10116 GN=Gyg1 PE=1 SV=1	A0A0G2JXP1 (+2)	Gyg1	< 0.0001	0.38
Lymphocyte cytosolic protein 1 OS=Rattus norvegicus OX=10116 GN=Lcp1 PE=1 SV=1	A0A0G2K014 (+1)	Lcp1	< 0.0001	0.38
Protein disulfide-isomerase OS=Rattus norvegicus OX=10116 GN=Pdia3 PE=1 SV=1	A0A0H2UHM5 (+1)	Pdia3	< 0.0001	0.38
Phosphatidylinositol 4-kinase type 2-alpha OS=Rattus norvegicus OX=10116 GN=Pi4k2a PE=1 SV=1	Q99M64	Pi4k2a	< 0.0001	0.38
NADPH--cytochrome P450 reductase OS=Rattus norvegicus OX=10116 GN=Por PE=1 SV=3	P00388	Por	0.00086	0.38
Vesicle-trafficking protein SEC22b OS=Rattus norvegicus OX=10116 GN=Sec22b PE=1 SV=3	Q4KM74	Sec22b	0.001	0.38
Protein transport protein Sec31A OS=Rattus norvegicus OX=10116 GN=Sec31a PE=1 SV=1	A0A0G2K0X9 (+2)	Sec31a	< 0.0001	0.38
Shroom family member 3 OS=Rattus norvegicus OX=10116 GN=Shroom3 PE=1 SV=3	F1LP26	Shroom3	0.001	0.38
Sorting nexin-1 OS=Rattus norvegicus OX=10116 GN=Snx1 PE=1 SV=1	Q99N27	Snx1	0.001	0.38
Similar to Tripartite motif protein 47 OS=Rattus norvegicus OX=10116 GN=Trim47 PE=1 SV=1	D3ZA22	Trim47	0.001	0.38
VPS37B subunit of ESCRT-I OS=Rattus norvegicus OX=10116 GN=Vps37b PE=1 SV=1	D3ZU64	Vps37b	0.002	0.38
F-actin-capping protein subunit alpha-1 OS=Rattus norvegicus OX=10116 GN=Capza1 PE=1 SV=1	B2GUZ5	Capza1	< 0.0001	0.37
Catechol-O-methyltransferase domain containing 1 (Predicted), isoform CRA_a OS=Rattus norvegicus OX=10116 GN=Comtd1 PE=1 SV=1	D3ZM21	Comtd1	0.016	0.37
Cytoplasmic dynein 1 intermediate chain 2 OS=Rattus norvegicus OX=10116 GN=Dync1i2 PE=1 SV=1	D3ZU74 (+3)	Dync1i2	< 0.0001	0.37
Family with sequence similarity 49, member A OS=Rattus norvegicus OX=10116 GN=Fam49a PE=1 SV=1	B0BN65	Fam49a	0.004	0.37
Guanine deaminase OS=Rattus norvegicus OX=10116 GN=Gda PE=1 SV=1	Q9JKB7	Gda	< 0.0001	0.37
Heat shock protein beta-2 OS=Rattus norvegicus OX=10116 GN=Hspb2 PE=3 SV=1	O35878	Hspb2	0.0023	0.37
Protein Niban 2 OS=Rattus norvegicus OX=10116 GN=Niban2 PE=1 SV=1	B4F7E8	Niban2	< 0.0001	0.37
Nuclear pore glycoprotein p62 OS=Rattus norvegicus OX=10116 GN=Nup62 PE=1 SV=1	P17955	Nup62	0.036	0.37
OTU deubiquitinase 6B OS=Rattus norvegicus OX=10116 GN=Otud6b PE=1 SV=3	D3ZGY2	Otud6b	0.002	0.37
LOC64038 protein OS=Rattus norvegicus OX=10116 GN=Otulin PE=1 SV=1	B0BMY6	Otulin	0.00025	0.37
28 kDa heat- and acid-stable phosphoprotein OS=Rattus norvegicus OX=10116 GN=Pdap1 PE=1 SV=1	Q62785	Pdap1	0.001	0.37
Pleckstrin homology like domain, family B, member 2 OS=Rattus norvegicus OX=10116 GN=Phldb2 PE=1 SV=3	D4A779	Phldb2	0.005	0.37
Palmitoyl-protein thioesterase 1 OS=Rattus norvegicus OX=10116 GN=Ppt1 PE=1 SV=1	P45479	Ppt1	0.019	0.37
RCG57812, isoform CRA_b OS=Rattus norvegicus OX=10116 GN=Slk PE=1 SV=1	G3V7I8	Slk	< 0.0001	0.37
RCG55706 OS=Rattus norvegicus OX=10116 GN=Stam PE=1 SV=1	B5DF55	Stam	0.00096	0.37
Alpha-ketoglutarate-dependent dioxygenase alkB homolog 3 OS=Rattus norvegicus OX=10116 GN=Alkbh3 PE=2 SV=1	Q5XIC8	Alkbh3	0.00011	0.36
C4b-binding protein alpha chain OS=Rattus norvegicus OX=10116 GN=C4bpa PE=1 SV=1	Q5M891	C4bpa	0.012	0.36
Clathrin light chain B OS=Rattus norvegicus OX=10116 GN=Cltb PE=1 SV=1	P08082	Cltb	< 0.0001	0.36
Peptidylprolyl isomerase OS=Rattus norvegicus OX=10116 GN=Fkbp15 PE=1 SV=3	D4AE06	Fkbp15	< 0.0001	0.36
Immunoglobulin heavy constant mu OS=Rattus norvegicus OX=10116 GN=Ighm PE=1 SV=1	A0A0G2JVP4 (+2)	Ighm	0.003	0.36
Myeloid leukemia factor 1 OS=Rattus norvegicus OX=10116 GN=Mlf1 PE=1 SV=1	D3ZCQ9	Mlf1	0.00059	0.36
Protein disulfide-isomerase A4 OS=Rattus norvegicus OX=10116 GN=Pdia4 PE=1 SV=1	G3V6T7	Pdia4	0.001	0.36
Retinol-binding protein 1 OS=Rattus norvegicus OX=10116 GN=Rbp1 PE=1 SV=2	P02696	Rbp1	0.016	0.36
Ras homolog family member T1 OS=Rattus norvegicus OX=10116 GN=Rhot1 PE=1 SV=1	A0A0G2K777	Rhot1	0.00012	0.36
Sphingomyelin phosphodiesterase 2 OS=Rattus norvegicus OX=10116 GN=Smpd2 PE=1 SV=1	Q9ET64	Smpd2	0.003	0.36
SPARC OS=Rattus norvegicus OX=10116 GN=Sparc PE=1 SV=4	P16975	Sparc	0.003	0.36
Adaptor protein, phosphotyrosine-interacting with PH domain and leucine zipper 1 OS=Rattus norvegicus OX=10116 GN=Appl1 PE=1 SV=3	D3ZWA8	Appl1	0.003	0.35
Creatine kinase B-type OS=Rattus norvegicus OX=10116 GN=Ckb PE=1 SV=2	P07335	Ckb	< 0.0001	0.35
C-type lectin domain family 3, member B OS=Rattus norvegicus OX=10116 GN=Clec3b PE=1 SV=1	D3ZUU6	Clec3b	0.024	0.35
DnaJ (Hsp40) homolog, subfamily C, member 11 OS=Rattus norvegicus OX=10116 GN=Dnajc11 PE=1 SV=1	B1WBY5	Dnajc11	< 0.0001	0.35
Eukaryotic translation initiation factor 6 OS=Rattus norvegicus OX=10116 GN=Eif6 PE=1 SV=1	Q3KRD8	Eif6	0.008	0.35
FRY-like transcription coactivator OS=Rattus norvegicus OX=10116 GN=Fryl PE=1 SV=2	D3ZQY4	Fryl	0.04	0.35
Ethanolamine-phosphate cytidylyltransferase OS=Rattus norvegicus OX=10116 GN=Pcyt2 PE=1 SV=1	O88637	Pcyt2	0.00016	0.35
N-acylglucosamine 2-epimerase OS=Rattus norvegicus OX=10116 GN=Renbp PE=2 SV=2	P51607	Renbp	0.0011	0.35
SH3 domain-binding glutamic acid-rich-like protein OS=Rattus norvegicus OX=10116 GN=Sh3bgrl PE=1 SV=1	B5DFD8	Sh3bgrl	0.0051	0.35
Translocon-associated protein subunit delta OS=Rattus norvegicus OX=10116 GN=Ssr4 PE=2 SV=1	Q07984	Ssr4	0.02	0.35
Steroid sulfatase OS=Rattus norvegicus OX=10116 GN=Sts PE=1 SV=1	G3V9E5 (+1)	Sts	< 0.0001	0.35
Tropomodulin-1 OS=Rattus norvegicus OX=10116 GN=Tmod1 PE=1 SV=1	Q6IMZ5	Tmod1	< 0.0001	0.35
BAG family molecular chaperone regulator 1 OS=Rattus norvegicus OX=10116 GN=Bag1 PE=2 SV=1	B0K019 (+1)	Bag1	0.033	0.34
Coiled-coil domain-containing protein 93 OS=Rattus norvegicus OX=10116 GN=Ccdc93 PE=1 SV=1	Q5BJT7	Ccdc93	0.00066	0.34
Clathrin light chain OS=Rattus norvegicus OX=10116 GN=Clta PE=1 SV=1	A0A0G2JYW3 (+1)	Clta	0.00075	0.34
CTP synthase OS=Rattus norvegicus OX=10116 GN=Ctps1 PE=1 SV=1	B1WC02	Ctps1	0.029	0.34
Protein diaphanous homolog 1 OS=Rattus norvegicus OX=10116 GN=Diaph1 PE=1 SV=3	F1M775	Diaph1	0.0003	0.34
Elastin microfibril interfacer 2 OS=Rattus norvegicus OX=10116 GN=Emilin2 PE=4 SV=3	F1LXD8	Emilin2	0.019	0.34
Ectonucleoside triphosphate diphosphohydrolase 1 OS=Rattus norvegicus OX=10116 GN=Entpd1 PE=1 SV=1	P97687	Entpd1	< 0.0001	0.34
GCN1 activator of EIF2AK4 OS=Rattus norvegicus OX=10116 GN=Gcn1 PE=1 SV=3	F1LRI5	Gcn1	< 0.0001	0.34
Cluster of Hexokinase-2 OS=Rattus norvegicus OX=10116 GN=Hk2 PE=1 SV=1 (P27881)	P27881 [4]	Hk2	< 0.0001	0.34
Integrin subunit alpha V OS=Rattus norvegicus OX=10116 GN=Itgav PE=1 SV=1	A0A0G2JVZ6	Itgav	< 0.0001	0.34
Cluster of L-lactate dehydrogenase A chain OS=Rattus norvegicus OX=10116 GN=Ldha PE=1 SV=1 (P04642)	P04642 [3]	Ldha	< 0.0001	0.34
Nicalin OS=Rattus norvegicus OX=10116 GN=Ncln PE=1 SV=1	A0A0H2UHD9 (+1)	Ncln	0.019	0.34
Protein arginine methyltransferase NDUFAF7, mitochondrial OS=Rattus norvegicus OX=10116 GN=Ndufaf7 PE=2 SV=1	Q5XI79	Ndufaf7	0.043	0.34
Tyrosine-protein phosphatase non-receptor type 1 OS=Rattus norvegicus OX=10116 GN=Ptpn1 PE=1 SV=1	P20417	Ptpn1	0.047	0.34
Peptidyl-tRNA hydrolase 2 OS=Rattus norvegicus OX=10116 GN=Ptrh2 PE=1 SV=1	Q5XI86	Ptrh2	0.031	0.34
Receptor expression-enhancing protein 5 OS=Rattus norvegicus OX=10116 GN=Reep5 PE=1 SV=1	B2RZ37	Reep5	0.005	0.34
SH3 domain binding glutamic acid-rich protein-like 3 OS=Rattus norvegicus OX=10116 GN=Sh3bgrl3 PE=1 SV=1	B2RZ27	Sh3bgrl3	0.012	0.34
Alpha-1-macroglobulin OS=Rattus norvegicus OX=10116 GN=A1m PE=1 SV=1	Q63041	A1m	< 0.0001	0.33
V-type proton ATPase subunit H OS=Rattus norvegicus OX=10116 GN=Atp6v1h PE=1 SV=1	A0A0G2K9J2	Atp6v1h	0.0066	0.33
Calcium channel flower homolog OS=Rattus norvegicus OX=10116 GN=Cacfd1 PE=3 SV=1	D4A9I3	Cacfd1	0.044	0.33
Aspartyl aminopeptidase OS=Rattus norvegicus OX=10116 GN=Dnpep PE=1 SV=1	Q4V8H5	Dnpep	0.00025	0.33
Dystonin OS=Rattus norvegicus OX=10116 GN=Dst PE=1 SV=3	D3ZC56	Dst	< 0.0001	0.33
Elongation factor 1-delta OS=Rattus norvegicus OX=10116 GN=Eef1d PE=1 SV=2	Q68FR9	Eef1d	< 0.0001	0.33
Guanylate binding protein 2 OS=Rattus norvegicus OX=10116 GN=Gbp2 PE=1 SV=1	Q5PQW8 (+1)	Gbp2	< 0.0001	0.33
Ribosome-releasing factor 2, mitochondrial OS=Rattus norvegicus OX=10116 GN=Gfm2 PE=1 SV=2	F1LMZ4 (+1)	Gfm2	0.001	0.33
Glycogen synthase kinase 3 beta, isoform CRA_b OS=Rattus norvegicus OX=10116 GN=Gsk3b PE=1 SV=1	A0A0G2JSH4 (+1)	Gsk3b	0.001	0.33
Inhibitor of nuclear factor kappa-B kinase-interacting protein OS=Rattus norvegicus OX=10116 GN=Ikbip PE=2 SV=1	Q5EAJ6	Ikbip	0.019	0.33
Intersectin 2 OS=Rattus norvegicus OX=10116 GN=Itsn2 PE=1 SV=2	M0R7A6	Itsn2	0.001	0.33
Leucyl-cystinyl aminopeptidase OS=Rattus norvegicus OX=10116 GN=LOC108348118 PE=1 SV=1	A0A0G2JUW8 (+2)	LOC108348118	< 0.0001	0.33
Myeloid-derived growth factor OS=Rattus norvegicus OX=10116 GN=Mydgf PE=1 SV=2	M0R3V4	Mydgf	< 0.0001	0.33
NPC intracellular cholesterol transporter 2 OS=Rattus norvegicus OX=10116 GN=Npc2 PE=1 SV=1	F7FJQ3	Npc2	0.029	0.33
Ribonucleoside-diphosphate reductase OS=Rattus norvegicus OX=10116 GN=Rrm1 PE=1 SV=1	Q5U2Q5	Rrm1	0.002	0.33
Serine hydroxymethyltransferase OS=Rattus norvegicus OX=10116 GN=Shmt2 PE=1 SV=1	Q5U3Z7	Shmt2	< 0.0001	0.33
Tubulin folding cofactor D OS=Rattus norvegicus OX=10116 GN=Tbcd PE=1 SV=3	F1M1D5	Tbcd	0.0065	0.33
Aldo-keto reductase family 1 member A1 OS=Rattus norvegicus OX=10116 GN=Akr1a1 PE=1 SV=2	P51635	Akr1a1	0.00041	0.32
ATPase H+-transporting V1 subunit A OS=Rattus norvegicus OX=10116 GN=Atp6v1a PE=1 SV=1	D4A133	Atp6v1a	< 0.0001	0.32
V-type proton ATPase subunit C 1 OS=Rattus norvegicus OX=10116 GN=Atp6v1c1 PE=2 SV=1	Q5FVI6	Atp6v1c1	0.00071	0.32
Calpastatin OS=Rattus norvegicus OX=10116 GN=Cast PE=1 SV=3	P27321	Cast	< 0.0001	0.32
Protein CDV3 homolog OS=Rattus norvegicus OX=10116 GN=Cdv3 PE=1 SV=1	A0A0G2K0B0	Cdv3	0.00034	0.32
Clathrin heavy chain OS=Rattus norvegicus OX=10116 GN=Cltc PE=1 SV=1	F1M779 (+1)	Cltc	< 0.0001	0.32
Eukaryotic translation initiation factor 1A OS=Rattus norvegicus OX=10116 GN=Eif1a PE=1 SV=1	A0A0G2JVA7 (+2)	Eif1a	0.013	0.32
Elastin microfibril interfacer 1 OS=Rattus norvegicus OX=10116 GN=Emilin1 PE=1 SV=1	D3Z9E1	Emilin1	0.02	0.32
FAS-associated death domain protein OS=Rattus norvegicus OX=10116 GN=Fadd PE=1 SV=1	Q8R2E7	Fadd	0.022	0.32
Focadhesin OS=Rattus norvegicus OX=10116 GN=Focad PE=1 SV=2	F1LU27	Focad	0.01	0.32
Glucose-6-phosphate 1-dehydrogenase OS=Rattus norvegicus OX=10116 GN=G6pdx PE=1 SV=3	P05370	G6pdx	0.00073	0.32
Golgi brefeldin A-resistant guanine nucleotide exchange factor 1 OS=Rattus norvegicus OX=10116 GN=Gbf1 PE=1 SV=1	A0A0G2K3N1 (+1)	Gbf1	0.022	0.32
G-protein signalling modulator 1 (AGS3-like, C. elegans), isoform CRA_c OS=Rattus norvegicus OX=10116 GN=Gpsm1 PE=1 SV=1	G3V9X2 (+1)	Gpsm1	0.003	0.32
LLGL scribble cell polarity complex component 2 OS=Rattus norvegicus OX=10116 GN=Llgl2 PE=1 SV=1	A0A0G2JU05	Llgl2	0.0045	0.32
Oxysterol-binding protein OS=Rattus norvegicus OX=10116 GN=Osbpl8 PE=1 SV=1	A0A0G2JXN8	Osbpl8	0.022	0.32
Phosphoglucomutase 5 OS=Rattus norvegicus OX=10116 GN=Pgm5 PE=1 SV=3	D3ZVR9	Pgm5	0.00018	0.32
Perilipin OS=Rattus norvegicus OX=10116 GN=Plin3 PE=1 SV=1	M0RA08	Plin3	< 0.0001	0.32
SEC24 homolog D, COPII coat complex component OS=Rattus norvegicus OX=10116 GN=Sec24d PE=1 SV=3	G3V9S9	Sec24d	0.00011	0.32
Cluster of SIK family kinase 3 OS=Rattus norvegicus OX=10116 GN=Sik3 PE=1 SV=2 (M0RD40)	M0RD40 [3]	Sik3	0.023	0.32
Cluster of Testin OS=Rattus norvegicus OX=10116 GN=Tes PE=1 SV=1 (Q2LAP6)	Q2LAP6 [2]	Tes	0.001	0.32
Cluster of Septin 11 OS=Rattus norvegicus OX=10116 GN=Sept11 PE=1 SV=1 (A0A0G2JUL7)	A0A0G2JUL7 [3]	44450	0.011	0.31
Cluster of AP-2 complex subunit beta OS=Rattus norvegicus OX=10116 GN=Ap2b1 PE=1 SV=1 (P62944)	P62944 [4]	Ap2b1	< 0.0001	0.31
AP-2 complex subunit sigma OS=Rattus norvegicus OX=10116 GN=Ap2s1 PE=1 SV=1	P62744	Ap2s1	0.014	0.31
Dynein light intermediate chain OS=Rattus norvegicus OX=10116 GN=Dync1li1 PE=1 SV=1	G3V7G0 (+1)	Dync1li1	0.00089	0.31
Eukaryotic translation elongation factor 1 epsilon 1 OS=Rattus norvegicus OX=10116 GN=Eef1e1 PE=1 SV=1	B2RYN3	Eef1e1	0.002	0.31
Endoplasmic reticulum-golgi intermediate compartment 1 OS=Rattus norvegicus OX=10116 GN=Ergic1 PE=1 SV=2	F1LU48	Ergic1	0.01	0.31
F-box only protein 7 OS=Rattus norvegicus OX=10116 GN=Fbxo7 PE=1 SV=1	A0A0G2JXK7	Fbxo7	0.039	0.31
Heat shock protein beta-8 OS=Rattus norvegicus OX=10116 GN=Hspb8 PE=1 SV=1	Q9EPX0	Hspb8	< 0.0001	0.31
Cluster of Laminin subunit alpha 5 OS=Rattus norvegicus OX=10116 GN=Lama5 PE=1 SV=2 (F1MAN8)	F1MAN8 [2]	Lama5	< 0.0001	0.31
Serine/threonine-protein kinase MARK2 OS=Rattus norvegicus OX=10116 GN=Mark2 PE=1 SV=1	O08679	Mark2	0.026	0.31
Nucleoporin 214 (Fragment) OS=Rattus norvegicus OX=10116 GN=Nup214 PE=1 SV=2	D4ACK1	Nup214	< 0.0001	0.31
RCSD domain containing 1 (Predicted), isoform CRA_a OS=Rattus norvegicus OX=10116 GN=Rcsd1 PE=1 SV=1	A0A0G2K7I4	Rcsd1	< 0.0001	0.31
Selenoprotein F OS=Rattus norvegicus OX=10116 GN=Selenof PE=1 SV=3	Q923V8	Selenof	0.007	0.31
Endophilin-A2 OS=Rattus norvegicus OX=10116 GN=Sh3gl1 PE=1 SV=1	O35964	Sh3gl1	0.008	0.31
Sushi domain-containing 2 OS=Rattus norvegicus OX=10116 GN=Susd2 PE=1 SV=1	A0A0G2K0Q8 (+2)	Susd2	0.002	0.31
Tankyrase 1-binding protein 1 OS=Rattus norvegicus OX=10116 GN=Tnks1bp1 PE=1 SV=1	D3ZF26	Tnks1bp1	0.014	0.31
Vesicle-associated membrane protein-associated protein A OS=Rattus norvegicus OX=10116 GN=Vapa PE=1 SV=3	Q9Z270	Vapa	< 0.0001	0.31
Zinc finger CCCH-type antiviral protein 1 OS=Rattus norvegicus OX=10116 GN=Zc3hav1 PE=1 SV=1	F7F0B1	Zc3hav1	0.009	0.31
1-acylglycerol-3-phosphate O-acyltransferase 5 OS=Rattus norvegicus OX=10116 GN=Agpat5 PE=1 SV=2	G3V965	Agpat5	0.002	0.3
Alpha-kinase 2 OS=Rattus norvegicus OX=10116 GN=Alpk2 PE=4 SV=3	F1LTG2	Alpk2	0.001	0.3
Basic leucine zipper and W2 domain-containing protein 1 OS=Rattus norvegicus OX=10116 GN=Bzw1 PE=1 SV=1	Q6P7P5	Bzw1	< 0.0001	0.3
Complement component C8 beta chain OS=Rattus norvegicus OX=10116 GN=C8b PE=2 SV=2	P55314	C8b	0.035	0.3
Calnexin OS=Rattus norvegicus OX=10116 GN=Canx PE=1 SV=1	P35565	Canx	< 0.0001	0.3
Cofilin 2 OS=Rattus norvegicus OX=10116 GN=Cfl2 PE=1 SV=1	M0RC65	Cfl2	< 0.0001	0.3
Chloride intracellular channel protein 5 OS=Rattus norvegicus OX=10116 GN=Clic5 PE=1 SV=1	Q9EPT8	Clic5	0.001	0.3
Glutaredoxin-3 OS=Rattus norvegicus OX=10116 GN=Glrx3 PE=1 SV=1	A0A0G2K5P8 (+1)	Glrx3	0.001	0.3
Probable E3 ubiquitin-protein ligase HERC4 OS=Rattus norvegicus OX=10116 GN=Herc4 PE=2 SV=1	Q5PQN1	Herc4	0.00055	0.3
Heat shock factor-binding protein 1 OS=Rattus norvegicus OX=10116 GN=Hsbp1 PE=3 SV=1	Q8K3X8	Hsbp1	0.002	0.3
Heat shock 70 kDa protein 14 OS=Rattus norvegicus OX=10116 GN=Hspa14 PE=2 SV=1	Q6AYB4	Hspa14	0.008	0.3
Isoamyl acetate-hydrolyzing esterase 1 homolog OS=Rattus norvegicus OX=10116 GN=Iah1 PE=2 SV=2	Q711G3	Iah1	0.001	0.3
Kinesin light chain 2 OS=Rattus norvegicus OX=10116 GN=Klc2 PE=1 SV=1	B2GV74	Klc2	0.00093	0.3
Extracellular link domain-containing 1 (Predicted) OS=Rattus norvegicus OX=10116 GN=Lyve1 PE=1 SV=1	D3ZD19	Lyve1	0.048	0.3
Methyltransferase-like protein OS=Rattus norvegicus OX=10116 GN=Mettl2b PE=1 SV=2	D3ZQ63	Mettl2b	0.035	0.3
Ribosome maturation protein SBDS OS=Rattus norvegicus OX=10116 GN=Sbds PE=2 SV=1	Q5RK30	Sbds	0.00053	0.3
Monocarboxylate transporter 1 OS=Rattus norvegicus OX=10116 GN=Slc16a1 PE=1 SV=1	P53987	Slc16a1	< 0.0001	0.3
Transketolase OS=Rattus norvegicus OX=10116 GN=Tkt PE=1 SV=1	P50137	Tkt	< 0.0001	0.3
AP-2 complex subunit mu OS=Rattus norvegicus OX=10116 GN=Ap2m1 PE=1 SV=1	A0A140TAH5 (+1)	Ap2m1	0.04	0.29
Cluster of AP-3 complex subunit beta OS=Rattus norvegicus OX=10116 GN=Ap3b1 PE=1 SV=1 (A0A0G2JWD6)	A0A0G2JWD6 [3]	Ap3b1	0.037	0.29
BRO1 domain-containing protein BROX OS=Rattus norvegicus OX=10116 GN=Brox PE=2 SV=1	Q4V8K5	Brox	0.001	0.29
Coiled-coil and C2 domain-containing protein 1B OS=Rattus norvegicus OX=10116 GN=Cc2d1b PE=1 SV=2	Q5FVK6	Cc2d1b	0.035	0.29
Charged multivesicular body protein 3 OS=Rattus norvegicus OX=10116 GN=Chmp3 PE=1 SV=3	Q8CGS4	Chmp3	0.008	0.29
Eukaryotic peptide chain release factor subunit 1 OS=Rattus norvegicus OX=10116 GN=Etf1 PE=2 SV=3	Q5U2Q7	Etf1	< 0.0001	0.29
Peptidylprolyl isomerase OS=Rattus norvegicus OX=10116 GN=Fkbp5 PE=1 SV=1	Q5U2T9	Fkbp5	0.001	0.29
La-related protein 7 OS=Rattus norvegicus OX=10116 GN=Larp7 PE=1 SV=2	Q5XI01	Larp7	0.026	0.29
E3 ubiquitin-protein ligase OS=Rattus norvegicus OX=10116 GN=Nedd4 PE=1 SV=1	A0A0G2K0B4 (+1)	Nedd4	0.001	0.29
mRNA cap guanine-N7 methyltransferase OS=Rattus norvegicus OX=10116 GN=Rnmt PE=1 SV=1	Q5U2U7	Rnmt	0.021	0.29
Hsc70-interacting protein OS=Rattus norvegicus OX=10116 GN=St13 PE=1 SV=1	P50503	St13	0.0001	0.29
Taxilin alpha OS=Rattus norvegicus OX=10116 GN=Txlna PE=1 SV=1	B2GV14	Txlna	0.018	0.29
Unc-45 myosin chaperone B OS=Rattus norvegicus OX=10116 GN=Unc45b PE=4 SV=1	A0A096MJB5	Unc45b	0.013	0.29
Synaptic vesicle membrane protein VAT-1 homolog OS=Rattus norvegicus OX=10116 GN=Vat1 PE=1 SV=1	Q3MIE4	Vat1	< 0.0001	0.29
Synaptobrevin homolog YKT6 OS=Rattus norvegicus OX=10116 GN=Ykt6 PE=1 SV=1	Q5EGY4	Ykt6	0.008	0.29
Abraxas 2, BRISC complex subunit OS=Rattus norvegicus OX=10116 GN=Abraxas2 PE=1 SV=3	D4A415	Abraxas2	0.001	0.28
Rho GTPase-activating protein 35 OS=Rattus norvegicus OX=10116 GN=Arhgap35 PE=1 SV=3	D4AD82 (+1)	Arhgap35	0.009	0.28
3'(2'),5'-bisphosphate nucleotidase 1 OS=Rattus norvegicus OX=10116 GN=Bpnt1 PE=1 SV=1	A0A0G2K0V3	Bpnt1	0.001	0.28
Complement factor H OS=Rattus norvegicus OX=10116 GN=Cfh PE=1 SV=1	F1M983 (+1)	Cfh	0.00038	0.28
Canopy 2 homolog (Zebrafish) OS=Rattus norvegicus OX=10116 GN=Cnpy2 PE=1 SV=1	A0JN30	Cnpy2	0.007	0.28
Cluster of Destrin OS=Rattus norvegicus OX=10116 GN=Dstn PE=1 SV=3 (Q7M0E3)	Q7M0E3 [2]	Dstn	0.021	0.28
rRNA 2'-O-methyltransferase fibrillarin OS=Rattus norvegicus OX=10116 GN=Fbl PE=1 SV=2	P22509	Fbl	0.002	0.28
Fragile X mental retardation syndrome-related protein 1 OS=Rattus norvegicus OX=10116 GN=Fxr1 PE=1 SV=1	A0A0G2JWD2 (+1)	Fxr1	0.001	0.28
Growth factor receptor-bound protein 14 OS=Rattus norvegicus OX=10116 GN=Grb14 PE=1 SV=1	O88900	Grb14	< 0.0001	0.28
NudC domain-containing protein 2 OS=Rattus norvegicus OX=10116 GN=Nudcd2 PE=2 SV=1	Q5M823	Nudcd2	0.041	0.28
Protein O-GlcNAcase OS=Rattus norvegicus OX=10116 GN=Oga PE=1 SV=1	A0A0H2UI10 (+1)	Oga	0.005	0.28
Pyridoxal-dependent decarboxylase domain-containing 1 OS=Rattus norvegicus OX=10116 GN=Pdxdc1 PE=1 SV=1	G3V6B0	Pdxdc1	0.0013	0.28
Purine nucleoside phosphorylase OS=Rattus norvegicus OX=10116 GN=Pnp PE=1 SV=1	P85973	Pnp	0.002	0.28
Protein phosphatase 1 regulatory subunit OS=Rattus norvegicus OX=10116 GN=Ppp1r12a PE=1 SV=1	A0A0G2JWJ0 (+1)	Ppp1r12a	< 0.0001	0.28
Prothymosin alpha OS=Rattus norvegicus OX=10116 GN=Ptma PE=1 SV=2	P06302	Ptma	0.0039	0.28
Cluster of Solute carrier family 12 member 7 OS=Rattus norvegicus OX=10116 GN=Slc12a7 PE=1 SV=1 (A0A0G2K8S1)	A0A0G2K8S1 [4]	Slc12a7	0.001	0.28
Wolfram syndrome 1 homolog (Human) OS=Rattus norvegicus OX=10116 GN=Wfs1 PE=1 SV=2	E9PT53	Wfs1	0.00043	0.28
Coiled-coil domain-containing protein 22 OS=Rattus norvegicus OX=10116 GN=Ccdc22 PE=1 SV=2	P86182	Ccdc22	0.015	0.27
Coiled-coil domain-containing protein 50 OS=Rattus norvegicus OX=10116 GN=Ccdc50 PE=2 SV=1	Q810U0	Ccdc50	0.009	0.27
Cluster of Cofilin-1 OS=Rattus norvegicus OX=10116 GN=Cfl1 PE=1 SV=3 (P45592)	P45592 [2]	Cfl1	0.001	0.27
Cleavage and polyadenylation specific factor 6, 68kDa (Predicted), isoform CRA_b OS=Rattus norvegicus OX=10116 GN=Cpsf6 PE=1 SV=2	D3ZPL1	Cpsf6	0.0025	0.27
Cluster of Catenin (Cadherin associated protein), alpha 1 OS=Rattus norvegicus OX=10116 GN=Ctnna1 PE=1 SV=1 (Q5U302)	Q5U302 [4]	Ctnna1	0.025	0.27
Cytoglobin OS=Rattus norvegicus OX=10116 GN=Cygb PE=1 SV=1	Q921A4	Cygb	0.001	0.27
Importin 4 OS=Rattus norvegicus OX=10116 GN=Ipo4 PE=1 SV=2	D4A2D7	Ipo4	0.0027	0.27
Iron-sulfur cluster assembly enzyme OS=Rattus norvegicus OX=10116 GN=Iscu PE=1 SV=1	B2RZ79	Iscu	0.002	0.27
Diphosphoinositol polyphosphate phosphohydrolase 1 OS=Rattus norvegicus OX=10116 GN=Nudt3 PE=1 SV=1	Q566C7	Nudt3	0.001	0.27
PDZ and LIM domain protein 7 OS=Rattus norvegicus OX=10116 GN=Pdlim7 PE=1 SV=1	Q9Z1Z9	Pdlim7	0.002	0.27
Profilin-1 OS=Rattus norvegicus OX=10116 GN=Pfn1 PE=1 SV=2	P62963	Pfn1	< 0.0001	0.27
Phosphoglucomutase 1 OS=Rattus norvegicus OX=10116 GN=Pgm1 PE=1 SV=2	Q499Q4	Pgm1	< 0.0001	0.27
Ras-related protein Rab-18 OS=Rattus norvegicus OX=10116 GN=Rab18 PE=2 SV=1	Q5EB77	Rab18	0.0028	0.27
RAN-binding protein 1 OS=Rattus norvegicus OX=10116 GN=Ranbp1 PE=1 SV=1	D4A2G9	Ranbp1	0.047	0.27
Secretory carrier-associated membrane protein OS=Rattus norvegicus OX=10116 GN=Scamp1 PE=1 SV=1	A0A0G2JY82 (+2)	Scamp1	0.006	0.27
Septin-2 OS=Rattus norvegicus OX=10116 GN=Septin2 PE=1 SV=1	Q91Y81	Septin2	0.029	0.27
SET and MYND domain containing 5 (Predicted) OS=Rattus norvegicus OX=10116 GN=Smyd5 PE=1 SV=2	D3ZII8	Smyd5	0.019	0.27
RCG52996, isoform CRA_a OS=Rattus norvegicus OX=10116 GN=Tfg PE=1 SV=1	Q6AYR1	Tfg	0.005	0.27
Thioredoxin-like protein 1 OS=Rattus norvegicus OX=10116 GN=Txnl1 PE=1 SV=1	A0A0G2K737	Txnl1	0.002	0.27
AP-2 complex subunit alpha OS=Rattus norvegicus OX=10116 GN=Ap2a1 PE=1 SV=1	D3ZUY8	Ap2a1	< 0.0001	0.26
AP-2 complex subunit alpha OS=Rattus norvegicus OX=10116 GN=Ap2a2 PE=1 SV=1	A0A0G2K943	Ap2a2	0.001	0.26
Actin-related protein 2/3 complex subunit 1B OS=Rattus norvegicus OX=10116 GN=Arpc1b PE=1 SV=3	O88656	Arpc1b	0.00066	0.26
B-cell receptor-associated protein 31 OS=Rattus norvegicus OX=10116 GN=Bcap31 PE=1 SV=1	Q6AY58	Bcap31	< 0.0001	0.26
CDP-diacylglycerol--inositol 3-phosphatidyltransferase OS=Rattus norvegicus OX=10116 GN=Cdipt PE=1 SV=1	P70500	Cdipt	0.001	0.26
Cluster of Cysteine-rich protein 2 OS=Rattus norvegicus OX=10116 GN=Crip2 PE=2 SV=1 (P36201)	P36201 [2]	Crip2	0.036	0.26
Dynactin subunit 2 OS=Rattus norvegicus OX=10116 GN=Dctn2 PE=1 SV=1	Q6AYH5	Dctn2	< 0.0001	0.26
Desmoglein 2 OS=Rattus norvegicus OX=10116 GN=Dsg2 PE=1 SV=2	F1LYX9	Dsg2	0.001	0.26
Cluster of EH domain-containing protein 1 OS=Rattus norvegicus OX=10116 GN=Ehd1 PE=1 SV=1 (Q641Z6)	Q641Z6 [2]	Ehd1	0.0002	0.26
Guanylate kinase 1 OS=Rattus norvegicus OX=10116 GN=Guk1 PE=1 SV=2	E9PTV0	Guk1	0.018	0.26
Cluster of Kinesin light chain 4 OS=Rattus norvegicus OX=10116 GN=Klc4 PE=1 SV=1 (Q5PQM2)	Q5PQM2 [2]	Klc4	0.0031	0.26
Protein ERGIC-53 OS=Rattus norvegicus OX=10116 GN=Lman1 PE=1 SV=1	A0A0G2JXC1	Lman1	0.0001	0.26
NudC domain-containing 3 (Fragment) OS=Rattus norvegicus OX=10116 GN=Nudcd3 PE=1 SV=1	A0A0G2K226	Nudcd3	0.005	0.26
Polysaccharide biosynthesis domain-containing 1 OS=Rattus norvegicus OX=10116 GN=Pbdc1 PE=1 SV=1	G3V6C3	Pbdc1	0.006	0.26
Phosphatidylserine decarboxylase proenzyme, mitochondrial OS=Rattus norvegicus OX=10116 GN=Pisd PE=1 SV=3	D3ZAW2	Pisd	0.002	0.26
Protein S100-A6 OS=Rattus norvegicus OX=10116 GN=S100a6 PE=1 SV=3	P05964	S100a6	0.008	0.26
Cluster of Striatin-3 OS=Rattus norvegicus OX=10116 GN=Strn3 PE=1 SV=1 (E9PT82)	E9PT82 [3]	Strn3	0.045	0.26
Synaptopodin-2 OS=Rattus norvegicus OX=10116 GN=Synpo2 PE=1 SV=2	D4A702	Synpo2	0.00014	0.26
Thioredoxin domain containing 13 OS=Rattus norvegicus OX=10116 GN=Tmx4 PE=1 SV=1	G3V912	Tmx4	< 0.0001	0.26
Ubiquitin-conjugating enzyme E2 G1 OS=Rattus norvegicus OX=10116 GN=Ube2g1 PE=2 SV=3	P62255	Ube2g1	0.023	0.26
Cluster of ATP-binding cassette sub-family D member 1 OS=Rattus norvegicus OX=10116 GN=Abcd1 PE=1 SV=1 (D3ZHR2)	D3ZHR2 [2]	Abcd1	0.001	0.25
Proteasomal ubiquitin receptor ADRM1 OS=Rattus norvegicus OX=10116 GN=Adrm1 PE=1 SV=2	Q9JMB5	Adrm1	0.00087	0.25
Actin-related protein 2/3 complex subunit 3 OS=Rattus norvegicus OX=10116 GN=Arpc3 PE=1 SV=1	B2GV73	Arpc3	0.005	0.25
V-type proton ATPase subunit F OS=Rattus norvegicus OX=10116 GN=Atp6v1f PE=1 SV=1	P50408	Atp6v1f	0.003	0.25
COMM domain containing 5, isoform CRA_a OS=Rattus norvegicus OX=10116 GN=Commd5 PE=1 SV=1	G3V6K0 (+1)	Commd5	0.02	0.25
COP9 (Constitutive photomorphogenic) homolog, subunit 6 (Arabidopsis thaliana) (Predicted), isoform CRA_a OS=Rattus norvegicus OX=10116 GN=Cops6 PE=1 SV=1	D3ZI16	Cops6	0.004	0.25
Eukaryotic translation initiation factor 3 subunit J OS=Rattus norvegicus OX=10116 GN=Eif3j PE=1 SV=1	A0JPM9	Eif3j	< 0.0001	0.25
Eukaryotic translation initiation factor 4H OS=Rattus norvegicus OX=10116 GN=Eif4h PE=1 SV=1	Q5XI72	Eif4h	0.0034	0.25
Alpha glucosidase 2 alpha neutral subunit (Predicted) OS=Rattus norvegicus OX=10116 GN=Ganab PE=1 SV=1	D3ZAN3	Ganab	0.001	0.25
Glucan (1,4-alpha-), branching enzyme 1 (Fragment) OS=Rattus norvegicus OX=10116 GN=Gbe1 PE=1 SV=1	A0A096MJY6	Gbe1	< 0.0001	0.25
Hypoxanthine-guanine phosphoribosyltransferase OS=Rattus norvegicus OX=10116 GN=Hprt1 PE=1 SV=1	P27605	Hprt1	0.00017	0.25
Endoplasmin OS=Rattus norvegicus OX=10116 GN=Hsp90b1 PE=1 SV=1	A0A0A0MY09 (+1)	Hsp90b1	< 0.0001	0.25
Laminin subunit alpha 4 OS=Rattus norvegicus OX=10116 GN=Lama4 PE=1 SV=3	F1LTF8	Lama4	< 0.0001	0.25
PEST proteolytic signal-containing nuclear protein OS=Rattus norvegicus OX=10116 GN=Pcnp PE=1 SV=1	Q7TP40	Pcnp	0.001	0.25
Peroxidasin OS=Rattus norvegicus OX=10116 GN=Pxdn PE=4 SV=1	A0A0G2JWB6	Pxdn	0.001	0.25
Cluster of RAB11 family-interacting protein 5 OS=Rattus norvegicus OX=10116 GN=Rab11fip5 PE=1 SV=1 (A0A0G2K1W1)	A0A0G2K1W1 [2]	Rab11fip5	0.042	0.25
Cluster of Non-specific serine/threonine protein kinase OS=Rattus norvegicus OX=10116 GN=Stk38l PE=1 SV=1 (A4GW50)	A4GW50 [2]	Stk38l	0.022	0.25
Ubiquitin-like protein 4A OS=Rattus norvegicus OX=10116 GN=Ubl4a PE=2 SV=1	B2GV38	Ubl4a	0.019	0.25
Cluster of Ubiquitin-specific peptidase 9, X-linked OS=Rattus norvegicus OX=10116 GN=Usp9x PE=1 SV=1 (A0A0G2K2C7)	A0A0G2K2C7 [3]	Usp9x	0.004	0.25
Coatomer subunit delta OS=Rattus norvegicus OX=10116 GN=Arcn1 PE=2 SV=1	Q66H80	Arcn1	0.00054	0.24
Cluster of FKBP prolyl isomerase 11 OS=Rattus norvegicus OX=10116 GN=Arf3 PE=3 SV=1 (A0A0G2JV81)	A0A0G2JV81 [5]	Arf3	0.02	0.24
Cation-transporting ATPase OS=Rattus norvegicus OX=10116 GN=Atp13a1 PE=1 SV=1	G3V7I3	Atp13a1	0.014	0.24
V-type proton ATPase subunit B, brain isoform OS=Rattus norvegicus OX=10116 GN=Atp6v1b2 PE=1 SV=1	P62815	Atp6v1b2	0.001	0.24
CDGSH iron sulfur domain 2 OS=Rattus norvegicus OX=10116 GN=Cisd2 PE=1 SV=1	D4AAE9	Cisd2	0.049	0.24
Cytoplasmic linker-associated protein 1 OS=Rattus norvegicus OX=10116 GN=Clasp1 PE=1 SV=1	A0A0G2JTD7 (+1)	Clasp1	< 0.0001	0.24
Cysteine-rich protein 1 OS=Rattus norvegicus OX=10116 GN=Crip1 PE=1 SV=2	P63255	Crip1	0.026	0.24
DnaJ homolog subfamily C member 3 OS=Rattus norvegicus OX=10116 GN=Dnajc3 PE=1 SV=3	Q9R0T3	Dnajc3	0.031	0.24
Elongation factor Tu GTP-binding domain-containing 2 OS=Rattus norvegicus OX=10116 GN=Eftud2 PE=1 SV=2	F1LM66	Eftud2	0.005	0.24
Eukaryotic translation initiation factor 4 gamma, 3 OS=Rattus norvegicus OX=10116 GN=Eif4g3 PE=1 SV=1	A0A0G2JY73	Eif4g3	0.005	0.24
Potassium channel modulatory factor 1 OS=Rattus norvegicus OX=10116 GN=Kcmf1 PE=1 SV=2	F1LRJ0	Kcmf1	0.001	0.24
Cell surface glycoprotein MUC18 OS=Rattus norvegicus OX=10116 GN=Mcam PE=1 SV=2	Q9EPF2	Mcam	0.00077	0.24
Cluster of Proliferation-associated protein 2G4 OS=Rattus norvegicus OX=10116 GN=Pa2g4 PE=1 SV=1 (Q6AYD3)	Q6AYD3 [2]	Pa2g4	0.00071	0.24
Plexin domain containing 2 (Predicted) OS=Rattus norvegicus OX=10116 GN=Plxdc2 PE=1 SV=1	B5DEZ8	Plxdc2	0.012	0.24
Protein kinase C substrate 80K-H OS=Rattus norvegicus OX=10116 GN=Prkcsh PE=1 SV=1	B1WC34	Prkcsh	0.005	0.24
Proteasome subunit beta type-8 OS=Rattus norvegicus OX=10116 GN=Psmb8 PE=1 SV=3	P28064	Psmb8	0.027	0.24
Proteasome (Prosome, macropain) 26S subunit, non-ATPase, 12 OS=Rattus norvegicus OX=10116 GN=Psmd12 PE=1 SV=1	Q5XIC6	Psmd12	< 0.0001	0.24
GTP-binding protein Rheb OS=Rattus norvegicus OX=10116 GN=Rheb PE=1 SV=1	Q62639	Rheb	0.0045	0.24
60S acidic ribosomal protein P2 OS=Rattus norvegicus OX=10116 GN=Rplp2 PE=1 SV=2	P02401	Rplp2	0.004	0.24
Sorting nexin OS=Rattus norvegicus OX=10116 GN=Snx6 PE=1 SV=1	B5DEY8	Snx6	0.018	0.24
Transmembrane protein 33 OS=Rattus norvegicus OX=10116 GN=Tmem33 PE=1 SV=1	A0A0H2UHA6 (+1)	Tmem33	0.001	0.24
Tripeptidyl-peptidase 2 OS=Rattus norvegicus OX=10116 GN=Tpp2 PE=2 SV=3	Q64560	Tpp2	< 0.0001	0.24
Translationally-controlled tumor protein OS=Rattus norvegicus OX=10116 GN=Tpt1 PE=1 SV=1	P63029	Tpt1	0.0052	0.24
Ubiquitin-like modifier-activating enzyme 5 OS=Rattus norvegicus OX=10116 GN=Uba5 PE=1 SV=1	Q5M7A4	Uba5	0.025	0.24
Cluster of Vacuolar protein sorting-associated protein 4A OS=Rattus norvegicus OX=10116 GN=Vps4a PE=1 SV=1 (Q793F9)	Q793F9 [3]	Vps4a	0.022	0.24
MICOS complex subunit Mic25 OS=Rattus norvegicus OX=10116 GN=Chchd6 PE=1 SV=1	D4A7N1	Chchd6	0.011	0.23
Coronin OS=Rattus norvegicus OX=10116 GN=Coro1c PE=1 SV=1	G3V624	Coro1c	< 0.0001	0.23
Aminopeptidase OS=Rattus norvegicus OX=10116 GN=Erap1 PE=1 SV=1	A0A0G2K2Y3	Erap1	0.011	0.23
Cluster of IQ motif containing GTPase activating protein 1 (Predicted), isoform CRA_b OS=Rattus norvegicus OX=10116 GN=Iqgap1 PE=1 SV=1 (G3V7Q7)	G3V7Q7 [3]	Iqgap1	0.002	0.23
Cluster of Kinesin-1 heavy chain OS=Rattus norvegicus OX=10116 GN=Kif5b PE=1 SV=1 (Q2PQA9)	Q2PQA9 [4]	Kif5b	< 0.0001	0.23
Importin subunit alpha OS=Rattus norvegicus OX=10116 GN=LOC100359600 PE=3 SV=1	M0R7I0 (+1)	LOC100359600	0.018	0.23
NEDD8 OS=Rattus norvegicus OX=10116 GN=Nedd8 PE=1 SV=1	A0A0G2K4G3	Nedd8	0.001	0.23
Cluster of Multifunctional protein ADE2 OS=Rattus norvegicus OX=10116 GN=Paics PE=1 SV=3 (P51583)	P51583 [2]	Paics	0.025	0.23
Protein phosphatase 1 regulatory subunit OS=Rattus norvegicus OX=10116 GN=Ppp1r12b PE=1 SV=1	D3ZIC4	Ppp1r12b	< 0.0001	0.23
Prolargin OS=Rattus norvegicus OX=10116 GN=Prelp PE=2 SV=1	Q9EQP5	Prelp	< 0.0001	0.23
Proteasome subunit alpha type OS=Rattus norvegicus OX=10116 GN=Psma5 PE=1 SV=1	Q6P9V6	Psma5	0.0028	0.23
26S proteasome non-ATPase regulatory subunit 11 OS=Rattus norvegicus OX=10116 GN=Psmd11 PE=1 SV=1	A0A0G2JWX1 (+1)	Psmd11	< 0.0001	0.23
Proteasome (Prosome, macropain) 26S subunit, non-ATPase, 6 OS=Rattus norvegicus OX=10116 GN=Psmd6 PE=1 SV=1	Q6PCT9	Psmd6	0.00014	0.23
Phosphotriesterase-related protein OS=Rattus norvegicus OX=10116 GN=Pter PE=2 SV=2	Q63530	Pter	0.0061	0.23
Cluster of 60S ribosomal protein L24 OS=Rattus norvegicus OX=10116 GN=Rpl24 PE=1 SV=1 (A0A0H2UH99)	A0A0H2UH99 [3]	Rpl24	0.033	0.23
Serine--tRNA ligase, cytoplasmic OS=Rattus norvegicus OX=10116 GN=Sars PE=1 SV=3	Q6P799	Sars	0.021	0.23
Sorting nexin-5 OS=Rattus norvegicus OX=10116 GN=Snx5 PE=1 SV=1	B1H267	Snx5	0.0065	0.23
Signal transducer and activator of transcription OS=Rattus norvegicus OX=10116 GN=Stat1 PE=1 SV=1	A0A0G2JX93	Stat1	0.001	0.23
Thioredoxin domain containing 1 OS=Rattus norvegicus OX=10116 GN=Tmx1 PE=1 SV=1	Q52KJ9	Tmx1	0.012	0.23
Cluster of Actinin alpha 2 OS=Rattus norvegicus OX=10116 GN=Actn2 PE=1 SV=1 (D3ZCV0)	D3ZCV0 [4]	Actn2	< 0.0001	0.22
Actin-related protein 2 OS=Rattus norvegicus OX=10116 GN=Actr2 PE=2 SV=1	Q5M7U6	Actr2	0.003	0.22
Aminoacyl tRNA synthetase complex-interacting multifunctional protein 1 OS=Rattus norvegicus OX=10116 GN=Aimp1 PE=1 SV=1	Q4G079	Aimp1	0.003	0.22
Actin-related protein 2/3 complex subunit 4 OS=Rattus norvegicus OX=10116 GN=Arpc4 PE=1 SV=1	B2RZ72	Arpc4	0.00078	0.22
Aspartate-beta-hydroxylase OS=Rattus norvegicus OX=10116 GN=Asph PE=1 SV=1	A0A096MKE0	Asph	0.00085	0.22
Carbamoyl-phosphate synthetase 2, aspartate transcarbamylase, and dihydroorotase OS=Rattus norvegicus OX=10116 GN=Cad PE=1 SV=2	D4A8A0	Cad	0.001	0.22
Cystatin-C OS=Rattus norvegicus OX=10116 GN=Cst3 PE=1 SV=2	P14841	Cst3	0.001	0.22
Drebrin-like protein OS=Rattus norvegicus OX=10116 GN=Dbnl PE=1 SV=1	Q9JHL4	Dbnl	0.001	0.22
Dihydroorotate dehydrogenase (quinone), mitochondrial OS=Rattus norvegicus OX=10116 GN=Dhodh PE=1 SV=1	Q63707	Dhodh	0.007	0.22
Cytoplasmic dynein 1 heavy chain 1 OS=Rattus norvegicus OX=10116 GN=Dync1h1 PE=1 SV=2	M0R9X8	Dync1h1	< 0.0001	0.22
Emerin OS=Rattus norvegicus OX=10116 GN=Emd PE=1 SV=1	Q63190 (+1)	Emd	0.048	0.22
Huntingtin interacting protein 1, isoform CRA_a OS=Rattus norvegicus OX=10116 GN=Hip1 PE=1 SV=1	G3V8Y8	Hip1	0.001	0.22
Peroxisomal multifunctional enzyme type 2 OS=Rattus norvegicus OX=10116 GN=Hsd17b4 PE=1 SV=3	P97852	Hsd17b4	< 0.0001	0.22
Peptidyl-prolyl cis-trans isomerase B OS=Rattus norvegicus OX=10116 GN=Ppib PE=1 SV=3	P24368	Ppib	0.002	0.22
26S proteasome regulatory subunit 7 OS=Rattus norvegicus OX=10116 GN=Psmc2 PE=1 SV=1	G3V7L6	Psmc2	< 0.0001	0.22
Proteasome (Prosome, macropain) 26S subunit, non-ATPase, 14 OS=Rattus norvegicus OX=10116 GN=Psmd14 PE=1 SV=1	Q4V8E2	Psmd14	< 0.0001	0.22
Arginine--tRNA ligase, cytoplasmic OS=Rattus norvegicus OX=10116 GN=Rars PE=1 SV=2	P40329	Rars	< 0.0001	0.22
Oligoribonuclease, mitochondrial OS=Rattus norvegicus OX=10116 GN=Rexo2 PE=2 SV=1	Q5U1X1	Rexo2	0.028	0.22
Syntaxin-12 OS=Rattus norvegicus OX=10116 GN=Stx12 PE=1 SV=1	A0A0G2JVB6	Stx12	0.002	0.22
WASP family member 2 OS=Rattus norvegicus OX=10116 GN=Wasf2 PE=1 SV=1	A0A0G2K5T9 (+1)	Wasf2	0.013	0.22
Actin-related protein 2/3 complex subunit 2 OS=Rattus norvegicus OX=10116 GN=Arpc2 PE=1 SV=1	P85970	Arpc2	0.014	0.21
ARVCF, delta catenin family member OS=Rattus norvegicus OX=10116 GN=Arvcf PE=1 SV=1	B4F7F3	Arvcf	0.013	0.21
BCS1 homolog, ubiquinol-cytochrome c reductase complex chaperone OS=Rattus norvegicus OX=10116 GN=Bcs1l PE=1 SV=1	Q5XIM0	Bcs1l	0.032	0.21
Calreticulin OS=Rattus norvegicus OX=10116 GN=Calr PE=1 SV=1	P18418	Calr	0.00012	0.21
Parafibromin OS=Rattus norvegicus OX=10116 GN=Cdc73 PE=1 SV=1	F2Z3T0 (+1)	Cdc73	0.049	0.21
Elongation factor-like GTPase 1 OS=Rattus norvegicus OX=10116 GN=Efl1 PE=1 SV=2	D3ZXJ5	Efl1	0.002	0.21
Glutamyl-prolyl-tRNA synthetase OS=Rattus norvegicus OX=10116 GN=Eprs PE=1 SV=1	A0A0G2JZI2	Eprs	< 0.0001	0.21
Exocyst complex component 4 OS=Rattus norvegicus OX=10116 GN=Exoc4 PE=1 SV=2	M0R649 (+2)	Exoc4	0.013	0.21
FMR1 autosomal homolog 2 OS=Rattus norvegicus OX=10116 GN=Fxr2 PE=1 SV=1	B1H2A6	Fxr2	0.002	0.21
Heterogeneous nuclear ribonucleoprotein U-like 1 OS=Rattus norvegicus OX=10116 GN=Hnrnpul1 PE=1 SV=1	D4A962	Hnrnpul1	0.004	0.21
Motile sperm domain-containing protein 1 OS=Rattus norvegicus OX=10116 GN=Mospd1 PE=2 SV=1	Q5RJS6	Mospd1	0.001	0.21
Myopalladin OS=Rattus norvegicus OX=10116 GN=Mypn PE=1 SV=1	A0A0G2K046 (+1)	Mypn	0.041	0.21
Glycylpeptide N-tetradecanoyltransferase 1 OS=Rattus norvegicus OX=10116 GN=Nmt1 PE=1 SV=1	Q8K1Q0	Nmt1	0.0001	0.21
Phosphoacetylglucosamine mutase OS=Rattus norvegicus OX=10116 GN=Pgm3 PE=1 SV=1	B2RYN0 (+1)	Pgm3	0.002	0.21
Phospholipase A-2-activating protein OS=Rattus norvegicus OX=10116 GN=Plaa PE=1 SV=3	P54319	Plaa	< 0.0001	0.21
Phosphoribosyl pyrophosphate synthase-associated protein 2 OS=Rattus norvegicus OX=10116 GN=Prpsap2 PE=1 SV=1	O08618	Prpsap2	0.009	0.21
26S proteasome regulatory subunit 6B OS=Rattus norvegicus OX=10116 GN=Psmc4 PE=1 SV=1	Q63570	Psmc4	0.001	0.21
60S ribosomal protein L27 OS=Rattus norvegicus OX=10116 GN=Rpl27 PE=2 SV=2	P61354	Rpl27	0.002	0.21
40S ribosomal protein S3 OS=Rattus norvegicus OX=10116 GN=Rps3 PE=1 SV=1	P62909	Rps3	0.002	0.21
40S ribosomal protein SA OS=Rattus norvegicus OX=10116 GN=Rpsa PE=1 SV=3	P38983	Rpsa	0.00034	0.21
ATP-dependent RNA helicase SUPV3L1, mitochondrial OS=Rattus norvegicus OX=10116 GN=Supv3l1 PE=1 SV=1	A0A0G2K9R3 (+2)	Supv3l1	0.001	0.21
SWAP complex protein (Predicted), isoform CRA_b OS=Rattus norvegicus OX=10116 GN=Swap70 PE=1 SV=1	D3ZRE7	Swap70	0.001	0.21
Heterogeneous nuclear ribonucleoprotein Q OS=Rattus norvegicus OX=10116 GN=Syncrip PE=1 SV=2	M0R735	Syncrip	0.002	0.21
E3 ubiquitin-protein ligase UBR4 OS=Rattus norvegicus OX=10116 GN=Ubr4 PE=1 SV=1	A0A0G2JU89 (+1)	Ubr4	< 0.0001	0.21
X-prolyl aminopeptidase (Aminopeptidase P) 1, soluble, isoform CRA_a OS=Rattus norvegicus OX=10116 GN=Xpnpep1 PE=1 SV=1	A0A0G2JV31 (+1)	Xpnpep1	< 0.0001	0.21
AHNAK nucleoprotein OS=Rattus norvegicus OX=10116 GN=Ahnak PE=1 SV=1	A0A0G2JUA5	Ahnak	< 0.0001	0.2
Armadillo repeat-containing protein 1 OS=Rattus norvegicus OX=10116 GN=Armc1 PE=1 SV=1	B0BN83	Armc1	< 0.0001	0.2
Ataxin-10 OS=Rattus norvegicus OX=10116 GN=Atxn10 PE=1 SV=1	Q9ER24	Atxn10	0.019	0.2
Coatomer subunit alpha OS=Rattus norvegicus OX=10116 GN=Copa PE=1 SV=1	G3V6T1	Copa	0.00011	0.2
Aspartate--tRNA ligase, cytoplasmic OS=Rattus norvegicus OX=10116 GN=Dars PE=1 SV=1	P15178	Dars	< 0.0001	0.2
Dynactin subunit 4 OS=Rattus norvegicus OX=10116 GN=Dctn4 PE=1 SV=1	Q9QUR2	Dctn4	0.008	0.2
Elongation factor 2 OS=Rattus norvegicus OX=10116 GN=Eef2 PE=1 SV=4	P05197	Eef2	0.017	0.2
Family with sequence similarity 120A OS=Rattus norvegicus OX=10116 GN=Fam120a PE=1 SV=2	D4AB03	Fam120a	0.00068	0.2
Formin-binding protein 1 OS=Rattus norvegicus OX=10116 GN=Fnbp1 PE=1 SV=3	F1LZF2 (+1)	Fnbp1	0.01	0.2
Kelch-like family member 31 OS=Rattus norvegicus OX=10116 GN=Klhl31 PE=4 SV=1	D3ZLT6	Klhl31	0.007	0.2
Leukotriene A(4) hydrolase OS=Rattus norvegicus OX=10116 GN=Lta4h PE=1 SV=1	Q499P2	Lta4h	< 0.0001	0.2
Protein O-fucosyltransferase 2 OS=Rattus norvegicus OX=10116 GN=Pofut2 PE=1 SV=1	D3ZUN5	Pofut2	0.001	0.2
Cluster of 40S ribosomal protein S3a OS=Rattus norvegicus OX=10116 GN=Rps3a PE=1 SV=2 (P49242)	P49242 [2]	Rps3a	0.003	0.2
SNAP-29 protein OS=Rattus norvegicus OX=10116 GN=Snap29 PE=1 SV=1	Q9JI56	Snap29	0.005	0.2
RCG61894, isoform CRA_a OS=Rattus norvegicus OX=10116 GN=Strn PE=1 SV=1	G3V6L8 (+1)	Strn	0.025	0.2
RCG55135, isoform CRA_b OS=Rattus norvegicus OX=10116 GN=Tln1 PE=1 SV=1	G3V852	Tln1	< 0.0001	0.2
SUMO-activating enzyme subunit 2 OS=Rattus norvegicus OX=10116 GN=Uba2 PE=1 SV=3	F1LS72	Uba2	0.01	0.2
Ubiquitin-fold modifier-conjugating enzyme 1 OS=Rattus norvegicus OX=10116 GN=Ufc1 PE=2 SV=1	Q6BBI8	Ufc1	0.039	0.2
Adenosine deaminase OS=Rattus norvegicus OX=10116 GN=Ada PE=1 SV=3	Q920P6	Ada	0.018	0.19
ADP-ribosylation factor 6 OS=Rattus norvegicus OX=10116 GN=Arf6 PE=1 SV=2	P62332	Arf6	0.0015	0.19
Bifunctional purine biosynthesis protein PURH OS=Rattus norvegicus OX=10116 GN=Atic PE=1 SV=2	O35567	Atic	< 0.0001	0.19
BICD cargo adaptor 2 OS=Rattus norvegicus OX=10116 GN=Bicd2 PE=1 SV=1	Q496Z1 (+1)	Bicd2	0.001	0.19
Caprin-1 OS=Rattus norvegicus OX=10116 GN=Caprin1 PE=1 SV=1	A0A0G2K8H0 (+1)	Caprin1	0.008	0.19
Adapter molecule crk OS=Rattus norvegicus OX=10116 GN=Crk PE=1 SV=1	Q63768	Crk	0.0024	0.19
Insulin-degrading enzyme OS=Rattus norvegicus OX=10116 GN=Ide PE=1 SV=1	P35559	Ide	0.001	0.19
Integrin beta 1 binding protein 2 (Predicted) OS=Rattus norvegicus OX=10116 GN=Itgb1bp2 PE=4 SV=1	D3ZW59	Itgb1bp2	0.008	0.19
LIM domain 7 OS=Rattus norvegicus OX=10116 GN=Lmo7 PE=1 SV=1	A0A0G2K8R3	Lmo7	< 0.0001	0.19
E3 ubiquitin-protein transferase MAEA OS=Rattus norvegicus OX=10116 GN=Maea PE=2 SV=2	Q5RKJ1	Maea	0.022	0.19
Mitogen-activated protein kinase 1 OS=Rattus norvegicus OX=10116 GN=Mapk1 PE=1 SV=3	P63086	Mapk1	0.021	0.19
Peptide-methionine (R)-S-oxide reductase OS=Rattus norvegicus OX=10116 GN=Msrb3 PE=1 SV=3	D4A650	Msrb3	0.037	0.19
Cluster of Myozenin 2 OS=Rattus norvegicus OX=10116 GN=Myoz2 PE=1 SV=1 (A0A0G2KAQ5)	A0A0G2KAQ5 [2]	Myoz2	0.00024	0.19
Neutral cholesterol ester hydrolase 1 OS=Rattus norvegicus OX=10116 GN=Nceh1 PE=1 SV=1	B2GV54	Nceh1	0.009	0.19
26S proteasome non-ATPase regulatory subunit 13 OS=Rattus norvegicus OX=10116 GN=Psmd13 PE=1 SV=1	B0BN93	Psmd13	0.001	0.19
Cluster of Polypyrimidine tract-binding protein 1 OS=Rattus norvegicus OX=10116 GN=Ptbp1 PE=1 SV=1 (Q00438)	Q00438 [2]	Ptbp1	0.047	0.19
SAP domain-containing ribonucleoprotein OS=Rattus norvegicus OX=10116 GN=Sarnp PE=1 SV=3	Q498U4	Sarnp	0.002	0.19
RCG29001 OS=Rattus norvegicus OX=10116 GN=Slc25a24 PE=1 SV=1	B1WC67	Slc25a24	0.02	0.19
Mitochondrial import receptor subunit TOM70 OS=Rattus norvegicus OX=10116 GN=Tomm70 PE=1 SV=1	Q75Q39	Tomm70	0.001	0.19
Cluster of E3 UFM1-protein ligase 1 OS=Rattus norvegicus OX=10116 GN=Ufl1 PE=1 SV=1 (B2GV24)	B2GV24 [3]	Ufl1	0.0084	0.19
General vesicular transport factor p115 OS=Rattus norvegicus OX=10116 GN=Uso1 PE=1 SV=1	P41542	Uso1	< 0.0001	0.19
ARP10 actin-related protein 10 homolog (S. cerevisiae) OS=Rattus norvegicus OX=10116 GN=Actr10 PE=1 SV=1	Q5M9F7	Actr10	0.019	0.18
Rho guanine nucleotide exchange factor 1 OS=Rattus norvegicus OX=10116 GN=Arhgef1 PE=2 SV=1	Q9Z1I6	Arhgef1	0.0036	0.18
Cullin-associated NEDD8-dissociated protein 1 OS=Rattus norvegicus OX=10116 GN=Cand1 PE=1 SV=1	P97536	Cand1	0.00025	0.18
T-complex protein 1 subunit beta OS=Rattus norvegicus OX=10116 GN=Cct2 PE=1 SV=3	Q5XIM9	Cct2	0.019	0.18
Coatomer subunit beta' OS=Rattus norvegicus OX=10116 GN=Copb2 PE=1 SV=3	O35142	Copb2	0.001	0.18
Chromosome segregation 1-like OS=Rattus norvegicus OX=10116 GN=Cse1l PE=1 SV=1	D3ZPR0	Cse1l	0.005	0.18
DnaJ (Hsp40) homolog, subfamily A, member 4 OS=Rattus norvegicus OX=10116 GN=Dnaja4 PE=1 SV=1	Q4QR73	Dnaja4	0.008	0.18
Eukaryotic translation initiation factor 3 subunit C OS=Rattus norvegicus OX=10116 GN=Eif3c PE=1 SV=1	B5DFC8	Eif3c	0.001	0.18
Filamin B OS=Rattus norvegicus OX=10116 GN=Flnb PE=1 SV=1	A0A0G2JXT8 (+1)	Flnb	0.04	0.18
G3BP stress granule assembly factor 2 OS=Rattus norvegicus OX=10116 GN=G3bp2 PE=1 SV=1	Q6AY21	G3bp2	0.04	0.18
Glucan (1,4-alpha-), branching enzyme 1 (Fragment) OS=Rattus norvegicus OX=10116 GN=Gbe1 PE=1 SV=1	A0A096MIX1	Gbe1	0.016	0.18
Golgin B1 OS=Rattus norvegicus OX=10116 GN=Golgb1 PE=1 SV=1	A0A0G2JWG6 (+1)	Golgb1	0.00081	0.18
MAP7 domain-containing 1 OS=Rattus norvegicus OX=10116 GN=Map7d1 PE=1 SV=1	D4A644	Map7d1	0.005	0.18
Protein-L-isoaspartate (D-aspartate) O-methyltransferase domain-containing 1 OS=Rattus norvegicus OX=10116 GN=Pcmtd1 PE=1 SV=1	D4A629	Pcmtd1	0.025	0.18
Ribose-phosphate pyrophosphokinase 1 OS=Rattus norvegicus OX=10116 GN=Prps1 PE=1 SV=2	P60892	Prps1	0.004	0.18
Proteasome 26S subunit, ATPase 6 OS=Rattus norvegicus OX=10116 GN=Psmc6 PE=1 SV=1	G3V6W6	Psmc6	0.004	0.18
RCG40648, isoform CRA_b OS=Rattus norvegicus OX=10116 GN=Sec23ip PE=1 SV=1	G3V8Q8	Sec23ip	0.009	0.18
LOC683667 protein OS=Rattus norvegicus OX=10116 GN=Sri PE=1 SV=1	B0BNJ1	Sri	0.04	0.18
Transmembrane protein 245 OS=Rattus norvegicus OX=10116 GN=Tmem245 PE=1 SV=1	D3ZR79 (+1)	Tmem245	0.045	0.18
RCG25684, isoform CRA_a OS=Rattus norvegicus OX=10116 GN=Tmod3 PE=1 SV=1	Q6AXW2	Tmod3	0.002	0.18
tRNA methyltransferase 10 homolog C OS=Rattus norvegicus OX=10116 GN=Trmt10c PE=2 SV=1	Q5U2R4	Trmt10c	0.009	0.18
Ubiquitin-conjugating enzyme E2O OS=Rattus norvegicus OX=10116 GN=Ube2o PE=1 SV=2	F1M403	Ube2o	0.026	0.18
Tyrosine--tRNA ligase OS=Rattus norvegicus OX=10116 GN=Yars PE=1 SV=1	A0A0H2UHG0 (+1)	Yars	0.01	0.18
Alanine--tRNA ligase, cytoplasmic OS=Rattus norvegicus OX=10116 GN=Aars PE=1 SV=3	P50475	Aars	0.00031	0.17
Alkylglycerone-phosphate synthase OS=Rattus norvegicus OX=10116 GN=Agps PE=1 SV=3	F1M9Q8 (+1)	Agps	0.047	0.17
Annexin OS=Rattus norvegicus OX=10116 GN=Anxa4 PE=1 SV=1	Q5U362	Anxa4	0.033	0.17
ADP-ribosylation factor-like protein 3 OS=Rattus norvegicus OX=10116 GN=Arl3 PE=1 SV=2	F8WG91 (+1)	Arl3	0.023	0.17
ATP-dependent RNA helicase DDX1 OS=Rattus norvegicus OX=10116 GN=Ddx1 PE=1 SV=1	Q641Y8	Ddx1	0.003	0.17
Dipeptidyl peptidase 2 OS=Rattus norvegicus OX=10116 GN=Dpp7 PE=1 SV=1	Q9EPB1	Dpp7	0.01	0.17
Epidermal growth factor receptor pathway substrate 15-like 1 OS=Rattus norvegicus OX=10116 GN=Eps15l1 PE=1 SV=3	D3ZJR1	Eps15l1	0.022	0.17
Adrenodoxin, mitochondrial OS=Rattus norvegicus OX=10116 GN=Fdx1 PE=1 SV=1	G3V7L0 (+1)	Fdx1	0.011	0.17
Heat shock protein 105 kDa OS=Rattus norvegicus OX=10116 GN=Hsph1 PE=1 SV=1	Q66HA8	Hsph1	0.014	0.17
Inositol monophosphatase 1 OS=Rattus norvegicus OX=10116 GN=Impa1 PE=1 SV=2	P97697	Impa1	0.019	0.17
Phosducin-like protein 3 OS=Rattus norvegicus OX=10116 GN=Pdcl3 PE=1 SV=1	Q4KLJ8	Pdcl3	0.015	0.17
PDZ and LIM domain protein 4 OS=Rattus norvegicus OX=10116 GN=Pdlim4 PE=1 SV=1	M0R4H5	Pdlim4	0.035	0.17
26S proteasome non-ATPase regulatory subunit 1 OS=Rattus norvegicus OX=10116 GN=Psmd1 PE=1 SV=1	A0A0G2JTW5 (+1)	Psmd1	0.001	0.17
Proteasome (Prosome, macropain) 26S subunit, non-ATPase, 7 (Predicted) OS=Rattus norvegicus OX=10116 GN=Psmd7 PE=1 SV=1	D4AEH3	Psmd7	0.011	0.17
Proteasome 26S subunit, non-ATPase 8 OS=Rattus norvegicus OX=10116 GN=Psmd8 PE=1 SV=1	F1LMQ3	Psmd8	0.0016	0.17
Sorting nexin 2 OS=Rattus norvegicus OX=10116 GN=Snx2 PE=1 SV=1	B2RYP4	Snx2	0.003	0.17
Acyl-CoA thioesterase 9 OS=Rattus norvegicus OX=10116 GN=Acot9 PE=1 SV=1	Q5U2X8	Acot9	0.003	0.16
Ancient ubiquitous protein 1 OS=Rattus norvegicus OX=10116 GN=Aup1 PE=2 SV=1	A1L134	Aup1	0.038	0.16
Bcl2-associated athanogene 2 OS=Rattus norvegicus OX=10116 GN=Bag2 PE=4 SV=2	F1LQH9	Bag2	0.023	0.16
T-complex protein 1 subunit delta OS=Rattus norvegicus OX=10116 GN=Cct4 PE=1 SV=3	Q7TPB1	Cct4	0.0001	0.16
Complement factor B OS=Rattus norvegicus OX=10116 GN=Cfb PE=1 SV=1	G3V615	Cfb	0.0002	0.16
Charged multivesicular body protein 1A OS=Rattus norvegicus OX=10116 GN=Chmp1a PE=1 SV=1	D4AE79	Chmp1a	0.004	0.16
Casein kinase 1, alpha 1, isoform CRA_d OS=Rattus norvegicus OX=10116 GN=Csnk1a1 PE=1 SV=1	A0JPL2	Csnk1a1	0.01	0.16
Cullin-3 OS=Rattus norvegicus OX=10116 GN=Cul3 PE=1 SV=2	B5DF89	Cul3	0.0028	0.16
NADH-cytochrome b5 reductase 3 OS=Rattus norvegicus OX=10116 GN=Cyb5r3 PE=1 SV=2	P20070	Cyb5r3	0.023	0.16
Desmoplakin OS=Rattus norvegicus OX=10116 GN=Dsp PE=1 SV=1	F1LMV6	Dsp	< 0.0001	0.16
Eukaryotic translation initiation factor 2 subunit 1 OS=Rattus norvegicus OX=10116 GN=Eif2s1 PE=1 SV=2	P68101	Eif2s1	0.0031	0.16
Eukaryotic translation initiation factor 5 OS=Rattus norvegicus OX=10116 GN=Eif5 PE=1 SV=1	Q07205	Eif5	0.003	0.16
Glutathione synthetase OS=Rattus norvegicus OX=10116 GN=Gss PE=1 SV=1	P46413	Gss	0.032	0.16
Methionine aminopeptidase OS=Rattus norvegicus OX=10116 GN=Metap1 PE=1 SV=1	D3ZE72	Metap1	0.034	0.16
Phosphatidylinositol transfer protein alpha isoform OS=Rattus norvegicus OX=10116 GN=Pitpna PE=1 SV=2	P16446	Pitpna	0.0022	0.16
Ras-related protein Rab-21 OS=Rattus norvegicus OX=10116 GN=Rab21 PE=2 SV=1	Q6AXT5	Rab21	0.024	0.16
Cluster of 60S ribosomal protein L17 OS=Rattus norvegicus OX=10116 GN=Rpl17 PE=2 SV=3 (P24049)	P24049 [2]	Rpl17	0.019	0.16
60S ribosomal protein L4 OS=Rattus norvegicus OX=10116 GN=Rpl4 PE=1 SV=1	Q6P3V9	Rpl4	0.02	0.16
Protein SEC13 homolog OS=Rattus norvegicus OX=10116 GN=Sec13 PE=1 SV=1	Q5XFW8	Sec13	0.013	0.16
Septin-9 OS=Rattus norvegicus OX=10116 GN=Septin9 PE=1 SV=1	Q9QZR6	Septin9	0.035	0.16
T-complex protein 1 subunit alpha OS=Rattus norvegicus OX=10116 GN=Tcp1 PE=1 SV=1	P28480	Tcp1	0.00056	0.16
Mitochondrial import inner membrane translocase subunit TIM44 OS=Rattus norvegicus OX=10116 GN=Timm44 PE=1 SV=1	O35094	Timm44	< 0.0001	0.16
Tripartite motif-containing protein 54 OS=Rattus norvegicus OX=10116 GN=Trim54 PE=2 SV=1	Q5XIH6	Trim54	0.021	0.16
Tripartite motif-containing protein 72 OS=Rattus norvegicus OX=10116 GN=Trim72 PE=1 SV=1	A0JPQ4	Trim72	< 0.0001	0.16
Thioredoxin reductase 1, cytoplasmic OS=Rattus norvegicus OX=10116 GN=Txnrd1 PE=1 SV=5	O89049	Txnrd1	0.014	0.16
Coronin OS=Rattus norvegicus OX=10116 GN=Coro1b PE=1 SV=1	G3V940	Coro1b	0.047	0.15
Eukaryotic translation initiation factor 2 subunit beta OS=Rattus norvegicus OX=10116 GN=Eif2s2 PE=1 SV=1	Q6P685	Eif2s2	0.031	0.15
Ezrin OS=Rattus norvegicus OX=10116 GN=Ezr PE=1 SV=1	A0A0G2K890	Ezr	0.001	0.15
Lysine--tRNA ligase OS=Rattus norvegicus OX=10116 GN=Kars1 PE=1 SV=1	Q5XIM7	Kars1	0.005	0.15
Kinectin 1 OS=Rattus norvegicus OX=10116 GN=Ktn1 PE=1 SV=2	D4A4Z9	Ktn1	0.00023	0.15
Poly(A)-binding protein-interacting protein 1 OS=Rattus norvegicus OX=10116 GN=Paip1 PE=1 SV=1	A0A0G2JVP5	Paip1	0.0064	0.15
Pre-mRNA processing factor 8, isoform CRA_a OS=Rattus norvegicus OX=10116 GN=Prpf8 PE=1 SV=1	G3V6H2	Prpf8	0.003	0.15
Proteasome subunit alpha type-4 OS=Rattus norvegicus OX=10116 GN=Psma4 PE=1 SV=1	P21670	Psma4	0.00046	0.15
Proteasome subunit alpha type-6 OS=Rattus norvegicus OX=10116 GN=Psma6 PE=1 SV=1	P60901	Psma6	0.0031	0.15
Cluster of Proteasome subunit alpha type OS=Rattus norvegicus OX=10116 GN=Psma7 PE=1 SV=1 (A0A0G2K0W9)	A0A0G2K0W9 [2]	Psma7	0.021	0.15
26S proteasome regulatory subunit 4 OS=Rattus norvegicus OX=10116 GN=Psmc1 PE=1 SV=1	P62193	Psmc1	0.001	0.15
Cluster of 60S ribosomal protein L6 OS=Rattus norvegicus OX=10116 GN=Rpl6 PE=1 SV=5 (P21533)	P21533 [2]	Rpl6	0.001	0.15
Cluster of 40S ribosomal protein S6 OS=Rattus norvegicus OX=10116 GN=Rps6 PE=1 SV=1 (M0RD75)	M0RD75 [3]	Rps6	0.0055	0.15
Staphylococcal nuclease domain-containing protein 1 OS=Rattus norvegicus OX=10116 GN=Snd1 PE=1 SV=1	Q66X93	Snd1	0.001	0.15
Cluster of Tight junction protein 2 OS=Rattus norvegicus OX=10116 GN=Tjp2 PE=1 SV=1 (Q3ZB99)	Q3ZB99 [3]	Tjp2	0.004	0.15
Cluster of Ubiquitin-like modifier-activating enzyme 1 OS=Rattus norvegicus OX=10116 GN=Uba1 PE=1 SV=1 (Q5U300)	Q5U300 [2]	Uba1	0.0036	0.15
Activator of Hsp90 ATPase activity 1 OS=Rattus norvegicus OX=10116 GN=Ahsa1 PE=1 SV=1	B0BN63	Ahsa1	0.039	0.14
Cytosolic iron-sulfur assembly component 3 OS=Rattus norvegicus OX=10116 GN=Ciao3 PE=2 SV=1	Q5BK18	Ciao3	0.014	0.14
Eukaryotic translation initiation factor 4B OS=Rattus norvegicus OX=10116 GN=Eif4b PE=1 SV=1	Q5RKG9	Eif4b	0.002	0.14
Nuclear protein localization protein 4 homolog OS=Rattus norvegicus OX=10116 GN=Nploc4 PE=1 SV=3	Q9ES54	Nploc4	0.00036	0.14
Nucleobindin-1 OS=Rattus norvegicus OX=10116 GN=Nucb1 PE=1 SV=1	Q63083	Nucb1	0.021	0.14
COP9 signalosome subunit 7A OS=Rattus norvegicus OX=10116 GN=Cops7a PE=1 SV=1	F1MAA2	Cops7a	0.039	0.13
Cold shock domain-containing protein E1 OS=Rattus norvegicus OX=10116 GN=Csde1 PE=2 SV=1	P18395	Csde1	0.001	0.13
Dynactin subunit 3 OS=Rattus norvegicus OX=10116 GN=Dctn3 PE=1 SV=1	D4A1B8	Dctn3	0.034	0.13
Eukaryotic translation initiation factor 5B OS=Rattus norvegicus OX=10116 GN=Eif5b PE=1 SV=1	B2GUV7	Eif5b	0.033	0.13
Rab GDP dissociation inhibitor beta OS=Rattus norvegicus OX=10116 GN=Gdi2 PE=1 SV=2	P50399	Gdi2	0.004	0.13
Cluster of Glycerol kinase OS=Rattus norvegicus OX=10116 GN=Gk PE=1 SV=2 (D3ZCI0)	D3ZCI0 [3]	Gk	0.005	0.13
Methionyl-tRNA synthetase OS=Rattus norvegicus OX=10116 GN=Mars PE=1 SV=1	D3Z941	Mars	0.013	0.13
Myosin heavy chain 9-like 1 OS=Rattus norvegicus OX=10116 GN=Myh9 PE=1 SV=1	G3V6P7	Myh9	< 0.0001	0.13
Aminopeptidase OS=Rattus norvegicus OX=10116 GN=Npepps PE=1 SV=1	F1M9V7	Npepps	0.00039	0.13
Proteasome subunit beta OS=Rattus norvegicus OX=10116 GN=Psmb4 PE=1 SV=2	G3V8U9 (+1)	Psmb4	0.022	0.13
40S ribosomal protein S11 OS=Rattus norvegicus OX=10116 GN=Rps11 PE=1 SV=3	P62282	Rps11	0.031	0.13
Cluster of Spectrin beta chain OS=Rattus norvegicus OX=10116 GN=Sptbn1 PE=1 SV=1 (A0A0G2K8W9)	A0A0G2K8W9 [4]	Sptbn1	0.00063	0.13
Tubulin polymerization-promoting protein family member 3 OS=Rattus norvegicus OX=10116 GN=Tppp3 PE=2 SV=1	Q5PPN5	Tppp3	0.019	0.13
Ubiquitin-conjugating enzyme E2M OS=Rattus norvegicus OX=10116 GN=Ube2m PE=1 SV=1	D3ZNQ6	Ube2m	0.045	0.13
Transitional endoplasmic reticulum ATPase OS=Rattus norvegicus OX=10116 GN=Vcp PE=1 SV=3	P46462	Vcp	0.002	0.13
Cluster of 14-3-3 protein epsilon OS=Rattus norvegicus OX=10116 GN=Ywhae PE=1 SV=1 (P62260)	P62260 [8]	Ywhae	0.01	0.13
Mitochondrial potassium channel OS=Rattus norvegicus OX=10116 GN=Ccdc51 PE=2 SV=2	Q5PPN7	Ccdc51	0.046	0.12
Dynactin subunit 1 OS=Rattus norvegicus OX=10116 GN=Dctn1 PE=1 SV=2	P28023	Dctn1	0.003	0.12
Eukaryotic translation initiation factor 3 subunit A OS=Rattus norvegicus OX=10116 GN=Eif3a PE=2 SV=2	Q1JU68	Eif3a	0.005	0.12
Enhancer trap locus 4 OS=Rattus norvegicus OX=10116 GN=Etl4 PE=1 SV=2	M0R5H1	Etl4	0.012	0.12
Glucose-6-phosphate isomerase OS=Rattus norvegicus OX=10116 GN=Gpi PE=1 SV=1	Q6P6V0	Gpi	0.002	0.12
Cluster of Heme oxygenase 2 OS=Rattus norvegicus OX=10116 GN=Hmox2 PE=1 SV=1 (P23711)	P23711 [2]	Hmox2	0.04	0.12
Microtubule-associated protein OS=Rattus norvegicus OX=10116 GN=Mapt PE=1 SV=1	F1LST4 (+1)	Mapt	0.039	0.12
Cluster of 60S acidic ribosomal protein P0 OS=Rattus norvegicus OX=10116 GN=Rplp0 PE=1 SV=2 (P19945)	P19945 [2]	Rplp0	0.031	0.12
tRNA-splicing ligase RtcB homolog OS=Rattus norvegicus OX=10116 GN=Rtcb PE=2 SV=1	Q6AYT3	Rtcb	0.014	0.12
SH3 domain-containing kinase-binding protein 1 OS=Rattus norvegicus OX=10116 GN=Sh3kbp1 PE=1 SV=1	A0A0H2UHD8 (+1)	Sh3kbp1	0.049	0.12
Stress-induced-phosphoprotein 1 OS=Rattus norvegicus OX=10116 GN=Stip1 PE=1 SV=1	O35814	Stip1	0.003	0.12
Cluster of Tropomyosin alpha-1 chain OS=Rattus norvegicus OX=10116 GN=Tpm1 PE=1 SV=3 (P04692)	P04692 [7]	Tpm1	0.016	0.12
Gephyrin OS=Rattus norvegicus OX=10116 GN=Gphn PE=1 SV=3	Q03555	Gphn	0.033	0.11
Isoleucyl-tRNA synthetase OS=Rattus norvegicus OX=10116 GN=Iars PE=1 SV=1	A0A0G2JVL8 (+1)	Iars	0.036	0.11
S-adenosylmethionine synthase OS=Rattus norvegicus OX=10116 GN=Mat2a PE=1 SV=2	F1LRB8 (+1)	Mat2a	0.031	0.11
Similar to 106 kDa O-GlcNAc transferase-interacting protein (Predicted), isoform CRA_a OS=Rattus norvegicus OX=10116 GN=Trak1 PE=1 SV=1	D4ACC5	Trak1	0.011	0.11
Adenosine kinase OS=Rattus norvegicus OX=10116 GN=Adk PE=1 SV=1	A0A0G2JSL8 (+1)	Adk	0.012	0.1
Eukaryotic translation initiation factor 3 subunit G OS=Rattus norvegicus OX=10116 GN=Eif3g PE=1 SV=1	Q5RK09	Eif3g	0.047	0.1
Early endosome antigen 1 OS=Rattus norvegicus OX=10116 GN=Eea1 PE=1 SV=1	A0A0G2K051 (+1)	Eea1	0.006	0.09
Heat shock protein HSP 90-beta OS=Rattus norvegicus OX=10116 GN=Hsp90ab1 PE=1 SV=4	P34058	Hsp90ab1	0.002	0.09
Integrin beta OS=Rattus norvegicus OX=10116 GN=Itgb1 PE=1 SV=1	A0A0G2JSK5	Itgb1	0.024	0.09
T-complex protein 1 subunit eta OS=Rattus norvegicus OX=10116 GN=Cct7 PE=1 SV=1	D4AC23	Cct7	0.024	0.08
Cullin 2 OS=Rattus norvegicus OX=10116 GN=Cul2 PE=1 SV=1	A0A0G2K761	Cul2	0.042	0.08
Endoplasmic reticulum chaperone BiP OS=Rattus norvegicus OX=10116 GN=Hspa5 PE=1 SV=1	P06761	Hspa5	0.00079	0.08
LPS-responsive beige-like anchor protein OS=Rattus norvegicus OX=10116 GN=Lrba PE=1 SV=1	A0A0G2JYI0	Lrba	0.022	0.08
UDP-glucose:glycoprotein glucosyltransferase 1 OS=Rattus norvegicus OX=10116 GN=Uggt1 PE=1 SV=2	Q9JLA3	Uggt1	0.03	0.08
Lamin A, isoform CRA_b OS=Rattus norvegicus OX=10116 GN=Lmna PE=1 SV=1	G3V8L3	Lmna	0.011	0.07
Laminin subunit beta-2 OS=Rattus norvegicus OX=10116 GN=Lamb2 PE=1 SV=1	M0R6K0 (+1)	Lamb2	0.038	0.04
Vinculin OS=Rattus norvegicus OX=10116 GN=Vcl PE=1 SV=1	A0A0G2K8V2 (+2)	Vcl	0.003	0.03
Cluster of Protein phosphatase 2 (Formerly 2A), regulatory subunit A (PR 65), alpha isoform, isoform CRA_a OS=Rattus norvegicus OX=10116 GN=Ppp2r1a PE=1 SV=1 (Q5XI34)	Q5XI34 [2]	Ppp2r1a	0.049	-0.04
Heterogeneous nuclear ribonucleoprotein U OS=Rattus norvegicus OX=10116 GN=Hnrnpu PE=1 SV=1	A0A0G2JZ52 (+1)	Hnrnpu	0.043	-0.07
Cluster of RAC-alpha serine/threonine-protein kinase OS=Rattus norvegicus OX=10116 GN=Akt1 PE=1 SV=1 (P47196)	P47196 [2]	Akt1	0.023	-0.11
Collagen type VI alpha 2 chain OS=Rattus norvegicus OX=10116 GN=Col6a2 PE=1 SV=2	F1LNH3	Col6a2	0.039	-0.11
Adenylosuccinate lyase OS=Rattus norvegicus OX=10116 GN=Adsl PE=1 SV=1	D3ZW08	Adsl	0.032	-0.12
CDGSH iron-sulfur domain-containing protein 1 OS=Rattus norvegicus OX=10116 GN=Cisd1 PE=3 SV=1	B0K020	Cisd1	0.041	-0.12
Elongation factor G, mitochondrial OS=Rattus norvegicus OX=10116 GN=Gfm1 PE=1 SV=2	Q07803	Gfm1	0.002	-0.12
Pyruvate dehydrogenase E1 component subunit beta OS=Rattus norvegicus OX=10116 GN=Pdhb PE=1 SV=1	A0A0G2KAM3	Pdhb	0.038	-0.12
Rho-associated protein kinase 1 OS=Rattus norvegicus OX=10116 GN=Rock1 PE=1 SV=1	Q63644	Rock1	0.011	-0.12
Succinate-semialdehyde dehydrogenase OS=Rattus norvegicus OX=10116 GN=Aldh5a1 PE=1 SV=1	G3V945 (+1)	Aldh5a1	0.047	-0.13
LIM and senescent cell antigen-like-containing domain protein OS=Rattus norvegicus OX=10116 GN=Lims1 PE=1 SV=1	C0KUC6	Lims1	0.009	-0.13
Myosin light chain kinase OS=Rattus norvegicus OX=10116 GN=Mylk PE=1 SV=2	D3ZFU9	Mylk	0.043	-0.13
Cardiomyopathy-associated 5 OS=Rattus norvegicus OX=10116 GN=Cmya5 PE=1 SV=2	M0R557	Cmya5	0.036	-0.14
Cytochrome c oxidase subunit 4 isoform 1, mitochondrial OS=Rattus norvegicus OX=10116 GN=Cox4i1 PE=1 SV=1	P10888	Cox4i1	0.004	-0.14
Acyl-protein thioesterase 2 OS=Rattus norvegicus OX=10116 GN=Lypla2 PE=1 SV=1	Q9QYL8	Lypla2	0.021	-0.14
Nicotinamide nucleotide transhydrogenase OS=Rattus norvegicus OX=10116 GN=Nnt PE=1 SV=1	Q5BJZ3	Nnt	0.002	-0.14
Prostaglandin F2 receptor negative regulator OS=Rattus norvegicus OX=10116 GN=Ptgfrn PE=1 SV=3	F1M790 (+1)	Ptgfrn	0.008	-0.14
SCO cytochrome c oxidase assembly protein 1 OS=Rattus norvegicus OX=10116 GN=Sco1 PE=1 SV=1	G3V985	Sco1	0.016	-0.14
Cluster of Plasma membrane calcium-transporting ATPase 1 OS=Rattus norvegicus OX=10116 GN=Atp2b1 PE=1 SV=3 (P11505)	P11505 [4]	Atp2b1	0.024	-0.15
Fermitin family member 2 OS=Rattus norvegicus OX=10116 GN=Fermt2 PE=1 SV=1	A0A0G2JWC7	Fermt2	< 0.0001	-0.15
Hydroxyacyl glutathione hydrolase OS=Rattus norvegicus OX=10116 GN=Hagh PE=1 SV=2	F1LQI1	Hagh	0.035	-0.15
Mitochondrial intermediate peptidase OS=Rattus norvegicus OX=10116 GN=Mipep PE=1 SV=1	F1LPX0	Mipep	0.019	-0.15
NADH dehydrogenase (Ubiquinone) 1 beta subcomplex, 11 (Predicted) OS=Rattus norvegicus OX=10116 GN=Ndufb11 PE=1 SV=1	D4A7L4	Ndufb11	0.009	-0.15
Ras suppressor protein 1 OS=Rattus norvegicus OX=10116 GN=Rsu1 PE=1 SV=3	D4A8F2	Rsu1	0.031	-0.15
Saccharopine dehydrogenase-like oxidoreductase OS=Rattus norvegicus OX=10116 GN=Sccpdh PE=1 SV=1	Q6AY30	Sccpdh	0.011	-0.15
Sodium/potassium-transporting ATPase subunit beta-3 OS=Rattus norvegicus OX=10116 GN=Atp1b3 PE=2 SV=1	Q63377	Atp1b3	0.042	-0.16
Cluster of Collagen type IV alpha 2 chain OS=Rattus norvegicus OX=10116 GN=Col4a2 PE=1 SV=3 (F1M6Q3)	F1M6Q3 [2]	Col4a2	0.045	-0.16
DnaJ (Hsp40) homolog, subfamily C, member 28 OS=Rattus norvegicus OX=10116 GN=Dnajc28 PE=2 SV=1	Q6AYG2	Dnajc28	0.033	-0.16
Mitochondrial ribosomal protein L12 OS=Rattus norvegicus OX=10116 GN=Mrpl12 PE=1 SV=1	D3ZXF9	Mrpl12	0.035	-0.16
Mitochondrial carrier 2 OS=Rattus norvegicus OX=10116 GN=Mtch2 PE=1 SV=1	A0A0G2K459	Mtch2	0.00099	-0.16
Glycerol-3-phosphate phosphatase OS=Rattus norvegicus OX=10116 GN=Pgp PE=1 SV=1	D3ZDK7	Pgp	0.028	-0.16
Prostaglandin E synthase 2 OS=Rattus norvegicus OX=10116 GN=Ptges2 PE=1 SV=1	D4AE56	Ptges2	0.00013	-0.16
Transmembrane anterior posterior transformation 1 OS=Rattus norvegicus OX=10116 GN=Tapt1 PE=1 SV=3	D4A533	Tapt1	0.021	-0.16
Transforming growth factor, beta-induced OS=Rattus norvegicus OX=10116 GN=Tgfbi PE=1 SV=2	D4A8G5	Tgfbi	0.045	-0.16
Mitochondrial amidoxime reducing component 2 OS=Rattus norvegicus OX=10116 GN=Marc2 PE=1 SV=2	D3Z900	44257	0.001	-0.17
Ankyrin repeat and SOCS box protein 2 OS=Rattus norvegicus OX=10116 GN=Asb2 PE=2 SV=1	Q5U2S6	Asb2	0.021	-0.17
Caveolae-associated protein 2 OS=Rattus norvegicus OX=10116 GN=Cavin2 PE=1 SV=3	Q66H98	Cavin2	0.00026	-0.17
DnaJ heat shock protein family (Hsp40) member A3 OS=Rattus norvegicus OX=10116 GN=Dnaja3 PE=1 SV=1	A0A0G2K5E4	Dnaja3	0.00077	-0.17
Group specific component OS=Rattus norvegicus OX=10116 GN=Gc PE=1 SV=1	Q68FY4	Gc	0.022	-0.17
Guanine nucleotide-binding protein G(q) subunit alpha OS=Rattus norvegicus OX=10116 GN=Gnaq PE=2 SV=2	P82471	Gnaq	0.048	-0.17
Stress-70 protein, mitochondrial OS=Rattus norvegicus OX=10116 GN=Hspa9 PE=1 SV=1	F1M953	Hspa9	< 0.0001	-0.17
Metabolism of cobalamin-associated A OS=Rattus norvegicus OX=10116 GN=Mmaa PE=1 SV=1	D3ZNY3	Mmaa	0.004	-0.17
39S ribosomal protein L38, mitochondrial OS=Rattus norvegicus OX=10116 GN=Mrpl38 PE=2 SV=2	Q5PQN9	Mrpl38	0.03	-0.17
NADH dehydrogenase [ubiquinone] 1 alpha subcomplex subunit 6 OS=Rattus norvegicus OX=10116 GN=Ndufa6 PE=1 SV=1	D4A3V2	Ndufa6	0.016	-0.17
Sister chromatid cohesion protein PDS5 homolog B OS=Rattus norvegicus OX=10116 GN=Pds5b PE=1 SV=1	D3ZXE2	Pds5b	0.047	-0.17
Plexin B2 OS=Rattus norvegicus OX=10116 GN=Plxnb2 PE=1 SV=1	D3ZQ57	Plxnb2	0.02	-0.17
Clustered mitochondria protein homolog OS=Rattus norvegicus OX=10116 GN=Cluh PE=1 SV=1	A0A0U1RRV5	Cluh	0.037	-0.18
D-2-hydroxyglutarate dehydrogenase, mitochondrial OS=Rattus norvegicus OX=10116 GN=D2hgdh PE=3 SV=1	P84850	D2hgdh	0.031	-0.18
Dystroglycan 1 OS=Rattus norvegicus OX=10116 GN=Dag1 PE=1 SV=1	F1M8K0	Dag1	0.001	-0.18
Lactoylglutathione lyase OS=Rattus norvegicus OX=10116 GN=Glo1 PE=1 SV=3	Q6P7Q4	Glo1	0.005	-0.18
Integrin-linked protein kinase OS=Rattus norvegicus OX=10116 GN=Ilk PE=2 SV=1	Q99J82	Ilk	0.0003	-0.18
Lipoyl synthase, mitochondrial OS=Rattus norvegicus OX=10116 GN=Lias PE=2 SV=1	Q5XIH4	Lias	0.019	-0.18
PITH domain-containing 1 OS=Rattus norvegicus OX=10116 GN=Pithd1 PE=1 SV=2	D4ABS5	Pithd1	0.04	-0.18
E3 ubiquitin-protein ligase RNF123 OS=Rattus norvegicus OX=10116 GN=Rnf123 PE=1 SV=1	D3ZXK7 (+1)	Rnf123	0.032	-0.18
Long-chain fatty acid transport protein 1 OS=Rattus norvegicus OX=10116 GN=Slc27a1 PE=1 SV=1	Q6GMM8	Slc27a1	0.00039	-0.18
Target of myb1 homolog (Chicken) OS=Rattus norvegicus OX=10116 GN=Tom1 PE=1 SV=1	Q5XI21	Tom1	0.008	-0.18
Ubiquitin-associated domain-containing protein 1 OS=Rattus norvegicus OX=10116 GN=Ubac1 PE=1 SV=1	Q5XIR9	Ubac1	0.046	-0.18
Cytochrome b-c1 complex subunit 8 OS=Rattus norvegicus OX=10116 GN=Uqcrq PE=3 SV=1	Q7TQ16	Uqcrq	0.00096	-0.18
Acyl-CoA dehydrogenase family, member 8 OS=Rattus norvegicus OX=10116 GN=Acad8 PE=1 SV=2	M0RDK9	Acad8	< 0.0001	-0.19
Apolipoprotein A-I OS=Rattus norvegicus OX=10116 GN=Apoa1 PE=1 SV=2	P04639	Apoa1	0.002	-0.19
CDGSH iron sulfur domain 3 OS=Rattus norvegicus OX=10116 GN=Cisd3 PE=1 SV=1	A0A0G2JW34	Cisd3	0.004	-0.19
GrpE protein homolog OS=Rattus norvegicus OX=10116 GN=Grpel1 PE=1 SV=1	A0A0G2JZA2 (+1)	Grpel1	0.00056	-0.19
Cluster of Hydroxymethylglutaryl-CoA lyase, mitochondrial OS=Rattus norvegicus OX=10116 GN=Hmgcl PE=2 SV=1 (P97519)	P97519 [2]	Hmgcl	0.002	-0.19
MICOS complex subunit MIC60 OS=Rattus norvegicus OX=10116 GN=Immt PE=1 SV=1	A0A0G2JVH4	Immt	< 0.0001	-0.19
Lamin-B1 OS=Rattus norvegicus OX=10116 GN=Lmnb1 PE=1 SV=1	G3V7U4	Lmnb1	0.00012	-0.19
Muscleblind-like-splicing regulator 1 OS=Rattus norvegicus OX=10116 GN=Mbnl1 PE=1 SV=1	A0A0G2JX72 (+1)	Mbnl1	0.038	-0.19
Paralemmin-1 OS=Rattus norvegicus OX=10116 GN=Palm PE=1 SV=1	Q920Q0	Palm	0.005	-0.19
Poly [ADP-ribose] polymerase 1 OS=Rattus norvegicus OX=10116 GN=Parp1 PE=1 SV=4	P27008	Parp1	0.002	-0.19
Non-specific serine/threonine protein kinase OS=Rattus norvegicus OX=10116 GN=Prkaa2 PE=1 SV=1	G3V715 (+1)	Prkaa2	0.005	-0.19
NAD-dependent protein deacylase sirtuin-5, mitochondrial OS=Rattus norvegicus OX=10116 GN=Sirt5 PE=2 SV=1	Q68FX9	Sirt5	0.025	-0.19
TBC1 domain family, member 4 OS=Rattus norvegicus OX=10116 GN=Tbc1d4 PE=1 SV=3	D3ZGN0	Tbc1d4	0.032	-0.19
Ubiquitin-conjugating enzyme E2 D1 OS=Rattus norvegicus OX=10116 GN=Ube2d1 PE=1 SV=1	D3ZDK2	Ube2d1	0.048	-0.19
Cytochrome b-c1 complex subunit 7 OS=Rattus norvegicus OX=10116 GN=Uqcrb PE=1 SV=1	B2RYS2	Uqcrb	0.003	-0.19
ATP-binding cassette subfamily B member 10 OS=Rattus norvegicus OX=10116 GN=Abcb10 PE=1 SV=1	Q5FVL8	Abcb10	0.005	-0.2
Adenylate kinase 2, mitochondrial OS=Rattus norvegicus OX=10116 GN=Ak2 PE=2 SV=2	P29410	Ak2	< 0.0001	-0.2
A-kinase anchor protein 12 OS=Rattus norvegicus OX=10116 GN=Akap12 PE=1 SV=1	Q5QD51	Akap12	< 0.0001	-0.2
ATP synthase subunit g, mitochondrial OS=Rattus norvegicus OX=10116 GN=Atp5mg PE=1 SV=2	Q6PDU7	Atp5mg	0.014	-0.2
Cluster of ATP synthase subunit d, mitochondrial OS=Rattus norvegicus OX=10116 GN=Atp5pd PE=1 SV=3 (P31399)	P31399 [2]	Atp5pd	0.012	-0.2
Cytochrome c oxidase subunit 5A, mitochondrial OS=Rattus norvegicus OX=10116 GN=Cox5a PE=1 SV=1	P11240	Cox5a	0.005	-0.2
Dehydrogenase/reductase 7 OS=Rattus norvegicus OX=10116 GN=Dhrs7 PE=1 SV=3	D4A0T8	Dhrs7	0.043	-0.2
Cluster of Disks large homolog 1 OS=Rattus norvegicus OX=10116 GN=Dlg1 PE=1 SV=1 (Q62696)	Q62696 [3]	Dlg1	0.00078	-0.2
Fibronectin type III and SPRY domain-containing 2 OS=Rattus norvegicus OX=10116 GN=Fsd2 PE=4 SV=2	D4ADN6	Fsd2	0.001	-0.2
Gelsolin OS=Rattus norvegicus OX=10116 GN=Gsn PE=1 SV=1	Q68FP1	Gsn	0.002	-0.2
General transcription factor II-I OS=Rattus norvegicus OX=10116 GN=Gtf2i PE=1 SV=2	Q5U2Y1	Gtf2i	0.037	-0.2
Heterogeneous nuclear ribonucleoproteins A2/B1 OS=Rattus norvegicus OX=10116 GN=Hnrnpa2b1 PE=1 SV=1	A7VJC2 (+1)	Hnrnpa2b1	0.0017	-0.2
Maestro heat-like repeat family member 1 OS=Rattus norvegicus OX=10116 GN=Mroh1 PE=1 SV=1	A0A0G2JV05	Mroh1	0.046	-0.2
NDUFA4, mitochondrial complex-associated OS=Rattus norvegicus OX=10116 GN=Ndufa4 PE=1 SV=1	B2RZD6	Ndufa4	0.001	-0.2
NADH:ubiquinone oxidoreductase subunit A7 OS=Rattus norvegicus OX=10116 GN=Ndufa7 PE=1 SV=1	A9UMV9	Ndufa7	0.00043	-0.2
Serine/threonine-protein kinase Nek7 OS=Rattus norvegicus OX=10116 GN=Nek7 PE=2 SV=1	D3ZBE5	Nek7	0.037	-0.2
Papilin, proteoglycan-like sulfated glycoprotein OS=Rattus norvegicus OX=10116 GN=Papln PE=1 SV=2	D3ZD40	Papln	0.023	-0.2
Transcriptional activator protein Pur-alpha OS=Rattus norvegicus OX=10116 GN=Pura PE=1 SV=3	F1LPS8	Pura	0.011	-0.2
Ribonucleotide reductase M2 B (TP53 inducible) (Predicted) OS=Rattus norvegicus OX=10116 GN=Rrm2b PE=1 SV=3	D4ADQ1	Rrm2b	0.02	-0.2
Transmembrane protein 41a OS=Rattus norvegicus OX=10116 GN=Tmem41a PE=4 SV=1	M0R9Y7	Tmem41a	0.033	-0.2
Apolipoprotein H OS=Rattus norvegicus OX=10116 GN=Apoh PE=1 SV=1	Q5I0M1	Apoh	0.01	-0.21
ATP synthase F(0) complex subunit B1, mitochondrial OS=Rattus norvegicus OX=10116 GN=Atp5pb PE=1 SV=1	P19511	Atp5pb	0.002	-0.21
Cytochrome b5 type B OS=Rattus norvegicus OX=10116 GN=Cyb5b PE=1 SV=2	P04166	Cyb5b	0.014	-0.21
Cluster of Dystrophin OS=Rattus norvegicus OX=10116 GN=Dmd PE=1 SV=2 (P11530)	P11530 [2]	Dmd	< 0.0001	-0.21
Phenylalanine--tRNA ligase alpha subunit OS=Rattus norvegicus OX=10116 GN=Farsa PE=1 SV=1	Q505J8	Farsa	0.042	-0.21
GIMAP4 OS=Rattus norvegicus OX=10116 GN=Gimap4 PE=1 SV=1	Q6IRE3 (+1)	Gimap4	0.002	-0.21
Ankyrin repeat domain 47 (Predicted) OS=Rattus norvegicus OX=10116 GN=Kank3 PE=1 SV=1	B2RYN8	Kank3	0.003	-0.21
Cluster of 5'-AMP-activated protein kinase subunit gamma-1 OS=Rattus norvegicus OX=10116 GN=Kmt2d PE=1 SV=1 (A0A0G2JVD6)	A0A0G2JVD6 [2]	Kmt2d	0.017	-0.21
Lysosome-associated membrane glycoprotein 2 OS=Rattus norvegicus OX=10116 GN=Lamp2 PE=1 SV=3	P17046	Lamp2	0.034	-0.21
NADP-dependent malic enzyme OS=Rattus norvegicus OX=10116 GN=Me1 PE=1 SV=2	P13697	Me1	0.026	-0.21
Myomesin 2 OS=Rattus norvegicus OX=10116 GN=Myom2 PE=1 SV=1	G3V7K1	Myom2	< 0.0001	-0.21
NADH dehydrogenase [ubiquinone] 1 alpha subcomplex subunit 12 OS=Rattus norvegicus OX=10116 GN=Ndufa12 PE=1 SV=2	F1LXA0	Ndufa12	0.011	-0.21
Phosphoglycerate mutase 2 OS=Rattus norvegicus OX=10116 GN=Pgam2 PE=1 SV=2	P16290	Pgam2	0.002	-0.21
Ribosomal protein L3-like OS=Rattus norvegicus OX=10116 GN=Rpl3l PE=3 SV=2	D4A9G1	Rpl3l	0.043	-0.21
Phosphate carrier protein, mitochondrial OS=Rattus norvegicus OX=10116 GN=Slc25a3 PE=1 SV=1	G3V741 (+1)	Slc25a3	< 0.0001	-0.21
Superoxide dismutase [Mn], mitochondrial OS=Rattus norvegicus OX=10116 GN=Sod2 PE=1 SV=2	P07895	Sod2	0.00029	-0.21
Cytochrome b-c1 complex subunit Rieske, mitochondrial OS=Rattus norvegicus OX=10116 GN=Uqcrfs1 PE=1 SV=2	P20788	Uqcrfs1	0.0001	-0.21
Carbonyl reductase family member 4 OS=Rattus norvegicus OX=10116 GN=Cbr4 PE=2 SV=1	Q7TS56	Cbr4	0.009	-0.22
Casein kinase II subunit beta OS=Rattus norvegicus OX=10116 GN=Csnk2b PE=1 SV=1	P67874	Csnk2b	0.006	-0.22
Prothrombin OS=Rattus norvegicus OX=10116 GN=F2 PE=1 SV=1	G3V843 (+1)	F2	0.003	-0.22
Fumarate hydratase, mitochondrial OS=Rattus norvegicus OX=10116 GN=Fh PE=1 SV=2	P14408	Fh	0.00071	-0.22
Histone H4 OS=Rattus norvegicus OX=10116 GN=H4c2 PE=1 SV=2	P62804	H4c2	0.002	-0.22
HD domain containing 3 (Predicted), isoform CRA_b OS=Rattus norvegicus OX=10116 GN=Hddc3 PE=1 SV=1	D4A500	Hddc3	0.024	-0.22
Hif1an protein OS=Rattus norvegicus OX=10116 GN=Hif1an PE=2 SV=1	B0BNG5	Hif1an	0.021	-0.22
Integrin alpha-7 OS=Rattus norvegicus OX=10116 GN=Itga7 PE=1 SV=2	Q63258	Itga7	0.002	-0.22
Laminin subunit gamma 1 OS=Rattus norvegicus OX=10116 GN=Lamc1 PE=1 SV=1	F1MAA7	Lamc1	0.03	-0.22
Cluster of MAPK-activated protein kinase 2 OS=Rattus norvegicus OX=10116 GN=Mapkapk2 PE=1 SV=3 (F1M9C0)	F1M9C0 [3]	Mapkapk2	0.022	-0.22
UDP-N-acetylglucosamine--peptide N-acetylglucosaminyltransferase 110 kDa subunit OS=Rattus norvegicus OX=10116 GN=Ogt PE=1 SV=1	P56558	Ogt	0.00083	-0.22
OXA1L, mitochondrial inner membrane protein OS=Rattus norvegicus OX=10116 GN=Oxa1l PE=1 SV=1	D3ZRH1	Oxa1l	0.043	-0.22
Choline transporter-like protein 2 OS=Rattus norvegicus OX=10116 GN=Slc44a2 PE=2 SV=1	B4F795	Slc44a2	0.037	-0.22
Paraplegin OS=Rattus norvegicus OX=10116 GN=Spg7 PE=2 SV=2	Q7TT47	Spg7	< 0.0001	-0.22
Succinate--CoA ligase [ADP-forming] subunit beta, mitochondrial OS=Rattus norvegicus OX=10116 GN=Sucla2 PE=1 SV=1	F1LM47	Sucla2	0.00084	-0.22
Tripartite motif-containing 25 OS=Rattus norvegicus OX=10116 GN=Trim25 PE=1 SV=3	D4A9N5	Trim25	0.014	-0.22
ATP-binding cassette sub-family B member 7, mitochondrial OS=Rattus norvegicus OX=10116 GN=Abcb7 PE=1 SV=1	Q704E8	Abcb7	< 0.0001	-0.23
Annexin OS=Rattus norvegicus OX=10116 GN=Anxa11 PE=1 SV=1	Q5XI77	Anxa11	< 0.0001	-0.23
ATP synthase subunit beta OS=Rattus norvegicus OX=10116 GN=Atp5f1b PE=1 SV=1	G3V6D3	Atp5f1b	< 0.0001	-0.23
Dihydropyrimidinase-related protein 1 OS=Rattus norvegicus OX=10116 GN=Crmp1 PE=1 SV=1	Q62950	Crmp1	0.007	-0.23
Dehydrogenase/reductase 11 OS=Rattus norvegicus OX=10116 GN=Dhrs11 PE=1 SV=1	G3V978	Dhrs11	0.006	-0.23
Dihydrolipoyl dehydrogenase, mitochondrial OS=Rattus norvegicus OX=10116 GN=Dld PE=1 SV=1	Q6P6R2	Dld	< 0.0001	-0.23
3-mercaptopyruvate sulfurtransferase OS=Rattus norvegicus OX=10116 GN=Mpst PE=1 SV=3	P97532	Mpst	0.00019	-0.23
Mitochondrial ribosomal protein L15 OS=Rattus norvegicus OX=10116 GN=Mrpl15 PE=1 SV=1	A0A0G2K9B4	Mrpl15	0.009	-0.23
Mitochondrial E3 ubiquitin protein ligase 1 OS=Rattus norvegicus OX=10116 GN=Mul1 PE=1 SV=1	D4A1H7	Mul1	0.03	-0.23
NADH:ubiquinone oxidoreductase subunit A13 OS=Rattus norvegicus OX=10116 GN=Ndufa13 PE=1 SV=1	D3ZE15	Ndufa13	0.001	-0.23
NADH dehydrogenase (Ubiquinone) 1 beta subcomplex, 6 (Predicted) OS=Rattus norvegicus OX=10116 GN=Ndufb6 PE=1 SV=1	D3ZZ21	Ndufb6	0.003	-0.23
Nicotinamide-nucleotide adenylyltransferase OS=Rattus norvegicus OX=10116 GN=Nmnat3 PE=1 SV=1	F7F588	Nmnat3	0.042	-0.23
Pantothenate kinase 4 OS=Rattus norvegicus OX=10116 GN=Pank4 PE=1 SV=1	G3V7T3	Pank4	0.001	-0.23
RAS-related 2 OS=Rattus norvegicus OX=10116 GN=Rras2 PE=1 SV=1	Q5BJU0	Rras2	0.017	-0.23
Translocase of outer mitochondrial membrane 7 OS=Rattus norvegicus OX=10116 GN=Tomm7 PE=1 SV=1	D3ZMR1	Tomm7	0.014	-0.23
Cytochrome b-c1 complex subunit 2, mitochondrial OS=Rattus norvegicus OX=10116 GN=Uqcrc2 PE=1 SV=2	P32551	Uqcrc2	< 0.0001	-0.23
Annexin A3 OS=Rattus norvegicus OX=10116 GN=Anxa3 PE=1 SV=4	P14669	Anxa3	< 0.0001	-0.24
Cytidine monophosphate N-acetylneuraminic acid synthetase OS=Rattus norvegicus OX=10116 GN=Cmas PE=1 SV=1	Q5M963	Cmas	0.016	-0.24
Cytochrome c oxidase subunit 5B, mitochondrial OS=Rattus norvegicus OX=10116 GN=Cox5b PE=1 SV=2	P12075	Cox5b	0.00091	-0.24
Complement component receptor 1-like protein OS=Rattus norvegicus OX=10116 GN=Cr1l PE=1 SV=1	Q63135	Cr1l	0.003	-0.24
Fatty acid-binding protein 5 OS=Rattus norvegicus OX=10116 GN=Fabp5 PE=1 SV=3	P55053	Fabp5	0.029	-0.24
Cluster of Guanine nucleotide-binding protein G(I)/G(S)/G(O) subunit gamma-11 OS=Rattus norvegicus OX=10116 GN=Gng11 PE=3 SV=1 (P61954)	P61954 [3]	Gng11	0.042	-0.24
Beta-hexosaminidase subunit beta OS=Rattus norvegicus OX=10116 GN=Hexb PE=2 SV=1	Q6AXR4	Hexb	< 0.0001	-0.24
Isocitrate dehydrogenase [NADP], mitochondrial OS=Rattus norvegicus OX=10116 GN=Idh2 PE=1 SV=2	P56574	Idh2	< 0.0001	-0.24
Malate dehydrogenase, mitochondrial OS=Rattus norvegicus OX=10116 GN=Mdh2 PE=1 SV=2	P04636	Mdh2	< 0.0001	-0.24
39S ribosomal protein L40, mitochondrial OS=Rattus norvegicus OX=10116 GN=Mrpl40 PE=1 SV=2	P83565	Mrpl40	0.023	-0.24
Mitochondrial ribosomal protein S30 OS=Rattus norvegicus OX=10116 GN=Mrps30 PE=1 SV=1	D4A833	Mrps30	0.002	-0.24
Mitochondrial ribosomal protein S9 OS=Rattus norvegicus OX=10116 GN=Mrps9 PE=1 SV=1	B0BN68	Mrps9	0.002	-0.24
[truncated: 428 more rows]

## Sheet: RV_ShB vs ShL
RV_proteomic dataset_ShBNIP3 vs ShLuc
[truncated: 754 more rows]
