# Supplementary material for: Multiomics Approach Reveals an Important Role of BNIP3 in Myocardial Remodeling and the Pathogenesis of Heart Failure with Reduced Ejection Fraction
Source: Cells. 2022 May 6;11(9):1572. doi: 10.3390/cells11091572 (PMC9105187; doi:10.3390/cells11091572)
Supplement: Supplementary file 1 [file cells-11-01572-s001.zip › Excel file S4_p-proteomic datasets LV & RV.xlsx]

## Sheet: LV_ShL vs Sham
LV_p-proteomic dataset_ShLuc vs Sham
Acc + Site	protein accession	protein name	p-Site	Modification	Best Ascore	Log2 fold change_ShL vs Sham	p-value < 0.05
MLRV, S14	MLRV	Myosin regulatory light chain 2, ventricular/cardiac muscle isoform OS=Rattus norvegicus OX=10116 GN=Myl2 PE=1 SV=2	S14	Phospho	100% (59.29)	-0.901	< 0.00001
MLRV, S15	MLRV	Myosin regulatory light chain 2, ventricular/cardiac muscle isoform OS=Rattus norvegicus OX=10116 GN=Myl2 PE=1 SV=2	S15	Phospho	100% (63.48)	-0.772	< 0.00001
Q6P725, S25	Q6P725	Desmin OS=Rattus norvegicus OX=10116 GN=Des PE=1 SV=1	S25	Phospho	100% (44.61)	-0.964	< 0.00001
Q6P725, S28	Q6P725	Desmin OS=Rattus norvegicus OX=10116 GN=Des PE=1 SV=1	S28	Phospho	100% (47.60)	-0.976	< 0.00001
A0A096MJ01, S123	A0A096MJ01	LIM domain-binding 3 OS=Rattus norvegicus OX=10116 GN=Ldb3 PE=1 SV=1	S123	Phospho	100% (105.16)	-0.308	< 0.00001
RLA0, S304	RLA0	60S acidic ribosomal protein P0 OS=Rattus norvegicus OX=10116 GN=Rplp0 PE=1 SV=2	S304	Phospho	100% (1,000.00)	-0.503	< 0.00001
RLA0, S307	RLA0	60S acidic ribosomal protein P0 OS=Rattus norvegicus OX=10116 GN=Rplp0 PE=1 SV=2	S307	Phospho	100% (1,000.00)	-0.503	< 0.00001
PPLA, S16	PPLA	Cardiac phospholamban OS=Rattus norvegicus OX=10116 GN=Pln PE=1 SV=1	S16	Phospho	100% (1,000.00)	-1.023	< 0.00001
PPLA, T17	PPLA	Cardiac phospholamban OS=Rattus norvegicus OX=10116 GN=Pln PE=1 SV=1	T17	Phospho	100% (1,000.00)	-0.966	< 0.00001
TNNI3, S23	TNNI3	Troponin I, cardiac muscle OS=Rattus norvegicus OX=10116 GN=Tnni3 PE=1 SV=2	S23	Phospho	100% (53.57)	0.554	< 0.00001
TNNI3, S24	TNNI3	Troponin I, cardiac muscle OS=Rattus norvegicus OX=10116 GN=Tnni3 PE=1 SV=2	S24	Phospho	100% (57.60)	0.759	< 0.00001
PDLI5, S228	PDLI5	PDZ and LIM domain protein 5 OS=Rattus norvegicus OX=10116 GN=Pdlim5 PE=1 SV=2	S228	Phospho	100% (1,000.00)	-0.445	< 0.00001
G3V7K1, S76	G3V7K1	Myomesin 2 OS=Rattus norvegicus OX=10116 GN=Myom2 PE=1 SV=1	S76	Phospho	100% (1,000.00)	0.52	< 0.00001
G3V7U0, S95	G3V7U0	Cysteine and glycine-rich protein 3 OS=Rattus norvegicus OX=10116 GN=Csrp3 PE=1 SV=1	S95	Phospho	100% (23.79)	-0.873	< 0.00001
PEA15, S116	PEA15	Astrocytic phosphoprotein PEA-15 OS=Rattus norvegicus OX=10116 GN=Pea15 PE=1 SV=1	S116	Phospho	100% (1,000.00)	0.7	1e-05
D3ZZ68, S178	D3ZZ68	Synaptopodin 2-like OS=Rattus norvegicus OX=10116 GN=Synpo2l PE=1 SV=1	S178	Phospho	100% (42.68)	-0.654	2e-05
D3ZZ68, S428	D3ZZ68	Synaptopodin 2-like OS=Rattus norvegicus OX=10116 GN=Synpo2l PE=1 SV=1	S428	Phospho	100% (100.30)	-0.675	3e-05
D3ZZ68, S670	D3ZZ68	Synaptopodin 2-like OS=Rattus norvegicus OX=10116 GN=Synpo2l PE=1 SV=1	S670	Phospho	100% (1,000.00)	-0.601	3e-05
SYNP2, S1014	SYNP2	Synaptopodin-2 OS=Rattus norvegicus OX=10116 GN=Synpo2 PE=1 SV=2	S1014	Phospho	100% (46.21)	0.609	3e-05
NSF1C, S176	NSF1C	NSFL1 cofactor p47 OS=Rattus norvegicus OX=10116 GN=Nsfl1c PE=1 SV=1	S176	Phospho	100% (1,000.00)	0.384	3e-05
A0A0G2K911, S146	A0A0G2K911	NSFL1 cofactor p47 OS=Rattus norvegicus OX=10116 GN=Nsfl1c PE=1 SV=1	S146	Phospho	100% (1,000.00)	0.351	5e-05
F1LN42, S1081	F1LN42	Tensin 1 OS=Rattus norvegicus OX=10116 GN=Tns1 PE=1 SV=2	S1081	Phospho	100% (74.93)	0.219	7e-05
MYPC, S279	MYPC	Myosin-binding protein C, cardiac-type OS=Rattus norvegicus OX=10116 GN=Mybpc3 PE=1 SV=2	S279	Phospho	100% (37.08)	-0.371	0.0001
HSPB6, S157	HSPB6	Heat shock protein beta-6 OS=Rattus norvegicus OX=10116 GN=Hspb6 PE=1 SV=1	S157	Phospho	100% (48.76)	-0.552	0.0001
G3V8F3, S170	G3V8F3	BUD13 homolog OS=Rattus norvegicus OX=10116 GN=Bud13 PE=1 SV=1	S170	Phospho	100% (65.29)	0.257	0.0001
BUD13, S170	BUD13	BUD13 homolog OS=Rattus norvegicus OX=10116 GN=Bud13 PE=1 SV=1	S170	Phospho	100% (65.29)	0.257	0.0001
Q5U302, S643	Q5U302	Catenin (Cadherin associated protein), alpha 1 OS=Rattus norvegicus OX=10116 GN=Ctnna1 PE=1 SV=1	S643	Phospho	100% (79.73)	-0.516	0.0001
Q6P725, S91	Q6P725	Desmin OS=Rattus norvegicus OX=10116 GN=Des PE=1 SV=1	S91	Phospho	100% (160.82)	-0.566	0.0002
A0A0G2K8W9, S2132	A0A0G2K8W9	Spectrin beta chain OS=Rattus norvegicus OX=10116 GN=Sptbn1 PE=1 SV=1	S2132	Phospho	100% (155.73)	-0.315	0.0002
KAPCA, S339	KAPCA	cAMP-dependent protein kinase catalytic subunit alpha OS=Rattus norvegicus OX=10116 GN=Prkaca PE=1 SV=2	S339	Phospho	100% (62.60)	-0.147	0.0002
CALX, S582	CALX	Calnexin OS=Rattus norvegicus OX=10116 GN=Canx PE=1 SV=1	S582	Phospho	100% (1,000.00)	-0.252	0.0002
D3ZZ68, S180	D3ZZ68	Synaptopodin 2-like OS=Rattus norvegicus OX=10116 GN=Synpo2l PE=1 SV=1	S180	Phospho	100% (32.94)	-0.795	0.0003
SYNP2, S323	SYNP2	Synaptopodin-2 OS=Rattus norvegicus OX=10116 GN=Synpo2 PE=1 SV=2	S323	Phospho	100% (51.61)	-0.601	0.0003
D4A8Y1, S290	D4A8Y1	Uncharacterized protein OS=Rattus norvegicus OX=10116 PE=1 SV=1	S290	Phospho	100% (1,000.00)	0.195	0.0004
F1LMV6, S2831	F1LMV6	Desmoplakin OS=Rattus norvegicus OX=10116 GN=Dsp PE=1 SV=1	S2831	Phospho	100% (50.34)	-0.434	0.0004
EIF3B, S137	EIF3B	Eukaryotic translation initiation factor 3 subunit B OS=Rattus norvegicus OX=10116 GN=Eif3b PE=1 SV=1	S137	Phospho	100% (35.84)	-0.478	0.0004
D3ZZ68, S678	D3ZZ68	Synaptopodin 2-like OS=Rattus norvegicus OX=10116 GN=Synpo2l PE=1 SV=1	S678	Phospho	100% (1,000.00)	-0.435	0.0005
M0R6Z9, S2227	M0R6Z9	Myosin XVIIIb OS=Rattus norvegicus OX=10116 GN=Myo18b PE=1 SV=2	S2227	Phospho	100% (44.63)	-0.662	0.0005
A0A0G2JSP8, S372	A0A0G2JSP8	Creatine kinase M-type OS=Rattus norvegicus OX=10116 GN=Ckm PE=1 SV=1	S372	Phospho	100% (1,000.00)	0.501	0.0005
G3V7K1, S78	G3V7K1	Myomesin 2 OS=Rattus norvegicus OX=10116 GN=Myom2 PE=1 SV=1	S78	Phospho	100% (1,000.00)	0.384	0.0007
F1M4I1, S287	F1M4I1	Uncharacterized protein OS=Rattus norvegicus OX=10116 PE=1 SV=3	S287	Phospho	100% (92.52)	-0.584	0.0007
M0RDD8, S108	M0RDD8	Echinoderm microtubule-associated protein-like 1 OS=Rattus norvegicus OX=10116 GN=Eml1 PE=1 SV=2	S108	Phospho	100% (36.81)	-0.506	0.0009
CXA1, S297	CXA1	Gap junction alpha-1 protein OS=Rattus norvegicus OX=10116 GN=Gja1 PE=1 SV=2	S297	Phospho	100% (66.32)	-0.437	0.0013
CRYAB, S59	CRYAB	Alpha-crystallin B chain OS=Rattus norvegicus OX=10116 GN=Cryab PE=1 SV=1	S59	Phospho	100% (77.52)	-0.426	0.0013
HDGF, S165	HDGF	Hepatoma-derived growth factor OS=Rattus norvegicus OX=10116 GN=Hdgf PE=1 SV=2	S165	Phospho	100% (1,000.00)	-0.142	0.0013
D3ZKQ4, T606	D3ZKQ4	RAB, member RAS oncogene family-like 6 OS=Rattus norvegicus OX=10116 GN=Rabl6 PE=1 SV=1	T606	Phospho	100% (25.90)	-0.319	0.0022
JPH2, T483	JPH2	Junctophilin-2 OS=Rattus norvegicus OX=10116 GN=Jph2 PE=1 SV=1	T483	Phospho	100% (89.47)	0.191	0.0027
CAVN2, S362	CAVN2	Caveolae-associated protein 2 OS=Rattus norvegicus OX=10116 GN=Cavin2 PE=1 SV=3	S362	Phospho	100% (51.61)	0.191	0.0031
HAP28, S63	HAP28	28 kDa heat- and acid-stable phosphoprotein OS=Rattus norvegicus OX=10116 GN=Pdap1 PE=1 SV=1	S63	Phospho	100% (51.16)	-0.169	0.0031
M0R7S5, S60	M0R7S5	Perilipin 4 OS=Rattus norvegicus OX=10116 GN=Plin4 PE=4 SV=2	S60	Phospho	100% (54.03)	0.425	0.0031
MYPC, S830	MYPC	Myosin-binding protein C, cardiac-type OS=Rattus norvegicus OX=10116 GN=Mybpc3 PE=1 SV=2	S830	Phospho	100% (1,000.00)	0.567	0.0039
Q6P725, S431	Q6P725	Desmin OS=Rattus norvegicus OX=10116 GN=Des PE=1 SV=1	S431	Phospho	99% (20.98)	-0.844	0.0039
SYNP2, S324	SYNP2	Synaptopodin-2 OS=Rattus norvegicus OX=10116 GN=Synpo2 PE=1 SV=2	S324	Phospho	100% (47.47)	-0.58	0.0039
G3V8S6, S249	G3V8S6	Histidine rich calcium binding protein, isoform CRA_b OS=Rattus norvegicus OX=10116 GN=Hrc PE=1 SV=1	S249	Phospho	100% (78.30)	0.643	0.0039
F1LMV6, S2827	F1LMV6	Desmoplakin OS=Rattus norvegicus OX=10116 GN=Dsp PE=1 SV=1	S2827	Phospho	100% (28.36)	-0.559	0.0039
MAP1B, S1257	MAP1B	Microtubule-associated protein 1B OS=Rattus norvegicus OX=10116 GN=Map1b PE=1 SV=3	S1257	Phospho	100% (62.09)	-0.671	0.0039
MAP1B, S1393	MAP1B	Microtubule-associated protein 1B OS=Rattus norvegicus OX=10116 GN=Map1b PE=1 SV=3	S1393	Phospho	100% (40.18)	-0.838	0.0039
A0A0G2JW88, S618	A0A0G2JW88	Microtubule-associated protein OS=Rattus norvegicus OX=10116 GN=Map4 PE=1 SV=1	S618	Phospho	100% (87.01)	0.767	0.0039
A0A0G2JW88, S2123	A0A0G2JW88	Microtubule-associated protein OS=Rattus norvegicus OX=10116 GN=Map4 PE=1 SV=1	S2123	Phospho	100% (125.33)	0.411	0.0039
SYNPO, S835	SYNPO	Synaptopodin OS=Rattus norvegicus OX=10116 GN=Synpo PE=1 SV=2	S835	Phospho	100% (40.91)	-0.535	0.0039
A0A0H2UHQ9, S835	A0A0H2UHQ9	Synaptopodin OS=Rattus norvegicus OX=10116 GN=Synpo PE=1 SV=1	S835	Phospho	100% (40.91)	-0.535	0.0039
MYG, S133	MYG	Myoglobin OS=Rattus norvegicus OX=10116 GN=Mb PE=1 SV=3	S133	Phospho	100% (249.07)	-0.455	0.0039
ALDOA, S39	ALDOA	Fructose-bisphosphate aldolase A OS=Rattus norvegicus OX=10116 GN=Aldoa PE=1 SV=2	S39	Phospho	100% (47.83)	-0.314	0.0039
D3Z802, S150	D3Z802	Nebulin-related-anchoring protein OS=Rattus norvegicus OX=10116 GN=Nrap PE=1 SV=1	S150	Phospho	100% (24.19)	0.489	0.0039
D3Z802, S275	D3Z802	Nebulin-related-anchoring protein OS=Rattus norvegicus OX=10116 GN=Nrap PE=1 SV=1	S275	Phospho	100% (182.94)	1.012	0.0039
D4A4K6, S150	D4A4K6	Nebulin-related-anchoring protein OS=Rattus norvegicus OX=10116 GN=Nrap PE=1 SV=1	S150	Phospho	100% (24.19)	0.489	0.0039
D4A4K6, S275	D4A4K6	Nebulin-related-anchoring protein OS=Rattus norvegicus OX=10116 GN=Nrap PE=1 SV=1	S275	Phospho	100% (182.94)	1.012	0.0039
GLUT4, S488	GLUT4	Solute carrier family 2, facilitated glucose transporter member 4 OS=Rattus norvegicus OX=10116 GN=Slc2a4 PE=1 SV=1	S488	Phospho	99% (20.74)	0.231	0.0039
D3ZIC4, S502	D3ZIC4	Protein phosphatase 1 regulatory subunit OS=Rattus norvegicus OX=10116 GN=Ppp1r12b PE=1 SV=1	S502	Phospho	100% (35.15)	-0.58	0.0039
F1LPE9, S17	F1LPE9	ELKS/Rab6-interacting/CAST family member 1 OS=Rattus norvegicus OX=10116 GN=Erc1 PE=1 SV=1	S17	Phospho	100% (43.89)	-0.714	0.0039
F1LPE9, S21	F1LPE9	ELKS/Rab6-interacting/CAST family member 1 OS=Rattus norvegicus OX=10116 GN=Erc1 PE=1 SV=1	S21	Phospho	100% (58.96)	-0.748	0.0039
VIME, S430	VIME	Vimentin OS=Rattus norvegicus OX=10116 GN=Vim PE=1 SV=2	S430	Phospho	100% (42.14)	-0.735	0.0039
RB6I2, S17	RB6I2	ELKS/Rab6-interacting/CAST family member 1 OS=Rattus norvegicus OX=10116 GN=Erc1 PE=1 SV=1	S17	Phospho	100% (43.89)	-0.714	0.0039
RB6I2, S21	RB6I2	ELKS/Rab6-interacting/CAST family member 1 OS=Rattus norvegicus OX=10116 GN=Erc1 PE=1 SV=1	S21	Phospho	100% (58.96)	-0.748	0.0039
G3V6A2, S59	G3V6A2	SLAIN motif family, member 2 OS=Rattus norvegicus OX=10116 GN=Slain2 PE=1 SV=1	S59	Phospho	98% (17.98)	-0.472	0.0039
G3V6A2, S63	G3V6A2	SLAIN motif family, member 2 OS=Rattus norvegicus OX=10116 GN=Slain2 PE=1 SV=1	S63	Phospho	100% (41.53)	-0.472	0.0039
F1LWG8, S436	F1LWG8	Sarcalumenin OS=Rattus norvegicus OX=10116 GN=Srl PE=1 SV=3	S436	Phospho	100% (80.98)	-0.596	0.0039
D3ZUX5, S51	D3ZUX5	MICOS complex subunit OS=Rattus norvegicus OX=10116 GN=Chchd3 PE=1 SV=1	S51	Phospho	100% (46.21)	1.028	0.0039
PI5PA, S907	PI5PA	Phosphatidylinositol 4,5-bisphosphate 5-phosphatase A OS=Rattus norvegicus OX=10116 GN=Inpp5j PE=1 SV=1	S907	Phospho	100% (59.99)	1.249	0.0039
PI5PA, S909	PI5PA	Phosphatidylinositol 4,5-bisphosphate 5-phosphatase A OS=Rattus norvegicus OX=10116 GN=Inpp5j PE=1 SV=1	S909	Phospho	100% (39.52)	1.249	0.0039
D3ZY40, Y88	D3ZY40	PCF11 cleavage and polyadenylation factor subunit OS=Rattus norvegicus OX=10116 GN=Pcf11 PE=1 SV=1	Y88	Phospho	100% (1,000.00)	-1.441	0.0039
D3ZY40, T90	D3ZY40	PCF11 cleavage and polyadenylation factor subunit OS=Rattus norvegicus OX=10116 GN=Pcf11 PE=1 SV=1	T90	Phospho	100% (1,000.00)	-1.441	0.0039
D3ZY40, T93	D3ZY40	PCF11 cleavage and polyadenylation factor subunit OS=Rattus norvegicus OX=10116 GN=Pcf11 PE=1 SV=1	T93	Phospho	100% (1,000.00)	-1.441	0.0039
A0A0G2K007, S346	A0A0G2K007	STE20/SPS1-related proline-alanine-rich protein kinase OS=Rattus norvegicus OX=10116 GN=Stk39 PE=1 SV=1	S346	Phospho	100% (98.28)	-0.616	0.0039
STK39, S394	STK39	STE20/SPS1-related proline-alanine-rich protein kinase OS=Rattus norvegicus OX=10116 GN=Stk39 PE=1 SV=2	S394	Phospho	100% (98.28)	-0.616	0.0039
D4A648, S320	D4A648	Serine/threonine kinase 4 OS=Rattus norvegicus OX=10116 GN=Stk4 PE=1 SV=1	S320	Phospho	100% (127.22)	0.423	0.0039
G3V6D3, S529	G3V6D3	ATP synthase subunit beta OS=Rattus norvegicus OX=10116 GN=Atp5f1b PE=1 SV=1	S529	Phospho	100% (1,000.00)	-0.515	0.0039
B2RYD7, S496	B2RYD7	RCG25591, isoform CRA_a OS=Rattus norvegicus OX=10116 GN=Stt3b PE=1 SV=1	S496	Phospho	100% (1,000.00)	0.49	0.0039
B2RYD7, S497	B2RYD7	RCG25591, isoform CRA_a OS=Rattus norvegicus OX=10116 GN=Stt3b PE=1 SV=1	S497	Phospho	100% (1,000.00)	0.49	0.0039
F1M8U2, S502	F1M8U2	Actin-binding LIM protein family, member 3 OS=Rattus norvegicus OX=10116 GN=Ablim3 PE=1 SV=1	S502	Phospho	100% (1,000.00)	-0.76	0.0039
A0A0G2JZT6, S193	A0A0G2JZT6	TLE family member 5 OS=Rattus norvegicus OX=10116 GN=Tle5 PE=1 SV=1	S193	Phospho	100% (78.63)	0.602	0.0039
TLE5, S196	TLE5	TLE family member 5 OS=Rattus norvegicus OX=10116 GN=Tle5 PE=1 SV=1	S196	Phospho	100% (78.63)	0.602	0.0039
A0A0G2JVW5, S1906	A0A0G2JVW5	E3 ubiquitin-protein ligase HUWE1 OS=Rattus norvegicus OX=10116 GN=Huwe1 PE=1 SV=1	S1906	Phospho	100% (40.20)	-0.289	0.0039
D3ZPN3, S237	D3ZPN3	Myeloid leukemia factor 2 OS=Rattus norvegicus OX=10116 GN=Mlf2 PE=1 SV=1	S237	Phospho	99% (20.98)	-0.313	0.0039
D3ZR79, S12	D3ZR79	Transmembrane protein 245 OS=Rattus norvegicus OX=10116 GN=Tmem245 PE=1 SV=1	S12	Phospho	100% (1,000.00)	-0.552	0.0039
D4AAU8, T244	D4AAU8	Leucine-rich repeat-containing 10 OS=Rattus norvegicus OX=10116 GN=LOC100911101 PE=1 SV=1	T244	Phospho	100% (1,000.00)	-0.335	0.0039
TM245, S12	TM245	Transmembrane protein 245 OS=Rattus norvegicus OX=10116 GN=Tmem245 PE=1 SV=1	S12	Phospho	100% (1,000.00)	-0.552	0.0039
TGM1, S22	TGM1	Protein-glutamine gamma-glutamyltransferase K OS=Rattus norvegicus OX=10116 GN=Tgm1 PE=1 SV=1	S22	Phospho	100% (53.61)	-1.074	0.0039
SPEG, S2042	SPEG	Striated muscle-specific serine/threonine-protein kinase OS=Rattus norvegicus OX=10116 GN=Speg PE=1 SV=2	S2042	Phospho	100% (1,000.00)	-0.153	0.0041
D3ZZ68, S796	D3ZZ68	Synaptopodin 2-like OS=Rattus norvegicus OX=10116 GN=Synpo2l PE=1 SV=1	S796	Phospho	99% (22.85)	-0.49	0.0041
PALMD, S163	PALMD	Palmdelphin OS=Rattus norvegicus OX=10116 GN=Palmd PE=1 SV=1	S163	Phospho	100% (1,000.00)	0.16	0.0041
D3ZGN0, S600	D3ZGN0	TBC1 domain family, member 4 OS=Rattus norvegicus OX=10116 GN=Tbc1d4 PE=1 SV=3	S600	Phospho	100% (1,000.00)	-0.534	0.0041
OSTF1, S213	OSTF1	Osteoclast-stimulating factor 1 OS=Rattus norvegicus OX=10116 GN=Ostf1 PE=1 SV=1	S213	Phospho	100% (132.33)	-0.277	0.0041
Q5U2U8, S138	Q5U2U8	Bcl2-associated athanogene 3 OS=Rattus norvegicus OX=10116 GN=Bag3 PE=1 SV=1	S138	Phospho	100% (27.61)	0.294	0.0054
B5DEN5, S106	B5DEN5	Eukaryotic translation elongation factor 1 beta 2 OS=Rattus norvegicus OX=10116 GN=Eef1b2 PE=1 SV=1	S106	Phospho	100% (80.12)	-0.302	0.0054
G3V7U2, S1574	G3V7U2	Microtubule-associated protein 1 A, isoform CRA_c OS=Rattus norvegicus OX=10116 GN=Map1a PE=1 SV=1	S1574	Phospho	100% (1,000.00)	0.993	0.0065
A0A0G2K5C6, S1812	A0A0G2K5C6	Microtubule-associated protein 1A OS=Rattus norvegicus OX=10116 GN=Map1a PE=1 SV=1	S1812	Phospho	100% (1,000.00)	0.993	0.0065
SRBS2, S373	SRBS2	Sorbin and SH3 domain-containing protein 2 OS=Rattus norvegicus OX=10116 GN=Sorbs2 PE=1 SV=2	S373	Phospho	100% (48.35)	0.312	0.0065
MAP1B, S1371	MAP1B	Microtubule-associated protein 1B OS=Rattus norvegicus OX=10116 GN=Map1b PE=1 SV=3	S1371	Phospho	99% (25.70)	-0.465	0.0065
Q5U2U8, S271	Q5U2U8	Bcl2-associated athanogene 3 OS=Rattus norvegicus OX=10116 GN=Bag3 PE=1 SV=1	S271	Phospho	100% (47.60)	-0.257	0.0065
EF1D, S133	EF1D	Elongation factor 1-delta OS=Rattus norvegicus OX=10116 GN=Eef1d PE=1 SV=2	S133	Phospho	100% (59.58)	-0.395	0.0065
A0A0H2UHV4, S154	A0A0H2UHV4	Eukaryotic translation initiation factor 5B OS=Rattus norvegicus OX=10116 GN=Eif5b PE=1 SV=1	S154	Phospho	100% (45.98)	0.407	0.0065
IF2P, S165	IF2P	Eukaryotic translation initiation factor 5B OS=Rattus norvegicus OX=10116 GN=Eif5b PE=1 SV=1	S165	Phospho	100% (45.98)	0.407	0.0065
D3ZJ32, S682	D3ZJ32	Extended synaptotagmin 2 OS=Rattus norvegicus OX=10116 GN=Esyt2 PE=1 SV=3	S682	Phospho	100% (41.57)	-0.457	0.0065
D3ZJ32, S685	D3ZJ32	Extended synaptotagmin 2 OS=Rattus norvegicus OX=10116 GN=Esyt2 PE=1 SV=3	S685	Phospho	100% (67.50)	-0.457	0.0065
F1LT49, S292	F1LT49	Leucine-rich repeat-containing 47 OS=Rattus norvegicus OX=10116 GN=Lrrc47 PE=1 SV=2	S292	Phospho	100% (176.47)	0.34	0.0065
D3ZDI7, S42	D3ZDI7	Serine/threonine-protein phosphatase 2A 56 kDa regulatory subunit OS=Rattus norvegicus OX=10116 GN=Ppp2r5a PE=1 SV=1	S42	Phospho	100% (51.59)	0.574	0.0065
D3ZGN0, S597	D3ZGN0	TBC1 domain family, member 4 OS=Rattus norvegicus OX=10116 GN=Tbc1d4 PE=1 SV=3	S597	Phospho	100% (1,000.00)	-0.399	0.0071
PDLI4, S111	PDLI4	PDZ and LIM domain protein 4 OS=Rattus norvegicus OX=10116 GN=Pdlim4 PE=1 SV=2	S111	Phospho	100% (30.92)	-0.346	0.0071
M0R4H5, S111	M0R4H5	PDZ and LIM domain protein 4 OS=Rattus norvegicus OX=10116 GN=Pdlim4 PE=1 SV=1	S111	Phospho	100% (30.92)	-0.346	0.0071
PURB, S307	PURB	Transcriptional activator protein Pur-beta OS=Rattus norvegicus OX=10116 GN=Purb PE=1 SV=3	S307	Phospho	100% (1,000.00)	0.117	0.0074
F1LN42, S1089	F1LN42	Tensin 1 OS=Rattus norvegicus OX=10116 GN=Tns1 PE=1 SV=2	S1089	Phospho	100% (37.79)	0.33	0.0079
A0A0G2JUA5, S5319	A0A0G2JUA5	AHNAK nucleoprotein OS=Rattus norvegicus OX=10116 GN=Ahnak PE=1 SV=1	S5319	Phospho	100% (93.81)	-0.486	0.0092
G3V824, S2474	G3V824	Insulin-like growth factor 2 receptor OS=Rattus norvegicus OX=10116 GN=Igf2r PE=1 SV=1	S2474	Phospho	100% (1,000.00)	-0.309	0.0092
CXA1, S306	CXA1	Gap junction alpha-1 protein OS=Rattus norvegicus OX=10116 GN=Gja1 PE=1 SV=2	S306	Phospho	100% (119.98)	0.149	0.0099
SPEG, S2285	SPEG	Striated muscle-specific serine/threonine-protein kinase OS=Rattus norvegicus OX=10116 GN=Speg PE=1 SV=2	S2285	Phospho	100% (194.56)	-0.09	0.0104
SPEG, S2933	SPEG	Striated muscle-specific serine/threonine-protein kinase OS=Rattus norvegicus OX=10116 GN=Speg PE=1 SV=2	S2933	Phospho	100% (30.07)	0.421	0.0104
D3ZZ68, S191	D3ZZ68	Synaptopodin 2-like OS=Rattus norvegicus OX=10116 GN=Synpo2l PE=1 SV=1	S191	Phospho	99% (26.31)	-0.379	0.0104
A0A0G2K2M9, S850	A0A0G2K2M9	Serine/arginine repetitive matrix 2 OS=Rattus norvegicus OX=10116 GN=Srrm2 PE=1 SV=1	S850	Phospho	100% (43.41)	-0.167	0.0104
A0A0G2K2M9, S2659	A0A0G2K2M9	Serine/arginine repetitive matrix 2 OS=Rattus norvegicus OX=10116 GN=Srrm2 PE=1 SV=1	S2659	Phospho	100% (1,000.00)	-0.198	0.0104
G3V8F3, S174	G3V8F3	BUD13 homolog OS=Rattus norvegicus OX=10116 GN=Bud13 PE=1 SV=1	S174	Phospho	99% (20.45)	0.226	0.0104
BUD13, S174	BUD13	BUD13 homolog OS=Rattus norvegicus OX=10116 GN=Bud13 PE=1 SV=1	S174	Phospho	99% (20.45)	0.226	0.0104
A0A0G2JWJ0, S873	A0A0G2JWJ0	Protein phosphatase 1 regulatory subunit OS=Rattus norvegicus OX=10116 GN=Ppp1r12a PE=1 SV=1	S873	Phospho	98% (17.99)	-0.289	0.0104
MYPT1, S873	MYPT1	Protein phosphatase 1 regulatory subunit 12A OS=Rattus norvegicus OX=10116 GN=Ppp1r12a PE=1 SV=2	S873	Phospho	98% (17.99)	-0.289	0.0104
Q5RKG9, S504	Q5RKG9	Eukaryotic translation initiation factor 4B OS=Rattus norvegicus OX=10116 GN=Eif4b PE=1 SV=1	S504	Phospho	100% (42.68)	0.358	0.0104
D4ABA9, S357	D4ABA9	Uncharacterized protein OS=Rattus norvegicus OX=10116 GN=Xirp1 PE=1 SV=2	S357	Phospho	100% (1,000.00)	-0.828	0.0104
A0A096MJS3, S409	A0A096MJS3	Muscular LMNA-interacting protein (Fragment) OS=Rattus norvegicus OX=10116 GN=Mlip PE=1 SV=1	S409	Phospho	100% (30.78)	-0.401	0.0104
VIME, S83	VIME	Vimentin OS=Rattus norvegicus OX=10116 GN=Vim PE=1 SV=2	S83	Phospho	100% (63.65)	-0.456	0.0104
G3V824, S2469	G3V824	Insulin-like growth factor 2 receptor OS=Rattus norvegicus OX=10116 GN=Igf2r PE=1 SV=1	S2469	Phospho	100% (1,000.00)	-0.486	0.0104
D3ZF45, S736	D3ZF45	La ribonucleoprotein 4B OS=Rattus norvegicus OX=10116 GN=Larp4b PE=1 SV=2	S736	Phospho	100% (1,000.00)	-0.159	0.0104
M0R3V7, S282	M0R3V7	Sodium/calcium exchanger 1 OS=Rattus norvegicus OX=10116 GN=Slc8a1 PE=3 SV=2	S282	Phospho	100% (1,000.00)	0.341	0.0104
ACACA, S29	ACACA	Acetyl-CoA carboxylase 1 OS=Rattus norvegicus OX=10116 GN=Acaca PE=1 SV=1	S29	Phospho	100% (34.00)	-0.273	0.0104
D4AD82, S1134	D4AD82	Rho GTPase-activating protein 35 OS=Rattus norvegicus OX=10116 GN=Arhgap35 PE=1 SV=3	S1134	Phospho	100% (39.54)	0.288	0.0104
RHG35, S1134	RHG35	Rho GTPase-activating protein 35 OS=Rattus norvegicus OX=10116 GN=Arhgap35 PE=1 SV=3	S1134	Phospho	100% (39.54)	0.288	0.0104
M0R5I3, T91	M0R5I3	High mobility group nucleosomal binding domain 3, isoform CRA_a OS=Rattus norvegicus OX=10116 GN=Hmgn3 PE=1 SV=1	T91	Phospho	100% (1,000.00)	-0.375	0.0104
B0BMY7, S349	B0BMY7	Protein tyrosine kinase 9-like (A6-related protein) (Predicted), isoform CRA_b OS=Rattus norvegicus OX=10116 GN=Twf2 PE=1 SV=1	S349	Phospho	100% (1,000.00)	0.36	0.0104
CAVN2, S358	CAVN2	Caveolae-associated protein 2 OS=Rattus norvegicus OX=10116 GN=Cavin2 PE=1 SV=3	S358	Phospho	100% (41.90)	0.165	0.0111
G3V913, S15	G3V913	Heat shock 27kDa protein 1 OS=Rattus norvegicus OX=10116 GN=Hspb1 PE=1 SV=1	S15	Phospho	100% (36.69)	0.238	0.0118
CAVN4, T22	CAVN4	Caveolae-associated protein 4 OS=Rattus norvegicus OX=10116 GN=Cavin4 PE=1 SV=1	T22	Phospho	100% (43.55)	-0.256	0.0152
A0A0G2JTD7, S672	A0A0G2JTD7	Cytoplasmic linker-associated protein 1 OS=Rattus norvegicus OX=10116 GN=Clasp1 PE=1 SV=1	S672	Phospho	100% (41.53)	-0.222	0.0152
PPIG, S411	PPIG	Peptidyl-prolyl cis-trans isomerase G OS=Rattus norvegicus OX=10116 GN=Ppig PE=1 SV=2	S411	Phospho	100% (1,000.00)	0.202	0.0152
PPIG, S413	PPIG	Peptidyl-prolyl cis-trans isomerase G OS=Rattus norvegicus OX=10116 GN=Ppig PE=1 SV=2	S413	Phospho	100% (1,000.00)	0.202	0.0152
G3V6Y9, S411	G3V6Y9	Peptidyl-prolyl cis-trans isomerase G OS=Rattus norvegicus OX=10116 GN=Ppig PE=1 SV=1	S411	Phospho	100% (1,000.00)	0.202	0.0152
G3V6Y9, S413	G3V6Y9	Peptidyl-prolyl cis-trans isomerase G OS=Rattus norvegicus OX=10116 GN=Ppig PE=1 SV=1	S413	Phospho	100% (1,000.00)	0.202	0.0152
MAP1A, S1574	MAP1A	Microtubule-associated protein 1A OS=Rattus norvegicus OX=10116 GN=Map1a PE=1 SV=1	S1574	Phospho	100% (1,000.00)	0.952	0.0163
A0A096MJ01, T119	A0A096MJ01	LIM domain-binding 3 OS=Rattus norvegicus OX=10116 GN=Ldb3 PE=1 SV=1	T119	Phospho	100% (49.27)	-0.194	0.0163
CXA1, S296	CXA1	Gap junction alpha-1 protein OS=Rattus norvegicus OX=10116 GN=Gja1 PE=1 SV=2	S296	Phospho	100% (59.74)	-0.268	0.0163
JPH2, S462	JPH2	Junctophilin-2 OS=Rattus norvegicus OX=10116 GN=Jph2 PE=1 SV=1	S462	Phospho	100% (55.53)	-0.338	0.0163
PALMD, S350	PALMD	Palmdelphin OS=Rattus norvegicus OX=10116 GN=Palmd PE=1 SV=1	S350	Phospho	100% (59.29)	-0.254	0.0163
D3ZMI4, S1320	D3ZMI4	Band 4.1-like protein 1-like OS=Rattus norvegicus OX=10116 GN=Epb41l1 PE=1 SV=1	S1320	Phospho	100% (42.42)	-0.353	0.0163
D3ZMI4, S1322	D3ZMI4	Band 4.1-like protein 1-like OS=Rattus norvegicus OX=10116 GN=Epb41l1 PE=1 SV=1	S1322	Phospho	100% (30.07)	-0.353	0.0163
A0A0G2K0F3, S1320	A0A0G2K0F3	Band 4.1-like protein 1-like OS=Rattus norvegicus OX=10116 GN=Epb41l1 PE=1 SV=1	S1320	Phospho	100% (42.42)	-0.353	0.0163
A0A0G2K0F3, S1322	A0A0G2K0F3	Band 4.1-like protein 1-like OS=Rattus norvegicus OX=10116 GN=Epb41l1 PE=1 SV=1	S1322	Phospho	100% (30.07)	-0.353	0.0163
D4ABA9, S233	D4ABA9	Uncharacterized protein OS=Rattus norvegicus OX=10116 GN=Xirp1 PE=1 SV=2	S233	Phospho	100% (30.61)	-0.587	0.0163
ALDOA, S272	ALDOA	Fructose-bisphosphate aldolase A OS=Rattus norvegicus OX=10116 GN=Aldoa PE=1 SV=2	S272	Phospho	100% (23.89)	-0.446	0.0163
MLIP, S442	MLIP	Muscular LMNA-interacting protein OS=Rattus norvegicus OX=10116 GN=Mlip PE=1 SV=1	S442	Phospho	100% (30.78)	-0.453	0.0163
TAXB1, S138	TAXB1	Tax1-binding protein 1 homolog OS=Rattus norvegicus OX=10116 GN=Tax1bp1 PE=2 SV=1	S138	Phospho	100% (24.86)	-0.386	0.0163
A0A0G2K427, S326	A0A0G2K427	Influenza virus NS1A binding protein (Predicted), isoform CRA_b OS=Rattus norvegicus OX=10116 GN=Ivns1abp PE=1 SV=1	S326	Phospho	98% (20.98)	0.334	0.0163
A0A0G2QC03, S284	A0A0G2QC03	Influenza virus NS1A-binding protein OS=Rattus norvegicus OX=10116 GN=Ivns1abp PE=1 SV=1	S284	Phospho	98% (20.98)	0.334	0.0163
D3ZT71, S387	D3ZT71	BCL2-like 13 OS=Rattus norvegicus OX=10116 GN=Bcl2l13 PE=1 SV=3	S387	Phospho	100% (46.21)	-0.25	0.0163
KAP3, S83	KAP3	cAMP-dependent protein kinase type II-beta regulatory subunit OS=Rattus norvegicus OX=10116 GN=Prkar2b PE=1 SV=3	S83	Phospho	100% (1,000.00)	-0.592	0.0163
KAP3, S85	KAP3	cAMP-dependent protein kinase type II-beta regulatory subunit OS=Rattus norvegicus OX=10116 GN=Prkar2b PE=1 SV=3	S85	Phospho	100% (1,000.00)	-0.592	0.0163
PR38B, S525	PR38B	Pre-mRNA-splicing factor 38B OS=Rattus norvegicus OX=10116 GN=Prpf38b PE=1 SV=1	S525	Phospho	100% (33.56)	0.491	0.0163
CHSP1, S30	CHSP1	Calcium-regulated heat stable protein 1 OS=Rattus norvegicus OX=10116 GN=Carhsp1 PE=1 SV=1	S30	Phospho	100% (1,000.00)	-0.225	0.0179
SPEG, T453	SPEG	Striated muscle-specific serine/threonine-protein kinase OS=Rattus norvegicus OX=10116 GN=Speg PE=1 SV=2	T453	Phospho	100% (85.10)	-0.259	0.0193
SPEG, S457	SPEG	Striated muscle-specific serine/threonine-protein kinase OS=Rattus norvegicus OX=10116 GN=Speg PE=1 SV=2	S457	Phospho	100% (104.85)	-0.126	0.0193
GYS1, S641	GYS1	Glycogen [starch] synthase, muscle OS=Rattus norvegicus OX=10116 GN=Gys1 PE=1 SV=1	S641	Phospho	100% (37.49)	-0.208	0.0193
ZRAB2, S120	ZRAB2	Zinc finger Ran-binding domain-containing protein 2 OS=Rattus norvegicus OX=10116 GN=Zranb2 PE=1 SV=2	S120	Phospho	100% (41.53)	0.095	0.0193
CHSP1, S32	CHSP1	Calcium-regulated heat stable protein 1 OS=Rattus norvegicus OX=10116 GN=Carhsp1 PE=1 SV=1	S32	Phospho	100% (1,000.00)	-0.321	0.0209
IPP2, S122	IPP2	Protein phosphatase inhibitor 2 OS=Rattus norvegicus OX=10116 GN=Ppp1r2 PE=1 SV=2	S122	Phospho	100% (148.41)	0.213	0.0227
CAVN4, T334	CAVN4	Caveolae-associated protein 4 OS=Rattus norvegicus OX=10116 GN=Cavin4 PE=1 SV=1	T334	Phospho	100% (70.75)	-0.398	0.0243
G3V897, S1039	G3V897	CTR9 homolog, Paf1/RNA polymerase II complex component OS=Rattus norvegicus OX=10116 GN=Ctr9 PE=1 SV=1	S1039	Phospho	100% (1,000.00)	0.242	0.0243
G3V897, S1041	G3V897	CTR9 homolog, Paf1/RNA polymerase II complex component OS=Rattus norvegicus OX=10116 GN=Ctr9 PE=1 SV=1	S1041	Phospho	100% (1,000.00)	0.242	0.0243
SPEG, T1967	SPEG	Striated muscle-specific serine/threonine-protein kinase OS=Rattus norvegicus OX=10116 GN=Speg PE=1 SV=2	T1967	Phospho	100% (24.86)	-0.437	0.025
A0A0G2JUA5, S5316	A0A0G2JUA5	AHNAK nucleoprotein OS=Rattus norvegicus OX=10116 GN=Ahnak PE=1 SV=1	S5316	Phospho	100% (83.84)	-0.398	0.025
F1M155, S865	F1M155	Supervillin OS=Rattus norvegicus OX=10116 GN=Svil PE=1 SV=3	S865	Phospho	100% (61.55)	-0.288	0.025
D3ZKQ4, S474	D3ZKQ4	RAB, member RAS oncogene family-like 6 OS=Rattus norvegicus OX=10116 GN=Rabl6 PE=1 SV=1	S474	Phospho	100% (1,000.00)	-0.298	0.025
TAXB1, S124	TAXB1	Tax1-binding protein 1 homolog OS=Rattus norvegicus OX=10116 GN=Tax1bp1 PE=2 SV=1	S124	Phospho	100% (64.98)	-0.329	0.025
Q0ZFS8, S108	Q0ZFS8	RCG61099, isoform CRA_c OS=Rattus norvegicus OX=10116 GN=Srsf3 PE=1 SV=1	S108	Phospho	100% (1,000.00)	0.152	0.025
D3ZGD0, S1405	D3ZGD0	Gem (nuclear organelle)-associated protein 5 OS=Rattus norvegicus OX=10116 GN=Gemin5 PE=1 SV=2	S1405	Phospho	100% (29.88)	0.224	0.025
G3V8F3, S182	G3V8F3	BUD13 homolog OS=Rattus norvegicus OX=10116 GN=Bud13 PE=1 SV=1	S182	Phospho	100% (83.00)	0.428	0.0282
BUD13, S182	BUD13	BUD13 homolog OS=Rattus norvegicus OX=10116 GN=Bud13 PE=1 SV=1	S182	Phospho	100% (83.00)	0.428	0.0282
A0A096MJ01, S121	A0A096MJ01	LIM domain-binding 3 OS=Rattus norvegicus OX=10116 GN=Ldb3 PE=1 SV=1	S121	Phospho	100% (66.08)	-0.273	0.0305
D3ZWC6, S220	D3ZWC6	Syntrophin, basic 1 (Predicted) OS=Rattus norvegicus OX=10116 GN=Sntb1 PE=1 SV=1	S220	Phospho	100% (127.40)	0.376	0.0305
G3V9M6, S2703	G3V9M6	Fibrillin 1 OS=Rattus norvegicus OX=10116 GN=Fbn1 PE=1 SV=1	S2703	Phospho	100% (44.23)	-0.157	0.0305
F1LN42, S1365	F1LN42	Tensin 1 OS=Rattus norvegicus OX=10116 GN=Tns1 PE=1 SV=2	S1365	Phospho	100% (76.27)	-0.216	0.0374
D3ZZ68, T141	D3ZZ68	Synaptopodin 2-like OS=Rattus norvegicus OX=10116 GN=Synpo2l PE=1 SV=1	T141	Phospho	100% (45.63)	-0.391	0.0374
D3ZZ68, S143	D3ZZ68	Synaptopodin 2-like OS=Rattus norvegicus OX=10116 GN=Synpo2l PE=1 SV=1	S143	Phospho	100% (36.52)	-0.391	0.0374
D3ZZ68, S374	D3ZZ68	Synaptopodin 2-like OS=Rattus norvegicus OX=10116 GN=Synpo2l PE=1 SV=1	S374	Phospho	100% (40.42)	-0.195	0.0374
F1LST4, S513	F1LST4	Microtubule-associated protein OS=Rattus norvegicus OX=10116 GN=Mapt PE=1 SV=1	S513	Phospho	100% (46.91)	-0.281	0.0374
F1LST4, S715	F1LST4	Microtubule-associated protein OS=Rattus norvegicus OX=10116 GN=Mapt PE=1 SV=1	S715	Phospho	100% (34.89)	-0.263	0.0374
B5DFL0, S194	B5DFL0	Snta1 protein OS=Rattus norvegicus OX=10116 GN=Snta1 PE=1 SV=1	S194	Phospho	100% (1,000.00)	0.313	0.0374
G3V913, S86	G3V913	Heat shock 27kDa protein 1 OS=Rattus norvegicus OX=10116 GN=Hspb1 PE=1 SV=1	S86	Phospho	100% (41.94)	0.117	0.0374
PURB, S301	PURB	Transcriptional activator protein Pur-beta OS=Rattus norvegicus OX=10116 GN=Purb PE=1 SV=3	S301	Phospho	100% (1,000.00)	0.138	0.0374
D3ZH28, S1169	D3ZH28	Alpha-kinase 3 OS=Rattus norvegicus OX=10116 GN=Alpk3 PE=1 SV=2	S1169	Phospho	100% (30.92)	-0.133	0.0374
KIF1C, S1086	KIF1C	Kinesin-like protein KIF1C OS=Rattus norvegicus OX=10116 GN=Kif1c PE=1 SV=1	S1086	Phospho	100% (1,000.00)	0.142	0.0374
Q6TXE7, S1019	Q6TXE7	LRRGT00052 OS=Rattus norvegicus OX=10116 PE=2 SV=1	S1019	Phospho	100% (45.34)	-0.215	0.0374
Q6TXE7, S1020	Q6TXE7	LRRGT00052 OS=Rattus norvegicus OX=10116 PE=2 SV=1	S1020	Phospho	100% (42.68)	-0.215	0.0374
G3V9U0, S30	G3V9U0	Acyl-CoA synthetase short-chain family member 2 OS=Rattus norvegicus OX=10116 GN=Acss2 PE=1 SV=1	S30	Phospho	100% (1,000.00)	-0.133	0.0374
SFR19, S678	SFR19	Splicing factor, arginine/serine-rich 19 OS=Rattus norvegicus OX=10116 GN=Scaf1 PE=1 SV=2	S678	Phospho	100% (1,000.00)	0.206	0.0374
SFR19, S684	SFR19	Splicing factor, arginine/serine-rich 19 OS=Rattus norvegicus OX=10116 GN=Scaf1 PE=1 SV=2	S684	Phospho	100% (1,000.00)	0.206	0.0374
D4ADX8, S192	D4ADX8	Ras association (RalGDS/AF-6) and pleckstrin homology domains 1 OS=Rattus norvegicus OX=10116 GN=Raph1 PE=1 SV=2	S192	Phospho	100% (24.15)	-0.454	0.0374
A0A0G2K700, S454	A0A0G2K700	H/ACA ribonucleoprotein complex subunit DKC1 OS=Rattus norvegicus OX=10116 GN=Dkc1 PE=1 SV=1	S454	Phospho	100% (69.08)	-0.224	0.0374
DKC1, S454	DKC1	H/ACA ribonucleoprotein complex subunit DKC1 OS=Rattus norvegicus OX=10116 GN=Dkc1 PE=1 SV=4	S454	Phospho	100% (69.08)	-0.224	0.0374
ZCH18, S63	ZCH18	Zinc finger CCCH domain-containing protein 18 OS=Rattus norvegicus OX=10116 GN=Zc3h18 PE=1 SV=1	S63	Phospho	100% (106.51)	0.31	0.0374
A0A140TAG3, S99	A0A140TAG3	Zinc finger CCCH domain-containing protein 18 OS=Rattus norvegicus OX=10116 GN=Zc3h18 PE=1 SV=1	S99	Phospho	100% (106.51)	0.31	0.0374
D4ADD3, S1048	D4ADD3	HECT, C2 and WW domain-containing E3 ubiquitin protein ligase 2 OS=Rattus norvegicus OX=10116 GN=Hecw2 PE=1 SV=1	S1048	Phospho	100% (50.75)	-0.381	0.0374
KPRB, S227	KPRB	Phosphoribosyl pyrophosphate synthase-associated protein 2 OS=Rattus norvegicus OX=10116 GN=Prpsap2 PE=1 SV=1	S227	Phospho	99% (16.03)	-0.086	0.0374
TPM1, S283	TPM1	Tropomyosin alpha-1 chain OS=Rattus norvegicus OX=10116 GN=Tpm1 PE=1 SV=3	S283	Phospho	100% (139.15)	-0.201	0.0377
A0A0G2JUA5, S217	A0A0G2JUA5	AHNAK nucleoprotein OS=Rattus norvegicus OX=10116 GN=Ahnak PE=1 SV=1	S217	Phospho	100% (42.14)	-0.373	0.038
A0A0G2K2M9, S1721	A0A0G2K2M9	Serine/arginine repetitive matrix 2 OS=Rattus norvegicus OX=10116 GN=Srrm2 PE=1 SV=1	S1721	Phospho	100% (1,000.00)	-0.188	0.038
A0A0G2K2M9, S1723	A0A0G2K2M9	Serine/arginine repetitive matrix 2 OS=Rattus norvegicus OX=10116 GN=Srrm2 PE=1 SV=1	S1723	Phospho	100% (1,000.00)	-0.188	0.038
A0A0G2K8V2, S290	A0A0G2K8V2	Vinculin OS=Rattus norvegicus OX=10116 GN=Vcl PE=1 SV=1	S290	Phospho	100% (1,000.00)	0.098	0.038
VINC, S290	VINC	Vinculin OS=Rattus norvegicus OX=10116 GN=Vcl PE=1 SV=1	S290	Phospho	100% (1,000.00)	0.098	0.038
R9PXU6, S290	R9PXU6	Vinculin OS=Rattus norvegicus OX=10116 GN=Vcl PE=1 SV=1	S290	Phospho	100% (1,000.00)	0.098	0.038
CHSP1, S41	CHSP1	Calcium-regulated heat stable protein 1 OS=Rattus norvegicus OX=10116 GN=Carhsp1 PE=1 SV=1	S41	Phospho	100% (46.01)	-0.263	0.038
A0A0G2K5Y7, S27	A0A0G2K5Y7	N-acyl-phosphatidylethanolamine-hydrolyzing phospholipase D OS=Rattus norvegicus OX=10116 GN=Napepld PE=4 SV=1	S27	Phospho	100% (111.40)	-0.322	0.038
Q5RJK5, S95	Q5RJK5	Chromobox 3 OS=Rattus norvegicus OX=10116 GN=Cbx3 PE=1 SV=1	S95	Phospho	100% (41.91)	-0.257	0.0469
NAPEP, S27	NAPEP	N-acyl-phosphatidylethanolamine-hydrolyzing phospholipase D OS=Rattus norvegicus OX=10116 GN=Napepld PE=1 SV=1	S27	Phospho	100% (111.40)	-0.273	0.0469
HAP28, S60	HAP28	28 kDa heat- and acid-stable phosphoprotein OS=Rattus norvegicus OX=10116 GN=Pdap1 PE=1 SV=1	S60	Phospho	100% (59.25)	-0.117	0.0488
SPEG, S316	SPEG	Striated muscle-specific serine/threonine-protein kinase OS=Rattus norvegicus OX=10116 GN=Speg PE=1 SV=2	S316	Phospho	100% (67.76)	-0.533	0.0495
SPEG, S2099	SPEG	Striated muscle-specific serine/threonine-protein kinase OS=Rattus norvegicus OX=10116 GN=Speg PE=1 SV=2	S2099	Phospho	100% (1,000.00)	-0.764	0.0495
SPEG, S2320	SPEG	Striated muscle-specific serine/threonine-protein kinase OS=Rattus norvegicus OX=10116 GN=Speg PE=1 SV=2	S2320	Phospho	96% (17.22)	-0.74	0.0495
SPEG, S2358	SPEG	Striated muscle-specific serine/threonine-protein kinase OS=Rattus norvegicus OX=10116 GN=Speg PE=1 SV=2	S2358	Phospho	99% (19.86)	0.398	0.0495
SPEG, S2459	SPEG	Striated muscle-specific serine/threonine-protein kinase OS=Rattus norvegicus OX=10116 GN=Speg PE=1 SV=2	S2459	Phospho	98% (17.01)	-0.174	0.0495
SPEG, T2495	SPEG	Striated muscle-specific serine/threonine-protein kinase OS=Rattus norvegicus OX=10116 GN=Speg PE=1 SV=2	T2495	Phospho	100% (1,000.00)	0.452	0.0495
SPEG, S2559	SPEG	Striated muscle-specific serine/threonine-protein kinase OS=Rattus norvegicus OX=10116 GN=Speg PE=1 SV=2	S2559	Phospho	100% (28.33)	-0.209	0.0495
F1LN42, S1136	F1LN42	Tensin 1 OS=Rattus norvegicus OX=10116 GN=Tns1 PE=1 SV=2	S1136	Phospho	100% (30.07)	-0.37	0.0495
F1LN42, S1137	F1LN42	Tensin 1 OS=Rattus norvegicus OX=10116 GN=Tns1 PE=1 SV=2	S1137	Phospho	100% (26.42)	-0.37	0.0495
F1LN42, T1362	F1LN42	Tensin 1 OS=Rattus norvegicus OX=10116 GN=Tns1 PE=1 SV=2	T1362	Phospho	100% (33.56)	-0.193	0.0495
F1LN42, S1620	F1LN42	Tensin 1 OS=Rattus norvegicus OX=10116 GN=Tns1 PE=1 SV=2	S1620	Phospho	100% (42.24)	-0.9	0.0495
Q6P725, S31	Q6P725	Desmin OS=Rattus norvegicus OX=10116 GN=Des PE=1 SV=1	S31	Phospho	95% (13.27)	-0.802	0.0495
Q6P725, S360	Q6P725	Desmin OS=Rattus norvegicus OX=10116 GN=Des PE=1 SV=1	S360	Phospho	99% (20.45)	-0.514	0.0495
Q6P725, S459	Q6P725	Desmin OS=Rattus norvegicus OX=10116 GN=Des PE=1 SV=1	S459	Phospho	99% (22.09)	-0.701	0.0495
G3V885, S1639	G3V885	Myosin-6 OS=Rattus norvegicus OX=10116 GN=Myh6 PE=1 SV=2	S1639	Phospho	100% (1,000.00)	-1.383	0.0495
D3ZZ68, S351	D3ZZ68	Synaptopodin 2-like OS=Rattus norvegicus OX=10116 GN=Synpo2l PE=1 SV=1	S351	Phospho	100% (62.09)	-1.111	0.0495
D3ZZ68, S372	D3ZZ68	Synaptopodin 2-like OS=Rattus norvegicus OX=10116 GN=Synpo2l PE=1 SV=1	S372	Phospho	100% (46.31)	-0.387	0.0495
D3ZZ68, S375	D3ZZ68	Synaptopodin 2-like OS=Rattus norvegicus OX=10116 GN=Synpo2l PE=1 SV=1	S375	Phospho	100% (32.28)	-0.523	0.0495
D3ZZ68, S458	D3ZZ68	Synaptopodin 2-like OS=Rattus norvegicus OX=10116 GN=Synpo2l PE=1 SV=1	S458	Phospho	99% (16.41)	-1.494	0.0495
A0A0G2JUA5, S178	A0A0G2JUA5	AHNAK nucleoprotein OS=Rattus norvegicus OX=10116 GN=Ahnak PE=1 SV=1	S178	Phospho	97% (15.00)	-0.704	0.0495
A0A0G2JUA5, S4605	A0A0G2JUA5	AHNAK nucleoprotein OS=Rattus norvegicus OX=10116 GN=Ahnak PE=1 SV=1	S4605	Phospho	100% (1,000.00)	0.84	0.0495
A0A0G2JUA5, S5298	A0A0G2JUA5	AHNAK nucleoprotein OS=Rattus norvegicus OX=10116 GN=Ahnak PE=1 SV=1	S5298	Phospho	100% (38.37)	0.123	0.0495
SYNP2, S304	SYNP2	Synaptopodin-2 OS=Rattus norvegicus OX=10116 GN=Synpo2 PE=1 SV=2	S304	Phospho	100% (1,000.00)	-0.497	0.0495
SYNP2, T327	SYNP2	Synaptopodin-2 OS=Rattus norvegicus OX=10116 GN=Synpo2 PE=1 SV=2	T327	Phospho	100% (39.10)	-0.758	0.0495
SYNP2, S549	SYNP2	Synaptopodin-2 OS=Rattus norvegicus OX=10116 GN=Synpo2 PE=1 SV=2	S549	Phospho	96% (13.27)	-0.452	0.0495
SYNP2, S632	SYNP2	Synaptopodin-2 OS=Rattus norvegicus OX=10116 GN=Synpo2 PE=1 SV=2	S632	Phospho	98% (16.24)	-0.681	0.0495
SYNP2, S707	SYNP2	Synaptopodin-2 OS=Rattus norvegicus OX=10116 GN=Synpo2 PE=1 SV=2	S707	Phospho	100% (94.43)	-0.206	0.0495
SYNP2, S724	SYNP2	Synaptopodin-2 OS=Rattus norvegicus OX=10116 GN=Synpo2 PE=1 SV=2	S724	Phospho	100% (32.27)	-0.697	0.0495
A0A0G2K2M9, S231	A0A0G2K2M9	Serine/arginine repetitive matrix 2 OS=Rattus norvegicus OX=10116 GN=Srrm2 PE=1 SV=1	S231	Phospho	100% (1,000.00)	-0.111	0.0495
A0A0G2K2M9, T233	A0A0G2K2M9	Serine/arginine repetitive matrix 2 OS=Rattus norvegicus OX=10116 GN=Srrm2 PE=1 SV=1	T233	Phospho	100% (1,000.00)	-0.111	0.0495
A0A0G2K2M9, S348	A0A0G2K2M9	Serine/arginine repetitive matrix 2 OS=Rattus norvegicus OX=10116 GN=Srrm2 PE=1 SV=1	S348	Phospho	100% (44.77)	-0.144	0.0495
A0A0G2K2M9, S350	A0A0G2K2M9	Serine/arginine repetitive matrix 2 OS=Rattus norvegicus OX=10116 GN=Srrm2 PE=1 SV=1	S350	Phospho	100% (46.84)	-0.144	0.0495
A0A0G2K2M9, S452	A0A0G2K2M9	Serine/arginine repetitive matrix 2 OS=Rattus norvegicus OX=10116 GN=Srrm2 PE=1 SV=1	S452	Phospho	98% (20.98)	-0.105	0.0495
A0A0G2K2M9, S809	A0A0G2K2M9	Serine/arginine repetitive matrix 2 OS=Rattus norvegicus OX=10116 GN=Srrm2 PE=1 SV=1	S809	Phospho	100% (32.78)	-0.098	0.0495
A0A0G2K2M9, S1181	A0A0G2K2M9	Serine/arginine repetitive matrix 2 OS=Rattus norvegicus OX=10116 GN=Srrm2 PE=1 SV=1	S1181	Phospho	100% (49.21)	-0.162	0.0495
A0A0G2K2M9, S1362	A0A0G2K2M9	Serine/arginine repetitive matrix 2 OS=Rattus norvegicus OX=10116 GN=Srrm2 PE=1 SV=1	S1362	Phospho	100% (20.98)	-0.666	0.0495
A0A0G2K2M9, S1559	A0A0G2K2M9	Serine/arginine repetitive matrix 2 OS=Rattus norvegicus OX=10116 GN=Srrm2 PE=1 SV=1	S1559	Phospho	100% (36.69)	-0.194	0.0495
A0A0G2K2M9, S1560	A0A0G2K2M9	Serine/arginine repetitive matrix 2 OS=Rattus norvegicus OX=10116 GN=Srrm2 PE=1 SV=1	S1560	Phospho	100% (32.75)	-0.194	0.0495
A0A0G2K2M9, S2663	A0A0G2K2M9	Serine/arginine repetitive matrix 2 OS=Rattus norvegicus OX=10116 GN=Srrm2 PE=1 SV=1	S2663	Phospho	100% (1,000.00)	-0.223	0.0495
G3V7U2, S319	G3V7U2	Microtubule-associated protein 1 A, isoform CRA_c OS=Rattus norvegicus OX=10116 GN=Map1a PE=1 SV=1	S319	Phospho	100% (19.23)	0.955	0.0495
G3V7U2, S598	G3V7U2	Microtubule-associated protein 1 A, isoform CRA_c OS=Rattus norvegicus OX=10116 GN=Map1a PE=1 SV=1	S598	Phospho	100% (1,000.00)	0.351	0.0495
G3V7U2, S666	G3V7U2	Microtubule-associated protein 1 A, isoform CRA_c OS=Rattus norvegicus OX=10116 GN=Map1a PE=1 SV=1	S666	Phospho	100% (39.90)	0.848	0.0495
G3V7U2, S1134	G3V7U2	Microtubule-associated protein 1 A, isoform CRA_c OS=Rattus norvegicus OX=10116 GN=Map1a PE=1 SV=1	S1134	Phospho	100% (27.61)	0.486	0.0495
G3V7U2, S1622	G3V7U2	Microtubule-associated protein 1 A, isoform CRA_c OS=Rattus norvegicus OX=10116 GN=Map1a PE=1 SV=1	S1622	Phospho	99% (20.98)	0.998	0.0495
G3V7U2, S1897	G3V7U2	Microtubule-associated protein 1 A, isoform CRA_c OS=Rattus norvegicus OX=10116 GN=Map1a PE=1 SV=1	S1897	Phospho	100% (40.34)	0.172	0.0495
G3V7U2, S2077	G3V7U2	Microtubule-associated protein 1 A, isoform CRA_c OS=Rattus norvegicus OX=10116 GN=Map1a PE=1 SV=1	S2077	Phospho	100% (93.49)	0.734	0.0495
G3V7U2, S2590	G3V7U2	Microtubule-associated protein 1 A, isoform CRA_c OS=Rattus norvegicus OX=10116 GN=Map1a PE=1 SV=1	S2590	Phospho	100% (1,000.00)	0.905	0.0495
A0A0G2K5C6, S557	A0A0G2K5C6	Microtubule-associated protein 1A OS=Rattus norvegicus OX=10116 GN=Map1a PE=1 SV=1	S557	Phospho	100% (19.23)	0.955	0.0495
A0A0G2K5C6, S836	A0A0G2K5C6	Microtubule-associated protein 1A OS=Rattus norvegicus OX=10116 GN=Map1a PE=1 SV=1	S836	Phospho	100% (1,000.00)	0.351	0.0495
A0A0G2K5C6, S904	A0A0G2K5C6	Microtubule-associated protein 1A OS=Rattus norvegicus OX=10116 GN=Map1a PE=1 SV=1	S904	Phospho	100% (39.90)	0.848	0.0495
A0A0G2K5C6, S1372	A0A0G2K5C6	Microtubule-associated protein 1A OS=Rattus norvegicus OX=10116 GN=Map1a PE=1 SV=1	S1372	Phospho	100% (27.61)	0.486	0.0495
A0A0G2K5C6, S1860	A0A0G2K5C6	Microtubule-associated protein 1A OS=Rattus norvegicus OX=10116 GN=Map1a PE=1 SV=1	S1860	Phospho	99% (20.98)	0.998	0.0495
A0A0G2K5C6, S2135	A0A0G2K5C6	Microtubule-associated protein 1A OS=Rattus norvegicus OX=10116 GN=Map1a PE=1 SV=1	S2135	Phospho	100% (40.34)	0.172	0.0495
A0A0G2K5C6, S2315	A0A0G2K5C6	Microtubule-associated protein 1A OS=Rattus norvegicus OX=10116 GN=Map1a PE=1 SV=1	S2315	Phospho	100% (93.49)	0.734	0.0495
A0A0G2K5C6, S2828	A0A0G2K5C6	Microtubule-associated protein 1A OS=Rattus norvegicus OX=10116 GN=Map1a PE=1 SV=1	S2828	Phospho	100% (1,000.00)	0.905	0.0495
MAP1A, S319	MAP1A	Microtubule-associated protein 1A OS=Rattus norvegicus OX=10116 GN=Map1a PE=1 SV=1	S319	Phospho	100% (19.23)	1.137	0.0495
MAP1A, S666	MAP1A	Microtubule-associated protein 1A OS=Rattus norvegicus OX=10116 GN=Map1a PE=1 SV=1	S666	Phospho	100% (39.90)	0.561	0.0495
MAP1A, S1622	MAP1A	Microtubule-associated protein 1A OS=Rattus norvegicus OX=10116 GN=Map1a PE=1 SV=1	S1622	Phospho	99% (20.98)	1.105	0.0495
MAP1A, S2077	MAP1A	Microtubule-associated protein 1A OS=Rattus norvegicus OX=10116 GN=Map1a PE=1 SV=1	S2077	Phospho	100% (93.49)	0.917	0.0495
MAP1A, S2588	MAP1A	Microtubule-associated protein 1A OS=Rattus norvegicus OX=10116 GN=Map1a PE=1 SV=1	S2588	Phospho	100% (1,000.00)	0.987	0.0495
A0A096MJ01, S174	A0A096MJ01	LIM domain-binding 3 OS=Rattus norvegicus OX=10116 GN=Ldb3 PE=1 SV=1	S174	Phospho	97% (28.73)	0.586	0.0495
A0A0G2JUP3, S393	A0A0G2JUP3	Obscurin, cytoskeletal calmodulin and titin-interacting RhoGEF OS=Rattus norvegicus OX=10116 GN=Obscn PE=1 SV=1	S393	Phospho	100% (91.28)	-0.535	0.0495
A0A0G2K3P4, S6614	A0A0G2K3P4	Obscurin, cytoskeletal calmodulin and titin-interacting RhoGEF OS=Rattus norvegicus OX=10116 GN=Obscn PE=1 SV=1	S6614	Phospho	96% (13.28)	-0.707	0.0495
CAVN2, S37	CAVN2	Caveolae-associated protein 2 OS=Rattus norvegicus OX=10116 GN=Cavin2 PE=1 SV=3	S37	Phospho	100% (39.72)	0.115	0.0495
CAVN2, S217	CAVN2	Caveolae-associated protein 2 OS=Rattus norvegicus OX=10116 GN=Cavin2 PE=1 SV=3	S217	Phospho	100% (37.31)	0.673	0.0495
CAVN2, S307	CAVN2	Caveolae-associated protein 2 OS=Rattus norvegicus OX=10116 GN=Cavin2 PE=1 SV=3	S307	Phospho	100% (23.98)	0.159	0.0495
A0A0G2JW01, S304	A0A0G2JW01	HP domain-containing protein OS=Rattus norvegicus OX=10116 PE=1 SV=1	S304	Phospho	98% (19.22)	0.202	0.0495
G3V8S6, S106	G3V8S6	Histidine rich calcium binding protein, isoform CRA_b OS=Rattus norvegicus OX=10116 GN=Hrc PE=1 SV=1	S106	Phospho	100% (155.93)	0.605	0.0495
G3V8S6, S253	G3V8S6	Histidine rich calcium binding protein, isoform CRA_b OS=Rattus norvegicus OX=10116 GN=Hrc PE=1 SV=1	S253	Phospho	100% (66.21)	0.369	0.0495
F1LMV6, T18	F1LMV6	Desmoplakin OS=Rattus norvegicus OX=10116 GN=Dsp PE=1 SV=1	T18	Phospho	100% (1,000.00)	-0.662	0.0495
F1LMV6, S62	F1LMV6	Desmoplakin OS=Rattus norvegicus OX=10116 GN=Dsp PE=1 SV=1	S62	Phospho	100% (67.36)	-0.3	0.0495
F1LMV6, S1715	F1LMV6	Desmoplakin OS=Rattus norvegicus OX=10116 GN=Dsp PE=1 SV=1	S1715	Phospho	100% (40.20)	0.044	0.0495
F1LMV6, S2216	F1LMV6	Desmoplakin OS=Rattus norvegicus OX=10116 GN=Dsp PE=1 SV=1	S2216	Phospho	100% (34.20)	-0.895	0.0495
F1LMV6, S2413	F1LMV6	Desmoplakin OS=Rattus norvegicus OX=10116 GN=Dsp PE=1 SV=1	S2413	Phospho	100% (62.09)	-0.644	0.0495
G3V8L9, S129	G3V8L9	Caveolae-associated protein 1 OS=Rattus norvegicus OX=10116 GN=Cavin1 PE=1 SV=1	S129	Phospho	100% (33.27)	0.33	0.0495
JPH2, S168	JPH2	Junctophilin-2 OS=Rattus norvegicus OX=10116 GN=Jph2 PE=1 SV=1	S168	Phospho	97% (19.27)	0.541	0.0495
JPH2, T518	JPH2	Junctophilin-2 OS=Rattus norvegicus OX=10116 GN=Jph2 PE=1 SV=1	T518	Phospho	98% (12.07)	0.244	0.0495
M0R557, S2402	M0R557	Cardiomyopathy-associated 5 OS=Rattus norvegicus OX=10116 GN=Cmya5 PE=1 SV=2	S2402	Phospho	100% (44.28)	-0.651	0.0495
D4A1Q2, S459	D4A1Q2	Microtubule-associated protein OS=Rattus norvegicus OX=10116 GN=Mapt PE=1 SV=1	S459	Phospho	99% (22.87)	0.656	0.0495
D4A1Q2, S507	D4A1Q2	Microtubule-associated protein OS=Rattus norvegicus OX=10116 GN=Mapt PE=1 SV=1	S507	Phospho	100% (23.98)	0.26	0.0495
TAU, S525	TAU	Microtubule-associated protein tau OS=Rattus norvegicus OX=10116 GN=Mapt PE=1 SV=3	S525	Phospho	99% (22.87)	0.656	0.0495
TAU, S573	TAU	Microtubule-associated protein tau OS=Rattus norvegicus OX=10116 GN=Mapt PE=1 SV=3	S573	Phospho	100% (23.98)	0.26	0.0495
F1LST4, S525	F1LST4	Microtubule-associated protein OS=Rattus norvegicus OX=10116 GN=Mapt PE=1 SV=1	S525	Phospho	99% (22.87)	0.352	0.0495
F1LST4, S546	F1LST4	Microtubule-associated protein OS=Rattus norvegicus OX=10116 GN=Mapt PE=1 SV=1	S546	Phospho	97% (15.01)	-0.588	0.0495
A0A0G2K8V2, S97	A0A0G2K8V2	Vinculin OS=Rattus norvegicus OX=10116 GN=Vcl PE=1 SV=1	S97	Phospho	100% (39.54)	-0.831	0.0495
A0A0G2K8V2, S456	A0A0G2K8V2	Vinculin OS=Rattus norvegicus OX=10116 GN=Vcl PE=1 SV=1	S456	Phospho	100% (1,000.00)	0.433	0.0495
A0A0G2K8V2, S579	A0A0G2K8V2	Vinculin OS=Rattus norvegicus OX=10116 GN=Vcl PE=1 SV=1	S579	Phospho	100% (26.96)	0.313	0.0495
A0A0G2K8V2, S787	A0A0G2K8V2	Vinculin OS=Rattus norvegicus OX=10116 GN=Vcl PE=1 SV=1	S787	Phospho	100% (70.51)	0.516	0.0495
A0A0G2K8V2, S795	A0A0G2K8V2	Vinculin OS=Rattus norvegicus OX=10116 GN=Vcl PE=1 SV=1	S795	Phospho	100% (40.20)	0.468	0.0495
TNNI3, S151	TNNI3	Troponin I, cardiac muscle OS=Rattus norvegicus OX=10116 GN=Tnni3 PE=1 SV=2	S151	Phospho	100% (164.15)	-0.466	0.0495
VINC, S97	VINC	Vinculin OS=Rattus norvegicus OX=10116 GN=Vcl PE=1 SV=1	S97	Phospho	100% (39.54)	-0.831	0.0495
VINC, S456	VINC	Vinculin OS=Rattus norvegicus OX=10116 GN=Vcl PE=1 SV=1	S456	Phospho	100% (1,000.00)	0.433	0.0495
VINC, S579	VINC	Vinculin OS=Rattus norvegicus OX=10116 GN=Vcl PE=1 SV=1	S579	Phospho	100% (26.96)	0.313	0.0495
VINC, S787	VINC	Vinculin OS=Rattus norvegicus OX=10116 GN=Vcl PE=1 SV=1	S787	Phospho	100% (70.51)	0.516	0.0495
VINC, S795	VINC	Vinculin OS=Rattus norvegicus OX=10116 GN=Vcl PE=1 SV=1	S795	Phospho	100% (40.20)	0.468	0.0495
R9PXU6, S97	R9PXU6	Vinculin OS=Rattus norvegicus OX=10116 GN=Vcl PE=1 SV=1	S97	Phospho	100% (39.54)	-0.831	0.0495
R9PXU6, S456	R9PXU6	Vinculin OS=Rattus norvegicus OX=10116 GN=Vcl PE=1 SV=1	S456	Phospho	100% (1,000.00)	0.433	0.0495
R9PXU6, S579	R9PXU6	Vinculin OS=Rattus norvegicus OX=10116 GN=Vcl PE=1 SV=1	S579	Phospho	100% (26.96)	0.313	0.0495
R9PXU6, S787	R9PXU6	Vinculin OS=Rattus norvegicus OX=10116 GN=Vcl PE=1 SV=1	S787	Phospho	100% (70.51)	0.516	0.0495
R9PXU6, S795	R9PXU6	Vinculin OS=Rattus norvegicus OX=10116 GN=Vcl PE=1 SV=1	S795	Phospho	100% (40.20)	0.468	0.0495
F1M155, S174	F1M155	Supervillin OS=Rattus norvegicus OX=10116 GN=Svil PE=1 SV=3	S174	Phospho	98% (12.49)	-0.954	0.0495
F1M155, S233	F1M155	Supervillin OS=Rattus norvegicus OX=10116 GN=Svil PE=1 SV=3	S233	Phospho	98% (16.24)	-0.817	0.0495
F1M155, S240	F1M155	Supervillin OS=Rattus norvegicus OX=10116 GN=Svil PE=1 SV=3	S240	Phospho	100% (39.54)	-0.817	0.0495
F1M155, S872	F1M155	Supervillin OS=Rattus norvegicus OX=10116 GN=Svil PE=1 SV=3	S872	Phospho	100% (38.38)	-0.074	0.0495
F1M155, S1356	F1M155	Supervillin OS=Rattus norvegicus OX=10116 GN=Svil PE=1 SV=3	S1356	Phospho	100% (28.78)	-0.877	0.0495
GYS1, S412	GYS1	Glycogen [starch] synthase, muscle OS=Rattus norvegicus OX=10116 GN=Gys1 PE=1 SV=1	S412	Phospho	100% (81.57)	-0.332	0.0495
GYS1, S698	GYS1	Glycogen [starch] synthase, muscle OS=Rattus norvegicus OX=10116 GN=Gys1 PE=1 SV=1	S698	Phospho	100% (39.54)	-0.8	0.0495
M0R9L0, S939	M0R9L0	Nascent polypeptide-associated complex subunit alpha OS=Rattus norvegicus OX=10116 GN=Naca PE=1 SV=1	S939	Phospho	100% (40.34)	-0.395	0.0495
M0R9L0, S1792	M0R9L0	Nascent polypeptide-associated complex subunit alpha OS=Rattus norvegicus OX=10116 GN=Naca PE=1 SV=1	S1792	Phospho	100% (25.70)	-0.479	0.0495
MAP1B, S985	MAP1B	Microtubule-associated protein 1B OS=Rattus norvegicus OX=10116 GN=Map1b PE=1 SV=3	S985	Phospho	100% (1,000.00)	-0.586	0.0495
MAP1B, S1148	MAP1B	Microtubule-associated protein 1B OS=Rattus norvegicus OX=10116 GN=Map1b PE=1 SV=3	S1148	Phospho	98% (17.99)	-0.224	0.0495
MAP1B, S1389	MAP1B	Microtubule-associated protein 1B OS=Rattus norvegicus OX=10116 GN=Map1b PE=1 SV=3	S1389	Phospho	100% (61.07)	-0.914	0.0495
F1M392, S233	F1M392	LIM and calponin homology domains 1 OS=Rattus norvegicus OX=10116 GN=Limch1 PE=1 SV=2	S233	Phospho	97% (15.58)	0.291	0.0495
F1M392, S256	F1M392	LIM and calponin homology domains 1 OS=Rattus norvegicus OX=10116 GN=Limch1 PE=1 SV=2	S256	Phospho	95% (13.27)	-0.724	0.0495
F1M392, S752	F1M392	LIM and calponin homology domains 1 OS=Rattus norvegicus OX=10116 GN=Limch1 PE=1 SV=2	S752	Phospho	100% (27.07)	0.274	0.0495
F1LQN3, S107	F1LQN3	Reticulon OS=Rattus norvegicus OX=10116 GN=Rtn4 PE=1 SV=1	S107	Phospho	100% (1,000.00)	-1.494	0.0495
F1LQN3, S169	F1LQN3	Reticulon OS=Rattus norvegicus OX=10116 GN=Rtn4 PE=1 SV=1	S169	Phospho	96% (14.73)	-1.811	0.0495
F1LQN3, S171	F1LQN3	Reticulon OS=Rattus norvegicus OX=10116 GN=Rtn4 PE=1 SV=1	S171	Phospho	98% (18.04)	-1.811	0.0495
F1LQN3, S428	F1LQN3	Reticulon OS=Rattus norvegicus OX=10116 GN=Rtn4 PE=1 SV=1	S428	Phospho	100% (30.92)	-1.032	0.0495
F1LQN3, S837	F1LQN3	Reticulon OS=Rattus norvegicus OX=10116 GN=Rtn4 PE=1 SV=1	S837	Phospho	95% (13.27)	-1.131	0.0495
F1LQN3, S855	F1LQN3	Reticulon OS=Rattus norvegicus OX=10116 GN=Rtn4 PE=1 SV=1	S855	Phospho	95% (16.25)	-1.391	0.0495
RTN4, S107	RTN4	Reticulon-4 OS=Rattus norvegicus OX=10116 GN=Rtn4 PE=1 SV=1	S107	Phospho	100% (1,000.00)	-1.494	0.0495
RTN4, S169	RTN4	Reticulon-4 OS=Rattus norvegicus OX=10116 GN=Rtn4 PE=1 SV=1	S169	Phospho	96% (14.73)	-1.811	0.0495
RTN4, S171	RTN4	Reticulon-4 OS=Rattus norvegicus OX=10116 GN=Rtn4 PE=1 SV=1	S171	Phospho	98% (18.04)	-1.811	0.0495
RTN4, S428	RTN4	Reticulon-4 OS=Rattus norvegicus OX=10116 GN=Rtn4 PE=1 SV=1	S428	Phospho	100% (30.92)	-1.032	0.0495
RTN4, S837	RTN4	Reticulon-4 OS=Rattus norvegicus OX=10116 GN=Rtn4 PE=1 SV=1	S837	Phospho	95% (13.27)	-1.131	0.0495
RTN4, S855	RTN4	Reticulon-4 OS=Rattus norvegicus OX=10116 GN=Rtn4 PE=1 SV=1	S855	Phospho	95% (16.25)	-1.391	0.0495
NUCKS, S113	NUCKS	Nuclear ubiquitous casein and cyclin-dependent kinase substrate 1 OS=Rattus norvegicus OX=10116 GN=Nucks1 PE=1 SV=1	S113	Phospho	100% (1,000.00)	-0.173	0.0495
NUCKS, S223	NUCKS	Nuclear ubiquitous casein and cyclin-dependent kinase substrate 1 OS=Rattus norvegicus OX=10116 GN=Nucks1 PE=1 SV=1	S223	Phospho	100% (40.20)	-0.193	0.0495
G3V7K1, S58	G3V7K1	Myomesin 2 OS=Rattus norvegicus OX=10116 GN=Myom2 PE=1 SV=1	S58	Phospho	100% (46.21)	0.304	0.0495
G3V7K1, S535	G3V7K1	Myomesin 2 OS=Rattus norvegicus OX=10116 GN=Myom2 PE=1 SV=1	S535	Phospho	100% (98.29)	0.344	0.0495
G3V7K1, S1057	G3V7K1	Myomesin 2 OS=Rattus norvegicus OX=10116 GN=Myom2 PE=1 SV=1	S1057	Phospho	100% (30.92)	0.967	0.0495
A0A0G2K7X3, S113	A0A0G2K7X3	Nuclear ubiquitous casein and cyclin-dependent kinase substrate 1 OS=Rattus norvegicus OX=10116 GN=Nucks1 PE=1 SV=1	S113	Phospho	100% (1,000.00)	-0.173	0.0495
A0A0G2K7X3, S223	A0A0G2K7X3	Nuclear ubiquitous casein and cyclin-dependent kinase substrate 1 OS=Rattus norvegicus OX=10116 GN=Nucks1 PE=1 SV=1	S223	Phospho	100% (40.20)	-0.193	0.0495
A0A0G2JW88, S522	A0A0G2JW88	Microtubule-associated protein OS=Rattus norvegicus OX=10116 GN=Map4 PE=1 SV=1	S522	Phospho	100% (15.01)	0.55	0.0495
A0A0G2JW88, S1978	A0A0G2JW88	Microtubule-associated protein OS=Rattus norvegicus OX=10116 GN=Map4 PE=1 SV=1	S1978	Phospho	100% (27.61)	0.643	0.0495
Q5U2U8, S176	Q5U2U8	Bcl2-associated athanogene 3 OS=Rattus norvegicus OX=10116 GN=Bag3 PE=1 SV=1	S176	Phospho	98% (17.98)	-0.822	0.0495
Q5U2U8, S377	Q5U2U8	Bcl2-associated athanogene 3 OS=Rattus norvegicus OX=10116 GN=Bag3 PE=1 SV=1	S377	Phospho	100% (82.03)	-0.173	0.0495
SYNPO, S490	SYNPO	Synaptopodin OS=Rattus norvegicus OX=10116 GN=Synpo PE=1 SV=2	S490	Phospho	100% (54.75)	-0.568	0.0495
SYNPO, S514	SYNPO	Synaptopodin OS=Rattus norvegicus OX=10116 GN=Synpo PE=1 SV=2	S514	Phospho	100% (44.59)	-0.43	0.0495
SYNPO, T549	SYNPO	Synaptopodin OS=Rattus norvegicus OX=10116 GN=Synpo PE=1 SV=2	T549	Phospho	100% (82.72)	-0.369	0.0495
PALMD, S520	PALMD	Palmdelphin OS=Rattus norvegicus OX=10116 GN=Palmd PE=1 SV=1	S520	Phospho	100% (117.32)	-0.09	0.0495
A0A0H2UHQ9, S490	A0A0H2UHQ9	Synaptopodin OS=Rattus norvegicus OX=10116 GN=Synpo PE=1 SV=1	S490	Phospho	100% (54.75)	-0.568	0.0495
A0A0H2UHQ9, S514	A0A0H2UHQ9	Synaptopodin OS=Rattus norvegicus OX=10116 GN=Synpo PE=1 SV=1	S514	Phospho	100% (44.59)	-0.43	0.0495
A0A0H2UHQ9, T549	A0A0H2UHQ9	Synaptopodin OS=Rattus norvegicus OX=10116 GN=Synpo PE=1 SV=1	T549	Phospho	100% (82.72)	-0.369	0.0495
F1M7L9, S43	F1M7L9	Uncharacterized protein OS=Rattus norvegicus OX=10116 PE=1 SV=3	S43	Phospho	97% (15.00)	0.578	0.0495
F1M7L9, T573	F1M7L9	Uncharacterized protein OS=Rattus norvegicus OX=10116 PE=1 SV=3	T573	Phospho	100% (24.52)	-0.706	0.0495
F1M7L9, S672	F1M7L9	Uncharacterized protein OS=Rattus norvegicus OX=10116 PE=1 SV=3	S672	Phospho	100% (1,000.00)	0.14	0.0495
F1M7L9, S781	F1M7L9	Uncharacterized protein OS=Rattus norvegicus OX=10116 PE=1 SV=3	S781	Phospho	100% (79.41)	0.165	0.0495
A0A0G2JXR0, S266	A0A0G2JXR0	LIM domain-binding 3 OS=Rattus norvegicus OX=10116 GN=Ldb3 PE=1 SV=1	S266	Phospho	100% (51.61)	-0.509	0.0495
D3ZCV0, T308	D3ZCV0	Actinin alpha 2 OS=Rattus norvegicus OX=10116 GN=Actn2 PE=1 SV=1	T308	Phospho	100% (114.96)	0.488	0.0495
D3ZCV0, S431	D3ZCV0	Actinin alpha 2 OS=Rattus norvegicus OX=10116 GN=Actn2 PE=1 SV=1	S431	Phospho	100% (28.23)	-0.295	0.0495
D3ZCV0, S433	D3ZCV0	Actinin alpha 2 OS=Rattus norvegicus OX=10116 GN=Actn2 PE=1 SV=1	S433	Phospho	100% (29.38)	1.081	0.0495
D3ZCV0, S590	D3ZCV0	Actinin alpha 2 OS=Rattus norvegicus OX=10116 GN=Actn2 PE=1 SV=1	S590	Phospho	98% (17.01)	-0.415	0.0495
D3ZCV0, S596	D3ZCV0	Actinin alpha 2 OS=Rattus norvegicus OX=10116 GN=Actn2 PE=1 SV=1	S596	Phospho	98% (20.98)	-0.397	0.0495
G3V8F3, T157	G3V8F3	BUD13 homolog OS=Rattus norvegicus OX=10116 GN=Bud13 PE=1 SV=1	T157	Phospho	100% (1,000.00)	0.124	0.0495
G3V8F3, S161	G3V8F3	BUD13 homolog OS=Rattus norvegicus OX=10116 GN=Bud13 PE=1 SV=1	S161	Phospho	100% (1,000.00)	0.124	0.0495
BUD13, T157	BUD13	BUD13 homolog OS=Rattus norvegicus OX=10116 GN=Bud13 PE=1 SV=1	T157	Phospho	100% (1,000.00)	0.124	0.0495
BUD13, S161	BUD13	BUD13 homolog OS=Rattus norvegicus OX=10116 GN=Bud13 PE=1 SV=1	S161	Phospho	100% (1,000.00)	0.124	0.0495
AT2A2, S38	AT2A2	Sarcoplasmic/endoplasmic reticulum calcium ATPase 2 OS=Rattus norvegicus OX=10116 GN=Atp2a2 PE=1 SV=1	S38	Phospho	100% (1,000.00)	0.274	0.0495
Q5U302, T636	Q5U302	Catenin (Cadherin associated protein), alpha 1 OS=Rattus norvegicus OX=10116 GN=Ctnna1 PE=1 SV=1	T636	Phospho	100% (56.16)	-1.238	0.0495
D3ZMI4, S510	D3ZMI4	Band 4.1-like protein 1-like OS=Rattus norvegicus OX=10116 GN=Epb41l1 PE=1 SV=1	S510	Phospho	100% (1,000.00)	0.506	0.0495
A0A0G2K598, S2127	A0A0G2K598	Transforming, acidic coiled-coil-containing protein 2 OS=Rattus norvegicus OX=10116 GN=Tacc2 PE=1 SV=1	S2127	Phospho	100% (1,000.00)	-0.345	0.0495
D3ZXK3, S2116	D3ZXK3	Transforming, acidic coiled-coil-containing protein 2 OS=Rattus norvegicus OX=10116 GN=Tacc2 PE=1 SV=1	S2116	Phospho	100% (1,000.00)	-0.14	0.0495
D3ZNS1, S490	D3ZNS1	Pleckstrin homology-like domain family B member 1 OS=Rattus norvegicus OX=10116 GN=Phldb1 PE=1 SV=2	S490	Phospho	100% (1,000.00)	-0.402	0.0495
D3ZNS1, S521	D3ZNS1	Pleckstrin homology-like domain family B member 1 OS=Rattus norvegicus OX=10116 GN=Phldb1 PE=1 SV=2	S521	Phospho	100% (39.54)	-0.319	0.0495
D3ZNS1, S584	D3ZNS1	Pleckstrin homology-like domain family B member 1 OS=Rattus norvegicus OX=10116 GN=Phldb1 PE=1 SV=2	S584	Phospho	99% (21.96)	-0.192	0.0495
A0A0G2K0F3, S510	A0A0G2K0F3	Band 4.1-like protein 1-like OS=Rattus norvegicus OX=10116 GN=Epb41l1 PE=1 SV=1	S510	Phospho	100% (1,000.00)	0.506	0.0495
FETUA, S138	FETUA	Alpha-2-HS-glycoprotein OS=Rattus norvegicus OX=10116 GN=Ahsg PE=1 SV=2	S138	Phospho	100% (32.68)	-0.209	0.0495
FETUA, S313	FETUA	Alpha-2-HS-glycoprotein OS=Rattus norvegicus OX=10116 GN=Ahsg PE=1 SV=2	S313	Phospho	100% (49.41)	-0.595	0.0495
FETUA, S316	FETUA	Alpha-2-HS-glycoprotein OS=Rattus norvegicus OX=10116 GN=Ahsg PE=1 SV=2	S316	Phospho	100% (28.13)	-0.669	0.0495
D3ZRM0, S462	D3ZRM0	Dual-specificity phosphatase 27, atypical OS=Rattus norvegicus OX=10116 GN=Dusp27 PE=1 SV=1	S462	Phospho	100% (27.22)	-0.989	0.0495
ADT1, S22	ADT1	ADP/ATP translocase 1 OS=Rattus norvegicus OX=10116 GN=Slc25a4 PE=1 SV=3	S22	Phospho	100% (1,000.00)	-1.083	0.0495
ADT1, Y191	ADT1	ADP/ATP translocase 1 OS=Rattus norvegicus OX=10116 GN=Slc25a4 PE=1 SV=3	Y191	Phospho	100% (113.33)	-1.182	0.0495
ADT1, Y195	ADT1	ADP/ATP translocase 1 OS=Rattus norvegicus OX=10116 GN=Slc25a4 PE=1 SV=3	Y195	Phospho	100% (68.88)	-1.272	0.0495
A0A0G2K6I4, T475	A0A0G2K6I4	ENAH, actin regulator OS=Rattus norvegicus OX=10116 GN=Enah PE=1 SV=1	T475	Phospho	100% (40.20)	1.026	0.0495
D3ZZZ9, S268	D3ZZZ9	Catenin (Cadherin associated protein), delta 1 (Predicted), isoform CRA_a OS=Rattus norvegicus OX=10116 GN=Ctnnd1 PE=1 SV=1	S268	Phospho	100% (1,000.00)	-1.062	0.0495
D3ZZZ9, S269	D3ZZZ9	Catenin (Cadherin associated protein), delta 1 (Predicted), isoform CRA_a OS=Rattus norvegicus OX=10116 GN=Ctnnd1 PE=1 SV=1	S269	Phospho	100% (1,000.00)	-1.062	0.0495
D3ZZZ9, T310	D3ZZZ9	Catenin (Cadherin associated protein), delta 1 (Predicted), isoform CRA_a OS=Rattus norvegicus OX=10116 GN=Ctnnd1 PE=1 SV=1	T310	Phospho	99% (20.98)	-0.049	0.0495
Q6P9Y4, S22	Q6P9Y4	ADP/ATP translocase 1 OS=Rattus norvegicus OX=10116 GN=Slc25a4 PE=1 SV=1	S22	Phospho	100% (1,000.00)	-0.585	0.0495
Q6P9Y4, S149	Q6P9Y4	ADP/ATP translocase 1 OS=Rattus norvegicus OX=10116 GN=Slc25a4 PE=1 SV=1	S149	Phospho	97% (14.48)	0.496	0.0495
Q6P9Y4, Y195	Q6P9Y4	ADP/ATP translocase 1 OS=Rattus norvegicus OX=10116 GN=Slc25a4 PE=1 SV=1	Y195	Phospho	100% (68.88)	-0.79	0.0495
E9PST5, S387	E9PST5	Apoptotic chromatin condensation inducer 1 OS=Rattus norvegicus OX=10116 GN=Acin1 PE=1 SV=1	S387	Phospho	99% (21.72)	-0.808	0.0495
E9PST5, S594	E9PST5	Apoptotic chromatin condensation inducer 1 OS=Rattus norvegicus OX=10116 GN=Acin1 PE=1 SV=1	S594	Phospho	100% (30.07)	0.554	0.0495
E9PST5, T667	E9PST5	Apoptotic chromatin condensation inducer 1 OS=Rattus norvegicus OX=10116 GN=Acin1 PE=1 SV=1	T667	Phospho	95% (17.99)	-0.73	0.0495
E9PST5, S1284	E9PST5	Apoptotic chromatin condensation inducer 1 OS=Rattus norvegicus OX=10116 GN=Acin1 PE=1 SV=1	S1284	Phospho	100% (1,000.00)	0.522	0.0495
D4ABA9, S558	D4ABA9	Uncharacterized protein OS=Rattus norvegicus OX=10116 GN=Xirp1 PE=1 SV=2	S558	Phospho	98% (19.22)	0.939	0.0495
D4ABA9, S641	D4ABA9	Uncharacterized protein OS=Rattus norvegicus OX=10116 GN=Xirp1 PE=1 SV=2	S641	Phospho	99% (14.51)	-1.404	0.0495
CEFIP, S1394	CEFIP	Cardiac-enriched FHL2-interacting protein OS=Rattus norvegicus OX=10116 GN=CEFIP PE=3 SV=2	S1394	Phospho	100% (75.78)	-0.651	0.0495
HS90B, S445	HS90B	Heat shock protein HSP 90-beta OS=Rattus norvegicus OX=10116 GN=Hsp90ab1 PE=1 SV=4	S445	Phospho	96% (14.04)	-0.298	0.0495
D3ZF26, S423	D3ZF26	Tankyrase 1-binding protein 1 OS=Rattus norvegicus OX=10116 GN=Tnks1bp1 PE=1 SV=1	S423	Phospho	100% (50.68)	-0.284	0.0495
D3ZF26, S494	D3ZF26	Tankyrase 1-binding protein 1 OS=Rattus norvegicus OX=10116 GN=Tnks1bp1 PE=1 SV=1	S494	Phospho	100% (43.35)	-0.581	0.0495
D3Z802, S287	D3Z802	Nebulin-related-anchoring protein OS=Rattus norvegicus OX=10116 GN=Nrap PE=1 SV=1	S287	Phospho	100% (37.79)	1.961	0.0495
D3Z802, S1449	D3Z802	Nebulin-related-anchoring protein OS=Rattus norvegicus OX=10116 GN=Nrap PE=1 SV=1	S1449	Phospho	100% (1,000.00)	0.585	0.0495
D3Z802, S1547	D3Z802	Nebulin-related-anchoring protein OS=Rattus norvegicus OX=10116 GN=Nrap PE=1 SV=1	S1547	Phospho	100% (49.66)	1.339	0.0495
G3V8L3, S620	G3V8L3	Lamin A, isoform CRA_b OS=Rattus norvegicus OX=10116 GN=Lmna PE=1 SV=1	S620	Phospho	95% (16.25)	-0.234	0.0495
D4A4K6, S287	D4A4K6	Nebulin-related-anchoring protein OS=Rattus norvegicus OX=10116 GN=Nrap PE=1 SV=1	S287	Phospho	100% (37.79)	1.961	0.0495
D4A4K6, S1484	D4A4K6	Nebulin-related-anchoring protein OS=Rattus norvegicus OX=10116 GN=Nrap PE=1 SV=1	S1484	Phospho	100% (1,000.00)	0.585	0.0495
D4A4K6, S1582	D4A4K6	Nebulin-related-anchoring protein OS=Rattus norvegicus OX=10116 GN=Nrap PE=1 SV=1	S1582	Phospho	100% (49.66)	1.339	0.0495
MOT1, S476	MOT1	Monocarboxylate transporter 1 OS=Rattus norvegicus OX=10116 GN=Slc16a1 PE=1 SV=1	S476	Phospho	100% (33.56)	-0.368	0.0495
FLNC, S2237	FLNC	Filamin-C OS=Rattus norvegicus OX=10116 GN=Flnc PE=1 SV=1	S2237	Phospho	100% (35.15)	0.382	0.0495
FLNC, S2248	FLNC	Filamin-C OS=Rattus norvegicus OX=10116 GN=Flnc PE=1 SV=1	S2248	Phospho	100% (32.28)	0.392	0.0495
FLNC, S2273	FLNC	Filamin-C OS=Rattus norvegicus OX=10116 GN=Flnc PE=1 SV=1	S2273	Phospho	100% (25.70)	-1.109	0.0495
A0A0H2UHR7, S2204	A0A0H2UHR7	Filamin-C OS=Rattus norvegicus OX=10116 GN=Flnc PE=1 SV=1	S2204	Phospho	100% (35.15)	0.382	0.0495
A0A0H2UHR7, S2215	A0A0H2UHR7	Filamin-C OS=Rattus norvegicus OX=10116 GN=Flnc PE=1 SV=1	S2215	Phospho	100% (32.28)	0.392	0.0495
A0A0H2UHR7, S2240	A0A0H2UHR7	Filamin-C OS=Rattus norvegicus OX=10116 GN=Flnc PE=1 SV=1	S2240	Phospho	100% (25.70)	-1.109	0.0495
TRA2B, T69	TRA2B	Transformer-2 protein homolog beta OS=Rattus norvegicus OX=10116 GN=Tra2b PE=1 SV=1	T69	Phospho	96% (13.27)	0.12	0.0495
TRA2B, S71	TRA2B	Transformer-2 protein homolog beta OS=Rattus norvegicus OX=10116 GN=Tra2b PE=1 SV=1	S71	Phospho	99% (22.09)	0.12	0.0495
ZO1, S125	ZO1	Tight junction protein ZO-1 OS=Rattus norvegicus OX=10116 GN=Tjp1 PE=1 SV=1	S125	Phospho	97% (9.32)	-0.823	0.0495
ZO1, S131	ZO1	Tight junction protein ZO-1 OS=Rattus norvegicus OX=10116 GN=Tjp1 PE=1 SV=1	S131	Phospho	100% (19.23)	-0.823	0.0495
AKP13, S1630	AKP13	A-kinase anchor protein 13 OS=Rattus norvegicus OX=10116 GN=Akap13 PE=1 SV=2	S1630	Phospho	99% (25.70)	-0.531	0.0495
D4A031, S96	D4A031	DEAD (Asp-Glu-Ala-Asp) box polypeptide 42 (Predicted) OS=Rattus norvegicus OX=10116 GN=Ddx42 PE=1 SV=1	S96	Phospho	97% (15.01)	-0.613	0.0495
F1M4A0, S113	F1M4A0	Tight junction protein 1 (Predicted) OS=Rattus norvegicus OX=10116 GN=Tjp1 PE=1 SV=2	S113	Phospho	97% (9.32)	-0.705	0.0495
F1M4A0, S119	F1M4A0	Tight junction protein 1 (Predicted) OS=Rattus norvegicus OX=10116 GN=Tjp1 PE=1 SV=2	S119	Phospho	100% (19.23)	-0.705	0.0495
F1LPG9, S610	F1LPG9	WASH complex subunit 2C OS=Rattus norvegicus OX=10116 GN=Washc2c PE=1 SV=2	S610	Phospho	100% (37.94)	-0.424	0.0495
F1LPG9, S611	F1LPG9	WASH complex subunit 2C OS=Rattus norvegicus OX=10116 GN=Washc2c PE=1 SV=2	S611	Phospho	100% (32.44)	-0.424	0.0495
WASC2, S610	WASC2	WASH complex subunit 2 OS=Rattus norvegicus OX=10116 GN=Washc2 PE=1 SV=1	S610	Phospho	100% (37.94)	-0.424	0.0495
WASC2, S611	WASC2	WASH complex subunit 2 OS=Rattus norvegicus OX=10116 GN=Washc2 PE=1 SV=1	S611	Phospho	100% (32.44)	-0.424	0.0495
A0A0G2K5P5, S123	A0A0G2K5P5	Myomesin 1 OS=Rattus norvegicus OX=10116 GN=Myom1 PE=1 SV=1	S123	Phospho	100% (43.41)	-0.311	0.0495
A0A0G2K5P5, S1184	A0A0G2K5P5	Myomesin 1 OS=Rattus norvegicus OX=10116 GN=Myom1 PE=1 SV=1	S1184	Phospho	99% (20.57)	0.429	0.0495
F1M062, S384	F1M062	La ribonucleoprotein 1, translational regulator OS=Rattus norvegicus OX=10116 GN=Larp1 PE=1 SV=3	S384	Phospho	100% (24.15)	-0.288	0.0495
D3ZH75, S213	D3ZH75	AKT1 substrate 1 OS=Rattus norvegicus OX=10116 GN=Akt1s1 PE=1 SV=1	S213	Phospho	100% (34.89)	0.413	0.0495
BORG5, S209	BORG5	Cdc42 effector protein 1 OS=Rattus norvegicus OX=10116 GN=Cdc42ep1 PE=1 SV=1	S209	Phospho	100% (22.85)	-0.592	0.0495
BORG5, S212	BORG5	Cdc42 effector protein 1 OS=Rattus norvegicus OX=10116 GN=Cdc42ep1 PE=1 SV=1	S212	Phospho	99% (15.02)	-0.592	0.0495
F1M4I1, S300	F1M4I1	Uncharacterized protein OS=Rattus norvegicus OX=10116 PE=1 SV=3	S300	Phospho	99% (20.98)	0.697	0.0495
D3ZAR2, S1326	D3ZAR2	Microtubule associated serine/threonine kinase 2 (Predicted), isoform CRA_a OS=Rattus norvegicus OX=10116 GN=Mast2 PE=1 SV=2	S1326	Phospho	100% (1,000.00)	-0.373	0.0495
D3ZAR2, S1448	D3ZAR2	Microtubule associated serine/threonine kinase 2 (Predicted), isoform CRA_a OS=Rattus norvegicus OX=10116 GN=Mast2 PE=1 SV=2	S1448	Phospho	100% (41.09)	0.174	0.0495
D3ZAR2, S1449	D3ZAR2	Microtubule associated serine/threonine kinase 2 (Predicted), isoform CRA_a OS=Rattus norvegicus OX=10116 GN=Mast2 PE=1 SV=2	S1449	Phospho	100% (42.90)	0.174	0.0495
Q1EG89, S83	Q1EG89	Paxillin OS=Rattus norvegicus OX=10116 GN=Pxn PE=1 SV=1	S83	Phospho	96% (27.61)	0.313	0.0495
Q1EG89, S230	Q1EG89	Paxillin OS=Rattus norvegicus OX=10116 GN=Pxn PE=1 SV=1	S230	Phospho	100% (34.73)	-0.743	0.0495
RBM20, S789	RBM20	RNA-binding protein 20 OS=Rattus norvegicus OX=10116 GN=Rbm20 PE=1 SV=1	S789	Phospho	100% (1,000.00)	0.147	0.0495
RBM20, S1192	RBM20	RNA-binding protein 20 OS=Rattus norvegicus OX=10116 GN=Rbm20 PE=1 SV=1	S1192	Phospho	98% (30.07)	-0.267	0.0495
F1LW22, S1160	F1LW22	Par-3 family cell polarity regulator beta OS=Rattus norvegicus OX=10116 GN=Pard3b PE=1 SV=2	S1160	Phospho	100% (1,000.00)	-0.748	0.0495
D3ZIC4, S420	D3ZIC4	Protein phosphatase 1 regulatory subunit OS=Rattus norvegicus OX=10116 GN=Ppp1r12b PE=1 SV=1	S420	Phospho	100% (1,000.00)	-1.093	0.0495
ODBA, S343	ODBA	2-oxoisovalerate dehydrogenase subunit alpha, mitochondrial (Fragment) OS=Rattus norvegicus OX=10116 GN=Bckdha PE=1 SV=1	S343	Phospho	100% (66.21)	0.722	0.0495
D3ZZQ0, S548	D3ZZQ0	Similar to Traf2 and NCK interacting kinase, splice variant 4 (Predicted), isoform CRA_a OS=Rattus norvegicus OX=10116 GN=Tnik PE=1 SV=1	S548	Phospho	98% (17.98)	-0.572	0.0495
D3ZZQ0, S769	D3ZZQ0	Similar to Traf2 and NCK interacting kinase, splice variant 4 (Predicted), isoform CRA_a OS=Rattus norvegicus OX=10116 GN=Tnik PE=1 SV=1	S769	Phospho	100% (29.45)	-0.107	0.0495
A0A0G2K490, S548	A0A0G2K490	TRAF2 and NCK-interacting kinase OS=Rattus norvegicus OX=10116 GN=Tnik PE=1 SV=1	S548	Phospho	98% (17.98)	-0.654	0.0495
A0A0G2K490, S769	A0A0G2K490	TRAF2 and NCK-interacting kinase OS=Rattus norvegicus OX=10116 GN=Tnik PE=1 SV=1	S769	Phospho	100% (29.45)	-0.353	0.0495
A0A0G2JSP8, S16	A0A0G2JSP8	Creatine kinase M-type OS=Rattus norvegicus OX=10116 GN=Ckm PE=1 SV=1	S16	Phospho	99% (20.74)	0.549	0.0495
A0A0G2JSP8, S164	A0A0G2JSP8	Creatine kinase M-type OS=Rattus norvegicus OX=10116 GN=Ckm PE=1 SV=1	S164	Phospho	100% (30.07)	-0.36	0.0495
F1LPE9, S37	F1LPE9	ELKS/Rab6-interacting/CAST family member 1 OS=Rattus norvegicus OX=10116 GN=Erc1 PE=1 SV=1	S37	Phospho	100% (23.98)	0.309	0.0495
RB6I2, S37	RB6I2	ELKS/Rab6-interacting/CAST family member 1 OS=Rattus norvegicus OX=10116 GN=Erc1 PE=1 SV=1	S37	Phospho	100% (23.98)	0.309	0.0495
D4A9L2, S238	D4A9L2	RCG34610, isoform CRA_c OS=Rattus norvegicus OX=10116 GN=Srsf1 PE=1 SV=1	S238	Phospho	100% (20.98)	-0.117	0.0495
D4A9L2, S242	D4A9L2	RCG34610, isoform CRA_c OS=Rattus norvegicus OX=10116 GN=Srsf1 PE=1 SV=1	S242	Phospho	100% (31.30)	-0.117	0.0495
D4A9L2, S244	D4A9L2	RCG34610, isoform CRA_c OS=Rattus norvegicus OX=10116 GN=Srsf1 PE=1 SV=1	S244	Phospho	100% (28.35)	-0.117	0.0495
A0A0G2K046, S124	A0A0G2K046	Myopalladin OS=Rattus norvegicus OX=10116 GN=Mypn PE=1 SV=1	S124	Phospho	99% (23.89)	-0.568	0.0495
D4A7X7, S124	D4A7X7	Myopalladin OS=Rattus norvegicus OX=10116 GN=Mypn PE=1 SV=1	S124	Phospho	99% (23.89)	-0.568	0.0495
A0A0H2UHV4, S204	A0A0H2UHV4	Eukaryotic translation initiation factor 5B OS=Rattus norvegicus OX=10116 GN=Eif5b PE=1 SV=1	S204	Phospho	100% (71.72)	0.395	0.0495
IF2P, S215	IF2P	Eukaryotic translation initiation factor 5B OS=Rattus norvegicus OX=10116 GN=Eif5b PE=1 SV=1	S215	Phospho	100% (71.72)	0.395	0.0495
A0A0G2K1Q7, T1913	A0A0G2K1Q7	Ankyrin-3 OS=Rattus norvegicus OX=10116 GN=Ank3 PE=1 SV=1	T1913	Phospho	100% (72.02)	-0.44	0.0495
B3DMA1, S109	B3DMA1	Ataxin 2-like OS=Rattus norvegicus OX=10116 GN=Atxn2l PE=1 SV=1	S109	Phospho	100% (79.99)	-0.639	0.0495
B3DMA1, S236	B3DMA1	Ataxin 2-like OS=Rattus norvegicus OX=10116 GN=Atxn2l PE=1 SV=1	S236	Phospho	100% (20.46)	-0.662	0.0495
B3DMA1, S591	B3DMA1	Ataxin 2-like OS=Rattus norvegicus OX=10116 GN=Atxn2l PE=1 SV=1	S591	Phospho	100% (41.52)	-0.359	0.0495
A0A0G2JYE0, S109	A0A0G2JYE0	Ataxin 2-like OS=Rattus norvegicus OX=10116 GN=Atxn2l PE=1 SV=1	S109	Phospho	100% (79.99)	-0.639	0.0495
A0A0G2JYE0, S236	A0A0G2JYE0	Ataxin 2-like OS=Rattus norvegicus OX=10116 GN=Atxn2l PE=1 SV=1	S236	Phospho	100% (20.46)	-0.662	0.0495
A0A0G2JYE0, S591	A0A0G2JYE0	Ataxin 2-like OS=Rattus norvegicus OX=10116 GN=Atxn2l PE=1 SV=1	S591	Phospho	100% (41.52)	-0.359	0.0495
ITSN1, S203	ITSN1	Intersectin-1 OS=Rattus norvegicus OX=10116 GN=Itsn1 PE=1 SV=2	S203	Phospho	100% (46.31)	-0.796	0.0495
ITSN1, S623	ITSN1	Intersectin-1 OS=Rattus norvegicus OX=10116 GN=Itsn1 PE=1 SV=2	S623	Phospho	100% (1,000.00)	0.206	0.0495
A0A0G2JU89, T2735	A0A0G2JU89	E3 ubiquitin-protein ligase UBR4 OS=Rattus norvegicus OX=10116 GN=Ubr4 PE=1 SV=1	T2735	Phospho	100% (30.07)	0.148	0.0495
SCN5A, S665	SCN5A	Sodium channel protein type 5 subunit alpha OS=Rattus norvegicus OX=10116 GN=Scn5a PE=1 SV=1	S665	Phospho	100% (30.04)	-1.106	0.0495
F1LQI5, T2724	F1LQI5	E3 ubiquitin-protein ligase UBR4 OS=Rattus norvegicus OX=10116 GN=Ubr4 PE=1 SV=1	T2724	Phospho	100% (30.07)	0.148	0.0495
ADT2, S22	ADT2	ADP/ATP translocase 2 OS=Rattus norvegicus OX=10116 GN=Slc25a5 PE=1 SV=3	S22	Phospho	100% (1,000.00)	-0.676	0.0495
ZRAB2, S153	ZRAB2	Zinc finger Ran-binding domain-containing protein 2 OS=Rattus norvegicus OX=10116 GN=Zranb2 PE=1 SV=2	S153	Phospho	100% (120.24)	0.254	0.0495
UBR4, T2724	UBR4	E3 ubiquitin-protein ligase UBR4 OS=Rattus norvegicus OX=10116 GN=Ubr4 PE=1 SV=2	T2724	Phospho	100% (30.07)	0.148	0.0495
G3V9N7, S319	G3V9N7	Protein kinase C and casein kinase substrate in neurons 3 OS=Rattus norvegicus OX=10116 GN=Pacsin3 PE=1 SV=3	S319	Phospho	100% (90.00)	-0.412	0.0495
G3V9N7, S383	G3V9N7	Protein kinase C and casein kinase substrate in neurons 3 OS=Rattus norvegicus OX=10116 GN=Pacsin3 PE=1 SV=3	S383	Phospho	100% (151.20)	-0.283	0.0495
G3V897, S1079	G3V897	CTR9 homolog, Paf1/RNA polymerase II complex component OS=Rattus norvegicus OX=10116 GN=Ctr9 PE=1 SV=1	S1079	Phospho	100% (35.87)	0.541	0.0495
G3V897, S1083	G3V897	CTR9 homolog, Paf1/RNA polymerase II complex component OS=Rattus norvegicus OX=10116 GN=Ctr9 PE=1 SV=1	S1083	Phospho	100% (25.11)	0.541	0.0495
G3V897, S1085	G3V897	CTR9 homolog, Paf1/RNA polymerase II complex component OS=Rattus norvegicus OX=10116 GN=Ctr9 PE=1 SV=1	S1085	Phospho	99% (23.34)	0.541	0.0495
PCY1A, S315	PCY1A	Choline-phosphate cytidylyltransferase A OS=Rattus norvegicus OX=10116 GN=Pcyt1a PE=1 SV=2	S315	Phospho	100% (1,000.00)	-0.272	0.0495
TR150, S53	TR150	Thyroid hormone receptor-associated protein 3 OS=Rattus norvegicus OX=10116 GN=Thrap3 PE=1 SV=1	S53	Phospho	97% (14.04)	-0.15	0.0495
TR150, Y54	TR150	Thyroid hormone receptor-associated protein 3 OS=Rattus norvegicus OX=10116 GN=Thrap3 PE=1 SV=1	Y54	Phospho	95% (12.33)	-0.15	0.0495
TR150, S679	TR150	Thyroid hormone receptor-associated protein 3 OS=Rattus norvegicus OX=10116 GN=Thrap3 PE=1 SV=1	S679	Phospho	100% (30.07)	-0.286	0.0495
RGPA1, S739	RGPA1	Ral GTPase-activating protein subunit alpha-1 OS=Rattus norvegicus OX=10116 GN=Ralgapa1 PE=1 SV=2	S739	Phospho	97% (20.98)	-0.201	0.0495
D3ZUX5, S79	D3ZUX5	MICOS complex subunit OS=Rattus norvegicus OX=10116 GN=Chchd3 PE=1 SV=1	S79	Phospho	100% (1,000.00)	-0.178	0.0495
MFR1L, S235	MFR1L	Mitochondrial fission regulator 1-like OS=Rattus norvegicus OX=10116 GN=Mtfr1l PE=1 SV=1	S235	Phospho	95% (13.27)	0.189	0.0495
D3ZQ55, S162	D3ZQ55	Junctophilin OS=Rattus norvegicus OX=10116 GN=Jph1 PE=1 SV=1	S162	Phospho	99% (19.22)	-0.857	0.0495
D3ZQ55, S165	D3ZQ55	Junctophilin OS=Rattus norvegicus OX=10116 GN=Jph1 PE=1 SV=1	S165	Phospho	100% (30.07)	-0.857	0.0495
D3ZQ55, S475	D3ZQ55	Junctophilin OS=Rattus norvegicus OX=10116 GN=Jph1 PE=1 SV=1	S475	Phospho	100% (30.66)	-0.45	0.0495
D3ZH28, S228	D3ZH28	Alpha-kinase 3 OS=Rattus norvegicus OX=10116 GN=Alpk3 PE=1 SV=2	S228	Phospho	100% (1,000.00)	-0.319	0.0495
D3ZH28, T544	D3ZH28	Alpha-kinase 3 OS=Rattus norvegicus OX=10116 GN=Alpk3 PE=1 SV=2	T544	Phospho	100% (79.45)	-0.7	0.0495
A0A0G2K3H2, S929	A0A0G2K3H2	Dedicator of cytokinesis 7 OS=Rattus norvegicus OX=10116 GN=Dock7 PE=1 SV=1	S929	Phospho	100% (36.69)	0.045	0.0495
A0A0G2JZM8, S808	A0A0G2JZM8	CLIP-associating protein 2 OS=Rattus norvegicus OX=10116 GN=Clasp2 PE=1 SV=1	S808	Phospho	100% (49.79)	-0.331	0.0495
A0A0G2K2T1, S78	A0A0G2K2T1	Taxilin beta OS=Rattus norvegicus OX=10116 GN=Txlnb PE=1 SV=1	S78	Phospho	100% (30.92)	-0.765	0.0495
F1LRX2, S270	F1LRX2	Formin homology 2 domain-containing 3 OS=Rattus norvegicus OX=10116 GN=Fhod3 PE=4 SV=2	S270	Phospho	99% (19.60)	-0.845	0.0495
PALM, S244	PALM	Paralemmin-1 OS=Rattus norvegicus OX=10116 GN=Palm PE=1 SV=1	S244	Phospho	100% (43.70)	-0.349	0.0495
PALM, S248	PALM	Paralemmin-1 OS=Rattus norvegicus OX=10116 GN=Palm PE=1 SV=1	S248	Phospho	100% (20.98)	-0.349	0.0495
PALM, S345	PALM	Paralemmin-1 OS=Rattus norvegicus OX=10116 GN=Palm PE=1 SV=1	S345	Phospho	100% (103.45)	0.265	0.0495
A0A0G2QC38, S477	A0A0G2QC38	Serine and arginine-rich-splicing factor 11 OS=Rattus norvegicus OX=10116 GN=Srsf11 PE=1 SV=1	S477	Phospho	100% (89.86)	0.505	0.0495
G3V852, S446	G3V852	RCG55135, isoform CRA_b OS=Rattus norvegicus OX=10116 GN=Tln1 PE=1 SV=1	S446	Phospho	100% (1,000.00)	-0.653	0.0495
G3V852, T1263	G3V852	RCG55135, isoform CRA_b OS=Rattus norvegicus OX=10116 GN=Tln1 PE=1 SV=1	T1263	Phospho	100% (1,000.00)	-0.571	0.0495
D3ZC56, S7452	D3ZC56	Dystonin OS=Rattus norvegicus OX=10116 GN=Dst PE=1 SV=3	S7452	Phospho	100% (65.48)	-0.943	0.0495
D3ZC56, S7455	D3ZC56	Dystonin OS=Rattus norvegicus OX=10116 GN=Dst PE=1 SV=3	S7455	Phospho	100% (53.41)	-0.943	0.0495
VDAC1, S57	VDAC1	Voltage-dependent anion-selective channel protein 1 OS=Rattus norvegicus OX=10116 GN=Vdac1 PE=1 SV=4	S57	Phospho	100% (36.24)	-0.439	0.0495
VDAC1, S104	VDAC1	Voltage-dependent anion-selective channel protein 1 OS=Rattus norvegicus OX=10116 GN=Vdac1 PE=1 SV=4	S104	Phospho	100% (30.07)	-0.259	0.0495
VDAC1, S241	VDAC1	Voltage-dependent anion-selective channel protein 1 OS=Rattus norvegicus OX=10116 GN=Vdac1 PE=1 SV=4	S241	Phospho	97% (14.50)	-0.727	0.0495
A0A0G2K2Q1, S234	A0A0G2K2Q1	Protein cordon-bleu OS=Rattus norvegicus OX=10116 GN=Cobl PE=1 SV=1	S234	Phospho	96% (14.04)	0.351	0.0495
G3V7T6, S229	G3V7T6	Splicing factor 3b, subunit 1 OS=Rattus norvegicus OX=10116 GN=Sf3b1 PE=1 SV=1	S229	Phospho	99% (17.99)	-0.694	0.0495
PDLI4, S119	PDLI4	PDZ and LIM domain protein 4 OS=Rattus norvegicus OX=10116 GN=Pdlim4 PE=1 SV=2	S119	Phospho	95% (13.27)	-0.873	0.0495
MARCS, T143	MARCS	Myristoylated alanine-rich C-kinase substrate OS=Rattus norvegicus OX=10116 GN=Marcks PE=1 SV=2	T143	Phospho	100% (17.99)	-0.36	0.0495
M0R4H5, S119	M0R4H5	PDZ and LIM domain protein 4 OS=Rattus norvegicus OX=10116 GN=Pdlim4 PE=1 SV=1	S119	Phospho	95% (13.27)	-0.873	0.0495
E9PSX7, S81	E9PSX7	HIRA-interacting protein 3 OS=Rattus norvegicus OX=10116 GN=Hirip3 PE=1 SV=1	S81	Phospho	100% (47.12)	-0.382	0.0495
E9PSX7, T82	E9PSX7	HIRA-interacting protein 3 OS=Rattus norvegicus OX=10116 GN=Hirip3 PE=1 SV=1	T82	Phospho	100% (50.58)	-0.382	0.0495
E9PSX7, T119	E9PSX7	HIRA-interacting protein 3 OS=Rattus norvegicus OX=10116 GN=Hirip3 PE=1 SV=1	T119	Phospho	100% (1,000.00)	0.133	0.0495
E9PSX7, S469	E9PSX7	HIRA-interacting protein 3 OS=Rattus norvegicus OX=10116 GN=Hirip3 PE=1 SV=1	S469	Phospho	100% (69.08)	0.402	0.0495
PI5PA, S905	PI5PA	Phosphatidylinositol 4,5-bisphosphate 5-phosphatase A OS=Rattus norvegicus OX=10116 GN=Inpp5j PE=1 SV=1	S905	Phospho	100% (44.28)	1.229	0.0495
ROCK2, S1052	ROCK2	Rho-associated protein kinase 2 OS=Rattus norvegicus OX=10116 GN=Rock2 PE=1 SV=2	S1052	Phospho	98% (17.99)	0.148	0.0495
LYRIC, S567	LYRIC	Protein LYRIC OS=Rattus norvegicus OX=10116 GN=Mtdh PE=1 SV=2	S567	Phospho	100% (70.51)	-0.662	0.0495
A0A0G2K5N6, S1052	A0A0G2K5N6	Rho-associated protein kinase OS=Rattus norvegicus OX=10116 GN=Rock2 PE=1 SV=1	S1052	Phospho	98% (17.99)	0.12	0.0495
F1LQT3, S1042	F1LQT3	Rho-associated protein kinase OS=Rattus norvegicus OX=10116 GN=Rock2 PE=1 SV=3	S1042	Phospho	98% (17.99)	0.12	0.0495
LRRF2, S133	LRRF2	Leucine-rich repeat flightless-interacting protein 2 OS=Rattus norvegicus OX=10116 GN=Lrrfip2 PE=1 SV=1	S133	Phospho	95% (8.29)	-0.532	0.0495
MILK1, T461	MILK1	MICAL-like protein 1 OS=Rattus norvegicus OX=10116 GN=Micall1 PE=1 SV=1	T461	Phospho	100% (35.15)	-0.466	0.0495
F1LW07, S186	F1LW07	Protein phosphatase 1, regulatory subunit 13-like OS=Rattus norvegicus OX=10116 GN=Ppp1r13l PE=1 SV=2	S186	Phospho	100% (1,000.00)	-0.562	0.0495
F1LW07, S190	F1LW07	Protein phosphatase 1, regulatory subunit 13-like OS=Rattus norvegicus OX=10116 GN=Ppp1r13l PE=1 SV=2	S190	Phospho	100% (1,000.00)	-0.562	0.0495
F1LW07, S397	F1LW07	Protein phosphatase 1, regulatory subunit 13-like OS=Rattus norvegicus OX=10116 GN=Ppp1r13l PE=1 SV=2	S397	Phospho	100% (30.07)	-0.58	0.0495
TPPP, S31	TPPP	Tubulin polymerization-promoting protein OS=Rattus norvegicus OX=10116 GN=Tppp PE=1 SV=1	S31	Phospho	100% (29.88)	-0.232	0.0495
B2GV94, S26	B2GV94	Fam134c protein OS=Rattus norvegicus OX=10116 GN=Retreg3 PE=1 SV=1	S26	Phospho	100% (36.69)	0.286	0.0495
O70185, S284	O70185	Nuclear factor 1 OS=Rattus norvegicus OX=10116 GN=Nfib PE=1 SV=2	S284	Phospho	98% (17.99)	-0.178	0.0495
SNP23, S110	SNP23	Synaptosomal-associated protein 23 OS=Rattus norvegicus OX=10116 GN=Snap23 PE=1 SV=1	S110	Phospho	99% (20.98)	-0.347	0.0495
LIMD1, S408	LIMD1	LIM domain-containing protein 1 OS=Rattus norvegicus OX=10116 GN=Limd1 PE=1 SV=1	S408	Phospho	99% (15.01)	-0.893	0.0495
E9PTY6, S1919	E9PTY6	FRY microtubule-binding protein OS=Rattus norvegicus OX=10116 GN=Fry PE=1 SV=3	S1919	Phospho	97% (17.98)	-0.166	0.0495
M0RDD8, S154	M0RDD8	Echinoderm microtubule-associated protein-like 1 OS=Rattus norvegicus OX=10116 GN=Eml1 PE=1 SV=2	S154	Phospho	100% (59.87)	-1.125	0.0495
MARK2, S400	MARK2	Serine/threonine-protein kinase MARK2 OS=Rattus norvegicus OX=10116 GN=Mark2 PE=1 SV=1	S400	Phospho	100% (36.69)	0.312	0.0495
D4AC12, S878	D4AC12	Ankyrin repeat and SAM domain containing 1 (Predicted) OS=Rattus norvegicus OX=10116 GN=Anks1a PE=1 SV=1	S878	Phospho	100% (46.27)	0.273	0.0495
G3V8W2, S32	G3V8W2	Phosphatidate cytidylyltransferase OS=Rattus norvegicus OX=10116 GN=Cds2 PE=1 SV=1	S32	Phospho	100% (46.21)	-0.453	0.0495
A0A0G2JXZ3, S92	A0A0G2JXZ3	Transcriptional regulator ATRX OS=Rattus norvegicus OX=10116 GN=Atrx PE=1 SV=1	S92	Phospho	100% (45.57)	0.271	0.0495
A0A0G2JXZ3, S669	A0A0G2JXZ3	Transcriptional regulator ATRX OS=Rattus norvegicus OX=10116 GN=Atrx PE=1 SV=1	S669	Phospho	100% (30.07)	0.661	0.0495
A0A0G2K0J3, S855	A0A0G2K0J3	Ankyrin-3 OS=Rattus norvegicus OX=10116 GN=Ank3 PE=1 SV=1	S855	Phospho	100% (69.36)	-0.201	0.0495
UBXN1, S199	UBXN1	UBX domain-containing protein 1 OS=Rattus norvegicus OX=10116 GN=Ubxn1 PE=3 SV=2	S199	Phospho	98% (16.24)	-0.839	0.0495
CDS2, S32	CDS2	Phosphatidate cytidylyltransferase 2 OS=Rattus norvegicus OX=10116 GN=Cds2 PE=1 SV=1	S32	Phospho	100% (46.21)	-0.453	0.0495
JUPI1, S17	JUPI1	Jupiter microtubule associated homolog 1 OS=Rattus norvegicus OX=10116 GN=JPT1 PE=1 SV=3	S17	Phospho	99% (22.45)	0.327	0.0495
JUPI1, S74	JUPI1	Jupiter microtubule associated homolog 1 OS=Rattus norvegicus OX=10116 GN=JPT1 PE=1 SV=3	S74	Phospho	97% (32.75)	-0.623	0.0495
D3ZZ26, S54	D3ZZ26	Protein phosphatase 1 regulatory subunit OS=Rattus norvegicus OX=10116 GN=Ppp1r3d PE=1 SV=1	S54	Phospho	100% (44.73)	-0.184	0.0495
ENOA, S79	ENOA	Alpha-enolase OS=Rattus norvegicus OX=10116 GN=Eno1 PE=1 SV=4	S79	Phospho	100% (98.74)	-0.381	0.0495
ENOA, S419	ENOA	Alpha-enolase OS=Rattus norvegicus OX=10116 GN=Eno1 PE=1 SV=4	S419	Phospho	100% (1,000.00)	-0.963	0.0495
WNK1, S2116	WNK1	Serine/threonine-protein kinase WNK1 OS=Rattus norvegicus OX=10116 GN=Wnk1 PE=1 SV=2	S2116	Phospho	98% (20.98)	0.556	0.0495
A0A0G2K2G7, S839	A0A0G2K2G7	Ankyrin repeat and sterile alpha motif domain-containing 1A OS=Rattus norvegicus OX=10116 GN=Anks1a PE=1 SV=1	S839	Phospho	100% (46.27)	0.273	0.0495
E9PTI6, S177	E9PTI6	RALY heterogeneous nuclear ribonucleoprotein OS=Rattus norvegicus OX=10116 GN=Raly PE=1 SV=2	S177	Phospho	100% (40.20)	0.154	0.0495
Q5PQR0, S161	Q5PQR0	RALY heterogeneous nuclear ribonucleoprotein OS=Rattus norvegicus OX=10116 GN=Raly PE=1 SV=1	S161	Phospho	100% (40.20)	0.154	0.0495
M0R5J4, S79	M0R5J4	Uncharacterized protein OS=Rattus norvegicus OX=10116 PE=3 SV=1	S79	Phospho	100% (98.74)	-0.381	0.0495
M0R5J4, S419	M0R5J4	Uncharacterized protein OS=Rattus norvegicus OX=10116 PE=3 SV=1	S419	Phospho	100% (1,000.00)	-0.963	0.0495
A0A0G2K6X6, S400	A0A0G2K6X6	Non-specific serine/threonine protein kinase OS=Rattus norvegicus OX=10116 GN=Mark2 PE=1 SV=1	S400	Phospho	100% (36.69)	0.312	0.0495
A0A0G2K4R1, S431	A0A0G2K4R1	Protein phosphatase 1 regulatory subunit OS=Rattus norvegicus OX=10116 GN=Ppp1r12c PE=1 SV=1	S431	Phospho	98% (17.98)	0.52	0.0495
PENK, S171	PENK	Proenkephalin-A OS=Rattus norvegicus OX=10116 GN=Penk PE=1 SV=1	S171	Phospho	100% (36.20)	-0.446	0.0495
PENK, S245	PENK	Proenkephalin-A OS=Rattus norvegicus OX=10116 GN=Penk PE=1 SV=1	S245	Phospho	100% (32.60)	-1.246	0.0495
A0A0U1RRZ5, S762	A0A0U1RRZ5	Protein PRRC2A OS=Rattus norvegicus OX=10116 GN=Prrc2a PE=1 SV=1	S762	Phospho	98% (17.99)	-0.207	0.0495
A0A0U1RRZ5, T783	A0A0U1RRZ5	Protein PRRC2A OS=Rattus norvegicus OX=10116 GN=Prrc2a PE=1 SV=1	T783	Phospho	100% (1,000.00)	-0.575	0.0495
M0R9Z5, S226	M0R9Z5	Interferon regulatory factor 2-binding protein 2 OS=Rattus norvegicus OX=10116 GN=Irf2bp2 PE=1 SV=1	S226	Phospho	100% (39.54)	-0.286	0.0495
A2VD09, S183	A2VD09	Abi1 protein OS=Rattus norvegicus OX=10116 GN=Abi1 PE=1 SV=1	S183	Phospho	100% (21.78)	0.138	0.0495
A2VD09, S231	A2VD09	Abi1 protein OS=Rattus norvegicus OX=10116 GN=Abi1 PE=1 SV=1	S231	Phospho	99% (33.56)	0.532	0.0495
ACACA, S25	ACACA	Acetyl-CoA carboxylase 1 OS=Rattus norvegicus OX=10116 GN=Acaca PE=1 SV=1	S25	Phospho	100% (30.07)	-0.319	0.0495
LIPS, S906	LIPS	Hormone-sensitive lipase OS=Rattus norvegicus OX=10116 GN=Lipe PE=1 SV=3	S906	Phospho	100% (35.84)	0.608	0.0495
LIPS, S927	LIPS	Hormone-sensitive lipase OS=Rattus norvegicus OX=10116 GN=Lipe PE=1 SV=3	S927	Phospho	98% (18.19)	0.361	0.0495
OSTF1, S202	OSTF1	Osteoclast-stimulating factor 1 OS=Rattus norvegicus OX=10116 GN=Ostf1 PE=1 SV=1	S202	Phospho	100% (40.20)	-0.506	0.0495
ABI1, S178	ABI1	Abl interactor 1 OS=Rattus norvegicus OX=10116 GN=Abi1 PE=1 SV=3	S178	Phospho	100% (21.78)	0.138	0.0495
ABI1, S226	ABI1	Abl interactor 1 OS=Rattus norvegicus OX=10116 GN=Abi1 PE=1 SV=3	S226	Phospho	99% (33.56)	0.532	0.0495
PRC2A, S762	PRC2A	Protein PRRC2A OS=Rattus norvegicus OX=10116 GN=Prrc2a PE=1 SV=1	S762	Phospho	98% (17.99)	-0.207	0.0495
PRC2A, T783	PRC2A	Protein PRRC2A OS=Rattus norvegicus OX=10116 GN=Prrc2a PE=1 SV=1	T783	Phospho	100% (1,000.00)	-0.575	0.0495
D3ZC82, S648	D3ZC82	Nuclear FMR1-interacting protein 2 OS=Rattus norvegicus OX=10116 GN=Nufip2 PE=1 SV=2	S648	Phospho	99% (19.23)	-0.526	0.0495
D3ZLS5, S1571	D3ZLS5	HECT domain E3 ubiquitin protein ligase 1 OS=Rattus norvegicus OX=10116 GN=Hectd1 PE=1 SV=3	S1571	Phospho	95% (19.22)	-0.907	0.0495
D4A554, S509	D4A554	Eukaryotic translation initiation factor 4 gamma, 3 OS=Rattus norvegicus OX=10116 GN=Eif4g3 PE=1 SV=2	S509	Phospho	96% (13.29)	0.215	0.0495
F1M7S0, S702	F1M7S0	Membrane-associated guanylate kinase, WW and PDZ domain-containing protein 3 OS=Rattus norvegicus OX=10116 GN=Magi3 PE=1 SV=1	S702	Phospho	99% (20.74)	-0.164	0.0495
G3V6D3, S415	G3V6D3	ATP synthase subunit beta OS=Rattus norvegicus OX=10116 GN=Atp5f1b PE=1 SV=1	S415	Phospho	100% (45.34)	-0.512	0.0495
D3ZMG0, S622	D3ZMG0	Serine/threonine-protein kinase OS=Rattus norvegicus OX=10116 GN=Ulk1 PE=1 SV=2	S622	Phospho	100% (54.52)	-0.376	0.0495
A0A0G2JY73, S526	A0A0G2JY73	Eukaryotic translation initiation factor 4 gamma, 3 OS=Rattus norvegicus OX=10116 GN=Eif4g3 PE=1 SV=1	S526	Phospho	96% (13.29)	0.354	0.0495
G3V8R5, S906	G3V8R5	Hormone-sensitive lipase OS=Rattus norvegicus OX=10116 GN=Lipe PE=1 SV=1	S906	Phospho	100% (35.84)	0.608	0.0495
G3V8R5, S927	G3V8R5	Hormone-sensitive lipase OS=Rattus norvegicus OX=10116 GN=Lipe PE=1 SV=1	S927	Phospho	98% (18.19)	0.361	0.0495
E9PTR4, S116	E9PTR4	RCG62582, isoform CRA_b OS=Rattus norvegicus OX=10116 GN=Ubap2l PE=1 SV=2	S116	Phospho	96% (13.28)	-0.369	0.0495
E9PST0, S333	E9PST0	Septin 4 OS=Rattus norvegicus OX=10116 GN=Sept4 PE=1 SV=3	S333	Phospho	100% (35.15)	-0.133	0.0495
D3ZM69, S87	D3ZM69	Erythrocyte membrane protein band 4.1-like 2 OS=Rattus norvegicus OX=10116 GN=Epb41l2 PE=1 SV=2	S87	Phospho	98% (20.98)	0.149	0.0495
A0A0G2K700, S508	A0A0G2K700	H/ACA ribonucleoprotein complex subunit DKC1 OS=Rattus norvegicus OX=10116 GN=Dkc1 PE=1 SV=1	S508	Phospho	100% (1,000.00)	-0.536	0.0495
KDIS, S918	KDIS	Kinase D-interacting substrate of 220 kDa OS=Rattus norvegicus OX=10116 GN=Kidins220 PE=1 SV=2	S918	Phospho	100% (90.51)	0.928	0.0495
DKC1, S508	DKC1	H/ACA ribonucleoprotein complex subunit DKC1 OS=Rattus norvegicus OX=10116 GN=Dkc1 PE=1 SV=4	S508	Phospho	100% (1,000.00)	-0.536	0.0495
A0A0G2K315, S403	A0A0G2K315	CEP170_C domain-containing protein OS=Rattus norvegicus OX=10116 GN=Cep170 PE=1 SV=1	S403	Phospho	97% (15.01)	-0.962	0.0495
A0A0G2K315, S832	A0A0G2K315	CEP170_C domain-containing protein OS=Rattus norvegicus OX=10116 GN=Cep170 PE=1 SV=1	S832	Phospho	100% (24.15)	-0.457	0.0495
A0A096MKC0, S30	A0A096MKC0	GYF domain-containing protein (Fragment) OS=Rattus norvegicus OX=10116 GN=Gigyf2 PE=1 SV=1	S30	Phospho	100% (25.62)	-0.374	0.0495
A0A0G2JTT6, S1491	A0A0G2JTT6	HECT and RLD domain-containing E3 ubiquitin protein ligase family member 1 OS=Rattus norvegicus OX=10116 GN=Herc1 PE=1 SV=1	S1491	Phospho	100% (20.98)	0.073	0.0495
D4A8L4, S693	D4A8L4	DDB1 and CUL4-associated factor 6 OS=Rattus norvegicus OX=10116 GN=Dcaf6 PE=1 SV=2	S693	Phospho	100% (72.87)	0.397	0.0495
G3V8F8, S1005	G3V8F8	Nestin OS=Rattus norvegicus OX=10116 GN=Nes PE=1 SV=1	S1005	Phospho	98% (20.74)	-0.277	0.0495
G3V8F8, S1006	G3V8F8	Nestin OS=Rattus norvegicus OX=10116 GN=Nes PE=1 SV=1	S1006	Phospho	100% (29.45)	-0.277	0.0495
G3V8F8, S1166	G3V8F8	Nestin OS=Rattus norvegicus OX=10116 GN=Nes PE=1 SV=1	S1166	Phospho	100% (53.33)	-0.717	0.0495
A0A0G2KAH6, S73	A0A0G2KAH6	SRSF protein kinase 3 OS=Rattus norvegicus OX=10116 GN=Srpk3 PE=1 SV=1	S73	Phospho	100% (113.55)	0.185	0.0495
D3ZVR9, S122	D3ZVR9	Phosphoglucomutase 5 OS=Rattus norvegicus OX=10116 GN=Pgm5 PE=1 SV=3	S122	Phospho	98% (16.36)	-0.387	0.0495
D3ZET9, S403	D3ZET9	Centrosomal protein of 170 kDa-like OS=Rattus norvegicus OX=10116 GN=LOC100909664 PE=1 SV=2	S403	Phospho	97% (15.01)	-0.962	0.0495
D3ZET9, S832	D3ZET9	Centrosomal protein of 170 kDa-like OS=Rattus norvegicus OX=10116 GN=LOC100909664 PE=1 SV=2	S832	Phospho	100% (24.15)	-0.457	0.0495
MCES, S15	MCES	mRNA cap guanine-N7 methyltransferase OS=Rattus norvegicus OX=10116 GN=Rnmt PE=1 SV=1	S15	Phospho	100% (30.65)	0.179	0.0495
MCES, S16	MCES	mRNA cap guanine-N7 methyltransferase OS=Rattus norvegicus OX=10116 GN=Rnmt PE=1 SV=1	S16	Phospho	100% (27.72)	0.179	0.0495
A0A096MJT3, S314	A0A096MJT3	Septin 4 OS=Rattus norvegicus OX=10116 GN=Sept4 PE=1 SV=1	S314	Phospho	100% (35.15)	-0.133	0.0495
A0A096MJN4, S413	A0A096MJN4	Septin 4 OS=Rattus norvegicus OX=10116 GN=Sept4 PE=1 SV=1	S413	Phospho	100% (35.15)	-0.133	0.0495
B1WC49, S464	B1WC49	Api5 protein OS=Rattus norvegicus OX=10116 GN=Api5 PE=1 SV=1	S464	Phospho	100% (36.69)	0.08	0.0495
KAP2, S392	KAP2	cAMP-dependent protein kinase type II-alpha regulatory subunit OS=Rattus norvegicus OX=10116 GN=Prkar2a PE=1 SV=4	S392	Phospho	100% (1,000.00)	-0.424	0.0495
F1M8U2, S503	F1M8U2	Actin-binding LIM protein family, member 3 OS=Rattus norvegicus OX=10116 GN=Ablim3 PE=1 SV=1	S503	Phospho	100% (1,000.00)	-0.511	0.0495
Q70AM4, S1381	Q70AM4	Kinesin 13B OS=Rattus norvegicus OX=10116 GN=Kif13b PE=1 SV=1	S1381	Phospho	97% (18.24)	0.541	0.0495
G3V715, S377	G3V715	Non-specific serine/threonine protein kinase OS=Rattus norvegicus OX=10116 GN=Prkaa2 PE=1 SV=1	S377	Phospho	100% (1,000.00)	-0.554	0.0495
A0A0G2JXT9, S142	A0A0G2JXT9	Rho guanine nucleotide exchange factor (GEF) 17 OS=Rattus norvegicus OX=10116 GN=Arhgef17 PE=1 SV=1	S142	Phospho	100% (76.06)	-0.184	0.0495
A0A0G2K904, S909	A0A0G2K904	RCG56631, isoform CRA_d OS=Rattus norvegicus OX=10116 GN=Sltm PE=1 SV=1	S909	Phospho	100% (36.27)	-0.221	0.0495
AAPK2, S377	AAPK2	5'-AMP-activated protein kinase catalytic subunit alpha-2 OS=Rattus norvegicus OX=10116 GN=Prkaa2 PE=1 SV=1	S377	Phospho	100% (1,000.00)	-0.554	0.0495
F1LP26, S677	F1LP26	Shroom family member 3 OS=Rattus norvegicus OX=10116 GN=Shroom3 PE=1 SV=3	S677	Phospho	100% (220.89)	-0.792	0.0495
F1LP26, S678	F1LP26	Shroom family member 3 OS=Rattus norvegicus OX=10116 GN=Shroom3 PE=1 SV=3	S678	Phospho	100% (226.63)	-0.792	0.0495
A0A0G2K3S6, S723	A0A0G2K3S6	RNA binding motif protein 10, isoform CRA_a OS=Rattus norvegicus OX=10116 GN=Rbm10 PE=1 SV=1	S723	Phospho	100% (35.60)	-0.399	0.0495
MYO1C, S1022	MYO1C	Unconventional myosin-Ic OS=Rattus norvegicus OX=10116 GN=Myo1c PE=1 SV=2	S1022	Phospho	100% (39.54)	-0.778	0.0495
RBM10, S645	RBM10	RNA-binding protein 10 OS=Rattus norvegicus OX=10116 GN=Rbm10 PE=1 SV=1	S645	Phospho	100% (35.60)	-0.399	0.0495
PRP4B, S258	PRP4B	Serine/threonine-protein kinase PRP4 homolog OS=Rattus norvegicus OX=10116 GN=Prpf4b PE=1 SV=1	S258	Phospho	100% (1,000.00)	0.436	0.0495
MYL3, S111	MYL3	Myosin light chain 3 OS=Rattus norvegicus OX=10116 GN=Myl3 PE=1 SV=2	S111	Phospho	100% (1,000.00)	-1.254	0.0495
MYL3, S184	MYL3	Myosin light chain 3 OS=Rattus norvegicus OX=10116 GN=Myl3 PE=1 SV=2	S184	Phospho	100% (59.11)	-0.705	0.0495
F1LYX9, T1062	F1LYX9	Desmoglein 2 OS=Rattus norvegicus OX=10116 GN=Dsg2 PE=1 SV=2	T1062	Phospho	96% (19.64)	-0.954	0.0495
RLA2, S16	RLA2	60S acidic ribosomal protein P2 OS=Rattus norvegicus OX=10116 GN=Rplp2 PE=1 SV=2	S16	Phospho	100% (53.33)	-0.825	0.0495
RLA2, S102	RLA2	60S acidic ribosomal protein P2 OS=Rattus norvegicus OX=10116 GN=Rplp2 PE=1 SV=2	S102	Phospho	100% (1,000.00)	-0.82	0.0495
RLA2, S105	RLA2	60S acidic ribosomal protein P2 OS=Rattus norvegicus OX=10116 GN=Rplp2 PE=1 SV=2	S105	Phospho	100% (1,000.00)	-0.82	0.0495
D3Z9Z0, S688	D3Z9Z0	Ankyrin 1 OS=Rattus norvegicus OX=10116 GN=Ank1 PE=1 SV=1	S688	Phospho	100% (29.38)	-0.271	0.0495
A0A0G2KBA8, S302	A0A0G2KBA8	Folliculin OS=Rattus norvegicus OX=10116 GN=Flcn PE=1 SV=1	S302	Phospho	100% (27.62)	-0.273	0.0495
Q0D2L6, T393	Q0D2L6	Ras-related GTP-binding C OS=Rattus norvegicus OX=10116 GN=Rragc PE=1 SV=1	T393	Phospho	100% (1,000.00)	-0.599	0.0495
D3ZTA8, S243	D3ZTA8	RNA-binding motif protein 33 OS=Rattus norvegicus OX=10116 GN=Rbm33 PE=1 SV=1	S243	Phospho	100% (123.64)	0.208	0.0495
F1M4M5, S648	F1M4M5	G patch domain-containing 8 OS=Rattus norvegicus OX=10116 GN=Gpatch8 PE=1 SV=3	S648	Phospho	100% (44.60)	0.247	0.0495
FLCN, S302	FLCN	Folliculin OS=Rattus norvegicus OX=10116 GN=Flcn PE=1 SV=1	S302	Phospho	100% (27.62)	-0.273	0.0495
A0A0G2K8Z9, S1380	A0A0G2K8Z9	Kinesin family member 13B OS=Rattus norvegicus OX=10116 GN=Kif13b PE=1 SV=1	S1380	Phospho	97% (18.24)	0.541	0.0495
ANF, S63	ANF	Natriuretic peptides A OS=Rattus norvegicus OX=10116 GN=Nppa PE=1 SV=1	S63	Phospho	99% (27.18)	-1.476	0.0495
F1LMV8, T521	F1LMV8	Protein kinase C OS=Rattus norvegicus OX=10116 GN=Prkce PE=1 SV=3	T521	Phospho	100% (1,000.00)	-0.588	0.0495
ACADL, S54	ACADL	Long-chain specific acyl-CoA dehydrogenase, mitochondrial OS=Rattus norvegicus OX=10116 GN=Acadl PE=1 SV=1	S54	Phospho	98% (16.24)	0.41	0.0495
FCHO2, S403	FCHO2	F-BAR domain only protein 2 OS=Rattus norvegicus OX=10116 GN=Fcho2 PE=1 SV=1	S403	Phospho	99% (19.22)	0.544	0.0495
GTPB1, S12	GTPB1	GTP-binding protein 1 OS=Rattus norvegicus OX=10116 GN=Gtpbp1 PE=1 SV=1	S12	Phospho	100% (60.68)	-0.263	0.0495
KPCE, T710	KPCE	Protein kinase C epsilon type OS=Rattus norvegicus OX=10116 GN=Prkce PE=1 SV=1	T710	Phospho	100% (1,000.00)	-0.507	0.0495
A0A0G2K5L6, S1337	A0A0G2K5L6	Acetyl-CoA carboxylase beta OS=Rattus norvegicus OX=10116 GN=Acacb PE=1 SV=1	S1337	Phospho	100% (1,000.00)	-0.115	0.0495
A0A096MJT6, S2755	A0A096MJT6	Similar to RIKEN cDNA D630029K19 OS=Rattus norvegicus OX=10116 GN=RGD1307100 PE=1 SV=1	S2755	Phospho	100% (17.99)	-0.392	0.0495
D3ZN37, S1102	D3ZN37	Rho-associated protein kinase OS=Rattus norvegicus OX=10116 GN=Rock1 PE=1 SV=2	S1102	Phospho	100% (20.98)	-0.231	0.0495
A0A0G2JVI5, S567	A0A0G2JVI5	Actin filament-associated protein 1 OS=Rattus norvegicus OX=10116 GN=Afap1 PE=1 SV=1	S567	Phospho	100% (40.20)	0.431	0.0495
B2GV74, S508	B2GV74	Kinesin light chain 2 OS=Rattus norvegicus OX=10116 GN=Klc2 PE=1 SV=1	S508	Phospho	100% (1,000.00)	-0.565	0.0495
LBR, S86	LBR	Delta(14)-sterol reductase LBR OS=Rattus norvegicus OX=10116 GN=Lbr PE=1 SV=1	S86	Phospho	100% (1,000.00)	-0.276	0.0495
LBR, S88	LBR	Delta(14)-sterol reductase LBR OS=Rattus norvegicus OX=10116 GN=Lbr PE=1 SV=1	S88	Phospho	100% (1,000.00)	-0.276	0.0495
PGAM2, S15	PGAM2	Phosphoglycerate mutase 2 OS=Rattus norvegicus OX=10116 GN=Pgam2 PE=1 SV=2	S15	Phospho	99% (20.98)	-0.314	0.0495
A0A0G2JT93, S675	A0A0G2JT93	Catenin (Cadherin associated protein), beta 1, isoform CRA_a OS=Rattus norvegicus OX=10116 GN=Ctnnb1 PE=1 SV=1	S675	Phospho	100% (27.61)	-0.337	0.0495
A0A0G2K8F9, S181	A0A0G2K8F9	Pumilio RNA-binding family member 2 OS=Rattus norvegicus OX=10116 GN=Pum2 PE=1 SV=1	S181	Phospho	99% (20.98)	-0.17	0.0495
D3ZKH2, S996	D3ZKH2	MON2 homolog, regulator of endosome-to-Golgi-trafficking OS=Rattus norvegicus OX=10116 GN=Mon2 PE=1 SV=3	S996	Phospho	99% (19.16)	0.43	0.0495
A0A0G2K9H2, S442	A0A0G2K9H2	Serine/threonine kinase 11-interacting protein OS=Rattus norvegicus OX=10116 GN=Stk11ip PE=1 SV=1	S442	Phospho	100% (62.09)	-0.239	0.0495
D3ZH76, S259	D3ZH76	PPARGC1 and ESRR-induced regulator, muscle 1 OS=Rattus norvegicus OX=10116 GN=Perm1 PE=1 SV=1	S259	Phospho	99% (22.09)	0.22	0.0495
CTNB1, S675	CTNB1	Catenin beta-1 OS=Rattus norvegicus OX=10116 GN=Ctnnb1 PE=1 SV=1	S675	Phospho	100% (27.61)	-0.337	0.0495
ARHG6, S488	ARHG6	Rho guanine nucleotide exchange factor 6 OS=Rattus norvegicus OX=10116 GN=Arhgef6 PE=1 SV=1	S488	Phospho	100% (65.77)	0.421	0.0495
F1MAQ7, S1718	F1MAQ7	Son DNA-binding protein OS=Rattus norvegicus OX=10116 GN=Son PE=1 SV=2	S1718	Phospho	100% (47.84)	-0.236	0.0495
B4F7D6, S443	B4F7D6	Serine/threonine kinase 11-interacting protein OS=Rattus norvegicus OX=10116 GN=Stk11ip PE=1 SV=1	S443	Phospho	100% (62.09)	-0.588	0.0495
D3ZCG3, S1211	D3ZCG3	MON2 homolog, regulator of endosome-to-Golgi-trafficking OS=Rattus norvegicus OX=10116 GN=Mon2 PE=1 SV=3	S1211	Phospho	99% (19.16)	0.511	0.0495
G3V631, T316	G3V631	RAB guanine nucleotide exchange factor (GEF) 1 (Predicted), isoform CRA_a OS=Rattus norvegicus OX=10116 GN=Rabgef1 PE=1 SV=1	T316	Phospho	100% (54.40)	0.265	0.0495
G3V631, T329	G3V631	RAB guanine nucleotide exchange factor (GEF) 1 (Predicted), isoform CRA_a OS=Rattus norvegicus OX=10116 GN=Rabgef1 PE=1 SV=1	T329	Phospho	100% (28.40)	0.265	0.0495
G3V631, Y332	G3V631	RAB guanine nucleotide exchange factor (GEF) 1 (Predicted), isoform CRA_a OS=Rattus norvegicus OX=10116 GN=Rabgef1 PE=1 SV=1	Y332	Phospho	100% (23.92)	0.265	0.0495
S12A4, S967	S12A4	Solute carrier family 12 member 4 OS=Rattus norvegicus OX=10116 GN=Slc12a4 PE=1 SV=1	S967	Phospho	100% (20.98)	-0.833	0.0495
F1LUD3, S1170	F1LUD3	Uncharacterized protein OS=Rattus norvegicus OX=10116 PE=1 SV=2	S1170	Phospho	100% (23.89)	-0.479	0.0495
D3ZYR0, S1390	D3ZYR0	Rho guanine nucleotide exchange factor 12 OS=Rattus norvegicus OX=10116 GN=Arhgef12 PE=1 SV=3	S1390	Phospho	100% (33.94)	1.144	0.0495
G3V6Z3, S549	G3V6Z3	Actin filament-associated protein 1 OS=Rattus norvegicus OX=10116 GN=Afap1 PE=1 SV=1	S549	Phospho	100% (40.20)	0.431	0.0495
D3ZGK0, S138	D3ZGK0	RCG39624 OS=Rattus norvegicus OX=10116 GN=Znf768 PE=1 SV=2	S138	Phospho	100% (57.23)	-0.222	0.0495
D3ZGK0, S187	D3ZGK0	RCG39624 OS=Rattus norvegicus OX=10116 GN=Znf768 PE=1 SV=2	S187	Phospho	99% (20.74)	-0.593	0.0495
D3ZR79, S16	D3ZR79	Transmembrane protein 245 OS=Rattus norvegicus OX=10116 GN=Tmem245 PE=1 SV=1	S16	Phospho	100% (1,000.00)	-0.598	0.0495
CASC3, S145	CASC3	Protein CASC3 OS=Rattus norvegicus OX=10116 GN=Casc3 PE=1 SV=1	S145	Phospho	100% (36.61)	0.22	0.0495
D3ZZ61, S416	D3ZZ61	Centrosomal protein 68 OS=Rattus norvegicus OX=10116 GN=Cep68 PE=1 SV=1	S416	Phospho	100% (32.60)	-0.288	0.0495
D3ZZ61, S510	D3ZZ61	Centrosomal protein 68 OS=Rattus norvegicus OX=10116 GN=Cep68 PE=1 SV=1	S510	Phospho	99% (24.15)	-0.307	0.0495
R9PXR4, S94	R9PXR4	Mitochondrial import receptor subunit TOM70 OS=Rattus norvegicus OX=10116 GN=Tomm70 PE=1 SV=1	S94	Phospho	100% (59.29)	0.319	0.0495
Q4KLY1, S18	Q4KLY1	GTP-binding protein OS=Rattus norvegicus OX=10116 GN=Rem1 PE=2 SV=1	S18	Phospho	100% (17.98)	-0.362	0.0495
G3V7I2, S516	G3V7I2	Raftlin lipid raft linker 1 OS=Rattus norvegicus OX=10116 GN=Rftn1 PE=1 SV=1	S516	Phospho	100% (1,000.00)	-0.505	0.0495
G3V7I2, S536	G3V7I2	Raftlin lipid raft linker 1 OS=Rattus norvegicus OX=10116 GN=Rftn1 PE=1 SV=1	S536	Phospho	100% (56.29)	-0.268	0.0495
D3ZQL8, S181	D3ZQL8	Pumilio 2 (Drosophila) OS=Rattus norvegicus OX=10116 GN=Pum2 PE=1 SV=2	S181	Phospho	99% (20.98)	-0.17	0.0495
A0A0G2K860, S1380	A0A0G2K860	Rho guanine nucleotide exchange factor 12 OS=Rattus norvegicus OX=10116 GN=Arhgef12 PE=1 SV=1	S1380	Phospho	100% (33.94)	1.124	0.0495
PDCD4, S94	PDCD4	Programmed cell death protein 4 OS=Rattus norvegicus OX=10116 GN=Pdcd4 PE=1 SV=2	S94	Phospho	98% (17.98)	-0.361	0.0495
PDCD4, S457	PDCD4	Programmed cell death protein 4 OS=Rattus norvegicus OX=10116 GN=Pdcd4 PE=1 SV=2	S457	Phospho	100% (1,000.00)	0.467	0.0495
COQ9, S80	COQ9	Ubiquinone biosynthesis protein COQ9, mitochondrial OS=Rattus norvegicus OX=10116 GN=Coq9 PE=1 SV=2	S80	Phospho	100% (28.13)	0.926	0.0495
FUND1, S13	FUND1	FUN14 domain-containing protein 1 OS=Rattus norvegicus OX=10116 GN=Fundc1 PE=1 SV=1	S13	Phospho	98% (33.27)	-0.537	0.0495
F1LVK0, S2332	F1LVK0	Similar to RIKEN cDNA D630029K19 OS=Rattus norvegicus OX=10116 GN=RGD1307100 PE=1 SV=3	S2332	Phospho	100% (17.99)	-0.392	0.0495
TM245, S16	TM245	Transmembrane protein 245 OS=Rattus norvegicus OX=10116 GN=Tmem245 PE=1 SV=1	S16	Phospho	100% (1,000.00)	-0.598	0.0495
FIBG, S435	FIBG	Fibrinogen gamma chain OS=Rattus norvegicus OX=10116 GN=Fgg PE=1 SV=3	S435	Phospho	100% (1,000.00)	-1.098	0.0495
LRRF1, S88	LRRF1	Leucine-rich repeat flightless-interacting protein 1 OS=Rattus norvegicus OX=10116 GN=Lrrfip1 PE=1 SV=1	S88	Phospho	100% (58.66)	-0.771	0.0495
LRRF1, S348	LRRF1	Leucine-rich repeat flightless-interacting protein 1 OS=Rattus norvegicus OX=10116 GN=Lrrfip1 PE=1 SV=1	S348	Phospho	100% (39.54)	0.694	0.0495
F1MAL5, S557	F1MAL5	Insulin receptor substrate 2 OS=Rattus norvegicus OX=10116 GN=Irs2 PE=1 SV=2	S557	Phospho	100% (1,000.00)	0.338	0.0495
F1M8I9, S152	F1M8I9	Phosphodiesterase OS=Rattus norvegicus OX=10116 GN=Pde4a PE=1 SV=3	S152	Phospho	100% (35.14)	-0.319	0.0495
D3ZMR2, S1097	D3ZMR2	UHRF1-binding protein 1 OS=Rattus norvegicus OX=10116 GN=Uhrf1bp1 PE=1 SV=3	S1097	Phospho	100% (36.69)	-0.188	0.0495
D3ZMR2, S1100	D3ZMR2	UHRF1-binding protein 1 OS=Rattus norvegicus OX=10116 GN=Uhrf1bp1 PE=1 SV=3	S1100	Phospho	100% (46.00)	-0.188	0.0495
SRSF9, S204	SRSF9	Serine/arginine-rich splicing factor 9 OS=Rattus norvegicus OX=10116 GN=Srsf9 PE=1 SV=1	S204	Phospho	100% (39.54)	0.396	0.0495
SRSF9, S211	SRSF9	Serine/arginine-rich splicing factor 9 OS=Rattus norvegicus OX=10116 GN=Srsf9 PE=1 SV=1	S211	Phospho	100% (62.09)	-0.142	0.0495
A0A0G2K1Y8, S1031	A0A0G2K1Y8	Spectrin alpha chain, non-erythrocytic 1 OS=Rattus norvegicus OX=10116 GN=Sptan1 PE=1 SV=1	S1031	Phospho	100% (17.99)	-0.625	0.0495
A0A0G2K1Y8, S1217	A0A0G2K1Y8	Spectrin alpha chain, non-erythrocytic 1 OS=Rattus norvegicus OX=10116 GN=Sptan1 PE=1 SV=1	S1217	Phospho	100% (1,000.00)	-0.797	0.0495
D4A9M4, S176	D4A9M4	Periphilin 1 OS=Rattus norvegicus OX=10116 GN=Pphln1 PE=1 SV=1	S176	Phospho	100% (1,000.00)	-0.573	0.0495
IF4H, S24	IF4H	Eukaryotic translation initiation factor 4H OS=Rattus norvegicus OX=10116 GN=Eif4h PE=1 SV=1	S24	Phospho	100% (23.38)	1.1	0.0495
F1M024, S637	F1M024	Uncharacterized protein OS=Rattus norvegicus OX=10116 PE=1 SV=2	S637	Phospho	100% (143.70)	0.543	0.0495
F162A, S132	F162A	Protein FAM162A OS=Rattus norvegicus OX=10116 GN=Fam162a PE=2 SV=1	S132	Phospho	100% (36.66)	-0.285	0.0495
G3V6S3, Y47	G3V6S3	Calumenin OS=Rattus norvegicus OX=10116 GN=Calu PE=1 SV=1	Y47	Phospho	100% (1,000.00)	-0.133	0.0495
D3ZS50, S74	D3ZS50	Polyhomeotic homolog 3 OS=Rattus norvegicus OX=10116 GN=Phc3 PE=1 SV=1	S74	Phospho	97% (15.56)	0.401	0.0495
D4ABA5, S785	D4ABA5	RCG35999, isoform CRA_a OS=Rattus norvegicus OX=10116 GN=Smtn PE=1 SV=1	S785	Phospho	99% (33.89)	-0.52	0.0495
Q8VIE4, S45	Q8VIE4	Phosphodiesterase OS=Rattus norvegicus OX=10116 GN=Pde7b PE=1 SV=1	S45	Phospho	100% (27.22)	-0.687	0.0495
WIPF3, S150	WIPF3	WAS/WASL-interacting protein family member 3 OS=Rattus norvegicus OX=10116 GN=Wipf3 PE=1 SV=1	S150	Phospho	100% (134.50)	-0.86	0.0495
D4A376, S24	D4A376	Ras-related protein Rab-12 OS=Rattus norvegicus OX=10116 GN=Rab12 PE=1 SV=3	S24	Phospho	100% (1,000.00)	-0.312	0.0495
SPTN1, S1031	SPTN1	Spectrin alpha chain, non-erythrocytic 1 OS=Rattus norvegicus OX=10116 GN=Sptan1 PE=1 SV=2	S1031	Phospho	100% (17.99)	-0.332	0.0495
A0A0G2K2G1, S176	A0A0G2K2G1	Periphilin 1 OS=Rattus norvegicus OX=10116 GN=Pphln1 PE=1 SV=1	S176	Phospho	100% (1,000.00)	-0.573	0.0495
G3V924, S402	G3V924	Similar to Protein C22orf5 OS=Rattus norvegicus OX=10116 GN=Tmem184b PE=1 SV=1	S402	Phospho	100% (63.52)	-0.36	0.0495
G3V924, S403	G3V924	Similar to Protein C22orf5 OS=Rattus norvegicus OX=10116 GN=Tmem184b PE=1 SV=1	S403	Phospho	100% (60.22)	-0.36	0.0495
D3ZGD0, S1409	D3ZGD0	Gem (nuclear organelle)-associated protein 5 OS=Rattus norvegicus OX=10116 GN=Gemin5 PE=1 SV=2	S1409	Phospho	97% (16.25)	0.373	0.0495
A0A0G2K8S0, S625	A0A0G2K8S0	Uncharacterized protein OS=Rattus norvegicus OX=10116 PE=1 SV=1	S625	Phospho	100% (143.70)	0.543	0.0495
DYR1A, S529	DYR1A	Dual specificity tyrosine-phosphorylation-regulated kinase 1A OS=Rattus norvegicus OX=10116 GN=Dyrk1a PE=1 SV=2	S529	Phospho	100% (62.19)	0.479	0.0495
GRB10, S50	GRB10	Growth factor receptor-bound protein 10 OS=Rattus norvegicus OX=10116 GN=Grb10 PE=3 SV=1	S50	Phospho	100% (1,000.00)	0.887	0.0495
D3ZQD3, S920	D3ZQD3	Oxoglutarate dehydrogenase-like OS=Rattus norvegicus OX=10116 GN=Ogdhl PE=1 SV=2	S920	Phospho	96% (9.47)	0.785	0.0495
A0A0G2K7V9, S624	A0A0G2K7V9	Uncharacterized protein OS=Rattus norvegicus OX=10116 PE=1 SV=1	S624	Phospho	100% (143.70)	0.543	0.0495
D3ZDI7, S41	D3ZDI7	Serine/threonine-protein phosphatase 2A 56 kDa regulatory subunit OS=Rattus norvegicus OX=10116 GN=Ppp2r5a PE=1 SV=1	S41	Phospho	100% (39.51)	0.701	0.0495
A0A0G2K2B0, S239	A0A0G2K2B0	Polyhomeotic homolog 3 OS=Rattus norvegicus OX=10116 GN=Phc3 PE=1 SV=1	S239	Phospho	97% (15.56)	0.401	0.0495
D4A978, S495	D4A978	Phosphoinositide phospholipase C OS=Rattus norvegicus OX=10116 GN=Plcd3 PE=1 SV=1	S495	Phospho	100% (132.43)	-0.404	0.0495
G3V959, S415	G3V959	FLN29 gene product, isoform CRA_b OS=Rattus norvegicus OX=10116 GN=Trafd1 PE=1 SV=1	S415	Phospho	100% (46.15)	0.2	0.0495
G3V959, S450	G3V959	FLN29 gene product, isoform CRA_b OS=Rattus norvegicus OX=10116 GN=Trafd1 PE=1 SV=1	S450	Phospho	100% (36.69)	0.206	0.0495
A0A0G2KB61, S562	A0A0G2KB61	Protein phosphatase 1, regulatory subunit 13B OS=Rattus norvegicus OX=10116 GN=Ppp1r13b PE=1 SV=1	S562	Phospho	100% (82.72)	-0.221	0.0495
Q5EBC7, S176	Q5EBC7	Rab GTPase-binding effector protein 2 OS=Rattus norvegicus OX=10116 GN=Rabep2 PE=1 SV=1	S176	Phospho	100% (32.78)	-0.318	0.0495
Q5EBC7, S180	Q5EBC7	Rab GTPase-binding effector protein 2 OS=Rattus norvegicus OX=10116 GN=Rabep2 PE=1 SV=1	S180	Phospho	98% (17.98)	-0.318	0.0495
A0A0G2K0C2, S409	A0A0G2K0C2	Transmembrane protein 184B OS=Rattus norvegicus OX=10116 GN=Tmem184b PE=1 SV=1	S409	Phospho	100% (63.52)	-0.36	0.0495
A0A0G2K0C2, S410	A0A0G2K0C2	Transmembrane protein 184B OS=Rattus norvegicus OX=10116 GN=Tmem184b PE=1 SV=1	S410	Phospho	100% (60.22)	-0.36	0.0495
PHRF1, S1173	PHRF1	PHD and RING finger domain-containing protein 1 OS=Rattus norvegicus OX=10116 GN=Phrf1 PE=1 SV=2	S1173	Phospho	100% (1,000.00)	0.389	0.0495
PHRF1, S1175	PHRF1	PHD and RING finger domain-containing protein 1 OS=Rattus norvegicus OX=10116 GN=Phrf1 PE=1 SV=2	S1175	Phospho	100% (1,000.00)	0.389	0.0495
PHRF1, S1177	PHRF1	PHD and RING finger domain-containing protein 1 OS=Rattus norvegicus OX=10116 GN=Phrf1 PE=1 SV=2	S1177	Phospho	100% (1,000.00)	0.389	0.0495
TRI55, S170	TRI55	Tripartite motif-containing protein 55 OS=Rattus norvegicus OX=10116 GN=Trim55 PE=1 SV=1	S170	Phospho	100% (57.15)	-0.666	0.0495
F1M0M0, S81	F1M0M0	Castor zinc finger 1 OS=Rattus norvegicus OX=10116 GN=Casz1 PE=1 SV=3	S81	Phospho	100% (77.61)	-0.507	0.0495
A0A0G2JYN5, S1858	A0A0G2JYN5	Transient receptor potential cation channel subfamily M member 7 OS=Rattus norvegicus OX=10116 GN=Trpm7 PE=1 SV=1	S1858	Phospho	100% (40.20)	0.541	0.0495
G3V783, S364	G3V783	Receptor-interacting serine/threonine-protein kinase 2 OS=Rattus norvegicus OX=10116 GN=Ripk2 PE=1 SV=1	S364	Phospho	100% (34.20)	0.239	0.0495
D4A772, S558	D4A772	Dystrobrevin OS=Rattus norvegicus OX=10116 GN=Dtna PE=1 SV=3	S558	Phospho	100% (72.25)	-0.672	0.0495
P4K2A, S46	P4K2A	Phosphatidylinositol 4-kinase type 2-alpha OS=Rattus norvegicus OX=10116 GN=Pi4k2a PE=1 SV=1	S46	Phospho	98% (17.22)	-0.227	0.0495
P4K2A, S50	P4K2A	Phosphatidylinositol 4-kinase type 2-alpha OS=Rattus norvegicus OX=10116 GN=Pi4k2a PE=1 SV=1	S50	Phospho	100% (38.81)	-0.227	0.0495
P4K2A, S461	P4K2A	Phosphatidylinositol 4-kinase type 2-alpha OS=Rattus norvegicus OX=10116 GN=Pi4k2a PE=1 SV=1	S461	Phospho	97% (19.22)	0.442	0.0495
Q8VIE2, S58	Q8VIE2	Phosphodiesterase OS=Rattus norvegicus OX=10116 GN=Pde7b PE=1 SV=1	S58	Phospho	100% (27.22)	-0.687	0.0495
A0A0G2JZ69, S1043	A0A0G2JZ69	Spectrin alpha chain, non-erythrocytic 1 OS=Rattus norvegicus OX=10116 GN=Sptan1 PE=1 SV=1	S1043	Phospho	100% (17.99)	-0.332	0.0495
D3ZXL5, Y328	D3ZXL5	Nuclear cap-binding subunit 3 OS=Rattus norvegicus OX=10116 GN=Ncbp3 PE=1 SV=1	Y328	Phospho	100% (33.81)	0.874	0.0495
M0R8V0, S952	M0R8V0	UHRF1-binding protein 1-like OS=Rattus norvegicus OX=10116 GN=Uhrf1bp1l PE=1 SV=2	S952	Phospho	100% (35.87)	0.639	0.0495
D4A6A8, S519	D4A6A8	Protein phosphatase 1, regulatory (Inhibitor) subunit 13B (Predicted) OS=Rattus norvegicus OX=10116 GN=Ppp1r13b PE=1 SV=1	S519	Phospho	100% (82.72)	-0.221	0.0495
B5DF05, S71	B5DF05	Ras interacting protein 1 (Predicted), isoform CRA_a OS=Rattus norvegicus OX=10116 GN=Rasip1 PE=1 SV=1	S71	Phospho	100% (23.89)	-0.64	0.0495
B5DF05, T618	B5DF05	Ras interacting protein 1 (Predicted), isoform CRA_a OS=Rattus norvegicus OX=10116 GN=Rasip1 PE=1 SV=1	T618	Phospho	100% (1,000.00)	0.077	0.0495
CDK12, S677	CDK12	Cyclin-dependent kinase 12 OS=Rattus norvegicus OX=10116 GN=Cdk12 PE=1 SV=1	S677	Phospho	100% (33.89)	-0.456	0.0495
CDK12, S681	CDK12	Cyclin-dependent kinase 12 OS=Rattus norvegicus OX=10116 GN=Cdk12 PE=1 SV=1	S681	Phospho	100% (61.39)	-0.456	0.0495
D3ZVW3, S43	D3ZVW3	Zinc finger CCCH-type-containing 4 OS=Rattus norvegicus OX=10116 GN=Zc3h4 PE=1 SV=2	S43	Phospho	100% (24.55)	0.486	0.0495
D3ZVW3, S45	D3ZVW3	Zinc finger CCCH-type-containing 4 OS=Rattus norvegicus OX=10116 GN=Zc3h4 PE=1 SV=2	S45	Phospho	100% (35.22)	0.486	0.0495
A0A0G2KB64, S1857	A0A0G2KB64	Transient receptor potential cation channel subfamily M member 7 OS=Rattus norvegicus OX=10116 GN=Trpm7 PE=1 SV=1	S1857	Phospho	100% (40.20)	0.541	0.0495
A0A0G2JYJ1, S473	A0A0G2JYJ1	Growth factor receptor-bound protein 10 OS=Rattus norvegicus OX=10116 GN=Grb10 PE=4 SV=1	S473	Phospho	99% (19.29)	-0.815	0.0495
ARFG2, S431	ARFG2	ADP-ribosylation factor GTPase-activating protein 2 OS=Rattus norvegicus OX=10116 GN=Arfgap2 PE=1 SV=1	S431	Phospho	99% (19.22)	-0.5	0.0495
PDE4A, S152	PDE4A	cAMP-specific 3',5'-cyclic phosphodiesterase 4A OS=Rattus norvegicus OX=10116 GN=Pde4a PE=1 SV=1	S152	Phospho	100% (35.14)	-0.319	0.0495
AN32A, T15	AN32A	Acidic leucine-rich nuclear phosphoprotein 32 family member A OS=Rattus norvegicus OX=10116 GN=Anp32a PE=2 SV=1	T15	Phospho	100% (49.27)	-0.171	0.0495
AIFM1, S370	AIFM1	Apoptosis-inducing factor 1, mitochondrial OS=Rattus norvegicus OX=10116 GN=Aifm1 PE=1 SV=1	S370	Phospho	100% (35.76)	-0.883	0.0495
G3V936, S226	G3V936	Citrate synthase OS=Rattus norvegicus OX=10116 GN=Cs PE=1 SV=1	S226	Phospho	99% (19.22)	-0.33	0.0495
AOFA, S383	AOFA	Amine oxidase [flavin-containing] A OS=Rattus norvegicus OX=10116 GN=Maoa PE=1 SV=1	S383	Phospho	100% (37.80)	-1.204	0.0495
PACS1, S19	PACS1	Phosphofurin acidic cluster sorting protein 1 OS=Rattus norvegicus OX=10116 GN=Pacs1 PE=1 SV=1	S19	Phospho	99% (19.22)	0.57	0.0495
B2RZB3, T156	B2RZB3	Eva-1 homolog B OS=Rattus norvegicus OX=10116 GN=Eva1b PE=1 SV=1	T156	Phospho	96% (12.07)	-0.228	0.0495
KLC4, S590	KLC4	Kinesin light chain 4 OS=Rattus norvegicus OX=10116 GN=Klc4 PE=1 SV=1	S590	Phospho	100% (67.98)	-0.366	0.0495
D3ZCQ9, S100	D3ZCQ9	Myeloid leukemia factor 1 OS=Rattus norvegicus OX=10116 GN=Mlf1 PE=1 SV=1	S100	Phospho	100% (1,000.00)	-0.441	0.0495
CAPG, S338	CAPG	Macrophage-capping protein OS=Rattus norvegicus OX=10116 GN=Capg PE=1 SV=1	S338	Phospho	100% (142.90)	-0.36	0.0495
D3ZAB6, S567	D3ZAB6	Ring finger protein 219 OS=Rattus norvegicus OX=10116 GN=Rnf219 PE=4 SV=1	S567	Phospho	97% (20.74)	2.561	0.0495
TGFI1, S194	TGFI1	Transforming growth factor beta-1-induced transcript 1 protein OS=Rattus norvegicus OX=10116 GN=Tgfb1i1 PE=1 SV=2	S194	Phospho	100% (46.00)	0.665	0.0495
D4A0U0, S661	D4A0U0	Protein kinase C OS=Rattus norvegicus OX=10116 GN=Prkcd PE=1 SV=3	S661	Phospho	100% (1,000.00)	1.502	0.0495
A0A0G2JSZ5, S433	A0A0G2JSZ5	Protein disulfide-isomerase A6 OS=Rattus norvegicus OX=10116 GN=Pdia6 PE=1 SV=1	S433	Phospho	100% (1,000.00)	-0.529	0.0495
PCYOX, T287	PCYOX	Prenylcysteine oxidase OS=Rattus norvegicus OX=10116 GN=Pcyox1 PE=1 SV=1	T287	Phospho	100% (65.64)	0.473	0.0495
A0A140UHX0, S662	A0A140UHX0	Protein kinase C delta type OS=Rattus norvegicus OX=10116 GN=Prkcd PE=1 SV=1	S662	Phospho	100% (1,000.00)	0.637	0.0495
F7EL36, T15	F7EL36	Acidic leucine-rich nuclear phosphoprotein 32 family member A OS=Rattus norvegicus OX=10116 GN=Anp32a PE=1 SV=2	T15	Phospho	100% (49.27)	-0.14	0.0495
KPCD, S662	KPCD	Protein kinase C delta type OS=Rattus norvegicus OX=10116 GN=Prkcd PE=1 SV=1	S662	Phospho	100% (1,000.00)	0.637	0.0495
Q9WVJ6, S638	Q9WVJ6	Tissue-type transglutaminase OS=Rattus norvegicus OX=10116 GN=Tgm2 PE=1 SV=1	S638	Phospho	100% (30.65)	-1.124	0.0495
PTN11, Y62	PTN11	Tyrosine-protein phosphatase non-receptor type 11 OS=Rattus norvegicus OX=10116 GN=Ptpn11 PE=1 SV=4	Y62	Phospho	100% (49.64)	-0.464	0.0495
F1LPG3, S19	F1LPG3	Phosphofurin acidic cluster sorting protein 1 OS=Rattus norvegicus OX=10116 GN=Pacs1 PE=1 SV=1	S19	Phospho	99% (19.22)	0.57	0.0495
NMT1, S47	NMT1	Glycylpeptide N-tetradecanoyltransferase 1 OS=Rattus norvegicus OX=10116 GN=Nmt1 PE=1 SV=1	S47	Phospho	100% (76.24)	-0.485	0.0495
PDIA6, S428	PDIA6	Protein disulfide-isomerase A6 OS=Rattus norvegicus OX=10116 GN=Pdia6 PE=1 SV=2	S428	Phospho	100% (1,000.00)	-0.529	0.0495
F1LZW6, S50	F1LZW6	Solute carrier family 25 member 13 OS=Rattus norvegicus OX=10116 GN=Slc25a13 PE=1 SV=2	S50	Phospho	100% (89.67)	-0.417	0.0495
TRI72, S255	TRI72	Tripartite motif-containing protein 72 OS=Rattus norvegicus OX=10116 GN=Trim72 PE=1 SV=1	S255	Phospho	100% (28.23)	-0.248	0.0495
S4A4, S245	S4A4	Electrogenic sodium bicarbonate cotransporter 1 OS=Rattus norvegicus OX=10116 GN=Slc4a4 PE=1 SV=1	S245	Phospho	100% (60.12)	-0.248	0.0495
VIGLN, S944	VIGLN	Vigilin OS=Rattus norvegicus OX=10116 GN=Hdlbp PE=1 SV=1	S944	Phospho	100% (47.83)	0.499	0.0495
CAND1, S638	CAND1	Cullin-associated NEDD8-dissociated protein 1 OS=Rattus norvegicus OX=10116 GN=Cand1 PE=1 SV=1	S638	Phospho	98% (17.61)	-0.462	0.0495
PHB, S151	PHB	Prohibitin OS=Rattus norvegicus OX=10116 GN=Phb PE=1 SV=1	S151	Phospho	100% (59.85)	0.536	0.0495
GNAS1, S1102	GNAS1	Guanine nucleotide-binding protein G(s) subunit alpha isoforms XLas OS=Rattus norvegicus OX=10116 GN=Gnas PE=1 SV=3	S1102	Phospho	100% (34.20)	-0.218	0.0495
CPIN1, T192	CPIN1	Anamorsin OS=Rattus norvegicus OX=10116 GN=Ciapin1 PE=1 SV=1	T192	Phospho	100% (75.63)	-1.169	0.0495
M0R9J4, S329	M0R9J4	Neuroendocrine secretory protein 55 OS=Rattus norvegicus OX=10116 GN=Gnas PE=1 SV=2	S329	Phospho	100% (34.20)	-0.218	0.0495
APT, S66	APT	Adenine phosphoribosyltransferase OS=Rattus norvegicus OX=10116 GN=Aprt PE=1 SV=1	S66	Phospho	100% (114.31)	-0.587	0.0495
D3ZWA8, S367	D3ZWA8	Adaptor protein, phosphotyrosine-interacting with PH domain and leucine zipper 1 OS=Rattus norvegicus OX=10116 GN=Appl1 PE=1 SV=3	S367	Phospho	98% (17.99)	-0.69	0.0495
KCRB, S170	KCRB	Creatine kinase B-type OS=Rattus norvegicus OX=10116 GN=Ckb PE=1 SV=2	S170	Phospho	100% (34.87)	-0.255	0.0495
A0A0G2K508, S155	A0A0G2K508	RAS-related 2 OS=Rattus norvegicus OX=10116 GN=Rras2 PE=1 SV=1	S155	Phospho	100% (33.27)	0.282	0.0495
A0A0G2JZ52, S58	A0A0G2JZ52	Heterogeneous nuclear ribonucleoprotein U OS=Rattus norvegicus OX=10116 GN=Hnrnpu PE=1 SV=1	S58	Phospho	100% (1,000.00)	-0.682	0.0495
D4A7U1, S46	D4A7U1	Zyxin OS=Rattus norvegicus OX=10116 GN=Zyx PE=1 SV=1	S46	Phospho	96% (13.28)	-0.96	0.0495
PAHX, S296	PAHX	Phytanoyl-CoA dioxygenase, peroxisomal OS=Rattus norvegicus OX=10116 GN=Phyh PE=1 SV=2	S296	Phospho	100% (23.98)	0.265	0.0495
A0A096MK30, S576	A0A096MK30	Moesin OS=Rattus norvegicus OX=10116 GN=Msn PE=1 SV=1	S576	Phospho	100% (1,000.00)	-0.561	0.0495
D3ZH41, S118	D3ZH41	Cytoskeleton-associated protein 4 OS=Rattus norvegicus OX=10116 GN=Ckap4 PE=1 SV=2	S118	Phospho	100% (1,000.00)	-0.844	0.0495
KCC2D, S528	KCC2D	Calcium/calmodulin-dependent protein kinase type II subunit delta OS=Rattus norvegicus OX=10116 GN=Camk2d PE=1 SV=1	S528	Phospho	99% (19.22)	-0.658	0.0495
TALDO, S237	TALDO	Transaldolase OS=Rattus norvegicus OX=10116 GN=Taldo1 PE=1 SV=2	S237	Phospho	100% (96.34)	-0.638	0.0495
A0A0G2JZY3, S510	A0A0G2JZY3	RALBP1-associated Eps domain-containing 1 OS=Rattus norvegicus OX=10116 GN=Reps1 PE=1 SV=1	S510	Phospho	98% (16.22)	0.438	0.0495
A0A0G2JXD9, S1170	A0A0G2JXD9	DOP1 leucine zipper-like protein B OS=Rattus norvegicus OX=10116 GN=Dop1b PE=1 SV=1	S1170	Phospho	100% (1,000.00)	-0.848	0.0495
RS28, S23	RS28	40S ribosomal protein S28 OS=Rattus norvegicus OX=10116 GN=Rps28 PE=1 SV=1	S23	Phospho	100% (40.20)	0.765	0.0495
SYJ2B, S21	SYJ2B	Synaptojanin-2-binding protein OS=Rattus norvegicus OX=10116 GN=Synj2bp PE=1 SV=2	S21	Phospho	100% (121.36)	0.237	0.0495
A0A0G2K588, S1329	A0A0G2K588	Latent-transforming growth factor beta-binding protein 4 OS=Rattus norvegicus OX=10116 GN=Ltbp4 PE=1 SV=1	S1329	Phospho	99% (20.98)	0.548	0.0495
HNRPU, S58	HNRPU	Heterogeneous nuclear ribonucleoprotein U OS=Rattus norvegicus OX=10116 GN=Hnrnpu PE=1 SV=1	S58	Phospho	100% (1,000.00)	-0.682	0.0495

## Sheet: LV_ShB vs ShL
LV_p-proteomic dataset_ShBNIP3 vs ShLuc
Acc + Site	protein accession	protein name	p-Site	Modification	Best Ascore	Log2 fold change_ShB vs ShL	p-value < 0.05
HAP28, S63	HAP28	28 kDa heat- and acid-stable phosphoprotein OS=Rattus norvegicus OX=10116 GN=Pdap1 PE=1 SV=1	S63	Phospho	100% (51.16)	0.173	0.0031
A0A0G2K2M9, S231	A0A0G2K2M9	Serine/arginine repetitive matrix 2 OS=Rattus norvegicus OX=10116 GN=Srrm2 PE=1 SV=1	S231	Phospho	100% (1,000.00)	0.158	0.0495
A0A0G2K2M9, T233	A0A0G2K2M9	Serine/arginine repetitive matrix 2 OS=Rattus norvegicus OX=10116 GN=Srrm2 PE=1 SV=1	T233	Phospho	100% (1,000.00)	0.158	0.0495
A0A0G2K2M9, S1181	A0A0G2K2M9	Serine/arginine repetitive matrix 2 OS=Rattus norvegicus OX=10116 GN=Srrm2 PE=1 SV=1	S1181	Phospho	100% (49.21)	0.188	0.0495
A0A0G2K2M9, S1559	A0A0G2K2M9	Serine/arginine repetitive matrix 2 OS=Rattus norvegicus OX=10116 GN=Srrm2 PE=1 SV=1	S1559	Phospho	100% (36.69)	0.169	0.0495
A0A0G2K2M9, S1560	A0A0G2K2M9	Serine/arginine repetitive matrix 2 OS=Rattus norvegicus OX=10116 GN=Srrm2 PE=1 SV=1	S1560	Phospho	100% (32.75)	0.169	0.0495
F1LMV6, T18	F1LMV6	Desmoplakin OS=Rattus norvegicus OX=10116 GN=Dsp PE=1 SV=1	T18	Phospho	100% (1,000.00)	0.353	0.0495
G3V8F3, T157	G3V8F3	BUD13 homolog OS=Rattus norvegicus OX=10116 GN=Bud13 PE=1 SV=1	T157	Phospho	100% (1,000.00)	-0.127	0.0495
G3V8F3, S161	G3V8F3	BUD13 homolog OS=Rattus norvegicus OX=10116 GN=Bud13 PE=1 SV=1	S161	Phospho	100% (1,000.00)	-0.127	0.0495
BUD13, T157	BUD13	BUD13 homolog OS=Rattus norvegicus OX=10116 GN=Bud13 PE=1 SV=1	T157	Phospho	100% (1,000.00)	-0.127	0.0495
BUD13, S161	BUD13	BUD13 homolog OS=Rattus norvegicus OX=10116 GN=Bud13 PE=1 SV=1	S161	Phospho	100% (1,000.00)	-0.127	0.0495
A0A0G2KBA8, S302	A0A0G2KBA8	Folliculin OS=Rattus norvegicus OX=10116 GN=Flcn PE=1 SV=1	S302	Phospho	100% (27.62)	0.418	0.0495
FLCN, S302	FLCN	Folliculin OS=Rattus norvegicus OX=10116 GN=Flcn PE=1 SV=1	S302	Phospho	100% (27.62)	0.418	0.0495
KPCE, T710	KPCE	Protein kinase C epsilon type OS=Rattus norvegicus OX=10116 GN=Prkce PE=1 SV=1	T710	Phospho	100% (1,000.00)	0.447	0.0495
CASC3, S145	CASC3	Protein CASC3 OS=Rattus norvegicus OX=10116 GN=Casc3 PE=1 SV=1	S145	Phospho	100% (36.61)	-0.209	0.0495
DYR1A, S529	DYR1A	Dual specificity tyrosine-phosphorylation-regulated kinase 1A OS=Rattus norvegicus OX=10116 GN=Dyrk1a PE=1 SV=2	S529	Phospho	100% (62.19)	-0.5	0.0495
PHRF1, S1173	PHRF1	PHD and RING finger domain-containing protein 1 OS=Rattus norvegicus OX=10116 GN=Phrf1 PE=1 SV=2	S1173	Phospho	100% (1,000.00)	-0.45	0.0495
PHRF1, S1175	PHRF1	PHD and RING finger domain-containing protein 1 OS=Rattus norvegicus OX=10116 GN=Phrf1 PE=1 SV=2	S1175	Phospho	100% (1,000.00)	-0.45	0.0495
PHRF1, S1177	PHRF1	PHD and RING finger domain-containing protein 1 OS=Rattus norvegicus OX=10116 GN=Phrf1 PE=1 SV=2	S1177	Phospho	100% (1,000.00)	-0.45	0.0495
PPIG, S411	PPIG	Peptidyl-prolyl cis-trans isomerase G OS=Rattus norvegicus OX=10116 GN=Ppig PE=1 SV=2	S411	Phospho	100% (1,000.00)	-0.268	0.0152
PPIG, S413	PPIG	Peptidyl-prolyl cis-trans isomerase G OS=Rattus norvegicus OX=10116 GN=Ppig PE=1 SV=2	S413	Phospho	100% (1,000.00)	-0.268	0.0152
G3V6Y9, S411	G3V6Y9	Peptidyl-prolyl cis-trans isomerase G OS=Rattus norvegicus OX=10116 GN=Ppig PE=1 SV=1	S411	Phospho	100% (1,000.00)	-0.268	0.0152
G3V6Y9, S413	G3V6Y9	Peptidyl-prolyl cis-trans isomerase G OS=Rattus norvegicus OX=10116 GN=Ppig PE=1 SV=1	S413	Phospho	100% (1,000.00)	-0.268	0.0152
A0A0G2K2M9, S850	A0A0G2K2M9	Serine/arginine repetitive matrix 2 OS=Rattus norvegicus OX=10116 GN=Srrm2 PE=1 SV=1	S850	Phospho	100% (43.41)	0.16	0.0104
A0A0G2K2M9, S2659	A0A0G2K2M9	Serine/arginine repetitive matrix 2 OS=Rattus norvegicus OX=10116 GN=Srrm2 PE=1 SV=1	S2659	Phospho	100% (1,000.00)	0.172	0.0104
A0A0G2K2M9, S1721	A0A0G2K2M9	Serine/arginine repetitive matrix 2 OS=Rattus norvegicus OX=10116 GN=Srrm2 PE=1 SV=1	S1721	Phospho	100% (1,000.00)	0.242	0.038
A0A0G2K2M9, S1723	A0A0G2K2M9	Serine/arginine repetitive matrix 2 OS=Rattus norvegicus OX=10116 GN=Srrm2 PE=1 SV=1	S1723	Phospho	100% (1,000.00)	0.242	0.038
A0A0G2K2M9, S452	A0A0G2K2M9	Serine/arginine repetitive matrix 2 OS=Rattus norvegicus OX=10116 GN=Srrm2 PE=1 SV=1	S452	Phospho	98% (20.98)	0.065	0.0495
A0A0G2K2M9, S2663	A0A0G2K2M9	Serine/arginine repetitive matrix 2 OS=Rattus norvegicus OX=10116 GN=Srrm2 PE=1 SV=1	S2663	Phospho	100% (1,000.00)	0.171	0.0495
CAVN2, S37	CAVN2	Caveolae-associated protein 2 OS=Rattus norvegicus OX=10116 GN=Cavin2 PE=1 SV=3	S37	Phospho	100% (39.72)	-0.18	0.0495
TRA2B, T69	TRA2B	Transformer-2 protein homolog beta OS=Rattus norvegicus OX=10116 GN=Tra2b PE=1 SV=1	T69	Phospho	96% (13.27)	-0.179	0.0495
TRA2B, S71	TRA2B	Transformer-2 protein homolog beta OS=Rattus norvegicus OX=10116 GN=Tra2b PE=1 SV=1	S71	Phospho	99% (22.09)	-0.179	0.0495
F1LPE9, S37	F1LPE9	ELKS/Rab6-interacting/CAST family member 1 OS=Rattus norvegicus OX=10116 GN=Erc1 PE=1 SV=1	S37	Phospho	100% (23.98)	-0.312	0.0495
RB6I2, S37	RB6I2	ELKS/Rab6-interacting/CAST family member 1 OS=Rattus norvegicus OX=10116 GN=Erc1 PE=1 SV=1	S37	Phospho	100% (23.98)	-0.312	0.0495
A0A0H2UHV4, S204	A0A0H2UHV4	Eukaryotic translation initiation factor 5B OS=Rattus norvegicus OX=10116 GN=Eif5b PE=1 SV=1	S204	Phospho	100% (71.72)	-0.417	0.0495
IF2P, S215	IF2P	Eukaryotic translation initiation factor 5B OS=Rattus norvegicus OX=10116 GN=Eif5b PE=1 SV=1	S215	Phospho	100% (71.72)	-0.417	0.0495
A0A0G2JU89, T2735	A0A0G2JU89	E3 ubiquitin-protein ligase UBR4 OS=Rattus norvegicus OX=10116 GN=Ubr4 PE=1 SV=1	T2735	Phospho	100% (30.07)	-0.191	0.0495
F1LQI5, T2724	F1LQI5	E3 ubiquitin-protein ligase UBR4 OS=Rattus norvegicus OX=10116 GN=Ubr4 PE=1 SV=1	T2724	Phospho	100% (30.07)	-0.191	0.0495
UBR4, T2724	UBR4	E3 ubiquitin-protein ligase UBR4 OS=Rattus norvegicus OX=10116 GN=Ubr4 PE=1 SV=2	T2724	Phospho	100% (30.07)	-0.191	0.0495
A0A0G2QC38, S477	A0A0G2QC38	Serine and arginine-rich-splicing factor 11 OS=Rattus norvegicus OX=10116 GN=Srsf11 PE=1 SV=1	S477	Phospho	100% (89.86)	-0.381	0.0495
E9PSX7, T119	E9PSX7	HIRA-interacting protein 3 OS=Rattus norvegicus OX=10116 GN=Hirip3 PE=1 SV=1	T119	Phospho	100% (1,000.00)	-0.194	0.0495
TPPP, S31	TPPP	Tubulin polymerization-promoting protein OS=Rattus norvegicus OX=10116 GN=Tppp PE=1 SV=1	S31	Phospho	100% (29.88)	0.191	0.0495
LIPS, S906	LIPS	Hormone-sensitive lipase OS=Rattus norvegicus OX=10116 GN=Lipe PE=1 SV=3	S906	Phospho	100% (35.84)	-0.567	0.0495
D4A554, S509	D4A554	Eukaryotic translation initiation factor 4 gamma, 3 OS=Rattus norvegicus OX=10116 GN=Eif4g3 PE=1 SV=2	S509	Phospho	96% (13.29)	-0.063	0.0495
G3V8R5, S906	G3V8R5	Hormone-sensitive lipase OS=Rattus norvegicus OX=10116 GN=Lipe PE=1 SV=1	S906	Phospho	100% (35.84)	-0.567	0.0495
A0A0G2JTT6, S1491	A0A0G2JTT6	HECT and RLD domain-containing E3 ubiquitin protein ligase family member 1 OS=Rattus norvegicus OX=10116 GN=Herc1 PE=1 SV=1	S1491	Phospho	100% (20.98)	-0.065	0.0495
PRP4B, S258	PRP4B	Serine/threonine-protein kinase PRP4 homolog OS=Rattus norvegicus OX=10116 GN=Prpf4b PE=1 SV=1	S258	Phospho	100% (1,000.00)	-0.385	0.0495
D3ZTA8, S243	D3ZTA8	RNA-binding motif protein 33 OS=Rattus norvegicus OX=10116 GN=Rbm33 PE=1 SV=1	S243	Phospho	100% (123.64)	-0.23	0.0495
D3ZVW3, S43	D3ZVW3	Zinc finger CCCH-type-containing 4 OS=Rattus norvegicus OX=10116 GN=Zc3h4 PE=1 SV=2	S43	Phospho	100% (24.55)	-0.445	0.0495
D3ZVW3, S45	D3ZVW3	Zinc finger CCCH-type-containing 4 OS=Rattus norvegicus OX=10116 GN=Zc3h4 PE=1 SV=2	S45	Phospho	100% (35.22)	-0.445	0.0495
GNAS1, S1102	GNAS1	Guanine nucleotide-binding protein G(s) subunit alpha isoforms XLas OS=Rattus norvegicus OX=10116 GN=Gnas PE=1 SV=3	S1102	Phospho	100% (34.20)	0.109	0.0495
M0R9J4, S329	M0R9J4	Neuroendocrine secretory protein 55 OS=Rattus norvegicus OX=10116 GN=Gnas PE=1 SV=2	S329	Phospho	100% (34.20)	0.109	0.0495
SPEG, S2285	SPEG	Striated muscle-specific serine/threonine-protein kinase OS=Rattus norvegicus OX=10116 GN=Speg PE=1 SV=2	S2285	Phospho	100% (194.56)	0.061	0.0104
ALDOA, S272	ALDOA	Fructose-bisphosphate aldolase A OS=Rattus norvegicus OX=10116 GN=Aldoa PE=1 SV=2	S272	Phospho	100% (23.89)	0.334	0.0163
D3ZGD0, S1405	D3ZGD0	Gem (nuclear organelle)-associated protein 5 OS=Rattus norvegicus OX=10116 GN=Gemin5 PE=1 SV=2	S1405	Phospho	100% (29.88)	-0.204	0.025
A0A0G2K2M9, S809	A0A0G2K2M9	Serine/arginine repetitive matrix 2 OS=Rattus norvegicus OX=10116 GN=Srrm2 PE=1 SV=1	S809	Phospho	100% (32.78)	-0.039	0.0495
A0A096MJ01, S174	A0A096MJ01	LIM domain-binding 3 OS=Rattus norvegicus OX=10116 GN=Ldb3 PE=1 SV=1	S174	Phospho	97% (28.73)	-0.515	0.0495
JPH2, T518	JPH2	Junctophilin-2 OS=Rattus norvegicus OX=10116 GN=Jph2 PE=1 SV=1	T518	Phospho	98% (12.07)	-0.118	0.0495
SYNPO, T549	SYNPO	Synaptopodin OS=Rattus norvegicus OX=10116 GN=Synpo PE=1 SV=2	T549	Phospho	100% (82.72)	0.501	0.0495
A0A0H2UHQ9, T549	A0A0H2UHQ9	Synaptopodin OS=Rattus norvegicus OX=10116 GN=Synpo PE=1 SV=1	T549	Phospho	100% (82.72)	0.501	0.0495
F1M7L9, T573	F1M7L9	Uncharacterized protein OS=Rattus norvegicus OX=10116 PE=1 SV=3	T573	Phospho	100% (24.52)	0.36	0.0495
G3V8L3, S620	G3V8L3	Lamin A, isoform CRA_b OS=Rattus norvegicus OX=10116 GN=Lmna PE=1 SV=1	S620	Phospho	95% (16.25)	0.347	0.0495
D3ZAR2, S1448	D3ZAR2	Microtubule associated serine/threonine kinase 2 (Predicted), isoform CRA_a OS=Rattus norvegicus OX=10116 GN=Mast2 PE=1 SV=2	S1448	Phospho	100% (41.09)	-0.315	0.0495
D3ZAR2, S1449	D3ZAR2	Microtubule associated serine/threonine kinase 2 (Predicted), isoform CRA_a OS=Rattus norvegicus OX=10116 GN=Mast2 PE=1 SV=2	S1449	Phospho	100% (42.90)	-0.315	0.0495
Q1EG89, S83	Q1EG89	Paxillin OS=Rattus norvegicus OX=10116 GN=Pxn PE=1 SV=1	S83	Phospho	96% (27.61)	-0.257	0.0495
ZRAB2, S153	ZRAB2	Zinc finger Ran-binding domain-containing protein 2 OS=Rattus norvegicus OX=10116 GN=Zranb2 PE=1 SV=2	S153	Phospho	100% (120.24)	-0.157	0.0495
MFR1L, S235	MFR1L	Mitochondrial fission regulator 1-like OS=Rattus norvegicus OX=10116 GN=Mtfr1l PE=1 SV=1	S235	Phospho	95% (13.27)	-0.14	0.0495
G3V8W2, S32	G3V8W2	Phosphatidate cytidylyltransferase OS=Rattus norvegicus OX=10116 GN=Cds2 PE=1 SV=1	S32	Phospho	100% (46.21)	0.116	0.0495
A0A0G2JXZ3, S92	A0A0G2JXZ3	Transcriptional regulator ATRX OS=Rattus norvegicus OX=10116 GN=Atrx PE=1 SV=1	S92	Phospho	100% (45.57)	-0.196	0.0495
CDS2, S32	CDS2	Phosphatidate cytidylyltransferase 2 OS=Rattus norvegicus OX=10116 GN=Cds2 PE=1 SV=1	S32	Phospho	100% (46.21)	0.116	0.0495
D3ZZ26, S54	D3ZZ26	Protein phosphatase 1 regulatory subunit OS=Rattus norvegicus OX=10116 GN=Ppp1r3d PE=1 SV=1	S54	Phospho	100% (44.73)	0.356	0.0495
D3ZC82, S648	D3ZC82	Nuclear FMR1-interacting protein 2 OS=Rattus norvegicus OX=10116 GN=Nufip2 PE=1 SV=2	S648	Phospho	99% (19.23)	0.339	0.0495
A0A0G2JY73, S526	A0A0G2JY73	Eukaryotic translation initiation factor 4 gamma, 3 OS=Rattus norvegicus OX=10116 GN=Eif4g3 PE=1 SV=1	S526	Phospho	96% (13.29)	-0.173	0.0495
B1WC49, S464	B1WC49	Api5 protein OS=Rattus norvegicus OX=10116 GN=Api5 PE=1 SV=1	S464	Phospho	100% (36.69)	-0.022	0.0495
A0A0G2JXT9, S142	A0A0G2JXT9	Rho guanine nucleotide exchange factor (GEF) 17 OS=Rattus norvegicus OX=10116 GN=Arhgef17 PE=1 SV=1	S142	Phospho	100% (76.06)	0.239	0.0495
F1LMV8, T521	F1LMV8	Protein kinase C OS=Rattus norvegicus OX=10116 GN=Prkce PE=1 SV=3	T521	Phospho	100% (1,000.00)	0.49	0.0495
D3ZN37, S1102	D3ZN37	Rho-associated protein kinase OS=Rattus norvegicus OX=10116 GN=Rock1 PE=1 SV=2	S1102	Phospho	100% (20.98)	0.075	0.0495
LBR, S86	LBR	Delta(14)-sterol reductase LBR OS=Rattus norvegicus OX=10116 GN=Lbr PE=1 SV=1	S86	Phospho	100% (1,000.00)	0.246	0.0495
LBR, S88	LBR	Delta(14)-sterol reductase LBR OS=Rattus norvegicus OX=10116 GN=Lbr PE=1 SV=1	S88	Phospho	100% (1,000.00)	0.246	0.0495
D3ZH76, S259	D3ZH76	PPARGC1 and ESRR-induced regulator, muscle 1 OS=Rattus norvegicus OX=10116 GN=Perm1 PE=1 SV=1	S259	Phospho	99% (22.09)	-0.095	0.0495
FIBG, S435	FIBG	Fibrinogen gamma chain OS=Rattus norvegicus OX=10116 GN=Fgg PE=1 SV=3	S435	Phospho	100% (1,000.00)	0.916	0.0495
D3ZGD0, S1409	D3ZGD0	Gem (nuclear organelle)-associated protein 5 OS=Rattus norvegicus OX=10116 GN=Gemin5 PE=1 SV=2	S1409	Phospho	97% (16.25)	-0.287	0.0495
G3V959, S415	G3V959	FLN29 gene product, isoform CRA_b OS=Rattus norvegicus OX=10116 GN=Trafd1 PE=1 SV=1	S415	Phospho	100% (46.15)	-0.037	0.0495
G3V783, S364	G3V783	Receptor-interacting serine/threonine-protein kinase 2 OS=Rattus norvegicus OX=10116 GN=Ripk2 PE=1 SV=1	S364	Phospho	100% (34.20)	-0.091	0.0495
KLC4, S590	KLC4	Kinesin light chain 4 OS=Rattus norvegicus OX=10116 GN=Klc4 PE=1 SV=1	S590	Phospho	100% (67.98)	0.286	0.0495
TRI72, S255	TRI72	Tripartite motif-containing protein 72 OS=Rattus norvegicus OX=10116 GN=Trim72 PE=1 SV=1	S255	Phospho	100% (28.23)	0.098	0.0495
D3ZZ68, S374	D3ZZ68	Synaptopodin 2-like OS=Rattus norvegicus OX=10116 GN=Synpo2l PE=1 SV=1	S374	Phospho	100% (40.42)	0.174	0.0374
CAVN4, T22	CAVN4	Caveolae-associated protein 4 OS=Rattus norvegicus OX=10116 GN=Cavin4 PE=1 SV=1	T22	Phospho	100% (43.55)	0.239	0.0152
KPRB, S227	KPRB	Phosphoribosyl pyrophosphate synthase-associated protein 2 OS=Rattus norvegicus OX=10116 GN=Prpsap2 PE=1 SV=1	S227	Phospho	99% (16.03)	0.033	0.0374
A0A0G2K2M9, S348	A0A0G2K2M9	Serine/arginine repetitive matrix 2 OS=Rattus norvegicus OX=10116 GN=Srrm2 PE=1 SV=1	S348	Phospho	100% (44.77)	0.104	0.0495
A0A0G2K2M9, S350	A0A0G2K2M9	Serine/arginine repetitive matrix 2 OS=Rattus norvegicus OX=10116 GN=Srrm2 PE=1 SV=1	S350	Phospho	100% (46.84)	0.104	0.0495
MAP1A, S319	MAP1A	Microtubule-associated protein 1A OS=Rattus norvegicus OX=10116 GN=Map1a PE=1 SV=1	S319	Phospho	100% (19.23)	-0.519	0.0495
CAVN2, S307	CAVN2	Caveolae-associated protein 2 OS=Rattus norvegicus OX=10116 GN=Cavin2 PE=1 SV=3	S307	Phospho	100% (23.98)	-0.105	0.0495
F1LMV6, S1715	F1LMV6	Desmoplakin OS=Rattus norvegicus OX=10116 GN=Dsp PE=1 SV=1	S1715	Phospho	100% (40.20)	0.269	0.0495
A0A0G2K8V2, S579	A0A0G2K8V2	Vinculin OS=Rattus norvegicus OX=10116 GN=Vcl PE=1 SV=1	S579	Phospho	100% (26.96)	-0.161	0.0495
VINC, S579	VINC	Vinculin OS=Rattus norvegicus OX=10116 GN=Vcl PE=1 SV=1	S579	Phospho	100% (26.96)	-0.161	0.0495
R9PXU6, S579	R9PXU6	Vinculin OS=Rattus norvegicus OX=10116 GN=Vcl PE=1 SV=1	S579	Phospho	100% (26.96)	-0.161	0.0495
D3ZNS1, S584	D3ZNS1	Pleckstrin homology-like domain family B member 1 OS=Rattus norvegicus OX=10116 GN=Phldb1 PE=1 SV=2	S584	Phospho	99% (21.96)	0.073	0.0495
D3ZZZ9, T310	D3ZZZ9	Catenin (Cadherin associated protein), delta 1 (Predicted), isoform CRA_a OS=Rattus norvegicus OX=10116 GN=Ctnnd1 PE=1 SV=1	T310	Phospho	99% (20.98)	-0.067	0.0495
E9PST5, T667	E9PST5	Apoptotic chromatin condensation inducer 1 OS=Rattus norvegicus OX=10116 GN=Acin1 PE=1 SV=1	T667	Phospho	95% (17.99)	0.27	0.0495
E9PST5, S1284	E9PST5	Apoptotic chromatin condensation inducer 1 OS=Rattus norvegicus OX=10116 GN=Acin1 PE=1 SV=1	S1284	Phospho	100% (1,000.00)	-0.319	0.0495
D4A031, S96	D4A031	DEAD (Asp-Glu-Ala-Asp) box polypeptide 42 (Predicted) OS=Rattus norvegicus OX=10116 GN=Ddx42 PE=1 SV=1	S96	Phospho	97% (15.01)	0.304	0.0495
F1M4I1, S300	F1M4I1	Uncharacterized protein OS=Rattus norvegicus OX=10116 PE=1 SV=3	S300	Phospho	99% (20.98)	-0.41	0.0495
RBM20, S1192	RBM20	RNA-binding protein 20 OS=Rattus norvegicus OX=10116 GN=Rbm20 PE=1 SV=1	S1192	Phospho	98% (30.07)	-0.175	0.0495
D4A9L2, S238	D4A9L2	RCG34610, isoform CRA_c OS=Rattus norvegicus OX=10116 GN=Srsf1 PE=1 SV=1	S238	Phospho	100% (20.98)	-0.074	0.0495
D4A9L2, S242	D4A9L2	RCG34610, isoform CRA_c OS=Rattus norvegicus OX=10116 GN=Srsf1 PE=1 SV=1	S242	Phospho	100% (31.30)	-0.074	0.0495
D4A9L2, S244	D4A9L2	RCG34610, isoform CRA_c OS=Rattus norvegicus OX=10116 GN=Srsf1 PE=1 SV=1	S244	Phospho	100% (28.35)	-0.074	0.0495
PCY1A, S315	PCY1A	Choline-phosphate cytidylyltransferase A OS=Rattus norvegicus OX=10116 GN=Pcyt1a PE=1 SV=2	S315	Phospho	100% (1,000.00)	0.167	0.0495
A0A0G2K3H2, S929	A0A0G2K3H2	Dedicator of cytokinesis 7 OS=Rattus norvegicus OX=10116 GN=Dock7 PE=1 SV=1	S929	Phospho	100% (36.69)	0.081	0.0495
A0A0G2K2T1, S78	A0A0G2K2T1	Taxilin beta OS=Rattus norvegicus OX=10116 GN=Txlnb PE=1 SV=1	S78	Phospho	100% (30.92)	0.513	0.0495
A0A0G2K2Q1, S234	A0A0G2K2Q1	Protein cordon-bleu OS=Rattus norvegicus OX=10116 GN=Cobl PE=1 SV=1	S234	Phospho	96% (14.04)	-0.13	0.0495
A0A0U1RRZ5, S762	A0A0U1RRZ5	Protein PRRC2A OS=Rattus norvegicus OX=10116 GN=Prrc2a PE=1 SV=1	S762	Phospho	98% (17.99)	0.031	0.0495
PRC2A, S762	PRC2A	Protein PRRC2A OS=Rattus norvegicus OX=10116 GN=Prrc2a PE=1 SV=1	S762	Phospho	98% (17.99)	0.031	0.0495
A0A0G2K9H2, S442	A0A0G2K9H2	Serine/threonine kinase 11-interacting protein OS=Rattus norvegicus OX=10116 GN=Stk11ip PE=1 SV=1	S442	Phospho	100% (62.09)	0.034	0.0495
Q4KLY1, S18	Q4KLY1	GTP-binding protein OS=Rattus norvegicus OX=10116 GN=Rem1 PE=2 SV=1	S18	Phospho	100% (17.98)	0.323	0.0495
G3V7I2, S516	G3V7I2	Raftlin lipid raft linker 1 OS=Rattus norvegicus OX=10116 GN=Rftn1 PE=1 SV=1	S516	Phospho	100% (1,000.00)	0.368	0.0495
PDCD4, S94	PDCD4	Programmed cell death protein 4 OS=Rattus norvegicus OX=10116 GN=Pdcd4 PE=1 SV=2	S94	Phospho	98% (17.98)	0.224	0.0495
F162A, S132	F162A	Protein FAM162A OS=Rattus norvegicus OX=10116 GN=Fam162a PE=2 SV=1	S132	Phospho	100% (36.66)	0.026	0.0495
SPTN1, S1031	SPTN1	Spectrin alpha chain, non-erythrocytic 1 OS=Rattus norvegicus OX=10116 GN=Sptan1 PE=1 SV=2	S1031	Phospho	100% (17.99)	0.23	0.0495
D3ZQD3, S920	D3ZQD3	Oxoglutarate dehydrogenase-like OS=Rattus norvegicus OX=10116 GN=Ogdhl PE=1 SV=2	S920	Phospho	96% (9.47)	-0.424	0.0495
F1M0M0, S81	F1M0M0	Castor zinc finger 1 OS=Rattus norvegicus OX=10116 GN=Casz1 PE=1 SV=3	S81	Phospho	100% (77.61)	0.41	0.0495
D4A772, S558	D4A772	Dystrobrevin OS=Rattus norvegicus OX=10116 GN=Dtna PE=1 SV=3	S558	Phospho	100% (72.25)	0.433	0.0495
A0A0G2JZ69, S1043	A0A0G2JZ69	Spectrin alpha chain, non-erythrocytic 1 OS=Rattus norvegicus OX=10116 GN=Sptan1 PE=1 SV=1	S1043	Phospho	100% (17.99)	0.23	0.0495
B5DF05, T618	B5DF05	Ras interacting protein 1 (Predicted), isoform CRA_a OS=Rattus norvegicus OX=10116 GN=Rasip1 PE=1 SV=1	T618	Phospho	100% (1,000.00)	-0.016	0.0495
B2RZB3, T156	B2RZB3	Eva-1 homolog B OS=Rattus norvegicus OX=10116 GN=Eva1b PE=1 SV=1	T156	Phospho	96% (12.07)	0.099	0.0495
KCRB, S170	KCRB	Creatine kinase B-type OS=Rattus norvegicus OX=10116 GN=Ckb PE=1 SV=2	S170	Phospho	100% (34.87)	0.082	0.0495
A0A0G2K508, S155	A0A0G2K508	RAS-related 2 OS=Rattus norvegicus OX=10116 GN=Rras2 PE=1 SV=1	S155	Phospho	100% (33.27)	-0.174	0.0495
ZRAB2, S120	ZRAB2	Zinc finger Ran-binding domain-containing protein 2 OS=Rattus norvegicus OX=10116 GN=Zranb2 PE=1 SV=2	S120	Phospho	100% (41.53)	-0.006	0.0193
HAP28, S60	HAP28	28 kDa heat- and acid-stable phosphoprotein OS=Rattus norvegicus OX=10116 GN=Pdap1 PE=1 SV=1	S60	Phospho	100% (59.25)	0.149	0.0488
Q5RJK5, S95	Q5RJK5	Chromobox 3 OS=Rattus norvegicus OX=10116 GN=Cbx3 PE=1 SV=1	S95	Phospho	100% (41.91)	0.083	0.0469
A0A096MJ01, S121	A0A096MJ01	LIM domain-binding 3 OS=Rattus norvegicus OX=10116 GN=Ldb3 PE=1 SV=1	S121	Phospho	100% (66.08)	0.105	0.0305
HDGF, S165	HDGF	Hepatoma-derived growth factor OS=Rattus norvegicus OX=10116 GN=Hdgf PE=1 SV=2	S165	Phospho	100% (1,000.00)	0.099	0.0013
A0A0H2UHV4, S154	A0A0H2UHV4	Eukaryotic translation initiation factor 5B OS=Rattus norvegicus OX=10116 GN=Eif5b PE=1 SV=1	S154	Phospho	100% (45.98)	-0.283	0.0065
IF2P, S165	IF2P	Eukaryotic translation initiation factor 5B OS=Rattus norvegicus OX=10116 GN=Eif5b PE=1 SV=1	S165	Phospho	100% (45.98)	-0.283	0.0065
M0R3V7, S282	M0R3V7	Sodium/calcium exchanger 1 OS=Rattus norvegicus OX=10116 GN=Slc8a1 PE=3 SV=2	S282	Phospho	100% (1,000.00)	-0.175	0.0104
D3ZZ68, T141	D3ZZ68	Synaptopodin 2-like OS=Rattus norvegicus OX=10116 GN=Synpo2l PE=1 SV=1	T141	Phospho	100% (45.63)	0.18	0.0374
D3ZZ68, S143	D3ZZ68	Synaptopodin 2-like OS=Rattus norvegicus OX=10116 GN=Synpo2l PE=1 SV=1	S143	Phospho	100% (36.52)	0.18	0.0374
G3V897, S1039	G3V897	CTR9 homolog, Paf1/RNA polymerase II complex component OS=Rattus norvegicus OX=10116 GN=Ctr9 PE=1 SV=1	S1039	Phospho	100% (1,000.00)	-0.185	0.0243
G3V897, S1041	G3V897	CTR9 homolog, Paf1/RNA polymerase II complex component OS=Rattus norvegicus OX=10116 GN=Ctr9 PE=1 SV=1	S1041	Phospho	100% (1,000.00)	-0.185	0.0243
SPEG, S2459	SPEG	Striated muscle-specific serine/threonine-protein kinase OS=Rattus norvegicus OX=10116 GN=Speg PE=1 SV=2	S2459	Phospho	98% (17.01)	0.017	0.0495
MAP1A, S666	MAP1A	Microtubule-associated protein 1A OS=Rattus norvegicus OX=10116 GN=Map1a PE=1 SV=1	S666	Phospho	100% (39.90)	-0.276	0.0495
MAP1A, S1622	MAP1A	Microtubule-associated protein 1A OS=Rattus norvegicus OX=10116 GN=Map1a PE=1 SV=1	S1622	Phospho	99% (20.98)	-0.184	0.0495
CAVN2, S217	CAVN2	Caveolae-associated protein 2 OS=Rattus norvegicus OX=10116 GN=Cavin2 PE=1 SV=3	S217	Phospho	100% (37.31)	-0.198	0.0495
G3V8S6, S253	G3V8S6	Histidine rich calcium binding protein, isoform CRA_b OS=Rattus norvegicus OX=10116 GN=Hrc PE=1 SV=1	S253	Phospho	100% (66.21)	0.034	0.0495
F1LMV6, S62	F1LMV6	Desmoplakin OS=Rattus norvegicus OX=10116 GN=Dsp PE=1 SV=1	S62	Phospho	100% (67.36)	0.217	0.0495
D4A1Q2, S507	D4A1Q2	Microtubule-associated protein OS=Rattus norvegicus OX=10116 GN=Mapt PE=1 SV=1	S507	Phospho	100% (23.98)	-0.127	0.0495
TAU, S573	TAU	Microtubule-associated protein tau OS=Rattus norvegicus OX=10116 GN=Mapt PE=1 SV=3	S573	Phospho	100% (23.98)	-0.127	0.0495
A0A0G2K8V2, S97	A0A0G2K8V2	Vinculin OS=Rattus norvegicus OX=10116 GN=Vcl PE=1 SV=1	S97	Phospho	100% (39.54)	0.562	0.0495
VINC, S97	VINC	Vinculin OS=Rattus norvegicus OX=10116 GN=Vcl PE=1 SV=1	S97	Phospho	100% (39.54)	0.562	0.0495
R9PXU6, S97	R9PXU6	Vinculin OS=Rattus norvegicus OX=10116 GN=Vcl PE=1 SV=1	S97	Phospho	100% (39.54)	0.562	0.0495
G3V7K1, S535	G3V7K1	Myomesin 2 OS=Rattus norvegicus OX=10116 GN=Myom2 PE=1 SV=1	S535	Phospho	100% (98.29)	-0.052	0.0495
A0A0G2JXR0, S266	A0A0G2JXR0	LIM domain-binding 3 OS=Rattus norvegicus OX=10116 GN=Ldb3 PE=1 SV=1	S266	Phospho	100% (51.61)	0.29	0.0495
D3ZCV0, T308	D3ZCV0	Actinin alpha 2 OS=Rattus norvegicus OX=10116 GN=Actn2 PE=1 SV=1	T308	Phospho	100% (114.96)	-0.241	0.0495
D3ZXK3, S2116	D3ZXK3	Transforming, acidic coiled-coil-containing protein 2 OS=Rattus norvegicus OX=10116 GN=Tacc2 PE=1 SV=1	S2116	Phospho	100% (1,000.00)	-0.02	0.0495
MOT1, S476	MOT1	Monocarboxylate transporter 1 OS=Rattus norvegicus OX=10116 GN=Slc16a1 PE=1 SV=1	S476	Phospho	100% (33.56)	0.117	0.0495
FLNC, S2237	FLNC	Filamin-C OS=Rattus norvegicus OX=10116 GN=Flnc PE=1 SV=1	S2237	Phospho	100% (35.15)	0.017	0.0495
FLNC, S2248	FLNC	Filamin-C OS=Rattus norvegicus OX=10116 GN=Flnc PE=1 SV=1	S2248	Phospho	100% (32.28)	-0.114	0.0495
A0A0H2UHR7, S2204	A0A0H2UHR7	Filamin-C OS=Rattus norvegicus OX=10116 GN=Flnc PE=1 SV=1	S2204	Phospho	100% (35.15)	0.017	0.0495
A0A0H2UHR7, S2215	A0A0H2UHR7	Filamin-C OS=Rattus norvegicus OX=10116 GN=Flnc PE=1 SV=1	S2215	Phospho	100% (32.28)	-0.114	0.0495
ITSN1, S623	ITSN1	Intersectin-1 OS=Rattus norvegicus OX=10116 GN=Itsn1 PE=1 SV=2	S623	Phospho	100% (1,000.00)	0.021	0.0495
G3V897, S1079	G3V897	CTR9 homolog, Paf1/RNA polymerase II complex component OS=Rattus norvegicus OX=10116 GN=Ctr9 PE=1 SV=1	S1079	Phospho	100% (35.87)	-0.074	0.0495
G3V897, S1083	G3V897	CTR9 homolog, Paf1/RNA polymerase II complex component OS=Rattus norvegicus OX=10116 GN=Ctr9 PE=1 SV=1	S1083	Phospho	100% (25.11)	-0.074	0.0495
G3V897, S1085	G3V897	CTR9 homolog, Paf1/RNA polymerase II complex component OS=Rattus norvegicus OX=10116 GN=Ctr9 PE=1 SV=1	S1085	Phospho	99% (23.34)	-0.074	0.0495
LRRF2, S133	LRRF2	Leucine-rich repeat flightless-interacting protein 2 OS=Rattus norvegicus OX=10116 GN=Lrrfip2 PE=1 SV=1	S133	Phospho	95% (8.29)	0.002	0.0495
MARK2, S400	MARK2	Serine/threonine-protein kinase MARK2 OS=Rattus norvegicus OX=10116 GN=Mark2 PE=1 SV=1	S400	Phospho	100% (36.69)	-0.095	0.0495
A0A0G2K6X6, S400	A0A0G2K6X6	Non-specific serine/threonine protein kinase OS=Rattus norvegicus OX=10116 GN=Mark2 PE=1 SV=1	S400	Phospho	100% (36.69)	-0.095	0.0495
A2VD09, S183	A2VD09	Abi1 protein OS=Rattus norvegicus OX=10116 GN=Abi1 PE=1 SV=1	S183	Phospho	100% (21.78)	-0.407	0.0495
A2VD09, S231	A2VD09	Abi1 protein OS=Rattus norvegicus OX=10116 GN=Abi1 PE=1 SV=1	S231	Phospho	99% (33.56)	-0.264	0.0495
OSTF1, S202	OSTF1	Osteoclast-stimulating factor 1 OS=Rattus norvegicus OX=10116 GN=Ostf1 PE=1 SV=1	S202	Phospho	100% (40.20)	0.193	0.0495
ABI1, S178	ABI1	Abl interactor 1 OS=Rattus norvegicus OX=10116 GN=Abi1 PE=1 SV=3	S178	Phospho	100% (21.78)	-0.407	0.0495
ABI1, S226	ABI1	Abl interactor 1 OS=Rattus norvegicus OX=10116 GN=Abi1 PE=1 SV=3	S226	Phospho	99% (33.56)	-0.264	0.0495
E9PST0, S333	E9PST0	Septin 4 OS=Rattus norvegicus OX=10116 GN=Sept4 PE=1 SV=3	S333	Phospho	100% (35.15)	0.196	0.0495
D4A8L4, S693	D4A8L4	DDB1 and CUL4-associated factor 6 OS=Rattus norvegicus OX=10116 GN=Dcaf6 PE=1 SV=2	S693	Phospho	100% (72.87)	-0.135	0.0495
A0A096MJT3, S314	A0A096MJT3	Septin 4 OS=Rattus norvegicus OX=10116 GN=Sept4 PE=1 SV=1	S314	Phospho	100% (35.15)	0.196	0.0495
A0A096MJN4, S413	A0A096MJN4	Septin 4 OS=Rattus norvegicus OX=10116 GN=Sept4 PE=1 SV=1	S413	Phospho	100% (35.15)	0.196	0.0495
F1LP26, S677	F1LP26	Shroom family member 3 OS=Rattus norvegicus OX=10116 GN=Shroom3 PE=1 SV=3	S677	Phospho	100% (220.89)	0.257	0.0495
F1LP26, S678	F1LP26	Shroom family member 3 OS=Rattus norvegicus OX=10116 GN=Shroom3 PE=1 SV=3	S678	Phospho	100% (226.63)	0.257	0.0495
RLA2, S102	RLA2	60S acidic ribosomal protein P2 OS=Rattus norvegicus OX=10116 GN=Rplp2 PE=1 SV=2	S102	Phospho	100% (1,000.00)	0.542	0.0495
RLA2, S105	RLA2	60S acidic ribosomal protein P2 OS=Rattus norvegicus OX=10116 GN=Rplp2 PE=1 SV=2	S105	Phospho	100% (1,000.00)	0.542	0.0495
F1M4M5, S648	F1M4M5	G patch domain-containing 8 OS=Rattus norvegicus OX=10116 GN=Gpatch8 PE=1 SV=3	S648	Phospho	100% (44.60)	0.012	0.0495
ACADL, S54	ACADL	Long-chain specific acyl-CoA dehydrogenase, mitochondrial OS=Rattus norvegicus OX=10116 GN=Acadl PE=1 SV=1	S54	Phospho	98% (16.24)	-0.115	0.0495
A0A0G2K5L6, S1337	A0A0G2K5L6	Acetyl-CoA carboxylase beta OS=Rattus norvegicus OX=10116 GN=Acacb PE=1 SV=1	S1337	Phospho	100% (1,000.00)	-0.116	0.0495
FUND1, S13	FUND1	FUN14 domain-containing protein 1 OS=Rattus norvegicus OX=10116 GN=Fundc1 PE=1 SV=1	S13	Phospho	98% (33.27)	0.213	0.0495
LRRF1, S348	LRRF1	Leucine-rich repeat flightless-interacting protein 1 OS=Rattus norvegicus OX=10116 GN=Lrrfip1 PE=1 SV=1	S348	Phospho	100% (39.54)	-0.443	0.0495
P4K2A, S46	P4K2A	Phosphatidylinositol 4-kinase type 2-alpha OS=Rattus norvegicus OX=10116 GN=Pi4k2a PE=1 SV=1	S46	Phospho	98% (17.22)	-0.003	0.0495
P4K2A, S50	P4K2A	Phosphatidylinositol 4-kinase type 2-alpha OS=Rattus norvegicus OX=10116 GN=Pi4k2a PE=1 SV=1	S50	Phospho	100% (38.81)	-0.003	0.0495
G3V936, S226	G3V936	Citrate synthase OS=Rattus norvegicus OX=10116 GN=Cs PE=1 SV=1	S226	Phospho	99% (19.22)	-0.032	0.0495
PACS1, S19	PACS1	Phosphofurin acidic cluster sorting protein 1 OS=Rattus norvegicus OX=10116 GN=Pacs1 PE=1 SV=1	S19	Phospho	99% (19.22)	-0.188	0.0495
F1LPG3, S19	F1LPG3	Phosphofurin acidic cluster sorting protein 1 OS=Rattus norvegicus OX=10116 GN=Pacs1 PE=1 SV=1	S19	Phospho	99% (19.22)	-0.188	0.0495
APT, S66	APT	Adenine phosphoribosyltransferase OS=Rattus norvegicus OX=10116 GN=Aprt PE=1 SV=1	S66	Phospho	100% (114.31)	0.233	0.0495
ALDOA, S39	ALDOA	Fructose-bisphosphate aldolase A OS=Rattus norvegicus OX=10116 GN=Aldoa PE=1 SV=2	S39	Phospho	100% (47.83)	0.168	0.0039
A0A0G2JVW5, S1906	A0A0G2JVW5	E3 ubiquitin-protein ligase HUWE1 OS=Rattus norvegicus OX=10116 GN=Huwe1 PE=1 SV=1	S1906	Phospho	100% (40.20)	0.208	0.0039
A0A0G2JWJ0, S873	A0A0G2JWJ0	Protein phosphatase 1 regulatory subunit OS=Rattus norvegicus OX=10116 GN=Ppp1r12a PE=1 SV=1	S873	Phospho	98% (17.99)	0.121	0.0104
MYPT1, S873	MYPT1	Protein phosphatase 1 regulatory subunit 12A OS=Rattus norvegicus OX=10116 GN=Ppp1r12a PE=1 SV=2	S873	Phospho	98% (17.99)	0.121	0.0104
PR38B, S525	PR38B	Pre-mRNA-splicing factor 38B OS=Rattus norvegicus OX=10116 GN=Prpf38b PE=1 SV=1	S525	Phospho	100% (33.56)	-0.172	0.0163
Q6TXE7, S1019	Q6TXE7	LRRGT00052 OS=Rattus norvegicus OX=10116 PE=2 SV=1	S1019	Phospho	100% (45.34)	0.021	0.0374
Q6TXE7, S1020	Q6TXE7	LRRGT00052 OS=Rattus norvegicus OX=10116 PE=2 SV=1	S1020	Phospho	100% (42.68)	0.021	0.0374
G3V9U0, S30	G3V9U0	Acyl-CoA synthetase short-chain family member 2 OS=Rattus norvegicus OX=10116 GN=Acss2 PE=1 SV=1	S30	Phospho	100% (1,000.00)	0.192	0.0374
A0A0G2K700, S454	A0A0G2K700	H/ACA ribonucleoprotein complex subunit DKC1 OS=Rattus norvegicus OX=10116 GN=Dkc1 PE=1 SV=1	S454	Phospho	100% (69.08)	-0.031	0.0374
DKC1, S454	DKC1	H/ACA ribonucleoprotein complex subunit DKC1 OS=Rattus norvegicus OX=10116 GN=Dkc1 PE=1 SV=4	S454	Phospho	100% (69.08)	-0.031	0.0374
A0A0G2JUA5, S5319	A0A0G2JUA5	AHNAK nucleoprotein OS=Rattus norvegicus OX=10116 GN=Ahnak PE=1 SV=1	S5319	Phospho	100% (93.81)	0.281	0.0092
OSTF1, S213	OSTF1	Osteoclast-stimulating factor 1 OS=Rattus norvegicus OX=10116 GN=Ostf1 PE=1 SV=1	S213	Phospho	100% (132.33)	0.197	0.0041
PURB, S301	PURB	Transcriptional activator protein Pur-beta OS=Rattus norvegicus OX=10116 GN=Purb PE=1 SV=3	S301	Phospho	100% (1,000.00)	0.017	0.0374
D4ADX8, S192	D4ADX8	Ras association (RalGDS/AF-6) and pleckstrin homology domains 1 OS=Rattus norvegicus OX=10116 GN=Raph1 PE=1 SV=2	S192	Phospho	100% (24.15)	0.193	0.0374
CXA1, S296	CXA1	Gap junction alpha-1 protein OS=Rattus norvegicus OX=10116 GN=Gja1 PE=1 SV=2	S296	Phospho	100% (59.74)	0.083	0.0163
A0A0G2JUA5, S5316	A0A0G2JUA5	AHNAK nucleoprotein OS=Rattus norvegicus OX=10116 GN=Ahnak PE=1 SV=1	S5316	Phospho	100% (83.84)	0.192	0.025
KIF1C, S1086	KIF1C	Kinesin-like protein KIF1C OS=Rattus norvegicus OX=10116 GN=Kif1c PE=1 SV=1	S1086	Phospho	100% (1,000.00)	-0.021	0.0374
ZCH18, S63	ZCH18	Zinc finger CCCH domain-containing protein 18 OS=Rattus norvegicus OX=10116 GN=Zc3h18 PE=1 SV=1	S63	Phospho	100% (106.51)	-0.139	0.0374
A0A140TAG3, S99	A0A140TAG3	Zinc finger CCCH domain-containing protein 18 OS=Rattus norvegicus OX=10116 GN=Zc3h18 PE=1 SV=1	S99	Phospho	100% (106.51)	-0.139	0.0374
F1LN42, S1136	F1LN42	Tensin 1 OS=Rattus norvegicus OX=10116 GN=Tns1 PE=1 SV=2	S1136	Phospho	100% (30.07)	0.193	0.0495
F1LN42, S1137	F1LN42	Tensin 1 OS=Rattus norvegicus OX=10116 GN=Tns1 PE=1 SV=2	S1137	Phospho	100% (26.42)	0.193	0.0495
Q6P725, S360	Q6P725	Desmin OS=Rattus norvegicus OX=10116 GN=Des PE=1 SV=1	S360	Phospho	99% (20.45)	0.098	0.0495
D3ZZ68, S372	D3ZZ68	Synaptopodin 2-like OS=Rattus norvegicus OX=10116 GN=Synpo2l PE=1 SV=1	S372	Phospho	100% (46.31)	-0.093	0.0495
D3ZZ68, S375	D3ZZ68	Synaptopodin 2-like OS=Rattus norvegicus OX=10116 GN=Synpo2l PE=1 SV=1	S375	Phospho	100% (32.28)	0.141	0.0495
D3ZZ68, S458	D3ZZ68	Synaptopodin 2-like OS=Rattus norvegicus OX=10116 GN=Synpo2l PE=1 SV=1	S458	Phospho	99% (16.41)	0.528	0.0495
SYNP2, S632	SYNP2	Synaptopodin-2 OS=Rattus norvegicus OX=10116 GN=Synpo2 PE=1 SV=2	S632	Phospho	98% (16.24)	0.363	0.0495
G3V7U2, S1134	G3V7U2	Microtubule-associated protein 1 A, isoform CRA_c OS=Rattus norvegicus OX=10116 GN=Map1a PE=1 SV=1	S1134	Phospho	100% (27.61)	0.13	0.0495
A0A0G2K5C6, S1372	A0A0G2K5C6	Microtubule-associated protein 1A OS=Rattus norvegicus OX=10116 GN=Map1a PE=1 SV=1	S1372	Phospho	100% (27.61)	0.13	0.0495
A0A0G2JUP3, S393	A0A0G2JUP3	Obscurin, cytoskeletal calmodulin and titin-interacting RhoGEF OS=Rattus norvegicus OX=10116 GN=Obscn PE=1 SV=1	S393	Phospho	100% (91.28)	-0.054	0.0495
F1M155, S872	F1M155	Supervillin OS=Rattus norvegicus OX=10116 GN=Svil PE=1 SV=3	S872	Phospho	100% (38.38)	-0.144	0.0495
F1M392, S752	F1M392	LIM and calponin homology domains 1 OS=Rattus norvegicus OX=10116 GN=Limch1 PE=1 SV=2	S752	Phospho	100% (27.07)	-0.144	0.0495
NUCKS, S223	NUCKS	Nuclear ubiquitous casein and cyclin-dependent kinase substrate 1 OS=Rattus norvegicus OX=10116 GN=Nucks1 PE=1 SV=1	S223	Phospho	100% (40.20)	-0.072	0.0495
G3V7K1, S58	G3V7K1	Myomesin 2 OS=Rattus norvegicus OX=10116 GN=Myom2 PE=1 SV=1	S58	Phospho	100% (46.21)	0.066	0.0495
A0A0G2K7X3, S223	A0A0G2K7X3	Nuclear ubiquitous casein and cyclin-dependent kinase substrate 1 OS=Rattus norvegicus OX=10116 GN=Nucks1 PE=1 SV=1	S223	Phospho	100% (40.20)	-0.072	0.0495
Q5U2U8, S176	Q5U2U8	Bcl2-associated athanogene 3 OS=Rattus norvegicus OX=10116 GN=Bag3 PE=1 SV=1	S176	Phospho	98% (17.98)	-0.251	0.0495
Q5U2U8, S377	Q5U2U8	Bcl2-associated athanogene 3 OS=Rattus norvegicus OX=10116 GN=Bag3 PE=1 SV=1	S377	Phospho	100% (82.03)	-0.015	0.0495
F1M7L9, S781	F1M7L9	Uncharacterized protein OS=Rattus norvegicus OX=10116 PE=1 SV=3	S781	Phospho	100% (79.41)	0.109	0.0495
D3ZCV0, S590	D3ZCV0	Actinin alpha 2 OS=Rattus norvegicus OX=10116 GN=Actn2 PE=1 SV=1	S590	Phospho	98% (17.01)	0.148	0.0495
AT2A2, S38	AT2A2	Sarcoplasmic/endoplasmic reticulum calcium ATPase 2 OS=Rattus norvegicus OX=10116 GN=Atp2a2 PE=1 SV=1	S38	Phospho	100% (1,000.00)	-0.091	0.0495
A0A0G2K598, S2127	A0A0G2K598	Transforming, acidic coiled-coil-containing protein 2 OS=Rattus norvegicus OX=10116 GN=Tacc2 PE=1 SV=1	S2127	Phospho	100% (1,000.00)	-0.046	0.0495
D3ZNS1, S490	D3ZNS1	Pleckstrin homology-like domain family B member 1 OS=Rattus norvegicus OX=10116 GN=Phldb1 PE=1 SV=2	S490	Phospho	100% (1,000.00)	0.19	0.0495
CEFIP, S1394	CEFIP	Cardiac-enriched FHL2-interacting protein OS=Rattus norvegicus OX=10116 GN=CEFIP PE=3 SV=2	S1394	Phospho	100% (75.78)	0.1	0.0495
AKP13, S1630	AKP13	A-kinase anchor protein 13 OS=Rattus norvegicus OX=10116 GN=Akap13 PE=1 SV=2	S1630	Phospho	99% (25.70)	0.086	0.0495
ITSN1, S203	ITSN1	Intersectin-1 OS=Rattus norvegicus OX=10116 GN=Itsn1 PE=1 SV=2	S203	Phospho	100% (46.31)	0.099	0.0495
TR150, S53	TR150	Thyroid hormone receptor-associated protein 3 OS=Rattus norvegicus OX=10116 GN=Thrap3 PE=1 SV=1	S53	Phospho	97% (14.04)	-0.122	0.0495
TR150, Y54	TR150	Thyroid hormone receptor-associated protein 3 OS=Rattus norvegicus OX=10116 GN=Thrap3 PE=1 SV=1	Y54	Phospho	95% (12.33)	-0.122	0.0495
D3ZQ55, S475	D3ZQ55	Junctophilin OS=Rattus norvegicus OX=10116 GN=Jph1 PE=1 SV=1	S475	Phospho	100% (30.66)	0.119	0.0495
D3ZH28, S228	D3ZH28	Alpha-kinase 3 OS=Rattus norvegicus OX=10116 GN=Alpk3 PE=1 SV=2	S228	Phospho	100% (1,000.00)	0.066	0.0495
PALM, S244	PALM	Paralemmin-1 OS=Rattus norvegicus OX=10116 GN=Palm PE=1 SV=1	S244	Phospho	100% (43.70)	-0.237	0.0495
PALM, S248	PALM	Paralemmin-1 OS=Rattus norvegicus OX=10116 GN=Palm PE=1 SV=1	S248	Phospho	100% (20.98)	-0.237	0.0495
G3V852, T1263	G3V852	RCG55135, isoform CRA_b OS=Rattus norvegicus OX=10116 GN=Tln1 PE=1 SV=1	T1263	Phospho	100% (1,000.00)	0.199	0.0495
MARCS, T143	MARCS	Myristoylated alanine-rich C-kinase substrate OS=Rattus norvegicus OX=10116 GN=Marcks PE=1 SV=2	T143	Phospho	100% (17.99)	0.227	0.0495
E9PSX7, S81	E9PSX7	HIRA-interacting protein 3 OS=Rattus norvegicus OX=10116 GN=Hirip3 PE=1 SV=1	S81	Phospho	100% (47.12)	0.252	0.0495
E9PSX7, T82	E9PSX7	HIRA-interacting protein 3 OS=Rattus norvegicus OX=10116 GN=Hirip3 PE=1 SV=1	T82	Phospho	100% (50.58)	0.252	0.0495
ROCK2, S1052	ROCK2	Rho-associated protein kinase 2 OS=Rattus norvegicus OX=10116 GN=Rock2 PE=1 SV=2	S1052	Phospho	98% (17.99)	0.624	0.0495
O70185, S284	O70185	Nuclear factor 1 OS=Rattus norvegicus OX=10116 GN=Nfib PE=1 SV=2	S284	Phospho	98% (17.99)	-0.038	0.0495
A0A0G2JXZ3, S669	A0A0G2JXZ3	Transcriptional regulator ATRX OS=Rattus norvegicus OX=10116 GN=Atrx PE=1 SV=1	S669	Phospho	100% (30.07)	0.02	0.0495
A0A0G2K0J3, S855	A0A0G2K0J3	Ankyrin-3 OS=Rattus norvegicus OX=10116 GN=Ank3 PE=1 SV=1	S855	Phospho	100% (69.36)	0.06	0.0495
JUPI1, S17	JUPI1	Jupiter microtubule associated homolog 1 OS=Rattus norvegicus OX=10116 GN=JPT1 PE=1 SV=3	S17	Phospho	99% (22.45)	-0.004	0.0495
E9PTI6, S177	E9PTI6	RALY heterogeneous nuclear ribonucleoprotein OS=Rattus norvegicus OX=10116 GN=Raly PE=1 SV=2	S177	Phospho	100% (40.20)	0.216	0.0495
Q5PQR0, S161	Q5PQR0	RALY heterogeneous nuclear ribonucleoprotein OS=Rattus norvegicus OX=10116 GN=Raly PE=1 SV=1	S161	Phospho	100% (40.20)	0.216	0.0495
A0A0G2K4R1, S431	A0A0G2K4R1	Protein phosphatase 1 regulatory subunit OS=Rattus norvegicus OX=10116 GN=Ppp1r12c PE=1 SV=1	S431	Phospho	98% (17.98)	0.002	0.0495
E9PTR4, S116	E9PTR4	RCG62582, isoform CRA_b OS=Rattus norvegicus OX=10116 GN=Ubap2l PE=1 SV=2	S116	Phospho	96% (13.28)	-0.016	0.0495
A0A096MKC0, S30	A0A096MKC0	GYF domain-containing protein (Fragment) OS=Rattus norvegicus OX=10116 GN=Gigyf2 PE=1 SV=1	S30	Phospho	100% (25.62)	0.249	0.0495
G3V8F8, S1005	G3V8F8	Nestin OS=Rattus norvegicus OX=10116 GN=Nes PE=1 SV=1	S1005	Phospho	98% (20.74)	0.104	0.0495
G3V8F8, S1006	G3V8F8	Nestin OS=Rattus norvegicus OX=10116 GN=Nes PE=1 SV=1	S1006	Phospho	100% (29.45)	0.104	0.0495
G3V715, S377	G3V715	Non-specific serine/threonine protein kinase OS=Rattus norvegicus OX=10116 GN=Prkaa2 PE=1 SV=1	S377	Phospho	100% (1,000.00)	0.239	0.0495
AAPK2, S377	AAPK2	5'-AMP-activated protein kinase catalytic subunit alpha-2 OS=Rattus norvegicus OX=10116 GN=Prkaa2 PE=1 SV=1	S377	Phospho	100% (1,000.00)	0.239	0.0495
GTPB1, S12	GTPB1	GTP-binding protein 1 OS=Rattus norvegicus OX=10116 GN=Gtpbp1 PE=1 SV=1	S12	Phospho	100% (60.68)	0.032	0.0495
A0A096MJT6, S2755	A0A096MJT6	Similar to RIKEN cDNA D630029K19 OS=Rattus norvegicus OX=10116 GN=RGD1307100 PE=1 SV=1	S2755	Phospho	100% (17.99)	-0.139	0.0495
A0A0G2JVI5, S567	A0A0G2JVI5	Actin filament-associated protein 1 OS=Rattus norvegicus OX=10116 GN=Afap1 PE=1 SV=1	S567	Phospho	100% (40.20)	-0.127	0.0495
F1MAQ7, S1718	F1MAQ7	Son DNA-binding protein OS=Rattus norvegicus OX=10116 GN=Son PE=1 SV=2	S1718	Phospho	100% (47.84)	-0.179	0.0495
G3V631, T316	G3V631	RAB guanine nucleotide exchange factor (GEF) 1 (Predicted), isoform CRA_a OS=Rattus norvegicus OX=10116 GN=Rabgef1 PE=1 SV=1	T316	Phospho	100% (54.40)	0.081	0.0495
G3V631, T329	G3V631	RAB guanine nucleotide exchange factor (GEF) 1 (Predicted), isoform CRA_a OS=Rattus norvegicus OX=10116 GN=Rabgef1 PE=1 SV=1	T329	Phospho	100% (28.40)	0.081	0.0495
G3V631, Y332	G3V631	RAB guanine nucleotide exchange factor (GEF) 1 (Predicted), isoform CRA_a OS=Rattus norvegicus OX=10116 GN=Rabgef1 PE=1 SV=1	Y332	Phospho	100% (23.92)	0.081	0.0495
S12A4, S967	S12A4	Solute carrier family 12 member 4 OS=Rattus norvegicus OX=10116 GN=Slc12a4 PE=1 SV=1	S967	Phospho	100% (20.98)	0.561	0.0495
G3V6Z3, S549	G3V6Z3	Actin filament-associated protein 1 OS=Rattus norvegicus OX=10116 GN=Afap1 PE=1 SV=1	S549	Phospho	100% (40.20)	-0.127	0.0495
D3ZGK0, S138	D3ZGK0	RCG39624 OS=Rattus norvegicus OX=10116 GN=Znf768 PE=1 SV=2	S138	Phospho	100% (57.23)	-0.162	0.0495
D3ZZ61, S510	D3ZZ61	Centrosomal protein 68 OS=Rattus norvegicus OX=10116 GN=Cep68 PE=1 SV=1	S510	Phospho	99% (24.15)	0.08	0.0495
R9PXR4, S94	R9PXR4	Mitochondrial import receptor subunit TOM70 OS=Rattus norvegicus OX=10116 GN=Tomm70 PE=1 SV=1	S94	Phospho	100% (59.29)	0.055	0.0495
G3V7I2, S536	G3V7I2	Raftlin lipid raft linker 1 OS=Rattus norvegicus OX=10116 GN=Rftn1 PE=1 SV=1	S536	Phospho	100% (56.29)	-0.069	0.0495
F1LVK0, S2332	F1LVK0	Similar to RIKEN cDNA D630029K19 OS=Rattus norvegicus OX=10116 GN=RGD1307100 PE=1 SV=3	S2332	Phospho	100% (17.99)	-0.139	0.0495
D3ZMR2, S1097	D3ZMR2	UHRF1-binding protein 1 OS=Rattus norvegicus OX=10116 GN=Uhrf1bp1 PE=1 SV=3	S1097	Phospho	100% (36.69)	0.059	0.0495
D3ZMR2, S1100	D3ZMR2	UHRF1-binding protein 1 OS=Rattus norvegicus OX=10116 GN=Uhrf1bp1 PE=1 SV=3	S1100	Phospho	100% (46.00)	0.059	0.0495
D4A9M4, S176	D4A9M4	Periphilin 1 OS=Rattus norvegicus OX=10116 GN=Pphln1 PE=1 SV=1	S176	Phospho	100% (1,000.00)	0.041	0.0495
G3V6S3, Y47	G3V6S3	Calumenin OS=Rattus norvegicus OX=10116 GN=Calu PE=1 SV=1	Y47	Phospho	100% (1,000.00)	-0.069	0.0495
A0A0G2K2G1, S176	A0A0G2K2G1	Periphilin 1 OS=Rattus norvegicus OX=10116 GN=Pphln1 PE=1 SV=1	S176	Phospho	100% (1,000.00)	0.041	0.0495
D3ZDI7, S41	D3ZDI7	Serine/threonine-protein phosphatase 2A 56 kDa regulatory subunit OS=Rattus norvegicus OX=10116 GN=Ppp2r5a PE=1 SV=1	S41	Phospho	100% (39.51)	-0.265	0.0495
G3V959, S450	G3V959	FLN29 gene product, isoform CRA_b OS=Rattus norvegicus OX=10116 GN=Trafd1 PE=1 SV=1	S450	Phospho	100% (36.69)	0.022	0.0495
A0A0G2JYN5, S1858	A0A0G2JYN5	Transient receptor potential cation channel subfamily M member 7 OS=Rattus norvegicus OX=10116 GN=Trpm7 PE=1 SV=1	S1858	Phospho	100% (40.20)	-0.16	0.0495
P4K2A, S461	P4K2A	Phosphatidylinositol 4-kinase type 2-alpha OS=Rattus norvegicus OX=10116 GN=Pi4k2a PE=1 SV=1	S461	Phospho	97% (19.22)	-0.155	0.0495
A0A0G2KB64, S1857	A0A0G2KB64	Transient receptor potential cation channel subfamily M member 7 OS=Rattus norvegicus OX=10116 GN=Trpm7 PE=1 SV=1	S1857	Phospho	100% (40.20)	-0.16	0.0495
ARFG2, S431	ARFG2	ADP-ribosylation factor GTPase-activating protein 2 OS=Rattus norvegicus OX=10116 GN=Arfgap2 PE=1 SV=1	S431	Phospho	99% (19.22)	0.029	0.0495
CAPG, S338	CAPG	Macrophage-capping protein OS=Rattus norvegicus OX=10116 GN=Capg PE=1 SV=1	S338	Phospho	100% (142.90)	0.13	0.0495
PCYOX, T287	PCYOX	Prenylcysteine oxidase OS=Rattus norvegicus OX=10116 GN=Pcyox1 PE=1 SV=1	T287	Phospho	100% (65.64)	-0.294	0.0495
F7EL36, T15	F7EL36	Acidic leucine-rich nuclear phosphoprotein 32 family member A OS=Rattus norvegicus OX=10116 GN=Anp32a PE=1 SV=2	T15	Phospho	100% (49.27)	-0.116	0.0495
F1LZW6, S50	F1LZW6	Solute carrier family 25 member 13 OS=Rattus norvegicus OX=10116 GN=Slc25a13 PE=1 SV=2	S50	Phospho	100% (89.67)	0.222	0.0495
CPIN1, T192	CPIN1	Anamorsin OS=Rattus norvegicus OX=10116 GN=Ciapin1 PE=1 SV=1	T192	Phospho	100% (75.63)	0.353	0.0495
A0A0G2JZ52, S58	A0A0G2JZ52	Heterogeneous nuclear ribonucleoprotein U OS=Rattus norvegicus OX=10116 GN=Hnrnpu PE=1 SV=1	S58	Phospho	100% (1,000.00)	0.262	0.0495
HNRPU, S58	HNRPU	Heterogeneous nuclear ribonucleoprotein U OS=Rattus norvegicus OX=10116 GN=Hnrnpu PE=1 SV=1	S58	Phospho	100% (1,000.00)	0.262	0.0495
A0A0G2JUA5, S217	A0A0G2JUA5	AHNAK nucleoprotein OS=Rattus norvegicus OX=10116 GN=Ahnak PE=1 SV=1	S217	Phospho	100% (42.14)	0.091	0.0495
F1LMV6, S2827	F1LMV6	Desmoplakin OS=Rattus norvegicus OX=10116 GN=Dsp PE=1 SV=1	S2827	Phospho	100% (28.36)	0.308	0.0495
F1LST4, S715	F1LST4	Microtubule-associated protein OS=Rattus norvegicus OX=10116 GN=Mapt PE=1 SV=1	S715	Phospho	100% (34.89)	0.008	0.0495
GYS1, S641	GYS1	Glycogen [starch] synthase, muscle OS=Rattus norvegicus OX=10116 GN=Gys1 PE=1 SV=1	S641	Phospho	100% (37.49)	0.05	0.0495
G3V8F3, S174	G3V8F3	BUD13 homolog OS=Rattus norvegicus OX=10116 GN=Bud13 PE=1 SV=1	S174	Phospho	99% (20.45)	-0.065	0.0495
BUD13, S174	BUD13	BUD13 homolog OS=Rattus norvegicus OX=10116 GN=Bud13 PE=1 SV=1	S174	Phospho	99% (20.45)	-0.065	0.0495
MAP1A, S1574	MAP1A	Microtubule-associated protein 1A OS=Rattus norvegicus OX=10116 GN=Map1a PE=1 SV=1	S1574	Phospho	100% (1,000.00)	-0.352	0.0495
A0A096MJ01, T119	A0A096MJ01	LIM domain-binding 3 OS=Rattus norvegicus OX=10116 GN=Ldb3 PE=1 SV=1	T119	Phospho	100% (49.27)	-0.037	0.0495
D3ZT71, S387	D3ZT71	BCL2-like 13 OS=Rattus norvegicus OX=10116 GN=Bcl2l13 PE=1 SV=3	S387	Phospho	100% (46.21)	0.01	0.0495
SFR19, S678	SFR19	Splicing factor, arginine/serine-rich 19 OS=Rattus norvegicus OX=10116 GN=Scaf1 PE=1 SV=2	S678	Phospho	100% (1,000.00)	-0.045	0.0495
SFR19, S684	SFR19	Splicing factor, arginine/serine-rich 19 OS=Rattus norvegicus OX=10116 GN=Scaf1 PE=1 SV=2	S684	Phospho	100% (1,000.00)	-0.045	0.0495
A0A096MJS3, S77	A0A096MJS3	Muscular LMNA-interacting protein (Fragment) OS=Rattus norvegicus OX=10116 GN=Mlip PE=1 SV=1	S77	Phospho	100% (106.42)	-0.289	0.000323232
A0A0G2JTB7, S710	A0A0G2JTB7	Tyrosine-protein phosphatase non-receptor type OS=Rattus norvegicus OX=10116 GN=Ptpn21 PE=1 SV=1	S710	Phospho	100% (97.96)	-0.18	0.034858
A0A0G2JTB7, S711	A0A0G2JTB7	Tyrosine-protein phosphatase non-receptor type OS=Rattus norvegicus OX=10116 GN=Ptpn21 PE=1 SV=1	S711	Phospho	100% (90.51)	-0.18	0.034858
A0A0G2JXC7, S357	A0A0G2JXC7	Actin-binding LIM protein 2 OS=Rattus norvegicus OX=10116 GN=Ablim2 PE=1 SV=1	S357	Phospho	98% (17.98)	-0.264	0.00486602
A0A0G2K089, S970	A0A0G2K089	DENN domain-containing 4C OS=Rattus norvegicus OX=10116 GN=Dennd4c PE=1 SV=1	S970	Phospho	99% (20.74)	0.256	0.0375409
A0A0G2K0B4, T283	A0A0G2K0B4	E3 ubiquitin-protein ligase OS=Rattus norvegicus OX=10116 GN=Nedd4 PE=1 SV=1	T283	Phospho	100% (129.47)	0.113	0.0325598
A0A0G2K2B7, S483	A0A0G2K2B7	WD repeat domain 20 OS=Rattus norvegicus OX=10116 GN=Wdr20 PE=1 SV=1	S483	Phospho	100% (49.03)	-0.188	0.02245
A0A0G2K2M9, S1099	A0A0G2K2M9	Serine/arginine repetitive matrix 2 OS=Rattus norvegicus OX=10116 GN=Srrm2 PE=1 SV=1	S1099	Phospho	100% (53.70)	0.246	0.0488787
A0A0G2K2M9, S1652	A0A0G2K2M9	Serine/arginine repetitive matrix 2 OS=Rattus norvegicus OX=10116 GN=Srrm2 PE=1 SV=1	S1652	Phospho	98% (16.24)	0.301	0.0157883
A0A0G2K2M9, S849	A0A0G2K2M9	Serine/arginine repetitive matrix 2 OS=Rattus norvegicus OX=10116 GN=Srrm2 PE=1 SV=1	S849	Phospho	100% (49.27)	0.176	0.043518
A0A0G2K3P4, S6614	A0A0G2K3P4	Obscurin, cytoskeletal calmodulin and titin-interacting RhoGEF OS=Rattus norvegicus OX=10116 GN=Obscn PE=1 SV=1	S6614	Phospho	96% (13.28)	0.302	0.0375933
A0A0G2K4E8, S263	A0A0G2K4E8	R3H domain-containing 2 OS=Rattus norvegicus OX=10116 GN=R3hdm2 PE=1 SV=1	S263	Phospho	100% (1,000.00)	-0.614	0.0207924
A0A0G2K5C8, S691	A0A0G2K5C8	Stromal interaction molecule 1 OS=Rattus norvegicus OX=10116 GN=Stim1 PE=1 SV=1	S691	Phospho	100% (30.64)	-0.681	0.0280479
A0A0G2K860, S1380	A0A0G2K860	Rho guanine nucleotide exchange factor 12 OS=Rattus norvegicus OX=10116 GN=Arhgef12 PE=1 SV=1	S1380	Phospho	100% (33.94)	-0.187	0.0181956
A0A0G2K8P3, T287	A0A0G2K8P3	E3 ubiquitin-protein ligase OS=Rattus norvegicus OX=10116 GN=Nedd4 PE=1 SV=1	T287	Phospho	100% (129.47)	0.113	0.0325598
A0A1W2Q655, T690	A0A1W2Q655	Zinc finger and BTB domain containing 20 (Predicted), isoform CRA_c OS=Rattus norvegicus OX=10116 GN=Zbtb20 PE=1 SV=1	T690	Phospho	100% (56.47)	0.221	0.0352012
A0A1W2Q655, T695	A0A1W2Q655	Zinc finger and BTB domain containing 20 (Predicted), isoform CRA_c OS=Rattus norvegicus OX=10116 GN=Zbtb20 PE=1 SV=1	T695	Phospho	100% (75.83)	0.221	0.0352012
A1L1M0, S339	A1L1M0	Protein kinase, cAMP-dependent, catalytic, alpha OS=Rattus norvegicus OX=10116 GN=Prkaca PE=1 SV=1	S339	Phospho	100% (62.60)	0.216	0.0288037
ABCF1, S227	ABCF1	ATP-binding cassette sub-family F member 1 OS=Rattus norvegicus OX=10116 GN=Abcf1 PE=1 SV=1	S227	Phospho	100% (1,000.00)	-0.279	0.0475675
ABLM2, S357	ABLM2	Actin-binding LIM protein 2 OS=Rattus norvegicus OX=10116 GN=Ablim2 PE=1 SV=1	S357	Phospho	98% (17.98)	-0.264	0.00486602
ACACA, S29	ACACA	Acetyl-CoA carboxylase 1 OS=Rattus norvegicus OX=10116 GN=Acaca PE=1 SV=1	S29	Phospho	100% (34.00)	-0.264	0.0293455
AKP13, S1868	AKP13	A-kinase anchor protein 13 OS=Rattus norvegicus OX=10116 GN=Akap13 PE=1 SV=2	S1868	Phospho	100% (24.15)	0.135	0.0477683
B2GV41, S46	B2GV41	Ubiquitin specific protease 39 (Predicted), isoform CRA_b OS=Rattus norvegicus OX=10116 GN=Usp39 PE=1 SV=1	S46	Phospho	100% (28.73)	0.473	0.0434133
CAVN2, S202	CAVN2	Caveolae-associated protein 2 OS=Rattus norvegicus OX=10116 GN=Cavin2 PE=1 SV=3	S202	Phospho	100% (87.93)	0.166	0.0200015
CAVN2, S203	CAVN2	Caveolae-associated protein 2 OS=Rattus norvegicus OX=10116 GN=Cavin2 PE=1 SV=3	S203	Phospho	100% (92.32)	0.166	0.0200015
D3Z874, S387	D3Z874	Uncharacterized protein OS=Rattus norvegicus OX=10116 PE=1 SV=1	S387	Phospho	100% (1,000.00)	0.39	0.0480478
D3ZAR2, S980	D3ZAR2	Microtubule associated serine/threonine kinase 2 (Predicted), isoform CRA_a OS=Rattus norvegicus OX=10116 GN=Mast2 PE=1 SV=2	S980	Phospho	100% (1,000.00)	-0.117	0.0484654
D3ZCV0, S574	D3ZCV0	Actinin alpha 2 OS=Rattus norvegicus OX=10116 GN=Actn2 PE=1 SV=1	S574	Phospho	100% (28.96)	0.268	0.000171431
D3ZF26, S423	D3ZF26	Tankyrase 1-binding protein 1 OS=Rattus norvegicus OX=10116 GN=Tnks1bp1 PE=1 SV=1	S423	Phospho	100% (50.68)	0.126	0.0101776
D3ZGN0, S350	D3ZGN0	TBC1 domain family, member 4 OS=Rattus norvegicus OX=10116 GN=Tbc1d4 PE=1 SV=3	S350	Phospho	96% (14.81)	-0.246	0.0432496
D3ZIC4, S834	D3ZIC4	Protein phosphatase 1 regulatory subunit OS=Rattus norvegicus OX=10116 GN=Ppp1r12b PE=1 SV=1	S834	Phospho	100% (26.42)	-0.293	0.0253324
D3ZQ55, S162	D3ZQ55	Junctophilin OS=Rattus norvegicus OX=10116 GN=Jph1 PE=1 SV=1	S162	Phospho	99% (19.22)	0.399	0.0201012
D3ZQ55, S165	D3ZQ55	Junctophilin OS=Rattus norvegicus OX=10116 GN=Jph1 PE=1 SV=1	S165	Phospho	100% (30.07)	0.399	0.0201012
D3ZVJ9, S483	D3ZVJ9	WD repeat domain 20 OS=Rattus norvegicus OX=10116 GN=Wdr20 PE=1 SV=2	S483	Phospho	100% (49.03)	-0.188	0.02245
D3ZXL5, Y328	D3ZXL5	Nuclear cap-binding subunit 3 OS=Rattus norvegicus OX=10116 GN=Ncbp3 PE=1 SV=1	Y328	Phospho	100% (33.81)	0.321	0.0494886
D3ZYS7, S231	D3ZYS7	G3BP stress granule assembly factor 1 OS=Rattus norvegicus OX=10116 GN=G3bp1 PE=1 SV=1	S231	Phospho	100% (27.61)	0.255	0.0293045
D3ZZ26, S58	D3ZZ26	Protein phosphatase 1 regulatory subunit OS=Rattus norvegicus OX=10116 GN=Ppp1r3d PE=1 SV=1	S58	Phospho	98% (31.56)	0.541	0.0411317
D3ZZ26, T57	D3ZZ26	Protein phosphatase 1 regulatory subunit OS=Rattus norvegicus OX=10116 GN=Ppp1r3d PE=1 SV=1	T57	Phospho	99% (34.76)	0.541	0.0411317
D3ZZ68, S180	D3ZZ68	Synaptopodin 2-like OS=Rattus norvegicus OX=10116 GN=Synpo2l PE=1 SV=1	S180	Phospho	100% (32.94)	0.253	0.0451757
D4A1Q2, T404	D4A1Q2	Microtubule-associated protein OS=Rattus norvegicus OX=10116 GN=Mapt PE=1 SV=1	T404	Phospho	100% (1,000.00)	0.364	0.0122473
D4A1U1, T617	D4A1U1	Zinc finger and BTB domain containing 20 (Predicted), isoform CRA_b OS=Rattus norvegicus OX=10116 GN=Zbtb20 PE=1 SV=1	T617	Phospho	100% (56.47)	0.221	0.0352012
D4A1U1, T622	D4A1U1	Zinc finger and BTB domain containing 20 (Predicted), isoform CRA_b OS=Rattus norvegicus OX=10116 GN=Zbtb20 PE=1 SV=1	T622	Phospho	100% (75.83)	0.221	0.0352012
D4A9L2, S234	D4A9L2	RCG34610, isoform CRA_c OS=Rattus norvegicus OX=10116 GN=Srsf1 PE=1 SV=1	S234	Phospho	100% (21.47)	0.181	0.0384514
D4ABA9, S357	D4ABA9	Uncharacterized protein OS=Rattus norvegicus OX=10116 GN=Xirp1 PE=1 SV=2	S357	Phospho	100% (1,000.00)	0.332	0.0374511
DLGP4, S716	DLGP4	Disks large-associated protein 4 OS=Rattus norvegicus OX=10116 GN=Dlgap4 PE=1 SV=1	S716	Phospho	97% (15.01)	-0.266	0.0397935
F1LN42, S1382	F1LN42	Tensin 1 OS=Rattus norvegicus OX=10116 GN=Tns1 PE=1 SV=2	S1382	Phospho	100% (42.68)	0.255	0.0105487
F1LN42, S886	F1LN42	Tensin 1 OS=Rattus norvegicus OX=10116 GN=Tns1 PE=1 SV=2	S886	Phospho	100% (60.38)	-0.167	0.0361318
F1LW07, S186	F1LW07	Protein phosphatase 1, regulatory subunit 13-like OS=Rattus norvegicus OX=10116 GN=Ppp1r13l PE=1 SV=2	S186	Phospho	100% (1,000.00)	0.218	0.0170481
F1LW07, S190	F1LW07	Protein phosphatase 1, regulatory subunit 13-like OS=Rattus norvegicus OX=10116 GN=Ppp1r13l PE=1 SV=2	S190	Phospho	100% (1,000.00)	0.218	0.0170481
F1LW91, S182	F1LW91	Nuclear mitotic apparatus protein 1 OS=Rattus norvegicus OX=10116 GN=Numa1 PE=1 SV=2	S182	Phospho	100% (69.99)	-0.222	0.00603406
F1LXQ7, S1105	F1LXQ7	Rho GTPase-activating protein 21 OS=Rattus norvegicus OX=10116 GN=Arhgap21 PE=1 SV=3	S1105	Phospho	100% (34.55)	-0.406	0.0148179
F1M062, S353	F1M062	La ribonucleoprotein 1, translational regulator OS=Rattus norvegicus OX=10116 GN=Larp1 PE=1 SV=3	S353	Phospho	100% (40.20)	-0.324	0.0047503
F1M0H0, S86	F1M0H0	Zinc finger protein 318 OS=Rattus norvegicus OX=10116 GN=Zfp318 PE=1 SV=3	S86	Phospho	100% (1,000.00)	0.224	0.0171188
F1M0H0, S88	F1M0H0	Zinc finger protein 318 OS=Rattus norvegicus OX=10116 GN=Zfp318 PE=1 SV=3	S88	Phospho	100% (1,000.00)	0.224	0.0171188
F1M124, S567	F1M124	Cordon-bleu WH2 repeat protein-like 1 OS=Rattus norvegicus OX=10116 GN=Cobll1 PE=1 SV=2	S567	Phospho	100% (42.68)	-0.521	0.0169083
F1M124, T246	F1M124	Cordon-bleu WH2 repeat protein-like 1 OS=Rattus norvegicus OX=10116 GN=Cobll1 PE=1 SV=2	T246	Phospho	100% (54.52)	0.141	0.0117019
FETUA, S138	FETUA	Alpha-2-HS-glycoprotein OS=Rattus norvegicus OX=10116 GN=Ahsg PE=1 SV=2	S138	Phospho	100% (32.68)	-0.226	0.0375218
G3V7K1, S1057	G3V7K1	Myomesin 2 OS=Rattus norvegicus OX=10116 GN=Myom2 PE=1 SV=1	S1057	Phospho	100% (30.92)	-0.408	0.0203212
G3V7K9, S25	G3V7K9	GTP-binding protein OS=Rattus norvegicus OX=10116 GN=Rrad PE=3 SV=1	S25	Phospho	100% (26.31)	0.388	0.0207178
G3V927, S716	G3V927	Discs, large homolog-associated protein 4 (Drosophila) OS=Rattus norvegicus OX=10116 GN=Dlgap4 PE=1 SV=1	S716	Phospho	97% (15.01)	-0.266	0.0397935
G3V9G7, S263	G3V9G7	R3H domain-containing 2 OS=Rattus norvegicus OX=10116 GN=R3hdm2 PE=1 SV=1	S263	Phospho	100% (1,000.00)	-0.614	0.0207924
G3V9X2, S653	G3V9X2	G-protein signalling modulator 1 (AGS3-like, C. elegans), isoform CRA_c OS=Rattus norvegicus OX=10116 GN=Gpsm1 PE=1 SV=1	S653	Phospho	100% (73.81)	0.204	0.0236334
HNRPC, S226	HNRPC	Heterogeneous nuclear ribonucleoprotein C OS=Rattus norvegicus OX=10116 GN=Hnrnpc PE=1 SV=2	S226	Phospho	100% (58.66)	-0.601	0.000382153
KAP3, S83	KAP3	cAMP-dependent protein kinase type II-beta regulatory subunit OS=Rattus norvegicus OX=10116 GN=Prkar2b PE=1 SV=3	S83	Phospho	100% (1,000.00)	0.337	0.031461
KAP3, S85	KAP3	cAMP-dependent protein kinase type II-beta regulatory subunit OS=Rattus norvegicus OX=10116 GN=Prkar2b PE=1 SV=3	S85	Phospho	100% (1,000.00)	0.337	0.031461
KAPCA, S339	KAPCA	cAMP-dependent protein kinase catalytic subunit alpha OS=Rattus norvegicus OX=10116 GN=Prkaca PE=1 SV=2	S339	Phospho	100% (62.60)	0.076	0.0160087
LIMD1, S408	LIMD1	LIM domain-containing protein 1 OS=Rattus norvegicus OX=10116 GN=Limd1 PE=1 SV=1	S408	Phospho	99% (15.01)	0.299	0.0486764
LMNA, S620	LMNA	Prelamin-A/C OS=Rattus norvegicus OX=10116 GN=Lmna PE=1 SV=1	S620	Phospho	95% (16.25)	0.402	0.00306077
M0R9L0, S1451	M0R9L0	Nascent polypeptide-associated complex subunit alpha OS=Rattus norvegicus OX=10116 GN=Naca PE=1 SV=1	S1451	Phospho	100% (65.54)	-0.109	0.00640594
M0R9Z5, S344	M0R9Z5	Interferon regulatory factor 2-binding protein 2 OS=Rattus norvegicus OX=10116 GN=Irf2bp2 PE=1 SV=1	S344	Phospho	100% (1,000.00)	0.191	0.0415213
MAP1A, S1134	MAP1A	Microtubule-associated protein 1A OS=Rattus norvegicus OX=10116 GN=Map1a PE=1 SV=1	S1134	Phospho	100% (27.61)	-0.479	0.0326658
MAP1A, S1742	MAP1A	Microtubule-associated protein 1A OS=Rattus norvegicus OX=10116 GN=Map1a PE=1 SV=1	S1742	Phospho	100% (126.36)	-0.637	0.0347798
MAP1A, S1985	MAP1A	Microtubule-associated protein 1A OS=Rattus norvegicus OX=10116 GN=Map1a PE=1 SV=1	S1985	Phospho	99% (27.22)	-0.761	0.0366033
MAP1A, S2635	MAP1A	Microtubule-associated protein 1A OS=Rattus norvegicus OX=10116 GN=Map1a PE=1 SV=1	S2635	Phospho	100% (44.91)	-0.78	0.0314519
MDHM, S246	MDHM	Malate dehydrogenase, mitochondrial OS=Rattus norvegicus OX=10116 GN=Mdh2 PE=1 SV=2	S246	Phospho	100% (36.66)	0.421	0.0253555
MLIP, S85	MLIP	Muscular LMNA-interacting protein OS=Rattus norvegicus OX=10116 GN=Mlip PE=1 SV=1	S85	Phospho	100% (106.42)	-0.192	0.00338984
MYLK3, T330	MYLK3	Myosin light chain kinase 3 OS=Rattus norvegicus OX=10116 GN=Mylk3 PE=1 SV=1	T330	Phospho	97% (14.50)	0.387	0.0429672
ODBA, S333	ODBA	2-oxoisovalerate dehydrogenase subunit alpha, mitochondrial (Fragment) OS=Rattus norvegicus OX=10116 GN=Bckdha PE=1 SV=1	S333	Phospho	99% (25.70)	-0.523	0.00662135
PDCD4, S457	PDCD4	Programmed cell death protein 4 OS=Rattus norvegicus OX=10116 GN=Pdcd4 PE=1 SV=2	S457	Phospho	100% (1,000.00)	0.268	0.0444995
PHB, S151	PHB	Prohibitin OS=Rattus norvegicus OX=10116 GN=Phb PE=1 SV=1	S151	Phospho	100% (59.85)	0.223	0.0298982
PSA3, S250	PSA3	Proteasome subunit alpha type-3 OS=Rattus norvegicus OX=10116 GN=Psma3 PE=1 SV=3	S250	Phospho	100% (104.58)	0.122	0.0488904
PTN21, S710	PTN21	Tyrosine-protein phosphatase non-receptor type 21 OS=Rattus norvegicus OX=10116 GN=Ptpn21 PE=1 SV=1	S710	Phospho	100% (97.96)	-0.18	0.034858
PTN21, S711	PTN21	Tyrosine-protein phosphatase non-receptor type 21 OS=Rattus norvegicus OX=10116 GN=Ptpn21 PE=1 SV=1	S711	Phospho	100% (90.51)	-0.18	0.034858
Q3ZB99, S263	Q3ZB99	Tight junction protein 2 OS=Rattus norvegicus OX=10116 GN=Tjp2 PE=1 SV=1	S263	Phospho	100% (32.21)	0.313	0.0130547
Q3ZB99, S265	Q3ZB99	Tight junction protein 2 OS=Rattus norvegicus OX=10116 GN=Tjp2 PE=1 SV=1	S265	Phospho	100% (38.08)	0.313	0.0130547
Q5U302, S654	Q5U302	Catenin (Cadherin associated protein), alpha 1 OS=Rattus norvegicus OX=10116 GN=Ctnna1 PE=1 SV=1	S654	Phospho	100% (33.05)	0.289	0.0341628
Q6P725, S31	Q6P725	Desmin OS=Rattus norvegicus OX=10116 GN=Des PE=1 SV=1	S31	Phospho	95% (13.27)	0.3	0.0403008
Q9ET45, S85	Q9ET45	BCL2-interacting protein 3 OS=Rattus norvegicus OX=10116 GN=Bnip3 PE=1 SV=1	S85	Phospho	99% (19.23)	0.355	0.0271913
QCR2, S367	QCR2	Cytochrome b-c1 complex subunit 2, mitochondrial OS=Rattus norvegicus OX=10116 GN=Uqcrc2 PE=1 SV=2	S367	Phospho	100% (20.98)	0.25	0.0491909
SCN5A, S1988	SCN5A	Sodium channel protein type 5 subunit alpha OS=Rattus norvegicus OX=10116 GN=Scn5a PE=1 SV=1	S1988	Phospho	97% (15.56)	0.165	0.041395
SPEG, S2941	SPEG	Striated muscle-specific serine/threonine-protein kinase OS=Rattus norvegicus OX=10116 GN=Speg PE=1 SV=2	S2941	Phospho	97% (16.24)	-0.324	0.0113031
STIM1, S660	STIM1	Stromal interaction molecule 1 OS=Rattus norvegicus OX=10116 GN=Stim1 PE=1 SV=1	S660	Phospho	100% (30.64)	-0.681	0.0280479
TAU, T470	TAU	Microtubule-associated protein tau OS=Rattus norvegicus OX=10116 GN=Mapt PE=1 SV=3	T470	Phospho	100% (1,000.00)	0.364	0.0122473
TLE3, T319	TLE3	Transducin-like enhancer protein 3 OS=Rattus norvegicus OX=10116 GN=Tle3 PE=1 SV=1	T319	Phospho	100% (27.22)	0.314	0.035915
TPM1, S271	TPM1	Tropomyosin alpha-1 chain OS=Rattus norvegicus OX=10116 GN=Tpm1 PE=1 SV=3	S271	Phospho	100% (22.83)	-0.304	0.00567221
VDAC1, S241	VDAC1	Voltage-dependent anion-selective channel protein 1 OS=Rattus norvegicus OX=10116 GN=Vdac1 PE=1 SV=4	S241	Phospho	97% (14.50)	0.471	0.0369699
ZO1, S166	ZO1	Tight junction protein ZO-1 OS=Rattus norvegicus OX=10116 GN=Tjp1 PE=1 SV=1	S166	Phospho	97% (15.01)	0.307	0.0396705
ZO1, S168	ZO1	Tight junction protein ZO-1 OS=Rattus norvegicus OX=10116 GN=Tjp1 PE=1 SV=1	S168	Phospho	96% (13.29)	0.307	0.0396705

## Sheet: RV_ShL vs Sham
RV_p-proteomic dataset_ShLuc vs Sham
Acc + Site	protein accession	protein name	p-Site	Modification	Best Ascore	Log2 fold change_ShL vs Sham	p-value < 0.05
P56741, S312	P56741	Myosin-binding protein C, cardiac-type OS=Rattus norvegicus OX=10116 GN=Mybpc3 PE=1 SV=2	S312	Phospho	100% (1,000.00)	-0.562	< 0.00001
P08733, S15	P08733	Myosin regulatory light chain 2, ventricular/cardiac muscle isoform OS=Rattus norvegicus OX=10116 GN=Myl2 PE=1 SV=2	S15	Phospho	100% (36.24)	-0.562	< 0.00001
Q9QZ76, Y120	Q9QZ76	Myoglobin OS=Rattus norvegicus OX=10116 GN=Mb PE=1 SV=3	Y120	Phospho	100% (17.98)	0.345	< 0.00001
P61016, S16	P61016	Cardiac phospholamban OS=Rattus norvegicus OX=10116 GN=Pln PE=1 SV=1	S16	Phospho	100% (1,000.00)	-0.491	< 0.00001
P61016, T17	P61016	Cardiac phospholamban OS=Rattus norvegicus OX=10116 GN=Pln PE=1 SV=1	T17	Phospho	100% (1,000.00)	-0.415	< 0.00001
D4A8Y1, S264	D4A8Y1	Uncharacterized protein OS=Rattus norvegicus OX=10116 PE=1 SV=1	S264	Phospho	100% (45.16)	0.233	< 0.00001
D4A8Y1, S281	D4A8Y1	Uncharacterized protein OS=Rattus norvegicus OX=10116 PE=1 SV=1	S281	Phospho	100% (1,000.00)	0.494	< 0.00001
D4A8Y1, S283	D4A8Y1	Uncharacterized protein OS=Rattus norvegicus OX=10116 PE=1 SV=1	S283	Phospho	100% (1,000.00)	0.451	< 0.00001
D4A8Y1, T299	D4A8Y1	Uncharacterized protein OS=Rattus norvegicus OX=10116 PE=1 SV=1	T299	Phospho	100% (1,000.00)	0.35	< 0.00001
G3V8S6, S131	G3V8S6	Histidine rich calcium binding protein, isoform CRA_b OS=Rattus norvegicus OX=10116 GN=Hrc PE=1 SV=1	S131	Phospho	100% (49.41)	0.352	< 0.00001
P11507, S663	P11507	Sarcoplasmic/endoplasmic reticulum calcium ATPase 2 OS=Rattus norvegicus OX=10116 GN=Atp2a2 PE=1 SV=1	S663	Phospho	100% (54.52)	0.157	< 0.00001
G3V8L9, S42	G3V8L9	Caveolae-associated protein 1 OS=Rattus norvegicus OX=10116 GN=Cavin1 PE=1 SV=1	S42	Phospho	100% (44.44)	0.192	< 0.00001
P85125, S42	P85125	Caveolae-associated protein 1 OS=Rattus norvegicus OX=10116 GN=Cavin1 PE=1 SV=1	S42	Phospho	100% (44.44)	-0.13	< 0.00001
P85125, S169	P85125	Caveolae-associated protein 1 OS=Rattus norvegicus OX=10116 GN=Cavin1 PE=1 SV=1	S169	Phospho	100% (46.21)	-0.485	< 0.00001
A0A0G2JSP8, S372	A0A0G2JSP8	Creatine kinase M-type OS=Rattus norvegicus OX=10116 GN=Ckm PE=1 SV=1	S372	Phospho	100% (1,000.00)	0.609	< 0.00001
Q62920, S228	Q62920	PDZ and LIM domain protein 5 OS=Rattus norvegicus OX=10116 GN=Pdlim5 PE=1 SV=2	S228	Phospho	100% (1,000.00)	-0.86	< 0.00001
F1M820, S345	F1M820	Sorbin and SH3 domain-containing protein 1 OS=Rattus norvegicus OX=10116 GN=Sorbs1 PE=1 SV=1	S345	Phospho	100% (1,000.00)	0.551	< 0.00001
P85972, S290	P85972	Vinculin OS=Rattus norvegicus OX=10116 GN=Vcl PE=1 SV=1	S290	Phospho	100% (1,000.00)	0.208	< 0.00001
P85972, S346	P85972	Vinculin OS=Rattus norvegicus OX=10116 GN=Vcl PE=1 SV=1	S346	Phospho	100% (1,000.00)	0.47	< 0.00001
A0A0G2K8V2, S290	A0A0G2K8V2	Vinculin OS=Rattus norvegicus OX=10116 GN=Vcl PE=1 SV=1	S290	Phospho	100% (1,000.00)	0.208	< 0.00001
A0A0G2K8V2, S346	A0A0G2K8V2	Vinculin OS=Rattus norvegicus OX=10116 GN=Vcl PE=1 SV=1	S346	Phospho	100% (1,000.00)	0.47	< 0.00001
R9PXU6, S290	R9PXU6	Vinculin OS=Rattus norvegicus OX=10116 GN=Vcl PE=1 SV=1	S290	Phospho	100% (1,000.00)	0.208	< 0.00001
R9PXU6, S346	R9PXU6	Vinculin OS=Rattus norvegicus OX=10116 GN=Vcl PE=1 SV=1	S346	Phospho	100% (1,000.00)	0.47	< 0.00001
P23693, S23	P23693	Troponin I, cardiac muscle OS=Rattus norvegicus OX=10116 GN=Tnni3 PE=1 SV=2	S23	Phospho	100% (65.54)	-0.341	< 0.00001
P23693, S24	P23693	Troponin I, cardiac muscle OS=Rattus norvegicus OX=10116 GN=Tnni3 PE=1 SV=2	S24	Phospho	100% (72.17)	-0.4	< 0.00001
A0A0G2K8W9, S2132	A0A0G2K8W9	Spectrin beta chain OS=Rattus norvegicus OX=10116 GN=Sptbn1 PE=1 SV=1	S2132	Phospho	100% (1,000.00)	0.146	< 0.00001
G3V6S0, S2130	G3V6S0	Spectrin beta chain OS=Rattus norvegicus OX=10116 GN=Sptbn1 PE=1 SV=3	S2130	Phospho	100% (1,000.00)	0.248	< 0.00001
A0A0G2JZY6, S2084	A0A0G2JZY6	Spectrin beta chain OS=Rattus norvegicus OX=10116 GN=Sptbn1 PE=1 SV=1	S2084	Phospho	100% (1,000.00)	0.248	< 0.00001
P42930, S15	P42930	Heat shock protein beta-1 OS=Rattus norvegicus OX=10116 GN=Hspb1 PE=1 SV=1	S15	Phospho	100% (56.91)	-0.827	< 0.00001
G3V913, S15	G3V913	Heat shock 27kDa protein 1 OS=Rattus norvegicus OX=10116 GN=Hspb1 PE=1 SV=1	S15	Phospho	100% (56.91)	-0.827	< 0.00001
P23928, S59	P23928	Alpha-crystallin B chain OS=Rattus norvegicus OX=10116 GN=Cryab PE=1 SV=1	S59	Phospho	100% (89.54)	-0.628	< 0.00001
Q9Z2J4, S80	Q9Z2J4	Nexilin OS=Rattus norvegicus OX=10116 GN=Nexn PE=1 SV=1	S80	Phospho	100% (133.36)	-0.248	< 0.00001
A0A0G2K6I3, S80	A0A0G2K6I3	Nexilin OS=Rattus norvegicus OX=10116 GN=Nexn PE=1 SV=1	S80	Phospho	100% (133.36)	0.366	< 0.00001
F1LM19, S138	F1LM19	Uncharacterized protein OS=Rattus norvegicus OX=10116 PE=1 SV=3	S138	Phospho	100% (59.80)	-0.413	< 0.00001
Q7TP75, S361	Q7TP75	Aa2-066 OS=Rattus norvegicus OX=10116 PE=1 SV=1	S361	Phospho	100% (59.80)	-0.413	< 0.00001
F1M7L9, S102	F1M7L9	Uncharacterized protein OS=Rattus norvegicus OX=10116 PE=1 SV=3	S102	Phospho	100% (1,000.00)	-0.462	< 0.00001
P97541, S16	P97541	Heat shock protein beta-6 OS=Rattus norvegicus OX=10116 GN=Hspb6 PE=1 SV=1	S16	Phospho	100% (123.93)	-0.798	< 0.00001
P97541, S157	P97541	Heat shock protein beta-6 OS=Rattus norvegicus OX=10116 GN=Hspb6 PE=1 SV=1	S157	Phospho	100% (45.23)	-0.475	< 0.00001
P06685, S40	P06685	Sodium/potassium-transporting ATPase subunit alpha-1 OS=Rattus norvegicus OX=10116 GN=Atp1a1 PE=1 SV=1	S40	Phospho	100% (1,000.00)	0.332	< 0.00001
D4ABA9, S320	D4ABA9	Uncharacterized protein OS=Rattus norvegicus OX=10116 GN=Xirp1 PE=1 SV=2	S320	Phospho	100% (133.79)	-0.534	< 0.00001
D4ABA9, S357	D4ABA9	Uncharacterized protein OS=Rattus norvegicus OX=10116 GN=Xirp1 PE=1 SV=2	S357	Phospho	100% (1,000.00)	-0.605	< 0.00001
A0A0G2K911, S146	A0A0G2K911	NSFL1 cofactor p47 OS=Rattus norvegicus OX=10116 GN=Nsfl1c PE=1 SV=1	S146	Phospho	100% (1,000.00)	-0.341	< 0.00001
O35987, S176	O35987	NSFL1 cofactor p47 OS=Rattus norvegicus OX=10116 GN=Nsfl1c PE=1 SV=1	S176	Phospho	100% (1,000.00)	-0.207	< 0.00001
Q8VHK7, S165	Q8VHK7	Hepatoma-derived growth factor OS=Rattus norvegicus OX=10116 GN=Hdgf PE=1 SV=2	S165	Phospho	100% (1,000.00)	0.195	< 0.00001
F1M6V1, T51	F1M6V1	Heterochromatin protein 1-binding protein 3 OS=Rattus norvegicus OX=10116 GN=Hp1bp3 PE=1 SV=3	T51	Phospho	100% (58.71)	-0.25	< 0.00001
P31044, S153	P31044	Phosphatidylethanolamine-binding protein 1 OS=Rattus norvegicus OX=10116 GN=Pebp1 PE=1 SV=3	S153	Phospho	100% (1,000.00)	1.01	< 0.00001
P30835, S775	P30835	ATP-dependent 6-phosphofructokinase, liver type OS=Rattus norvegicus OX=10116 GN=Pfkl PE=1 SV=3	S775	Phospho	100% (46.21)	-0.369	< 0.00001
Q9QZ76, S121	Q9QZ76	Myoglobin OS=Rattus norvegicus OX=10116 GN=Mb PE=1 SV=3	S121	Phospho	99% (20.98)	0.318	1e-05
A0A0G2JU96, S5212	A0A0G2JU96	AHNAK nucleoprotein OS=Rattus norvegicus OX=10116 GN=Ahnak PE=1 SV=1	S5212	Phospho	100% (41.53)	0.356	1e-05
M0RBZ7, S577	M0RBZ7	SH3 domain-containing kinase-binding protein 1 OS=Rattus norvegicus OX=10116 GN=Sh3kbp1 PE=1 SV=2	S577	Phospho	99% (20.98)	0.47	1e-05
A0A0G2JSH4, Y216	A0A0G2JSH4	Glycogen synthase kinase 3 beta, isoform CRA_b OS=Rattus norvegicus OX=10116 GN=Gsk3b PE=1 SV=1	Y216	Phospho	99% (23.98)	-0.387	1e-05
P18266, Y216	P18266	Glycogen synthase kinase-3 beta OS=Rattus norvegicus OX=10116 GN=Gsk3b PE=1 SV=1	Y216	Phospho	99% (23.98)	-0.387	1e-05
D4A8Y1, S288	D4A8Y1	Uncharacterized protein OS=Rattus norvegicus OX=10116 PE=1 SV=1	S288	Phospho	100% (1,000.00)	0.381	2e-05
D4A8Y1, S307	D4A8Y1	Uncharacterized protein OS=Rattus norvegicus OX=10116 PE=1 SV=1	S307	Phospho	100% (45.79)	0.292	2e-05
P09456, S83	P09456	cAMP-dependent protein kinase type I-alpha regulatory subunit OS=Rattus norvegicus OX=10116 GN=Prkar1a PE=1 SV=2	S83	Phospho	100% (1,000.00)	0.103	2e-05
G3V7K1, S1057	G3V7K1	Myomesin 2 OS=Rattus norvegicus OX=10116 GN=Myom2 PE=1 SV=1	S1057	Phospho	100% (54.52)	1.648	3e-05
D3ZZ68, S264	D3ZZ68	Synaptopodin 2-like OS=Rattus norvegicus OX=10116 GN=Synpo2l PE=1 SV=1	S264	Phospho	100% (1,000.00)	-1.167	3e-05
B5DFL0, S183	B5DFL0	Snta1 protein OS=Rattus norvegicus OX=10116 GN=Snta1 PE=1 SV=1	S183	Phospho	100% (67.24)	0.505	3e-05
Q91XU8, S32	Q91XU8	Phosphatidate cytidylyltransferase 2 OS=Rattus norvegicus OX=10116 GN=Cds2 PE=1 SV=1	S32	Phospho	100% (40.20)	-0.444	3e-05
G3V8W2, S32	G3V8W2	Phosphatidate cytidylyltransferase OS=Rattus norvegicus OX=10116 GN=Cds2 PE=1 SV=1	S32	Phospho	100% (40.20)	-0.444	3e-05
D3Z802, S275	D3Z802	Nebulin-related-anchoring protein OS=Rattus norvegicus OX=10116 GN=Nrap PE=1 SV=1	S275	Phospho	100% (130.37)	-0.917	3e-05
A0A0G2K6I3, S558	A0A0G2K6I3	Nexilin OS=Rattus norvegicus OX=10116 GN=Nexn PE=1 SV=1	S558	Phospho	100% (93.15)	0.881	4e-05
D3ZNS1, S950	D3ZNS1	Pleckstrin homology-like domain family B member 1 OS=Rattus norvegicus OX=10116 GN=Phldb1 PE=1 SV=2	S950	Phospho	98% (17.98)	-0.345	4e-05
Q9R080, S567	Q9R080	G-protein-signaling modulator 1 OS=Rattus norvegicus OX=10116 GN=Gpsm1 PE=1 SV=2	S567	Phospho	100% (36.24)	-0.484	4e-05
G3V9X2, S567	G3V9X2	G-protein signalling modulator 1 (AGS3-like, C. elegans), isoform CRA_c OS=Rattus norvegicus OX=10116 GN=Gpsm1 PE=1 SV=1	S567	Phospho	100% (36.24)	-0.484	4e-05
A0A0G2JW01, S236	A0A0G2JW01	HP domain-containing protein OS=Rattus norvegicus OX=10116 PE=1 SV=1	S236	Phospho	100% (24.34)	-0.375	5e-05
Q9WU82, S552	Q9WU82	Catenin beta-1 OS=Rattus norvegicus OX=10116 GN=Ctnnb1 PE=1 SV=1	S552	Phospho	100% (23.98)	-0.664	5e-05
Q68FT1, S80	Q68FT1	Ubiquinone biosynthesis protein COQ9, mitochondrial OS=Rattus norvegicus OX=10116 GN=Coq9 PE=1 SV=2	S80	Phospho	100% (43.41)	0.671	5e-05
F1LMV6, S22	F1LMV6	Desmoplakin OS=Rattus norvegicus OX=10116 GN=Dsp PE=1 SV=1	S22	Phospho	100% (1,000.00)	-0.347	7e-05
Q01728, S389	Q01728	Sodium/calcium exchanger 1 OS=Rattus norvegicus OX=10116 GN=Slc8a1 PE=1 SV=3	S389	Phospho	100% (157.25)	-0.521	7e-05
P08050, S306	P08050	Gap junction alpha-1 protein OS=Rattus norvegicus OX=10116 GN=Gja1 PE=1 SV=2	S306	Phospho	100% (102.00)	0.29	8e-05
D3ZWQ8, S512	D3ZWQ8	Rho guanine nucleotide exchange factor 6 OS=Rattus norvegicus OX=10116 GN=Arhgef6 PE=1 SV=3	S512	Phospho	100% (63.52)	0.417	8e-05
D4A702, S357	D4A702	Synaptopodin-2 OS=Rattus norvegicus OX=10116 GN=Synpo2 PE=1 SV=2	S357	Phospho	100% (47.91)	-0.756	9e-05
G3V885, Y1261	G3V885	Myosin-6 OS=Rattus norvegicus OX=10116 GN=Myh6 PE=1 SV=2	Y1261	Phospho	100% (258.02)	-1.24	0.0001
G3V7K1, S78	G3V7K1	Myomesin 2 OS=Rattus norvegicus OX=10116 GN=Myom2 PE=1 SV=1	S78	Phospho	100% (1,000.00)	0.279	0.0001
P85972, S456	P85972	Vinculin OS=Rattus norvegicus OX=10116 GN=Vcl PE=1 SV=1	S456	Phospho	100% (1,000.00)	0.497	0.0001
A0A0G2K8V2, S456	A0A0G2K8V2	Vinculin OS=Rattus norvegicus OX=10116 GN=Vcl PE=1 SV=1	S456	Phospho	100% (1,000.00)	0.497	0.0001
R9PXU6, S456	R9PXU6	Vinculin OS=Rattus norvegicus OX=10116 GN=Vcl PE=1 SV=1	S456	Phospho	100% (1,000.00)	0.497	0.0001
F1M7L9, S82	F1M7L9	Uncharacterized protein OS=Rattus norvegicus OX=10116 PE=1 SV=3	S82	Phospho	99% (22.22)	-0.478	0.0001
P11960, S333	P11960	2-oxoisovalerate dehydrogenase subunit alpha, mitochondrial (Fragment) OS=Rattus norvegicus OX=10116 GN=Bckdha PE=1 SV=1	S333	Phospho	99% (20.98)	-0.836	0.0001
A0A0H2UHD8, S606	A0A0H2UHD8	SH3 domain-containing kinase-binding protein 1 OS=Rattus norvegicus OX=10116 GN=Sh3kbp1 PE=1 SV=1	S606	Phospho	99% (20.98)	0.42	0.0001
Q925Q9, S631	Q925Q9	SH3 domain-containing kinase-binding protein 1 OS=Rattus norvegicus OX=10116 GN=Sh3kbp1 PE=1 SV=2	S631	Phospho	99% (20.98)	0.42	0.0001
Q811U3, S21	Q811U3	ELKS/Rab6-interacting/CAST family member 1 OS=Rattus norvegicus OX=10116 GN=Erc1 PE=1 SV=1	S21	Phospho	100% (37.94)	-0.624	0.0001
F1LPE9, S21	F1LPE9	ELKS/Rab6-interacting/CAST family member 1 OS=Rattus norvegicus OX=10116 GN=Erc1 PE=1 SV=1	S21	Phospho	100% (37.94)	-0.624	0.0001
F1LN42, S1081	F1LN42	Tensin 1 OS=Rattus norvegicus OX=10116 GN=Tns1 PE=1 SV=2	S1081	Phospho	100% (68.76)	0.386	0.0002
M0R9L0, S1531	M0R9L0	Nascent polypeptide-associated complex subunit alpha OS=Rattus norvegicus OX=10116 GN=Naca PE=1 SV=1	S1531	Phospho	100% (49.27)	0.238	0.0002
P35565, S582	P35565	Calnexin OS=Rattus norvegicus OX=10116 GN=Canx PE=1 SV=1	S582	Phospho	100% (1,000.00)	-0.151	0.0002
D3ZWC6, S220	D3ZWC6	Syntrophin, basic 1 (Predicted) OS=Rattus norvegicus OX=10116 GN=Sntb1 PE=1 SV=1	S220	Phospho	100% (74.64)	0.258	0.0002
D4A8Y1, S322	D4A8Y1	Uncharacterized protein OS=Rattus norvegicus OX=10116 PE=1 SV=1	S322	Phospho	100% (44.73)	0.341	0.0003
Q63638, S2933	Q63638	Striated muscle-specific serine/threonine-protein kinase OS=Rattus norvegicus OX=10116 GN=Speg PE=1 SV=2	S2933	Phospho	100% (33.56)	0.513	0.0003
P06685, S16	P06685	Sodium/potassium-transporting ATPase subunit alpha-1 OS=Rattus norvegicus OX=10116 GN=Atp1a1 PE=1 SV=1	S16	Phospho	100% (79.84)	0.596	0.0003
A1A5Q0, S406	A1A5Q0	Leiomodin-2 OS=Rattus norvegicus OX=10116 GN=Lmod2 PE=1 SV=1	S406	Phospho	99% (19.22)	-0.714	0.0003
Q9WU49, S41	Q9WU49	Calcium-regulated heat stable protein 1 OS=Rattus norvegicus OX=10116 GN=Carhsp1 PE=1 SV=1	S41	Phospho	100% (33.27)	-0.744	0.0003
Q91Y81, S218	Q91Y81	Septin-2 OS=Rattus norvegicus OX=10116 GN=Septin2 PE=1 SV=1	S218	Phospho	100% (127.22)	-0.145	0.0003
D3ZVM5, S25	D3ZVM5	Heat shock protein family A (Hsp70) member 12B OS=Rattus norvegicus OX=10116 GN=Hspa12b PE=1 SV=3	S25	Phospho	100% (64.00)	0.171	0.0003
F1LP64, S312	F1LP64	E3 ubiquitin-protein ligase TRIP12 OS=Rattus norvegicus OX=10116 GN=Trip12 PE=1 SV=1	S312	Phospho	100% (46.47)	-0.448	0.0003
A0A0G2K0M8, S903	A0A0G2K0M8	Neural cell adhesion molecule 1 OS=Rattus norvegicus OX=10116 GN=Ncam1 PE=1 SV=1	S903	Phospho	100% (65.77)	-1.45	0.0003
O08623, T266	O08623	Sequestosome-1 OS=Rattus norvegicus OX=10116 GN=Sqstm1 PE=1 SV=1	T266	Phospho	100% (22.85)	0.833	0.0003
D4A8Y1, S301	D4A8Y1	Uncharacterized protein OS=Rattus norvegicus OX=10116 PE=1 SV=1	S301	Phospho	100% (1,000.00)	0.25	0.0004
A0A0G2JWS2, S891	A0A0G2JWS2	Nebulette OS=Rattus norvegicus OX=10116 GN=Nebl PE=1 SV=1	S891	Phospho	100% (57.23)	0.388	0.0004
Q6P0K8, S665	Q6P0K8	Junction plakoglobin OS=Rattus norvegicus OX=10116 GN=Jup PE=1 SV=1	S665	Phospho	100% (98.63)	-0.218	0.0004
M0RDD8, S154	M0RDD8	Echinoderm microtubule-associated protein-like 1 OS=Rattus norvegicus OX=10116 GN=Eml1 PE=1 SV=2	S154	Phospho	100% (81.57)	-0.376	0.0004
G3V885, S1639	G3V885	Myosin-6 OS=Rattus norvegicus OX=10116 GN=Myh6 PE=1 SV=2	S1639	Phospho	100% (1,000.00)	-1.338	0.0005
P56741, S279	P56741	Myosin-binding protein C, cardiac-type OS=Rattus norvegicus OX=10116 GN=Mybpc3 PE=1 SV=2	S279	Phospho	100% (53.80)	-0.509	0.0005
F1LN42, S794	F1LN42	Tensin 1 OS=Rattus norvegicus OX=10116 GN=Tns1 PE=1 SV=2	S794	Phospho	100% (46.21)	0.151	0.0005
D3ZCV0, T308	D3ZCV0	Actinin alpha 2 OS=Rattus norvegicus OX=10116 GN=Actn2 PE=1 SV=1	T308	Phospho	100% (84.69)	0.427	0.0005
P10719, S529	P10719	ATP synthase subunit beta, mitochondrial OS=Rattus norvegicus OX=10116 GN=Atp5f1b PE=1 SV=2	S529	Phospho	100% (1,000.00)	-0.307	0.0005
F1M155, S504	F1M155	Supervillin OS=Rattus norvegicus OX=10116 GN=Svil PE=1 SV=3	S504	Phospho	100% (46.21)	-0.445	0.0005
Q66H98, S287	Q66H98	Caveolae-associated protein 2 OS=Rattus norvegicus OX=10116 GN=Cavin2 PE=1 SV=3	S287	Phospho	99% (27.22)	0.306	0.0005
Q63488, S259	Q63488	Sodium-dependent phosphate transporter 2 OS=Rattus norvegicus OX=10116 GN=Slc20a2 PE=1 SV=1	S259	Phospho	100% (39.68)	-0.475	0.0005
F1LRT9, T714	F1LRT9	Cytoplasmic dynein 1 heavy chain 1 OS=Rattus norvegicus OX=10116 GN=Dync1h1 PE=1 SV=3	T714	Phospho	100% (1,000.00)	0.41	0.0005
F1LRT9, S717	F1LRT9	Cytoplasmic dynein 1 heavy chain 1 OS=Rattus norvegicus OX=10116 GN=Dync1h1 PE=1 SV=3	S717	Phospho	100% (1,000.00)	0.41	0.0005
Q99M64, S46	Q99M64	Phosphatidylinositol 4-kinase type 2-alpha OS=Rattus norvegicus OX=10116 GN=Pi4k2a PE=1 SV=1	S46	Phospho	100% (34.55)	-0.272	0.0005
A0A0G2JU96, S5315	A0A0G2JU96	AHNAK nucleoprotein OS=Rattus norvegicus OX=10116 GN=Ahnak PE=1 SV=1	S5315	Phospho	100% (19.86)	0.296	0.0006
P50463, S95	P50463	Cysteine and glycine-rich protein 3 OS=Rattus norvegicus OX=10116 GN=Csrp3 PE=1 SV=1	S95	Phospho	100% (38.38)	-0.276	0.0006
O08618, S227	O08618	Phosphoribosyl pyrophosphate synthase-associated protein 2 OS=Rattus norvegicus OX=10116 GN=Prpsap2 PE=1 SV=1	S227	Phospho	100% (1,000.00)	-0.315	0.0006
P34926, T504	P34926	Microtubule-associated protein 1A OS=Rattus norvegicus OX=10116 GN=Map1a PE=1 SV=1	T504	Phospho	100% (57.11)	-0.387	0.0007
G3V7U2, T504	G3V7U2	Microtubule-associated protein 1 A, isoform CRA_c OS=Rattus norvegicus OX=10116 GN=Map1a PE=1 SV=1	T504	Phospho	100% (57.11)	-0.387	0.0007
Q6P725, S437	Q6P725	Desmin OS=Rattus norvegicus OX=10116 GN=Des PE=1 SV=1	S437	Phospho	100% (58.06)	-0.376	0.0007
A0A096MJS3, T148	A0A096MJS3	Muscular LMNA-interacting protein (Fragment) OS=Rattus norvegicus OX=10116 GN=Mlip PE=1 SV=1	T148	Phospho	100% (1,000.00)	-0.325	0.0007
P11530, S3616	P11530	Dystrophin OS=Rattus norvegicus OX=10116 GN=Dmd PE=1 SV=2	S3616	Phospho	99% (19.22)	0.278	0.0007
B4F7F3, S344	B4F7F3	ARVCF, delta catenin family member OS=Rattus norvegicus OX=10116 GN=Arvcf PE=1 SV=1	S344	Phospho	100% (39.54)	-0.338	0.0007
A0A0G2K6S9, S1961	A0A0G2K6S9	Myosin-11 OS=Rattus norvegicus OX=10116 GN=Myh11 PE=1 SV=1	S1961	Phospho	100% (58.97)	-0.29	0.0008
D4A8Y1, S290	D4A8Y1	Uncharacterized protein OS=Rattus norvegicus OX=10116 PE=1 SV=1	S290	Phospho	100% (1,000.00)	0.39	0.0009
E9PT87, S444	E9PT87	Myosin light chain kinase 3 OS=Rattus norvegicus OX=10116 GN=Mylk3 PE=1 SV=1	S444	Phospho	98% (16.24)	0.578	0.0009
A0A0G2JSP8, T322	A0A0G2JSP8	Creatine kinase M-type OS=Rattus norvegicus OX=10116 GN=Ckm PE=1 SV=1	T322	Phospho	100% (63.65)	0.384	0.0012
Q9QZ76, S32	Q9QZ76	Myoglobin OS=Rattus norvegicus OX=10116 GN=Mb PE=1 SV=3	S32	Phospho	100% (1,000.00)	-0.266	0.0013
Q6P9Y4, Y195	Q6P9Y4	ADP/ATP translocase 1 OS=Rattus norvegicus OX=10116 GN=Slc25a4 PE=1 SV=1	Y195	Phospho	100% (72.64)	-0.311	0.0013
Q66H98, S292	Q66H98	Caveolae-associated protein 2 OS=Rattus norvegicus OX=10116 GN=Cavin2 PE=1 SV=3	S292	Phospho	100% (30.67)	0.208	0.0013
P16290, T121	P16290	Phosphoglycerate mutase 2 OS=Rattus norvegicus OX=10116 GN=Pgam2 PE=1 SV=2	T121	Phospho	100% (53.70)	0.206	0.0013
P36972, S66	P36972	Adenine phosphoribosyltransferase OS=Rattus norvegicus OX=10116 GN=Aprt PE=1 SV=1	S66	Phospho	100% (126.66)	0.252	0.0013
G3V7U0, S95	G3V7U0	Cysteine and glycine-rich protein 3 OS=Rattus norvegicus OX=10116 GN=Csrp3 PE=1 SV=1	S95	Phospho	100% (38.38)	0.504	0.0014
A0A0G2JSU4, T316	A0A0G2JSU4	N-myc downstream regulated gene 2, isoform CRA_b OS=Rattus norvegicus OX=10116 GN=Ndrg2 PE=1 SV=1	T316	Phospho	100% (39.54)	-0.289	0.0014
Q63638, S2285	Q63638	Striated muscle-specific serine/threonine-protein kinase OS=Rattus norvegicus OX=10116 GN=Speg PE=1 SV=2	S2285	Phospho	100% (184.74)	0.203	0.0015
Q3ZB99, S966	Q3ZB99	Tight junction protein 2 OS=Rattus norvegicus OX=10116 GN=Tjp2 PE=1 SV=1	S966	Phospho	100% (1,000.00)	-0.144	0.0016
B5DFC8, S39	B5DFC8	Eukaryotic translation initiation factor 3 subunit C OS=Rattus norvegicus OX=10116 GN=Eif3c PE=1 SV=1	S39	Phospho	100% (127.13)	-0.146	0.0016
Q6P725, S431	Q6P725	Desmin OS=Rattus norvegicus OX=10116 GN=Des PE=1 SV=1	S431	Phospho	99% (20.98)	-0.415	0.0017
M0R5J4, S419	M0R5J4	Uncharacterized protein OS=Rattus norvegicus OX=10116 PE=3 SV=1	S419	Phospho	100% (1,000.00)	-0.543	0.0017
D3ZWC6, T215	D3ZWC6	Syntrophin, basic 1 (Predicted) OS=Rattus norvegicus OX=10116 GN=Sntb1 PE=1 SV=1	T215	Phospho	100% (73.89)	0.266	0.0017
F1M8U2, S502	F1M8U2	Actin-binding LIM protein family, member 3 OS=Rattus norvegicus OX=10116 GN=Ablim3 PE=1 SV=1	S502	Phospho	100% (1,000.00)	-0.303	0.0017
B2GV15, S220	B2GV15	Dihydrolipoamide acetyltransferase component of pyruvate dehydrogenase complex OS=Rattus norvegicus OX=10116 GN=Dbt PE=1 SV=1	S220	Phospho	100% (79.99)	0.443	0.0017
F1M6Z4, S573	F1M6Z4	DUF4585 domain-containing protein OS=Rattus norvegicus OX=10116 GN=Prob1 PE=1 SV=2	S573	Phospho	100% (105.80)	0.522	0.0018
B1WC16, S531	B1WC16	BCL2-associated transcription factor 1, isoform CRA_a OS=Rattus norvegicus OX=10116 GN=Bclaf1 PE=1 SV=1	S531	Phospho	100% (1,000.00)	0.116	0.0019
M0R9L0, S939	M0R9L0	Nascent polypeptide-associated complex subunit alpha OS=Rattus norvegicus OX=10116 GN=Naca PE=1 SV=1	S939	Phospho	100% (25.70)	0.251	0.0022
G3V8L9, S129	G3V8L9	Caveolae-associated protein 1 OS=Rattus norvegicus OX=10116 GN=Cavin1 PE=1 SV=1	S129	Phospho	100% (39.54)	0.443	0.0023
Q6P9Y4, S149	Q6P9Y4	ADP/ATP translocase 1 OS=Rattus norvegicus OX=10116 GN=Slc25a4 PE=1 SV=1	S149	Phospho	99% (19.22)	0.407	0.0023
O88453, S626	O88453	Scaffold attachment factor B1 OS=Rattus norvegicus OX=10116 GN=Safb PE=1 SV=2	S626	Phospho	100% (58.97)	-0.14	0.0023
A0A0G2K875, S471	A0A0G2K875	Actin-binding LIM protein family, member 3 OS=Rattus norvegicus OX=10116 GN=Ablim3 PE=1 SV=1	S471	Phospho	100% (1,000.00)	0.432	0.0023
M0R9Q1, S582	M0R9Q1	RCG48334, isoform CRA_e OS=Rattus norvegicus OX=10116 GN=Rbm14 PE=1 SV=1	S582	Phospho	100% (25.48)	-0.308	0.0023
D3Z9R2, S120	D3Z9R2	Methyltransferase-like 22 OS=Rattus norvegicus OX=10116 GN=Mettl22 PE=4 SV=1	S120	Phospho	100% (1,000.00)	-0.561	0.0023
F7FKI5, S294	F7FKI5	Pyruvate dehydrogenase E1 component subunit alpha OS=Rattus norvegicus OX=10116 GN=Pdha1 PE=1 SV=2	S294	Phospho	100% (44.84)	-0.233	0.0027
A0A0G2JW90, S295	A0A0G2JW90	Pyruvate dehydrogenase E1 component subunit alpha OS=Rattus norvegicus OX=10116 GN=Pdha1 PE=1 SV=1	S295	Phospho	100% (44.84)	-0.233	0.0027
F1M9C8, S1028	F1M9C8	Kinesin-like protein KIF1C OS=Rattus norvegicus OX=10116 GN=Kif1c PE=1 SV=1	S1028	Phospho	100% (50.51)	-0.091	0.0027
P04692, S45	P04692	Tropomyosin alpha-1 chain OS=Rattus norvegicus OX=10116 GN=Tpm1 PE=1 SV=3	S45	Phospho	100% (1,000.00)	-0.495	0.0031
A0A0G2KAQ5, T111	A0A0G2KAQ5	Myozenin 2 OS=Rattus norvegicus OX=10116 GN=Myoz2 PE=1 SV=1	T111	Phospho	100% (41.59)	-0.258	0.0031
A0A0G2K427, S322	A0A0G2K427	Influenza virus NS1A binding protein (Predicted), isoform CRA_b OS=Rattus norvegicus OX=10116 GN=Ivns1abp PE=1 SV=1	S322	Phospho	100% (33.56)	-0.577	0.0031
P43138, S18	P43138	DNA-(apurinic or apyrimidinic site) lyase OS=Rattus norvegicus OX=10116 GN=Apex1 PE=1 SV=2	S18	Phospho	100% (49.03)	-0.14	0.0031
Q4V8H9, S420	Q4V8H9	Interferon-induced protein with tetratricopeptide repeats 2 OS=Rattus norvegicus OX=10116 GN=Ifit2 PE=1 SV=1	S420	Phospho	100% (44.63)	0.623	0.0031
A0A0G2JUA5, S5298	A0A0G2JUA5	AHNAK nucleoprotein OS=Rattus norvegicus OX=10116 GN=Ahnak PE=1 SV=1	S5298	Phospho	100% (41.53)	0.239	0.0035
Q6P9Y4, Y191	Q6P9Y4	ADP/ATP translocase 1 OS=Rattus norvegicus OX=10116 GN=Slc25a4 PE=1 SV=1	Y191	Phospho	100% (117.32)	-0.305	0.0035
G3V8S6, S342	G3V8S6	Histidine rich calcium binding protein, isoform CRA_b OS=Rattus norvegicus OX=10116 GN=Hrc PE=1 SV=1	S342	Phospho	100% (144.64)	0.231	0.0038
P08733, S19	P08733	Myosin regulatory light chain 2, ventricular/cardiac muscle isoform OS=Rattus norvegicus OX=10116 GN=Myl2 PE=1 SV=2	S19	Phospho	100% (45.56)	-0.837	0.0039
P08733, S113	P08733	Myosin regulatory light chain 2, ventricular/cardiac muscle isoform OS=Rattus norvegicus OX=10116 GN=Myl2 PE=1 SV=2	S113	Phospho	100% (1,000.00)	-0.417	0.0039
Q9QZ76, T75	Q9QZ76	Myoglobin OS=Rattus norvegicus OX=10116 GN=Mb PE=1 SV=3	T75	Phospho	100% (64.00)	-0.569	0.0039
F1LN42, S886	F1LN42	Tensin 1 OS=Rattus norvegicus OX=10116 GN=Tns1 PE=1 SV=2	S886	Phospho	100% (68.83)	0.804	0.0039
D3ZCV0, S590	D3ZCV0	Actinin alpha 2 OS=Rattus norvegicus OX=10116 GN=Actn2 PE=1 SV=1	S590	Phospho	98% (17.98)	-0.266	0.0039
G3V8S6, S495	G3V8S6	Histidine rich calcium binding protein, isoform CRA_b OS=Rattus norvegicus OX=10116 GN=Hrc PE=1 SV=1	S495	Phospho	100% (23.98)	0.454	0.0039
G3V8S6, S538	G3V8S6	Histidine rich calcium binding protein, isoform CRA_b OS=Rattus norvegicus OX=10116 GN=Hrc PE=1 SV=1	S538	Phospho	98% (16.85)	0.406	0.0039
A0A0G2JSP8, S16	A0A0G2JSP8	Creatine kinase M-type OS=Rattus norvegicus OX=10116 GN=Ckm PE=1 SV=1	S16	Phospho	99% (25.70)	0.532	0.0039
M0R9L0, S1074	M0R9L0	Nascent polypeptide-associated complex subunit alpha OS=Rattus norvegicus OX=10116 GN=Naca PE=1 SV=1	S1074	Phospho	100% (1,000.00)	-0.286	0.0039
P34926, S1742	P34926	Microtubule-associated protein 1A OS=Rattus norvegicus OX=10116 GN=Map1a PE=1 SV=1	S1742	Phospho	100% (172.42)	-0.514	0.0039
G3V7U2, S1742	G3V7U2	Microtubule-associated protein 1 A, isoform CRA_c OS=Rattus norvegicus OX=10116 GN=Map1a PE=1 SV=1	S1742	Phospho	100% (172.42)	-0.514	0.0039
Q6P725, S57	Q6P725	Desmin OS=Rattus norvegicus OX=10116 GN=Des PE=1 SV=1	S57	Phospho	100% (49.98)	-0.455	0.0039
Q6P725, S68	Q6P725	Desmin OS=Rattus norvegicus OX=10116 GN=Des PE=1 SV=1	S68	Phospho	100% (132.62)	-0.372	0.0039
A0A0G2K5P5, S1184	A0A0G2K5P5	Myomesin 1 OS=Rattus norvegicus OX=10116 GN=Myom1 PE=1 SV=1	S1184	Phospho	99% (23.97)	0.786	0.0039
D3ZZ68, S351	D3ZZ68	Synaptopodin 2-like OS=Rattus norvegicus OX=10116 GN=Synpo2l PE=1 SV=1	S351	Phospho	100% (19.23)	-0.587	0.0039
D3ZZ68, S428	D3ZZ68	Synaptopodin 2-like OS=Rattus norvegicus OX=10116 GN=Synpo2l PE=1 SV=1	S428	Phospho	100% (65.23)	-0.592	0.0039
D3ZZ68, S670	D3ZZ68	Synaptopodin 2-like OS=Rattus norvegicus OX=10116 GN=Synpo2l PE=1 SV=1	S670	Phospho	100% (39.10)	-0.903	0.0039
D3ZZ68, S792	D3ZZ68	Synaptopodin 2-like OS=Rattus norvegicus OX=10116 GN=Synpo2l PE=1 SV=1	S792	Phospho	100% (46.21)	-0.572	0.0039
A0A0H2UHR7, S2090	A0A0H2UHR7	Filamin-C OS=Rattus norvegicus OX=10116 GN=Flnc PE=1 SV=1	S2090	Phospho	100% (67.98)	-0.708	0.0039
D3ZHA0, S2123	D3ZHA0	Filamin-C OS=Rattus norvegicus OX=10116 GN=Flnc PE=1 SV=1	S2123	Phospho	100% (67.98)	-0.708	0.0039
F1LMV6, S918	F1LMV6	Desmoplakin OS=Rattus norvegicus OX=10116 GN=Dsp PE=1 SV=1	S918	Phospho	100% (57.60)	0.382	0.0039
Q09073, Y191	Q09073	ADP/ATP translocase 2 OS=Rattus norvegicus OX=10116 GN=Slc25a5 PE=1 SV=3	Y191	Phospho	100% (74.93)	-0.338	0.0039
P24090, S318	P24090	Alpha-2-HS-glycoprotein OS=Rattus norvegicus OX=10116 GN=Ahsg PE=1 SV=2	S318	Phospho	100% (25.70)	0.592	0.0039
A0A0G2JW88, S1702	A0A0G2JW88	Microtubule-associated protein OS=Rattus norvegicus OX=10116 GN=Map4 PE=1 SV=1	S1702	Phospho	100% (25.70)	-0.941	0.0039
D4ABA9, S745	D4ABA9	Uncharacterized protein OS=Rattus norvegicus OX=10116 GN=Xirp1 PE=1 SV=2	S745	Phospho	100% (31.37)	-0.685	0.0039
Q9JK11, S107	Q9JK11	Reticulon-4 OS=Rattus norvegicus OX=10116 GN=Rtn4 PE=1 SV=1	S107	Phospho	100% (1,000.00)	-0.913	0.0039
F1LQN3, S107	F1LQN3	Reticulon OS=Rattus norvegicus OX=10116 GN=Rtn4 PE=1 SV=1	S107	Phospho	100% (1,000.00)	-0.913	0.0039
P31000, S73	P31000	Vimentin OS=Rattus norvegicus OX=10116 GN=Vim PE=1 SV=2	S73	Phospho	98% (17.98)	-0.677	0.0039
F1M944, Y192	F1M944	Calsequestrin OS=Rattus norvegicus OX=10116 GN=Casq2 PE=1 SV=2	Y192	Phospho	100% (47.96)	-0.539	0.0039
E9PT37, S1034	E9PT37	RNA-binding protein 20 OS=Rattus norvegicus OX=10116 GN=Rbm20 PE=1 SV=1	S1034	Phospho	100% (23.98)	-0.231	0.0039
D3ZIC4, S420	D3ZIC4	Protein phosphatase 1 regulatory subunit OS=Rattus norvegicus OX=10116 GN=Ppp1r12b PE=1 SV=1	S420	Phospho	100% (1,000.00)	-0.998	0.0039
D3ZIC4, S502	D3ZIC4	Protein phosphatase 1 regulatory subunit OS=Rattus norvegicus OX=10116 GN=Ppp1r12b PE=1 SV=1	S502	Phospho	100% (17.99)	-0.954	0.0039
Q9WU82, S675	Q9WU82	Catenin beta-1 OS=Rattus norvegicus OX=10116 GN=Ctnnb1 PE=1 SV=1	S675	Phospho	100% (75.44)	-0.559	0.0039
D3ZH28, S1169	D3ZH28	Alpha-kinase 3 OS=Rattus norvegicus OX=10116 GN=Alpk3 PE=1 SV=2	S1169	Phospho	100% (41.57)	0.885	0.0039
A0A0G2K1W1, S152	A0A0G2K1W1	RAB11 family-interacting protein 5 OS=Rattus norvegicus OX=10116 GN=Rab11fip5 PE=1 SV=1	S152	Phospho	100% (49.98)	-0.635	0.0039
Q6P6V0, S441	Q6P6V0	Glucose-6-phosphate isomerase OS=Rattus norvegicus OX=10116 GN=Gpi PE=1 SV=1	S441	Phospho	100% (1,000.00)	-0.582	0.0039
F1LPQ9, S730	F1LPQ9	A-kinase anchor protein 2 OS=Rattus norvegicus OX=10116 GN=Akap2 PE=1 SV=2	S730	Phospho	100% (40.20)	-0.621	0.0039
F1LPQ9, S758	F1LPQ9	A-kinase anchor protein 2 OS=Rattus norvegicus OX=10116 GN=Akap2 PE=1 SV=2	S758	Phospho	96% (16.77)	-0.923	0.0039
M0R3V7, S282	M0R3V7	Sodium/calcium exchanger 1 OS=Rattus norvegicus OX=10116 GN=Slc8a1 PE=3 SV=2	S282	Phospho	100% (1,000.00)	0.712	0.0039
F1LP64, S77	F1LP64	E3 ubiquitin-protein ligase TRIP12 OS=Rattus norvegicus OX=10116 GN=Trip12 PE=1 SV=1	S77	Phospho	100% (40.20)	-0.237	0.0039
P70580, S181	P70580	Membrane-associated progesterone receptor component 1 OS=Rattus norvegicus OX=10116 GN=Pgrmc1 PE=1 SV=3	S181	Phospho	98% (16.24)	-0.419	0.0039
A0A0G2K1Q7, S1658	A0A0G2K1Q7	Ankyrin-3 OS=Rattus norvegicus OX=10116 GN=Ank3 PE=1 SV=1	S1658	Phospho	100% (1,000.00)	0.408	0.0039
A0A0G2K875, S373	A0A0G2K875	Actin-binding LIM protein family, member 3 OS=Rattus norvegicus OX=10116 GN=Ablim3 PE=1 SV=1	S373	Phospho	98% (17.98)	0.908	0.0039
M0RD54, S1214	M0RD54	Cardiac-enriched FHL2-interacting protein OS=Rattus norvegicus OX=10116 GN=CEFIP PE=3 SV=2	S1214	Phospho	99% (20.36)	0.524	0.0039
P84245, T81	P84245	Histone H3.3 OS=Rattus norvegicus OX=10116 GN=H3-3b PE=1 SV=2	T81	Phospho	100% (1,000.00)	-0.861	0.0039
F1LVL5, S282	F1LVL5	Shroom family member 4 OS=Rattus norvegicus OX=10116 GN=Shroom4 PE=1 SV=2	S282	Phospho	100% (42.14)	-0.314	0.0039
Q499S2, T70	Q499S2	ATP synthase F(0) complex subunit C3, mitochondrial OS=Rattus norvegicus OX=10116 GN=Atp5mc3 PE=2 SV=1	T70	Phospho	100% (1,000.00)	-1.113	0.0039
Q06645, T65	Q06645	ATP synthase F(0) complex subunit C1, mitochondrial OS=Rattus norvegicus OX=10116 GN=Atp5mc1 PE=1 SV=1	T65	Phospho	100% (1,000.00)	-1.113	0.0039
Q71S46, T71	Q71S46	ATP synthase F(0) complex subunit C3, mitochondrial OS=Rattus norvegicus OX=10116 GN=Atp5mc3 PE=1 SV=1	T71	Phospho	100% (1,000.00)	-1.113	0.0039
Q9JM53, S267	Q9JM53	Apoptosis-inducing factor 1, mitochondrial OS=Rattus norvegicus OX=10116 GN=Aifm1 PE=1 SV=1	S267	Phospho	100% (47.91)	-0.6	0.0039
A0A0G2K6Q4, S52	A0A0G2K6Q4	Smoothelin-like OS=Rattus norvegicus OX=10116 GN=LOC103690128 PE=4 SV=1	S52	Phospho	100% (1,000.00)	-1.365	0.0039
A0A0G2K6Q4, S90	A0A0G2K6Q4	Smoothelin-like OS=Rattus norvegicus OX=10116 GN=LOC103690128 PE=4 SV=1	S90	Phospho	97% (19.22)	-0.618	0.0039
D3Z8E0, S415	D3Z8E0	Ribosomal protein S6 kinase OS=Rattus norvegicus OX=10116 GN=Rps6ka3 PE=1 SV=2	S415	Phospho	100% (39.51)	-0.487	0.0039
F1M853, S635	F1M853	Ribosome-binding protein 1 OS=Rattus norvegicus OX=10116 GN=Rrbp1 PE=1 SV=3	S635	Phospho	100% (1,000.00)	-0.316	0.0039
E9PT53, S236	E9PT53	Wolfram syndrome 1 homolog (Human) OS=Rattus norvegicus OX=10116 GN=Wfs1 PE=1 SV=2	S236	Phospho	99% (19.22)	-0.613	0.0039
G3V8F8, S1166	G3V8F8	Nestin OS=Rattus norvegicus OX=10116 GN=Nes PE=1 SV=1	S1166	Phospho	100% (77.16)	-0.571	0.0039
E9PTE1, S2049	E9PTE1	Son DNA-binding protein OS=Rattus norvegicus OX=10116 GN=Son PE=1 SV=2	S2049	Phospho	100% (1,000.00)	-0.402	0.0039
E9PTE1, S2051	E9PTE1	Son DNA-binding protein OS=Rattus norvegicus OX=10116 GN=Son PE=1 SV=2	S2051	Phospho	100% (1,000.00)	-0.402	0.0039
B1WC61, S478	B1WC61	Complex I assembly factor ACAD9, mitochondrial OS=Rattus norvegicus OX=10116 GN=Acad9 PE=1 SV=1	S478	Phospho	100% (1,000.00)	0.226	0.0039
B5DFK8, S774	B5DFK8	Pdxdc1 protein OS=Rattus norvegicus OX=10116 GN=Pdxdc1 PE=1 SV=1	S774	Phospho	100% (138.47)	0.536	0.0039
B5DF93, T194	B5DF93	Protein PAT1 homolog 1 OS=Rattus norvegicus OX=10116 GN=Patl1 PE=2 SV=1	T194	Phospho	100% (1,000.00)	-0.312	0.0039
Q5U2U7, S94	Q5U2U7	mRNA cap guanine-N7 methyltransferase OS=Rattus norvegicus OX=10116 GN=Rnmt PE=1 SV=1	S94	Phospho	100% (67.75)	-0.898	0.0039
D3ZH41, S118	D3ZH41	Cytoskeleton-associated protein 4 OS=Rattus norvegicus OX=10116 GN=Ckap4 PE=1 SV=2	S118	Phospho	100% (1,000.00)	-1.02	0.0039
Q9QZ76, S133	Q9QZ76	Myoglobin OS=Rattus norvegicus OX=10116 GN=Mb PE=1 SV=3	S133	Phospho	100% (166.55)	-0.124	0.004
P15205, S1420	P15205	Microtubule-associated protein 1B OS=Rattus norvegicus OX=10116 GN=Map1b PE=1 SV=3	S1420	Phospho	100% (38.36)	-0.294	0.0041
P06399, S279	P06399	Fibrinogen alpha chain OS=Rattus norvegicus OX=10116 GN=Fga PE=1 SV=3	S279	Phospho	100% (42.68)	-0.979	0.0041
A0A0H2UHM6, S157	A0A0H2UHM6	Mitochondrial fission factor OS=Rattus norvegicus OX=10116 GN=LOC102556337 PE=1 SV=1	S157	Phospho	100% (1,000.00)	-0.412	0.0041
Q4KM98, S131	Q4KM98	Mitochondrial fission factor OS=Rattus norvegicus OX=10116 GN=Mff PE=1 SV=1	S131	Phospho	100% (1,000.00)	-0.412	0.0041
D3ZUT8, S350	D3ZUT8	Protein NDRG4 OS=Rattus norvegicus OX=10116 GN=Ndrg4 PE=1 SV=1	S350	Phospho	100% (147.21)	-0.53	0.0041
Q4KM62, S163	Q4KM62	Palmdelphin OS=Rattus norvegicus OX=10116 GN=Palmd PE=1 SV=1	S163	Phospho	100% (1,000.00)	0.313	0.0043
D4A8Y1, S305	D4A8Y1	Uncharacterized protein OS=Rattus norvegicus OX=10116 PE=1 SV=1	S305	Phospho	100% (52.60)	0.254	0.0045
F1LN42, S1566	F1LN42	Tensin 1 OS=Rattus norvegicus OX=10116 GN=Tns1 PE=1 SV=2	S1566	Phospho	100% (1,000.00)	-0.352	0.0045
Q9Z1W6, S297	Q9Z1W6	Protein LYRIC OS=Rattus norvegicus OX=10116 GN=Mtdh PE=1 SV=2	S297	Phospho	100% (53.70)	-0.466	0.0047
Q6AYC4, S338	Q6AYC4	Macrophage-capping protein OS=Rattus norvegicus OX=10116 GN=Capg PE=1 SV=1	S338	Phospho	100% (1,000.00)	-0.145	0.0047
Q63638, S2042	Q63638	Striated muscle-specific serine/threonine-protein kinase OS=Rattus norvegicus OX=10116 GN=Speg PE=1 SV=2	S2042	Phospho	100% (1,000.00)	0.281	0.0051
A0A0G2K875, S470	A0A0G2K875	Actin-binding LIM protein family, member 3 OS=Rattus norvegicus OX=10116 GN=Ablim3 PE=1 SV=1	S470	Phospho	100% (1,000.00)	0.375	0.0056
A0A096MJ01, S182	A0A096MJ01	LIM domain-binding 3 OS=Rattus norvegicus OX=10116 GN=Ldb3 PE=1 SV=1	S182	Phospho	100% (71.84)	0.145	0.0063
D3ZCV0, T237	D3ZCV0	Actinin alpha 2 OS=Rattus norvegicus OX=10116 GN=Actn2 PE=1 SV=1	T237	Phospho	100% (1,000.00)	0.122	0.0064
P04636, S51	P04636	Malate dehydrogenase, mitochondrial OS=Rattus norvegicus OX=10116 GN=Mdh2 PE=1 SV=2	S51	Phospho	100% (67.69)	-0.469	0.0065
Q9Z2L0, S241	Q9Z2L0	Voltage-dependent anion-selective channel protein 1 OS=Rattus norvegicus OX=10116 GN=Vdac1 PE=1 SV=4	S241	Phospho	98% (17.98)	-0.358	0.0065
A0A0H2UHR7, S2600	A0A0H2UHR7	Filamin-C OS=Rattus norvegicus OX=10116 GN=Flnc PE=1 SV=1	S2600	Phospho	99% (20.98)	0.374	0.0065
P15650, S54	P15650	Long-chain specific acyl-CoA dehydrogenase, mitochondrial OS=Rattus norvegicus OX=10116 GN=Acadl PE=1 SV=1	S54	Phospho	100% (34.20)	0.309	0.0065
D3ZHA0, S2633	D3ZHA0	Filamin-C OS=Rattus norvegicus OX=10116 GN=Flnc PE=1 SV=1	S2633	Phospho	99% (20.98)	0.374	0.0065
Q9Z2J4, S293	Q9Z2J4	Nexilin OS=Rattus norvegicus OX=10116 GN=Nexn PE=1 SV=1	S293	Phospho	100% (1,000.00)	-0.409	0.0065
G3V9Z3, S383	G3V9Z3	Amine oxidase OS=Rattus norvegicus OX=10116 GN=Maoa PE=1 SV=1	S383	Phospho	100% (39.18)	-0.59	0.0065
Q68FY0, S212	Q68FY0	Cytochrome b-c1 complex subunit 1, mitochondrial OS=Rattus norvegicus OX=10116 GN=Uqcrc1 PE=1 SV=1	S212	Phospho	100% (17.99)	0.665	0.0065
D3ZNS1, S556	D3ZNS1	Pleckstrin homology-like domain family B member 1 OS=Rattus norvegicus OX=10116 GN=Phldb1 PE=1 SV=2	S556	Phospho	100% (1,000.00)	-1.408	0.0065
A0A0G2K490, S769	A0A0G2K490	TRAF2 and NCK-interacting kinase OS=Rattus norvegicus OX=10116 GN=Tnik PE=1 SV=1	S769	Phospho	100% (30.92)	0.31	0.0065
P19836, S315	P19836	Choline-phosphate cytidylyltransferase A OS=Rattus norvegicus OX=10116 GN=Pcyt1a PE=1 SV=2	S315	Phospho	100% (1,000.00)	0.49	0.0065
B2GV74, S545	B2GV74	Kinesin light chain 2 OS=Rattus norvegicus OX=10116 GN=Klc2 PE=1 SV=1	S545	Phospho	99% (20.45)	-0.479	0.0065
O35115, S238	O35115	Four and a half LIM domains protein 2 OS=Rattus norvegicus OX=10116 GN=Fhl2 PE=1 SV=1	S238	Phospho	100% (36.69)	0.831	0.0065
D3ZCQ9, S100	D3ZCQ9	Myeloid leukemia factor 1 OS=Rattus norvegicus OX=10116 GN=Mlf1 PE=1 SV=1	S100	Phospho	100% (1,000.00)	-0.73	0.0065
F1LN42, S1382	F1LN42	Tensin 1 OS=Rattus norvegicus OX=10116 GN=Tns1 PE=1 SV=2	S1382	Phospho	100% (41.76)	0.178	0.0066
F1LMV6, S2216	F1LMV6	Desmoplakin OS=Rattus norvegicus OX=10116 GN=Dsp PE=1 SV=1	S2216	Phospho	100% (36.69)	-0.225	0.0066
P34926, S1784	P34926	Microtubule-associated protein 1A OS=Rattus norvegicus OX=10116 GN=Map1a PE=1 SV=1	S1784	Phospho	100% (65.22)	-0.67	0.0067
G3V7U2, S1784	G3V7U2	Microtubule-associated protein 1 A, isoform CRA_c OS=Rattus norvegicus OX=10116 GN=Map1a PE=1 SV=1	S1784	Phospho	100% (65.22)	-0.67	0.0067
E9PST5, S711	E9PST5	Apoptotic chromatin condensation inducer 1 OS=Rattus norvegicus OX=10116 GN=Acin1 PE=1 SV=1	S711	Phospho	100% (1,000.00)	-0.432	0.0067
P25113, S14	P25113	Phosphoglycerate mutase 1 OS=Rattus norvegicus OX=10116 GN=Pgam1 PE=1 SV=4	S14	Phospho	100% (1,000.00)	-0.401	0.0067
D3ZH75, T247	D3ZH75	AKT1 substrate 1 OS=Rattus norvegicus OX=10116 GN=Akt1s1 PE=1 SV=1	T247	Phospho	100% (23.98)	-0.305	0.0067
P56741, S830	P56741	Myosin-binding protein C, cardiac-type OS=Rattus norvegicus OX=10116 GN=Mybpc3 PE=1 SV=2	S830	Phospho	100% (1,000.00)	0.421	0.0071
B0LPN4, S2358	B0LPN4	Ryanodine receptor 2 OS=Rattus norvegicus OX=10116 GN=Ryr2 PE=1 SV=2	S2358	Phospho	98% (20.98)	-0.103	0.0071
A0A0G2K8K9, S349	A0A0G2K8K9	RNA binding motif protein, X-linked-like 1B OS=Rattus norvegicus OX=10116 GN=Rbmxl1b PE=4 SV=1	S349	Phospho	100% (1,000.00)	-0.129	0.0071
D4AE41, S349	D4AE41	RNA binding motif protein, X-linked-like-1 OS=Rattus norvegicus OX=10116 GN=Rbmxl1 PE=3 SV=1	S349	Phospho	100% (1,000.00)	-0.129	0.0071
P26453, S373	P26453	Basigin OS=Rattus norvegicus OX=10116 GN=Bsg PE=1 SV=2	S373	Phospho	100% (53.61)	0.668	0.0071
D4ADX8, S192	D4ADX8	Ras association (RalGDS/AF-6) and pleckstrin homology domains 1 OS=Rattus norvegicus OX=10116 GN=Raph1 PE=1 SV=2	S192	Phospho	98% (20.98)	-0.386	0.0071
A2RRU1, S653	A2RRU1	Glycogen [starch] synthase, muscle OS=Rattus norvegicus OX=10116 GN=Gys1 PE=1 SV=1	S653	Phospho	100% (1,000.00)	-0.216	0.0075
Q6TXE7, S1506	Q6TXE7	LRRGT00052 OS=Rattus norvegicus OX=10116 PE=2 SV=1	S1506	Phospho	100% (68.37)	-0.276	0.0079
Q8K4T4, S978	Q8K4T4	Filamin-A-interacting protein 1 OS=Rattus norvegicus OX=10116 GN=Filip1 PE=1 SV=1	S978	Phospho	100% (34.76)	-0.26	0.0079
B2RYD7, S496	B2RYD7	RCG25591, isoform CRA_a OS=Rattus norvegicus OX=10116 GN=Stt3b PE=1 SV=1	S496	Phospho	100% (1,000.00)	0.332	0.0079
P24090, S138	P24090	Alpha-2-HS-glycoprotein OS=Rattus norvegicus OX=10116 GN=Ahsg PE=1 SV=2	S138	Phospho	100% (59.80)	0.269	0.0081
Q5U318, S116	Q5U318	Astrocytic phosphoprotein PEA-15 OS=Rattus norvegicus OX=10116 GN=Pea15 PE=1 SV=1	S116	Phospho	100% (1,000.00)	-0.163	0.0086
P62804, S48	P62804	Histone H4 OS=Rattus norvegicus OX=10116 GN=H4c2 PE=1 SV=2	S48	Phospho	100% (65.54)	0.13	0.0086
O55007, S739	O55007	Ral GTPase-activating protein subunit alpha-1 OS=Rattus norvegicus OX=10116 GN=Ralgapa1 PE=1 SV=2	S739	Phospho	100% (30.07)	0.228	0.0086
F1LN42, S1480	F1LN42	Tensin 1 OS=Rattus norvegicus OX=10116 GN=Tns1 PE=1 SV=2	S1480	Phospho	100% (40.20)	0.453	0.0092
P15205, S1257	P15205	Microtubule-associated protein 1B OS=Rattus norvegicus OX=10116 GN=Map1b PE=1 SV=3	S1257	Phospho	100% (30.67)	-0.447	0.0092
A0A0G2K1Y8, S1217	A0A0G2K1Y8	Spectrin alpha chain, non-erythrocytic 1 OS=Rattus norvegicus OX=10116 GN=Sptan1 PE=1 SV=1	S1217	Phospho	100% (1,000.00)	-0.275	0.0092
P52481, S301	P52481	Adenylyl cyclase-associated protein 2 OS=Rattus norvegicus OX=10116 GN=Cap2 PE=1 SV=1	S301	Phospho	100% (65.54)	-0.446	0.0092
A0A0G2JYK0, S8	A0A0G2JYK0	Serine protease inhibitor A3N OS=Rattus norvegicus OX=10116 GN=LOC299282 PE=1 SV=1	S8	Phospho	100% (36.69)	-0.222	0.0092
F1LM05, S9	F1LM05	Serine protease inhibitor A3N OS=Rattus norvegicus OX=10116 GN=LOC299282 PE=1 SV=1	S9	Phospho	100% (36.69)	-0.222	0.0092
B5DEK0, Y61	B5DEK0	Regulation of nuclear pre-mRNA domain-containing 1B OS=Rattus norvegicus OX=10116 GN=Rprd1b PE=1 SV=1	Y61	Phospho	99% (22.87)	0.564	0.0092
Q9Z0G8, S150	Q9Z0G8	WAS/WASL-interacting protein family member 3 OS=Rattus norvegicus OX=10116 GN=Wipf3 PE=1 SV=1	S150	Phospho	100% (126.90)	-0.545	0.0092
Q496Z1, S578	Q496Z1	BICD cargo adaptor 2 OS=Rattus norvegicus OX=10116 GN=Bicd2 PE=1 SV=1	S578	Phospho	100% (1,000.00)	-0.18	0.0092
Q712J3, S578	Q712J3	BICD cargo adaptor 2 OS=Rattus norvegicus OX=10116 GN=Bicd2 PE=1 SV=1	S578	Phospho	100% (1,000.00)	-0.18	0.0092
P19332, S513	P19332	Microtubule-associated protein tau OS=Rattus norvegicus OX=10116 GN=Mapt PE=1 SV=3	S513	Phospho	100% (43.41)	-0.157	0.0094
F1M6Z4, S795	F1M6Z4	DUF4585 domain-containing protein OS=Rattus norvegicus OX=10116 GN=Prob1 PE=1 SV=2	S795	Phospho	100% (32.64)	0.32	0.0094
Q71LX6, S2970	Q71LX6	Xin actin-binding repeat-containing protein 2 OS=Rattus norvegicus OX=10116 GN=Xirp2 PE=1 SV=1	S2970	Phospho	100% (50.22)	-0.961	0.0095
Q75Q39, S94	Q75Q39	Mitochondrial import receptor subunit TOM70 OS=Rattus norvegicus OX=10116 GN=Tomm70 PE=1 SV=1	S94	Phospho	100% (60.22)	-0.162	0.0095
G3V885, T379	G3V885	Myosin-6 OS=Rattus norvegicus OX=10116 GN=Myh6 PE=1 SV=2	T379	Phospho	100% (1,000.00)	-1.274	0.0104
D3ZCV0, S596	D3ZCV0	Actinin alpha 2 OS=Rattus norvegicus OX=10116 GN=Actn2 PE=1 SV=1	S596	Phospho	98% (20.98)	-0.415	0.0104
Q63638, S2393	Q63638	Striated muscle-specific serine/threonine-protein kinase OS=Rattus norvegicus OX=10116 GN=Speg PE=1 SV=2	S2393	Phospho	100% (34.20)	-0.382	0.0104
D3ZZ68, S178	D3ZZ68	Synaptopodin 2-like OS=Rattus norvegicus OX=10116 GN=Synpo2l PE=1 SV=1	S178	Phospho	98% (19.29)	-0.574	0.0104
P23928, S85	P23928	Alpha-crystallin B chain OS=Rattus norvegicus OX=10116 GN=Cryab PE=1 SV=1	S85	Phospho	100% (1,000.00)	-0.362	0.0104
P10888, S26	P10888	Cytochrome c oxidase subunit 4 isoform 1, mitochondrial OS=Rattus norvegicus OX=10116 GN=Cox4i1 PE=1 SV=1	S26	Phospho	100% (1,000.00)	-0.742	0.0104
Q9WU82, S191	Q9WU82	Catenin beta-1 OS=Rattus norvegicus OX=10116 GN=Ctnnb1 PE=1 SV=1	S191	Phospho	100% (59.29)	-0.597	0.0104
Q5U301, S758	Q5U301	A-kinase anchor protein 2 OS=Rattus norvegicus OX=10116 GN=Akap2 PE=1 SV=1	S758	Phospho	96% (16.77)	-0.544	0.0104
F1LP64, S1049	F1LP64	E3 ubiquitin-protein ligase TRIP12 OS=Rattus norvegicus OX=10116 GN=Trip12 PE=1 SV=1	S1049	Phospho	100% (1,000.00)	-0.61	0.0104
Q5RKH1, S354	Q5RKH1	Serine/threonine-protein kinase PRP4 homolog OS=Rattus norvegicus OX=10116 GN=Prpf4b PE=1 SV=1	S354	Phospho	100% (1,000.00)	-0.124	0.0104
Q5RKH1, S356	Q5RKH1	Serine/threonine-protein kinase PRP4 homolog OS=Rattus norvegicus OX=10116 GN=Prpf4b PE=1 SV=1	S356	Phospho	100% (1,000.00)	-0.124	0.0104
M0RD63, S124	M0RD63	RAN-binding protein 3 OS=Rattus norvegicus OX=10116 GN=Ranbp3 PE=1 SV=2	S124	Phospho	99% (25.23)	-0.336	0.0104
M0RDD8, S108	M0RDD8	Echinoderm microtubule-associated protein-like 1 OS=Rattus norvegicus OX=10116 GN=Eml1 PE=1 SV=2	S108	Phospho	100% (1,000.00)	-0.273	0.0104
A1A5P0, S209	A1A5P0	Cdc42 effector protein 1 OS=Rattus norvegicus OX=10116 GN=Cdc42ep1 PE=1 SV=1	S209	Phospho	100% (28.36)	-0.402	0.0104
M0R9Q1, T206	M0R9Q1	RCG48334, isoform CRA_e OS=Rattus norvegicus OX=10116 GN=Rbm14 PE=1 SV=1	T206	Phospho	100% (1,000.00)	-0.299	0.0104
P11505, S17	P11505	Plasma membrane calcium-transporting ATPase 1 OS=Rattus norvegicus OX=10116 GN=Atp2b1 PE=1 SV=3	S17	Phospho	100% (69.39)	0.339	0.0104
Q2IBC5, S23	Q2IBC5	Caveolin-2 OS=Rattus norvegicus OX=10116 GN=Cav2 PE=1 SV=2	S23	Phospho	100% (27.62)	0.352	0.0104
Q3KRF2, S944	Q3KRF2	High density lipoprotein binding protein (Vigilin) OS=Rattus norvegicus OX=10116 GN=Hdlbp PE=1 SV=1	S944	Phospho	100% (37.93)	0.671	0.0104
B2RYN8, S151	B2RYN8	Ankyrin repeat domain 47 (Predicted) OS=Rattus norvegicus OX=10116 GN=Kank3 PE=1 SV=1	S151	Phospho	100% (1,000.00)	0.128	0.0104
A0A0G2JU83, S101	A0A0G2JU83	Tudor domain-containing protein OS=Rattus norvegicus OX=10116 PE=1 SV=1	S101	Phospho	100% (36.69)	0.712	0.0104
G3V7D4, S268	G3V7D4	Ephrin B3 OS=Rattus norvegicus OX=10116 GN=Efnb3 PE=3 SV=1	S268	Phospho	100% (1,000.00)	-0.514	0.0104
B2GV24, S458	B2GV24	E3 UFM1-protein ligase 1 OS=Rattus norvegicus OX=10116 GN=Ufl1 PE=1 SV=1	S458	Phospho	100% (32.94)	-0.448	0.0104
D4AC12, S654	D4AC12	Ankyrin repeat and SAM domain containing 1 (Predicted) OS=Rattus norvegicus OX=10116 GN=Anks1a PE=1 SV=1	S654	Phospho	100% (40.20)	0.535	0.0104
D4A563, S281	D4A563	Pseudopodium-enriched atypical kinase 1 OS=Rattus norvegicus OX=10116 GN=Peak1 PE=1 SV=1	S281	Phospho	100% (45.01)	0.252	0.0104
Q4KM62, S350	Q4KM62	Palmdelphin OS=Rattus norvegicus OX=10116 GN=Palmd PE=1 SV=1	S350	Phospho	100% (87.19)	0.134	0.0107
A0A0G2JSR7, S188	A0A0G2JSR7	Matrin-3 OS=Rattus norvegicus OX=10116 GN=Matr3 PE=1 SV=1	S188	Phospho	100% (1,000.00)	-0.562	0.0111
D3ZVB7, S38	D3ZVB7	Osteoglycin OS=Rattus norvegicus OX=10116 GN=Ogn PE=1 SV=1	S38	Phospho	100% (42.74)	0.33	0.0114
Q5M9I5, S50	Q5M9I5	Cytochrome b-c1 complex subunit 6, mitochondrial OS=Rattus norvegicus OX=10116 GN=Uqcrh PE=3 SV=1	S50	Phospho	100% (1,000.00)	0.188	0.0114
Q63638, T2844	Q63638	Striated muscle-specific serine/threonine-protein kinase OS=Rattus norvegicus OX=10116 GN=Speg PE=1 SV=2	T2844	Phospho	100% (1,000.00)	-0.401	0.0118
A0A0G2JSP8, T166	A0A0G2JSP8	Creatine kinase M-type OS=Rattus norvegicus OX=10116 GN=Ckm PE=1 SV=1	T166	Phospho	100% (38.38)	-0.284	0.0118
P53987, S213	P53987	Monocarboxylate transporter 1 OS=Rattus norvegicus OX=10116 GN=Slc16a1 PE=1 SV=1	S213	Phospho	100% (1,000.00)	-0.193	0.0118
D3ZF26, S1642	D3ZF26	Tankyrase 1-binding protein 1 OS=Rattus norvegicus OX=10116 GN=Tnks1bp1 PE=1 SV=1	S1642	Phospho	100% (97.38)	-0.554	0.0118
M0R5I3, S6	M0R5I3	High mobility group nucleosomal binding domain 3, isoform CRA_a OS=Rattus norvegicus OX=10116 GN=Hmgn3 PE=1 SV=1	S6	Phospho	100% (1,000.00)	-0.247	0.0118
D4AAU8, T244	D4AAU8	Leucine-rich repeat-containing 10 OS=Rattus norvegicus OX=10116 GN=LOC100911101 PE=1 SV=1	T244	Phospho	100% (1,000.00)	-0.201	0.0118
G3V8B0, S1269	G3V8B0	Myosin-7 OS=Rattus norvegicus OX=10116 GN=Myh7 PE=1 SV=1	S1269	Phospho	100% (48.75)	-0.271	0.013
Q5U2U8, S271	Q5U2U8	Bcl2-associated athanogene 3 OS=Rattus norvegicus OX=10116 GN=Bag3 PE=1 SV=1	S271	Phospho	100% (52.56)	0.27	0.013
A0A0G2JW01, S304	A0A0G2JW01	HP domain-containing protein OS=Rattus norvegicus OX=10116 PE=1 SV=1	S304	Phospho	98% (19.22)	0.297	0.0131
G3V7D4, S274	G3V7D4	Ephrin B3 OS=Rattus norvegicus OX=10116 GN=Efnb3 PE=3 SV=1	S274	Phospho	100% (1,000.00)	-0.259	0.0131
A0A096MJX5, S261	A0A096MJX5	Similar to Hypothetical protein MGC11690 OS=Rattus norvegicus OX=10116 GN=RGD1305178 PE=1 SV=1	S261	Phospho	100% (50.75)	0.208	0.0134
D4A702, S1014	D4A702	Synaptopodin-2 OS=Rattus norvegicus OX=10116 GN=Synpo2 PE=1 SV=2	S1014	Phospho	100% (46.21)	0.106	0.0139
P61980, S284	P61980	Heterogeneous nuclear ribonucleoprotein K OS=Rattus norvegicus OX=10116 GN=Hnrnpk PE=1 SV=1	S284	Phospho	100% (70.51)	0.129	0.0144
P06685, S47	P06685	Sodium/potassium-transporting ATPase subunit alpha-1 OS=Rattus norvegicus OX=10116 GN=Atp1a1 PE=1 SV=1	S47	Phospho	100% (68.11)	-0.237	0.0152
F1LVX2, S1009	F1LVX2	EH domain-binding protein 1 OS=Rattus norvegicus OX=10116 GN=Ehbp1 PE=1 SV=3	S1009	Phospho	100% (59.85)	-0.312	0.0152
D4A702, S546	D4A702	Synaptopodin-2 OS=Rattus norvegicus OX=10116 GN=Synpo2 PE=1 SV=2	S546	Phospho	100% (30.07)	-0.273	0.0153
F1M7L9, S789	F1M7L9	Uncharacterized protein OS=Rattus norvegicus OX=10116 PE=1 SV=3	S789	Phospho	100% (46.18)	0.432	0.0153
A0A0G2JYT1, S21	A0A0G2JYT1	ELKS/Rab6-interacting/CAST family member 1 OS=Rattus norvegicus OX=10116 GN=Erc1 PE=1 SV=1	S21	Phospho	100% (37.94)	-0.454	0.0153
G3V9U0, S30	G3V9U0	Acyl-CoA synthetase short-chain family member 2 OS=Rattus norvegicus OX=10116 GN=Acss2 PE=1 SV=1	S30	Phospho	100% (1,000.00)	0.228	0.0153
D3ZXD8, S12	D3ZXD8	Transmembrane protein 245 OS=Rattus norvegicus OX=10116 GN=Tmem245 PE=1 SV=1	S12	Phospho	100% (1,000.00)	-0.17	0.0153
D3ZR79, S12	D3ZR79	Transmembrane protein 245 OS=Rattus norvegicus OX=10116 GN=Tmem245 PE=1 SV=1	S12	Phospho	100% (1,000.00)	-0.17	0.0153
Q63638, S481	Q63638	Striated muscle-specific serine/threonine-protein kinase OS=Rattus norvegicus OX=10116 GN=Speg PE=1 SV=2	S481	Phospho	100% (1,000.00)	-0.201	0.0163
P16409, S111	P16409	Myosin light chain 3 OS=Rattus norvegicus OX=10116 GN=Myl3 PE=1 SV=2	S111	Phospho	100% (1,000.00)	-0.645	0.0163
P34926, S2077	P34926	Microtubule-associated protein 1A OS=Rattus norvegicus OX=10116 GN=Map1a PE=1 SV=1	S2077	Phospho	100% (66.06)	-0.509	0.0163
P34926, S2635	P34926	Microtubule-associated protein 1A OS=Rattus norvegicus OX=10116 GN=Map1a PE=1 SV=1	S2635	Phospho	100% (61.21)	-0.412	0.0163
G3V7U2, S2077	G3V7U2	Microtubule-associated protein 1 A, isoform CRA_c OS=Rattus norvegicus OX=10116 GN=Map1a PE=1 SV=1	S2077	Phospho	100% (66.06)	-0.509	0.0163
G3V7U2, S2637	G3V7U2	Microtubule-associated protein 1 A, isoform CRA_c OS=Rattus norvegicus OX=10116 GN=Map1a PE=1 SV=1	S2637	Phospho	100% (61.21)	-0.412	0.0163
A0A0G2JWS2, T736	A0A0G2JWS2	Nebulette OS=Rattus norvegicus OX=10116 GN=Nebl PE=1 SV=1	T736	Phospho	100% (88.54)	-0.314	0.0163
A0A0G2JWS2, S819	A0A0G2JWS2	Nebulette OS=Rattus norvegicus OX=10116 GN=Nebl PE=1 SV=1	S819	Phospho	100% (30.27)	-0.399	0.0163
Q3ZB99, S463	Q3ZB99	Tight junction protein 2 OS=Rattus norvegicus OX=10116 GN=Tjp2 PE=1 SV=1	S463	Phospho	100% (65.54)	-0.374	0.0163
Q6S3A4, S1573	Q6S3A4	Plectin OS=Rattus norvegicus OX=10116 GN=Plec PE=1 SV=1	S1573	Phospho	100% (1,000.00)	-0.476	0.0163
Q6S3A4, S4238	Q6S3A4	Plectin OS=Rattus norvegicus OX=10116 GN=Plec PE=1 SV=1	S4238	Phospho	95% (19.22)	0.367	0.0163
P31000, S214	P31000	Vimentin OS=Rattus norvegicus OX=10116 GN=Vim PE=1 SV=2	S214	Phospho	100% (1,000.00)	-0.483	0.0163
F1LWG8, S331	F1LWG8	Sarcalumenin OS=Rattus norvegicus OX=10116 GN=Srl PE=1 SV=3	S331	Phospho	98% (20.98)	0.623	0.0163
O88453, S831	O88453	Scaffold attachment factor B1 OS=Rattus norvegicus OX=10116 GN=Safb PE=1 SV=2	S831	Phospho	100% (1,000.00)	-0.226	0.0163
Q4V8H8, S468	Q4V8H8	EH domain-containing protein 2 OS=Rattus norvegicus OX=10116 GN=Ehd2 PE=1 SV=1	S468	Phospho	100% (38.36)	0.248	0.0163
Q9JMC1, S905	Q9JMC1	Phosphatidylinositol 4,5-bisphosphate 5-phosphatase A OS=Rattus norvegicus OX=10116 GN=Inpp5j PE=1 SV=1	S905	Phospho	100% (37.72)	0.537	0.0163
Q9JMC1, S907	Q9JMC1	Phosphatidylinositol 4,5-bisphosphate 5-phosphatase A OS=Rattus norvegicus OX=10116 GN=Inpp5j PE=1 SV=1	S907	Phospho	100% (43.70)	0.537	0.0163
Q9JMC1, S909	Q9JMC1	Phosphatidylinositol 4,5-bisphosphate 5-phosphatase A OS=Rattus norvegicus OX=10116 GN=Inpp5j PE=1 SV=1	S909	Phospho	100% (36.87)	0.537	0.0163
Q01129, S235	Q01129	Decorin OS=Rattus norvegicus OX=10116 GN=Dcn PE=1 SV=1	S235	Phospho	100% (17.03)	0.368	0.0163
B5DEH0, S303	B5DEH0	LIM domain-containing protein 1 OS=Rattus norvegicus OX=10116 GN=Limd1 PE=1 SV=1	S303	Phospho	100% (23.98)	-0.55	0.0163
P81128, S1134	P81128	Rho GTPase-activating protein 35 OS=Rattus norvegicus OX=10116 GN=Arhgap35 PE=1 SV=3	S1134	Phospho	98% (17.99)	-0.587	0.0163
G3V7G0, S405	G3V7G0	Dynein light intermediate chain OS=Rattus norvegicus OX=10116 GN=Dync1li1 PE=1 SV=1	S405	Phospho	100% (1,000.00)	0.595	0.0163
Q9QXU8, S405	Q9QXU8	Cytoplasmic dynein 1 light intermediate chain 1 OS=Rattus norvegicus OX=10116 GN=Dync1li1 PE=1 SV=1	S405	Phospho	100% (1,000.00)	0.595	0.0163
Q5BJU0, S186	Q5BJU0	RAS-related 2 OS=Rattus norvegicus OX=10116 GN=Rras2 PE=1 SV=1	S186	Phospho	100% (44.63)	0.336	0.0163
A2RRU1, S657	A2RRU1	Glycogen [starch] synthase, muscle OS=Rattus norvegicus OX=10116 GN=Gys1 PE=1 SV=1	S657	Phospho	100% (1,000.00)	-0.137	0.0171
D4ABT8, S191	D4ABT8	Heterogeneous nuclear ribonucleoprotein U-like 2 OS=Rattus norvegicus OX=10116 GN=Hnrnpul2 PE=1 SV=1	S191	Phospho	100% (81.57)	-0.223	0.0171
F1M8U2, S503	F1M8U2	Actin-binding LIM protein family, member 3 OS=Rattus norvegicus OX=10116 GN=Ablim3 PE=1 SV=1	S503	Phospho	100% (1,000.00)	-0.209	0.0171
Q66HF9, S88	Q66HF9	Leucine-rich repeat flightless-interacting protein 1 OS=Rattus norvegicus OX=10116 GN=Lrrfip1 PE=1 SV=1	S88	Phospho	100% (58.90)	-0.124	0.0171
A0A096MJ01, S180	A0A096MJ01	LIM domain-binding 3 OS=Rattus norvegicus OX=10116 GN=Ldb3 PE=1 SV=1	S180	Phospho	100% (62.09)	0.436	0.0179
F1LT10, S1150	F1LT10	Afadin OS=Rattus norvegicus OX=10116 GN=Afdn PE=1 SV=3	S1150	Phospho	100% (153.83)	-0.101	0.0179
G3V7K1, S76	G3V7K1	Myomesin 2 OS=Rattus norvegicus OX=10116 GN=Myom2 PE=1 SV=1	S76	Phospho	100% (1,000.00)	0.209	0.0183
F7FKI5, S292	F7FKI5	Pyruvate dehydrogenase E1 component subunit alpha OS=Rattus norvegicus OX=10116 GN=Pdha1 PE=1 SV=2	S292	Phospho	100% (37.72)	-0.096	0.0188
A0A0G2JW90, S293	A0A0G2JW90	Pyruvate dehydrogenase E1 component subunit alpha OS=Rattus norvegicus OX=10116 GN=Pdha1 PE=1 SV=1	S293	Phospho	100% (37.72)	-0.096	0.0188
D4A8Y1, S262	D4A8Y1	Uncharacterized protein OS=Rattus norvegicus OX=10116 PE=1 SV=1	S262	Phospho	100% (54.15)	0.248	0.0193
Q63638, S439	Q63638	Striated muscle-specific serine/threonine-protein kinase OS=Rattus norvegicus OX=10116 GN=Speg PE=1 SV=2	S439	Phospho	100% (1,000.00)	-0.378	0.0193
D3ZWC6, S390	D3ZWC6	Syntrophin, basic 1 (Predicted) OS=Rattus norvegicus OX=10116 GN=Sntb1 PE=1 SV=1	S390	Phospho	100% (172.13)	-0.118	0.0198
Q2PS20, S479	Q2PS20	Junctophilin-2 OS=Rattus norvegicus OX=10116 GN=Jph2 PE=1 SV=1	S479	Phospho	100% (72.71)	0.134	0.0209
Q71LX6, S1210	Q71LX6	Xin actin-binding repeat-containing protein 2 OS=Rattus norvegicus OX=10116 GN=Xirp2 PE=1 SV=1	S1210	Phospho	100% (40.20)	-0.647	0.0221
F1M4V3, S186	F1M4V3	RCSD domain containing 1 (Predicted), isoform CRA_b OS=Rattus norvegicus OX=10116 GN=Rcsd1 PE=1 SV=2	S186	Phospho	100% (78.21)	0.33	0.0228
M0R7S5, S60	M0R7S5	Perilipin 4 OS=Rattus norvegicus OX=10116 GN=Plin4 PE=4 SV=2	S60	Phospho	100% (46.15)	0.277	0.0238
A0A0G2JW88, S522	A0A0G2JW88	Microtubule-associated protein OS=Rattus norvegicus OX=10116 GN=Map4 PE=1 SV=1	S522	Phospho	100% (42.24)	0.204	0.0243
D3ZRM0, S500	D3ZRM0	Dual-specificity phosphatase 27, atypical OS=Rattus norvegicus OX=10116 GN=Dusp27 PE=1 SV=1	S500	Phospho	100% (53.61)	-0.365	0.0243
F1LMW7, S138	F1LMW7	Myristoylated alanine-rich C-kinase substrate OS=Rattus norvegicus OX=10116 GN=Marcks PE=1 SV=3	S138	Phospho	100% (49.79)	-0.146	0.0243
P30009, S138	P30009	Myristoylated alanine-rich C-kinase substrate OS=Rattus norvegicus OX=10116 GN=Marcks PE=1 SV=2	S138	Phospho	100% (49.79)	-0.146	0.0243
Q8K4T4, S1004	Q8K4T4	Filamin-A-interacting protein 1 OS=Rattus norvegicus OX=10116 GN=Filip1 PE=1 SV=1	S1004	Phospho	100% (46.27)	-0.374	0.0243
G3V885, S1139	G3V885	Myosin-6 OS=Rattus norvegicus OX=10116 GN=Myh6 PE=1 SV=2	S1139	Phospho	100% (55.80)	-1.015	0.025
A0A0G2K2M9, S2663	A0A0G2K2M9	Serine/arginine repetitive matrix 2 OS=Rattus norvegicus OX=10116 GN=Srrm2 PE=1 SV=1	S2663	Phospho	100% (1,000.00)	-0.227	0.025
P11507, S38	P11507	Sarcoplasmic/endoplasmic reticulum calcium ATPase 2 OS=Rattus norvegicus OX=10116 GN=Atp2a2 PE=1 SV=1	S38	Phospho	100% (1,000.00)	0.414	0.025
Q63638, S554	Q63638	Striated muscle-specific serine/threonine-protein kinase OS=Rattus norvegicus OX=10116 GN=Speg PE=1 SV=2	S554	Phospho	100% (56.85)	0.106	0.025
A0A0G2JUA5, S4651	A0A0G2JUA5	AHNAK nucleoprotein OS=Rattus norvegicus OX=10116 GN=Ahnak PE=1 SV=1	S4651	Phospho	100% (1,000.00)	-0.248	0.025
P15205, S1772	P15205	Microtubule-associated protein 1B OS=Rattus norvegicus OX=10116 GN=Map1b PE=1 SV=3	S1772	Phospho	100% (82.37)	-0.272	0.025
F1M944, S52	F1M944	Calsequestrin OS=Rattus norvegicus OX=10116 GN=Casq2 PE=1 SV=2	S52	Phospho	100% (29.38)	-0.504	0.025
P11530, S3615	P11530	Dystrophin OS=Rattus norvegicus OX=10116 GN=Dmd PE=1 SV=2	S3615	Phospho	99% (23.98)	0.176	0.025
F1LPQ9, S122	F1LPQ9	A-kinase anchor protein 2 OS=Rattus norvegicus OX=10116 GN=Akap2 PE=1 SV=2	S122	Phospho	100% (36.69)	-0.313	0.025
Q01728, S282	Q01728	Sodium/calcium exchanger 1 OS=Rattus norvegicus OX=10116 GN=Slc8a1 PE=1 SV=3	S282	Phospho	100% (1,000.00)	0.439	0.025
A0A0G2JYE0, S591	A0A0G2JYE0	Ataxin 2-like OS=Rattus norvegicus OX=10116 GN=Atxn2l PE=1 SV=1	S591	Phospho	100% (36.27)	-0.345	0.025
F1M124, S308	F1M124	Cordon-bleu WH2 repeat protein-like 1 OS=Rattus norvegicus OX=10116 GN=Cobll1 PE=1 SV=2	S308	Phospho	99% (23.89)	-0.203	0.025
Q9Z1W6, S567	Q9Z1W6	Protein LYRIC OS=Rattus norvegicus OX=10116 GN=Mtdh PE=1 SV=2	S567	Phospho	100% (77.52)	-0.587	0.025
D3ZZQ0, S680	D3ZZQ0	Similar to Traf2 and NCK interacting kinase, splice variant 4 (Predicted), isoform CRA_a OS=Rattus norvegicus OX=10116 GN=Tnik PE=1 SV=1	S680	Phospho	100% (32.28)	-0.314	0.025
Q5XI81, S435	Q5XI81	Fragile X mental retardation syndrome-related protein 1 OS=Rattus norvegicus OX=10116 GN=Fxr1 PE=1 SV=1	S435	Phospho	100% (39.72)	-0.589	0.025
P10860, S450	P10860	Glutamate dehydrogenase 1, mitochondrial OS=Rattus norvegicus OX=10116 GN=Glud1 PE=1 SV=2	S450	Phospho	97% (15.00)	-0.48	0.025
A0A0G2JWD2, S430	A0A0G2JWD2	Fragile X mental retardation syndrome-related protein 1 OS=Rattus norvegicus OX=10116 GN=Fxr1 PE=1 SV=1	S430	Phospho	100% (39.72)	-0.589	0.025
A0A0G2K8M7, S154	A0A0G2K8M7	TPD52-like 1 OS=Rattus norvegicus OX=10116 GN=Tpd52l1 PE=4 SV=1	S154	Phospho	100% (49.98)	-0.603	0.025
P41777, S318	P41777	Nucleolar and coiled-body phosphoprotein 1 OS=Rattus norvegicus OX=10116 GN=Nolc1 PE=1 SV=2	S318	Phospho	100% (91.60)	-0.214	0.025
B2RZ79, S29	B2RZ79	Iron-sulfur cluster assembly enzyme OS=Rattus norvegicus OX=10116 GN=Iscu PE=1 SV=1	S29	Phospho	100% (1,000.00)	0.226	0.025
Q99PD6, S194	Q99PD6	Transforming growth factor beta-1-induced transcript 1 protein OS=Rattus norvegicus OX=10116 GN=Tgfb1i1 PE=1 SV=2	S194	Phospho	100% (53.44)	-0.213	0.025
F1M6V8, S222	F1M6V8	Striatin 4 OS=Rattus norvegicus OX=10116 GN=Strn4 PE=1 SV=1	S222	Phospho	100% (99.95)	-0.353	0.025
Q62622, T69	Q62622	Eukaryotic translation initiation factor 4E-binding protein 1 OS=Rattus norvegicus OX=10116 GN=Eif4ebp1 PE=1 SV=3	T69	Phospho	100% (31.30)	0.289	0.025
Q9EPX0, S24	Q9EPX0	Heat shock protein beta-8 OS=Rattus norvegicus OX=10116 GN=Hspb8 PE=1 SV=1	S24	Phospho	100% (49.80)	-0.299	0.025
F1M9W9, S1088	F1M9W9	Similar to TRS85 homolog (Predicted) OS=Rattus norvegicus OX=10116 GN=Trappc8 PE=1 SV=2	S1088	Phospho	100% (36.69)	0.374	0.025
P34926, S598	P34926	Microtubule-associated protein 1A OS=Rattus norvegicus OX=10116 GN=Map1a PE=1 SV=1	S598	Phospho	100% (60.88)	-0.274	0.0282
G3V7U2, S598	G3V7U2	Microtubule-associated protein 1 A, isoform CRA_c OS=Rattus norvegicus OX=10116 GN=Map1a PE=1 SV=1	S598	Phospho	100% (60.88)	-0.274	0.0282
Q8VBU2, S332	Q8VBU2	Protein NDRG2 OS=Rattus norvegicus OX=10116 GN=Ndrg2 PE=1 SV=1	S332	Phospho	100% (46.21)	0.206	0.0282
A0A0G2JSV0, S332	A0A0G2JSV0	N-myc downstream regulated gene 2, isoform CRA_a OS=Rattus norvegicus OX=10116 GN=Ndrg2 PE=1 SV=1	S332	Phospho	100% (46.21)	0.206	0.0282
Q5RKG9, S497	Q5RKG9	Eukaryotic translation initiation factor 4B OS=Rattus norvegicus OX=10116 GN=Eif4b PE=1 SV=1	S497	Phospho	100% (42.24)	-0.32	0.0282
M0R3V7, S389	M0R3V7	Sodium/calcium exchanger 1 OS=Rattus norvegicus OX=10116 GN=Slc8a1 PE=3 SV=2	S389	Phospho	100% (157.25)	-0.205	0.0282
A0A0H2UHA0, S81	A0A0H2UHA0	Protein phosphatase inhibitor 2 OS=Rattus norvegicus OX=10116 GN=Ppp1r2 PE=1 SV=1	S81	Phospho	100% (119.34)	0.186	0.0288
P85972, S795	P85972	Vinculin OS=Rattus norvegicus OX=10116 GN=Vcl PE=1 SV=1	S795	Phospho	100% (40.20)	0.114	0.0294
A0A0G2K8V2, S795	A0A0G2K8V2	Vinculin OS=Rattus norvegicus OX=10116 GN=Vcl PE=1 SV=1	S795	Phospho	100% (40.20)	0.114	0.0294
R9PXU6, S795	R9PXU6	Vinculin OS=Rattus norvegicus OX=10116 GN=Vcl PE=1 SV=1	S795	Phospho	100% (40.20)	0.114	0.0294
A0A0G2K6R8, S1443	A0A0G2K6R8	EH domain-binding protein 1-like 1 OS=Rattus norvegicus OX=10116 GN=Ehbp1l1 PE=1 SV=1	S1443	Phospho	100% (33.56)	-0.314	0.0305
M0R3Z8, S701	M0R3Z8	RCG28930, isoform CRA_b OS=Rattus norvegicus OX=10116 GN=Rbm15 PE=1 SV=2	S701	Phospho	100% (1,000.00)	0.322	0.0305
G3V852, S2040	G3V852	RCG55135, isoform CRA_b OS=Rattus norvegicus OX=10116 GN=Tln1 PE=1 SV=1	S2040	Phospho	100% (1,000.00)	-0.244	0.0305
A0A0G2QC03, S280	A0A0G2QC03	Influenza virus NS1A-binding protein OS=Rattus norvegicus OX=10116 GN=Ivns1abp PE=1 SV=1	S280	Phospho	100% (33.56)	0.443	0.0305
A0A0G2QC02, S253	A0A0G2QC02	Ski2-like RNA helicase OS=Rattus norvegicus OX=10116 GN=Skiv2l PE=1 SV=1	S253	Phospho	99% (19.22)	-0.205	0.0305
B2RYD7, S497	B2RYD7	RCG25591, isoform CRA_a OS=Rattus norvegicus OX=10116 GN=Stt3b PE=1 SV=1	S497	Phospho	100% (1,000.00)	0.271	0.0305
Q6AXS3, S33	Q6AXS3	Protein DEK OS=Rattus norvegicus OX=10116 GN=Dek PE=1 SV=1	S33	Phospho	100% (1,000.00)	0.911	0.0305
F1LWM1, S598	F1LWM1	Slingshot protein phosphatase 1 OS=Rattus norvegicus OX=10116 GN=Ssh1 PE=1 SV=3	S598	Phospho	100% (20.98)	-0.328	0.0306
A0A0G2JUA5, S136	A0A0G2JUA5	AHNAK nucleoprotein OS=Rattus norvegicus OX=10116 GN=Ahnak PE=1 SV=1	S136	Phospho	100% (143.70)	-0.148	0.0327
D4AD15, S1589	D4AD15	Eukaryotic translation initiation factor 4 gamma, 1 OS=Rattus norvegicus OX=10116 GN=Eif4g1 PE=1 SV=2	S1589	Phospho	100% (1,000.00)	-0.203	0.0327
M0R6Z9, S2526	M0R6Z9	Myosin XVIIIb OS=Rattus norvegicus OX=10116 GN=Myo18b PE=1 SV=2	S2526	Phospho	100% (1,000.00)	-0.22	0.0327
A0A0G2K6J2, T844	A0A0G2K6J2	Serine/threonine-protein kinase N2 OS=Rattus norvegicus OX=10116 GN=Pkn2 PE=1 SV=1	T844	Phospho	100% (41.43)	-0.285	0.0327
F1LPA4, T957	F1LPA4	Serine/threonine-protein kinase N2 OS=Rattus norvegicus OX=10116 GN=Pkn2 PE=1 SV=1	T957	Phospho	100% (41.43)	-0.285	0.0327
F1LN42, S1620	F1LN42	Tensin 1 OS=Rattus norvegicus OX=10116 GN=Tns1 PE=1 SV=2	S1620	Phospho	100% (42.24)	-0.197	0.0374
A0A0G2K2M9, S348	A0A0G2K2M9	Serine/arginine repetitive matrix 2 OS=Rattus norvegicus OX=10116 GN=Srrm2 PE=1 SV=1	S348	Phospho	100% (49.52)	-0.194	0.0374
A0A0G2K2M9, S350	A0A0G2K2M9	Serine/arginine repetitive matrix 2 OS=Rattus norvegicus OX=10116 GN=Srrm2 PE=1 SV=1	S350	Phospho	100% (48.67)	-0.194	0.0374
G3V8S6, S564	G3V8S6	Histidine rich calcium binding protein, isoform CRA_b OS=Rattus norvegicus OX=10116 GN=Hrc PE=1 SV=1	S564	Phospho	100% (32.72)	0.38	0.0374
D3ZZ68, S702	D3ZZ68	Synaptopodin 2-like OS=Rattus norvegicus OX=10116 GN=Synpo2l PE=1 SV=1	S702	Phospho	100% (48.75)	-0.18	0.0374
A0A0G2JSM7, T358	A0A0G2JSM7	Adducin 1 (Alpha), isoform CRA_b OS=Rattus norvegicus OX=10116 GN=Add1 PE=1 SV=1	T358	Phospho	100% (36.24)	-0.422	0.0374
Q63028, T358	Q63028	Alpha-adducin OS=Rattus norvegicus OX=10116 GN=Add1 PE=1 SV=2	T358	Phospho	100% (36.24)	-0.422	0.0374
F1M392, S192	F1M392	LIM and calponin homology domains 1 OS=Rattus norvegicus OX=10116 GN=Limch1 PE=1 SV=2	S192	Phospho	100% (47.91)	0.194	0.0374
P07483, T57	P07483	Fatty acid-binding protein, heart OS=Rattus norvegicus OX=10116 GN=Fabp3 PE=1 SV=2	T57	Phospho	100% (26.31)	-0.549	0.0374
A0A0G2K598, S2062	A0A0G2K598	Transforming, acidic coiled-coil-containing protein 2 OS=Rattus norvegicus OX=10116 GN=Tacc2 PE=1 SV=1	S2062	Phospho	100% (35.19)	0.228	0.0374
E9PST5, S491	E9PST5	Apoptotic chromatin condensation inducer 1 OS=Rattus norvegicus OX=10116 GN=Acin1 PE=1 SV=1	S491	Phospho	100% (1,000.00)	-0.09	0.0374
D3ZNS1, S382	D3ZNS1	Pleckstrin homology-like domain family B member 1 OS=Rattus norvegicus OX=10116 GN=Phldb1 PE=1 SV=2	S382	Phospho	100% (49.27)	-0.383	0.0374
F1LR10, S737	F1LR10	LIM domain and actin-binding protein 1 OS=Rattus norvegicus OX=10116 GN=Lima1 PE=1 SV=2	S737	Phospho	100% (1,000.00)	-0.452	0.0374
Q5QD51, S1571	Q5QD51	A-kinase anchor protein 12 OS=Rattus norvegicus OX=10116 GN=Akap12 PE=1 SV=1	S1571	Phospho	100% (1,000.00)	-0.297	0.0374
D4A853, S1240	D4A853	Capicua transcriptional repressor OS=Rattus norvegicus OX=10116 GN=Cic PE=1 SV=2	S1240	Phospho	97% (15.00)	0.209	0.0374
Q63083, S85	Q63083	Nucleobindin-1 OS=Rattus norvegicus OX=10116 GN=Nucb1 PE=1 SV=1	S85	Phospho	100% (37.94)	-0.158	0.0374
D3ZZ51, S620	D3ZZ51	Proline-rich coiled-coil 2B OS=Rattus norvegicus OX=10116 GN=Prrc2b PE=1 SV=3	S620	Phospho	100% (92.22)	0.26	0.0374
P04636, S246	P04636	Malate dehydrogenase, mitochondrial OS=Rattus norvegicus OX=10116 GN=Mdh2 PE=1 SV=2	S246	Phospho	100% (46.21)	-0.168	0.0377
A0A0G2JUA5, S211	A0A0G2JUA5	AHNAK nucleoprotein OS=Rattus norvegicus OX=10116 GN=Ahnak PE=1 SV=1	S211	Phospho	100% (40.20)	-0.46	0.038
P04636, T235	P04636	Malate dehydrogenase, mitochondrial OS=Rattus norvegicus OX=10116 GN=Mdh2 PE=1 SV=2	T235	Phospho	100% (1,000.00)	-0.243	0.038
F1M155, S1113	F1M155	Supervillin OS=Rattus norvegicus OX=10116 GN=Svil PE=1 SV=3	S1113	Phospho	100% (69.51)	-0.142	0.038
Q5RKG9, S406	Q5RKG9	Eukaryotic translation initiation factor 4B OS=Rattus norvegicus OX=10116 GN=Eif4b PE=1 SV=1	S406	Phospho	100% (1,000.00)	-0.422	0.038
Q62733, T74	Q62733	Lamina-associated polypeptide 2, isoform beta OS=Rattus norvegicus OX=10116 GN=Tmpo PE=1 SV=3	T74	Phospho	100% (44.81)	0.201	0.038
Q62733, T159	Q62733	Lamina-associated polypeptide 2, isoform beta OS=Rattus norvegicus OX=10116 GN=Tmpo PE=1 SV=3	T159	Phospho	99% (19.22)	0.252	0.038
M0R6Z9, S2227	M0R6Z9	Myosin XVIIIb OS=Rattus norvegicus OX=10116 GN=Myo18b PE=1 SV=2	S2227	Phospho	100% (87.30)	-0.35	0.038
Q925F0, T47	Q925F0	Small muscular protein OS=Rattus norvegicus OX=10116 GN=Smpx PE=1 SV=1	T47	Phospho	100% (120.33)	-0.336	0.038
D4A376, S20	D4A376	Ras-related protein Rab-12 OS=Rattus norvegicus OX=10116 GN=Rab12 PE=1 SV=3	S20	Phospho	100% (75.44)	-0.148	0.038
D4A8Y1, T266	D4A8Y1	Uncharacterized protein OS=Rattus norvegicus OX=10116 PE=1 SV=1	T266	Phospho	100% (37.03)	-0.095	0.0393
Q9WU49, S32	Q9WU49	Calcium-regulated heat stable protein 1 OS=Rattus norvegicus OX=10116 GN=Carhsp1 PE=1 SV=1	S32	Phospho	100% (1,000.00)	-0.357	0.0401
Q4V8C7, S18	Q4V8C7	Interferon-inducible double-stranded RNA-dependent protein kinase activator A OS=Rattus norvegicus OX=10116 GN=Prkra PE=1 SV=1	S18	Phospho	100% (34.20)	0.121	0.0401
G3V8P6, S331	G3V8P6	Zinc finger and BTB domain containing 7a OS=Rattus norvegicus OX=10116 GN=Zbtb7a PE=1 SV=1	S331	Phospho	100% (42.68)	0.247	0.0423
Q5M7V8, S679	Q5M7V8	Thyroid hormone receptor-associated protein 3 OS=Rattus norvegicus OX=10116 GN=Thrap3 PE=1 SV=1	S679	Phospho	100% (46.21)	-0.169	0.0433
A1A5Q0, T390	A1A5Q0	Leiomodin-2 OS=Rattus norvegicus OX=10116 GN=Lmod2 PE=1 SV=1	T390	Phospho	100% (58.90)	-0.563	0.0433
M0R9T2, S377	M0R9T2	Erbb2-interacting protein OS=Rattus norvegicus OX=10116 GN=Erbin PE=1 SV=2	S377	Phospho	100% (41.59)	0.13	0.0433
F1LQQ7, S1534	F1LQQ7	Sodium channel protein OS=Rattus norvegicus OX=10116 GN=Scn7a PE=1 SV=3	S1534	Phospho	100% (36.69)	0.215	0.0433
Q8VBU2, S338	Q8VBU2	Protein NDRG2 OS=Rattus norvegicus OX=10116 GN=Ndrg2 PE=1 SV=1	S338	Phospho	100% (53.48)	0.239	0.0443
A0A0G2JSV0, S338	A0A0G2JSV0	N-myc downstream regulated gene 2, isoform CRA_a OS=Rattus norvegicus OX=10116 GN=Ndrg2 PE=1 SV=1	S338	Phospho	100% (53.48)	0.239	0.0443
F1MA89, S326	F1MA89	Cyclin Y OS=Rattus norvegicus OX=10116 GN=Ccny PE=1 SV=2	S326	Phospho	100% (36.69)	-0.128	0.0443
Q9WTP0, S578	Q9WTP0	Band 4.1-like protein 1 OS=Rattus norvegicus OX=10116 GN=Epb41l1 PE=1 SV=1	S578	Phospho	100% (1,000.00)	-0.273	0.0465
D4A9L5, S578	D4A9L5	Band 4.1-like protein 1-like OS=Rattus norvegicus OX=10116 GN=Epb41l1 PE=1 SV=2	S578	Phospho	100% (1,000.00)	-0.273	0.0465
Q71LX6, S3225	Q71LX6	Xin actin-binding repeat-containing protein 2 OS=Rattus norvegicus OX=10116 GN=Xirp2 PE=1 SV=1	S3225	Phospho	100% (37.38)	-0.956	0.0469
G3V6A2, S63	G3V6A2	SLAIN motif family, member 2 OS=Rattus norvegicus OX=10116 GN=Slain2 PE=1 SV=1	S63	Phospho	100% (96.83)	-0.396	0.0469
F1LPG9, S387	F1LPG9	WASH complex subunit 2C OS=Rattus norvegicus OX=10116 GN=Washc2c PE=1 SV=2	S387	Phospho	100% (26.42)	0.164	0.0469
Q68HB8, S989	Q68HB8	Protocadherin 7 OS=Rattus norvegicus OX=10116 GN=Pcdh7 PE=1 SV=1	S989	Phospho	100% (80.18)	1.572	0.0469
D4A8G7, S224	D4A8G7	SNW domain-containing 1 OS=Rattus norvegicus OX=10116 GN=Snw1 PE=1 SV=1	S224	Phospho	100% (60.08)	-0.051	0.0469
F1LSM0, S2044	F1LSM0	Ubiquitin-specific peptidase 24 OS=Rattus norvegicus OX=10116 GN=Usp24 PE=1 SV=2	S2044	Phospho	100% (76.66)	-0.17	0.0488
G3V885, Y1310	G3V885	Myosin-6 OS=Rattus norvegicus OX=10116 GN=Myh6 PE=1 SV=2	Y1310	Phospho	99% (19.20)	-1.75	0.0495
G3V8B0, S1275	G3V8B0	Myosin-7 OS=Rattus norvegicus OX=10116 GN=Myh7 PE=1 SV=1	S1275	Phospho	97% (15.56)	-1.162	0.0495
P56741, S288	P56741	Myosin-binding protein C, cardiac-type OS=Rattus norvegicus OX=10116 GN=Mybpc3 PE=1 SV=2	S288	Phospho	99% (22.22)	-0.208	0.0495
P56741, T385	P56741	Myosin-binding protein C, cardiac-type OS=Rattus norvegicus OX=10116 GN=Mybpc3 PE=1 SV=2	T385	Phospho	100% (1,000.00)	-0.229	0.0495
D4A8Y1, T252	D4A8Y1	Uncharacterized protein OS=Rattus norvegicus OX=10116 PE=1 SV=1	T252	Phospho	100% (23.92)	-0.334	0.0495
D4A8Y1, S402	D4A8Y1	Uncharacterized protein OS=Rattus norvegicus OX=10116 PE=1 SV=1	S402	Phospho	99% (19.22)	-0.57	0.0495
P60711, Y218	P60711	Actin, cytoplasmic 1 OS=Rattus norvegicus OX=10116 GN=Actb PE=1 SV=1	Y218	Phospho	99% (20.11)	0.274	0.0495
P63259, Y218	P63259	Actin, cytoplasmic 2 OS=Rattus norvegicus OX=10116 GN=Actg1 PE=1 SV=1	Y218	Phospho	99% (20.11)	0.274	0.0495
F1LN42, S347	F1LN42	Tensin 1 OS=Rattus norvegicus OX=10116 GN=Tns1 PE=1 SV=2	S347	Phospho	99% (19.61)	0.528	0.0495
F1LN42, S349	F1LN42	Tensin 1 OS=Rattus norvegicus OX=10116 GN=Tns1 PE=1 SV=2	S349	Phospho	98% (16.22)	0.528	0.0495
F1LN42, S1544	F1LN42	Tensin 1 OS=Rattus norvegicus OX=10116 GN=Tns1 PE=1 SV=2	S1544	Phospho	95% (19.56)	0.544	0.0495
A0A0G2K2M9, S710	A0A0G2K2M9	Serine/arginine repetitive matrix 2 OS=Rattus norvegicus OX=10116 GN=Srrm2 PE=1 SV=1	S710	Phospho	100% (1,000.00)	-0.446	0.0495
A0A0G2K2M9, S712	A0A0G2K2M9	Serine/arginine repetitive matrix 2 OS=Rattus norvegicus OX=10116 GN=Srrm2 PE=1 SV=1	S712	Phospho	100% (1,000.00)	-0.446	0.0495
A0A0G2K2M9, T714	A0A0G2K2M9	Serine/arginine repetitive matrix 2 OS=Rattus norvegicus OX=10116 GN=Srrm2 PE=1 SV=1	T714	Phospho	100% (1,000.00)	-0.446	0.0495
A0A0G2K2M9, T1451	A0A0G2K2M9	Serine/arginine repetitive matrix 2 OS=Rattus norvegicus OX=10116 GN=Srrm2 PE=1 SV=1	T1451	Phospho	100% (1,000.00)	-0.631	0.0495
A0A0G2K2M9, S1650	A0A0G2K2M9	Serine/arginine repetitive matrix 2 OS=Rattus norvegicus OX=10116 GN=Srrm2 PE=1 SV=1	S1650	Phospho	95% (13.28)	-0.596	0.0495
A0A0G2K2M9, S2651	A0A0G2K2M9	Serine/arginine repetitive matrix 2 OS=Rattus norvegicus OX=10116 GN=Srrm2 PE=1 SV=1	S2651	Phospho	96% (17.01)	0.347	0.0495
D3ZCV0, T415	D3ZCV0	Actinin alpha 2 OS=Rattus norvegicus OX=10116 GN=Actn2 PE=1 SV=1	T415	Phospho	100% (48.63)	-0.593	0.0495
D3ZCV0, T435	D3ZCV0	Actinin alpha 2 OS=Rattus norvegicus OX=10116 GN=Actn2 PE=1 SV=1	T435	Phospho	100% (40.20)	-0.453	0.0495
G3V8S6, T496	G3V8S6	Histidine rich calcium binding protein, isoform CRA_b OS=Rattus norvegicus OX=10116 GN=Hrc PE=1 SV=1	T496	Phospho	99% (37.03)	0.352	0.0495
P11507, S546	P11507	Sarcoplasmic/endoplasmic reticulum calcium ATPase 2 OS=Rattus norvegicus OX=10116 GN=Atp2a2 PE=1 SV=1	S546	Phospho	100% (1,000.00)	-1.311	0.0495
P11507, S661	P11507	Sarcoplasmic/endoplasmic reticulum calcium ATPase 2 OS=Rattus norvegicus OX=10116 GN=Atp2a2 PE=1 SV=1	S661	Phospho	100% (61.69)	0.047	0.0495
Q63638, S493	Q63638	Striated muscle-specific serine/threonine-protein kinase OS=Rattus norvegicus OX=10116 GN=Speg PE=1 SV=2	S493	Phospho	98% (17.98)	0.41	0.0495
Q63638, S2052	Q63638	Striated muscle-specific serine/threonine-protein kinase OS=Rattus norvegicus OX=10116 GN=Speg PE=1 SV=2	S2052	Phospho	100% (29.38)	0.309	0.0495
Q63638, S2410	Q63638	Striated muscle-specific serine/threonine-protein kinase OS=Rattus norvegicus OX=10116 GN=Speg PE=1 SV=2	S2410	Phospho	100% (30.07)	-0.452	0.0495
Q63638, S2458	Q63638	Striated muscle-specific serine/threonine-protein kinase OS=Rattus norvegicus OX=10116 GN=Speg PE=1 SV=2	S2458	Phospho	98% (20.98)	-0.361	0.0495
Q63638, S2500	Q63638	Striated muscle-specific serine/threonine-protein kinase OS=Rattus norvegicus OX=10116 GN=Speg PE=1 SV=2	S2500	Phospho	99% (20.87)	-0.331	0.0495
Q63638, S2941	Q63638	Striated muscle-specific serine/threonine-protein kinase OS=Rattus norvegicus OX=10116 GN=Speg PE=1 SV=2	S2941	Phospho	96% (20.98)	0.503	0.0495
G3V7K1, S1042	G3V7K1	Myomesin 2 OS=Rattus norvegicus OX=10116 GN=Myom2 PE=1 SV=1	S1042	Phospho	100% (1,000.00)	0.612	0.0495
O35413, S373	O35413	Sorbin and SH3 domain-containing protein 2 OS=Rattus norvegicus OX=10116 GN=Sorbs2 PE=1 SV=2	S373	Phospho	98% (34.20)	0.534	0.0495
A0A0G2JUA5, S572	A0A0G2JUA5	AHNAK nucleoprotein OS=Rattus norvegicus OX=10116 GN=Ahnak PE=1 SV=1	S572	Phospho	99% (19.61)	-0.301	0.0495
A0A0G2JUA5, S889	A0A0G2JUA5	AHNAK nucleoprotein OS=Rattus norvegicus OX=10116 GN=Ahnak PE=1 SV=1	S889	Phospho	100% (1,000.00)	-0.225	0.0495
A0A0G2JUA5, S2013	A0A0G2JUA5	AHNAK nucleoprotein OS=Rattus norvegicus OX=10116 GN=Ahnak PE=1 SV=1	S2013	Phospho	100% (1,000.00)	-0.573	0.0495
A0A0G2JUA5, S5081	A0A0G2JUA5	AHNAK nucleoprotein OS=Rattus norvegicus OX=10116 GN=Ahnak PE=1 SV=1	S5081	Phospho	100% (1,000.00)	-0.459	0.0495
A0A0G2JUA5, S5082	A0A0G2JUA5	AHNAK nucleoprotein OS=Rattus norvegicus OX=10116 GN=Ahnak PE=1 SV=1	S5082	Phospho	100% (1,000.00)	-0.459	0.0495
A0A0G2JUA5, S5086	A0A0G2JUA5	AHNAK nucleoprotein OS=Rattus norvegicus OX=10116 GN=Ahnak PE=1 SV=1	S5086	Phospho	100% (1,000.00)	-0.459	0.0495
A0A0G2JUA5, S5417	A0A0G2JUA5	AHNAK nucleoprotein OS=Rattus norvegicus OX=10116 GN=Ahnak PE=1 SV=1	S5417	Phospho	100% (53.33)	-0.162	0.0495
A0A0G2JU96, S94	A0A0G2JU96	AHNAK nucleoprotein OS=Rattus norvegicus OX=10116 GN=Ahnak PE=1 SV=1	S94	Phospho	100% (85.30)	0.32	0.0495
A0A0G2JU96, S4809	A0A0G2JU96	AHNAK nucleoprotein OS=Rattus norvegicus OX=10116 GN=Ahnak PE=1 SV=1	S4809	Phospho	99% (20.98)	0.522	0.0495
A0A0G2JU96, S4995	A0A0G2JU96	AHNAK nucleoprotein OS=Rattus norvegicus OX=10116 GN=Ahnak PE=1 SV=1	S4995	Phospho	100% (1,000.00)	-0.29	0.0495
A0A0G2JU96, S4996	A0A0G2JU96	AHNAK nucleoprotein OS=Rattus norvegicus OX=10116 GN=Ahnak PE=1 SV=1	S4996	Phospho	100% (1,000.00)	-0.29	0.0495
A0A0G2JU96, S5000	A0A0G2JU96	AHNAK nucleoprotein OS=Rattus norvegicus OX=10116 GN=Ahnak PE=1 SV=1	S5000	Phospho	100% (1,000.00)	-0.29	0.0495
D4A702, S928	D4A702	Synaptopodin-2 OS=Rattus norvegicus OX=10116 GN=Synpo2 PE=1 SV=2	S928	Phospho	100% (27.61)	0.448	0.0495
P15999, S166	P15999	ATP synthase subunit alpha, mitochondrial OS=Rattus norvegicus OX=10116 GN=Atp5f1a PE=1 SV=2	S166	Phospho	100% (1,000.00)	-0.102	0.0495
Q6P9Y4, S46	Q6P9Y4	ADP/ATP translocase 1 OS=Rattus norvegicus OX=10116 GN=Slc25a4 PE=1 SV=1	S46	Phospho	100% (1,000.00)	0.46	0.0495
P85972, S787	P85972	Vinculin OS=Rattus norvegicus OX=10116 GN=Vcl PE=1 SV=1	S787	Phospho	100% (57.23)	0.818	0.0495
A0A0G2K8V2, S787	A0A0G2K8V2	Vinculin OS=Rattus norvegicus OX=10116 GN=Vcl PE=1 SV=1	S787	Phospho	100% (57.23)	0.818	0.0495
R9PXU6, S787	R9PXU6	Vinculin OS=Rattus norvegicus OX=10116 GN=Vcl PE=1 SV=1	S787	Phospho	100% (57.23)	0.818	0.0495
P34926, S384	P34926	Microtubule-associated protein 1A OS=Rattus norvegicus OX=10116 GN=Map1a PE=1 SV=1	S384	Phospho	100% (20.98)	-0.451	0.0495
P34926, S980	P34926	Microtubule-associated protein 1A OS=Rattus norvegicus OX=10116 GN=Map1a PE=1 SV=1	S980	Phospho	100% (39.54)	-0.222	0.0495
P34926, S990	P34926	Microtubule-associated protein 1A OS=Rattus norvegicus OX=10116 GN=Map1a PE=1 SV=1	S990	Phospho	99% (26.26)	-0.659	0.0495
P34926, S1206	P34926	Microtubule-associated protein 1A OS=Rattus norvegicus OX=10116 GN=Map1a PE=1 SV=1	S1206	Phospho	100% (34.55)	-0.219	0.0495
P34926, S1622	P34926	Microtubule-associated protein 1A OS=Rattus norvegicus OX=10116 GN=Map1a PE=1 SV=1	S1622	Phospho	99% (20.98)	0.298	0.0495
P34926, S1988	P34926	Microtubule-associated protein 1A OS=Rattus norvegicus OX=10116 GN=Map1a PE=1 SV=1	S1988	Phospho	100% (26.42)	-0.752	0.0495
P34926, S2600	P34926	Microtubule-associated protein 1A OS=Rattus norvegicus OX=10116 GN=Map1a PE=1 SV=1	S2600	Phospho	99% (13.28)	-0.154	0.0495
G3V7U2, S384	G3V7U2	Microtubule-associated protein 1 A, isoform CRA_c OS=Rattus norvegicus OX=10116 GN=Map1a PE=1 SV=1	S384	Phospho	100% (20.98)	-0.451	0.0495
G3V7U2, S980	G3V7U2	Microtubule-associated protein 1 A, isoform CRA_c OS=Rattus norvegicus OX=10116 GN=Map1a PE=1 SV=1	S980	Phospho	100% (39.54)	-0.222	0.0495
G3V7U2, S990	G3V7U2	Microtubule-associated protein 1 A, isoform CRA_c OS=Rattus norvegicus OX=10116 GN=Map1a PE=1 SV=1	S990	Phospho	99% (26.26)	-0.659	0.0495
G3V7U2, S1206	G3V7U2	Microtubule-associated protein 1 A, isoform CRA_c OS=Rattus norvegicus OX=10116 GN=Map1a PE=1 SV=1	S1206	Phospho	100% (34.55)	-0.219	0.0495
G3V7U2, S1622	G3V7U2	Microtubule-associated protein 1 A, isoform CRA_c OS=Rattus norvegicus OX=10116 GN=Map1a PE=1 SV=1	S1622	Phospho	99% (20.98)	0.298	0.0495
G3V7U2, S1988	G3V7U2	Microtubule-associated protein 1 A, isoform CRA_c OS=Rattus norvegicus OX=10116 GN=Map1a PE=1 SV=1	S1988	Phospho	100% (26.42)	-0.752	0.0495
G3V7U2, S2602	G3V7U2	Microtubule-associated protein 1 A, isoform CRA_c OS=Rattus norvegicus OX=10116 GN=Map1a PE=1 SV=1	S2602	Phospho	99% (13.28)	-0.154	0.0495
A0A0G2JW01, S355	A0A0G2JW01	HP domain-containing protein OS=Rattus norvegicus OX=10116 PE=1 SV=1	S355	Phospho	100% (1,000.00)	0.187	0.0495
A0A0G2K5P5, S390	A0A0G2K5P5	Myomesin 1 OS=Rattus norvegicus OX=10116 GN=Myom1 PE=1 SV=1	S390	Phospho	100% (37.94)	-0.633	0.0495
A0A0G2K5P5, T691	A0A0G2K5P5	Myomesin 1 OS=Rattus norvegicus OX=10116 GN=Myom1 PE=1 SV=1	T691	Phospho	100% (23.80)	0.3	0.0495
D3ZZ68, S92	D3ZZ68	Synaptopodin 2-like OS=Rattus norvegicus OX=10116 GN=Synpo2l PE=1 SV=1	S92	Phospho	100% (1,000.00)	-0.561	0.0495
D3ZZ68, S97	D3ZZ68	Synaptopodin 2-like OS=Rattus norvegicus OX=10116 GN=Synpo2l PE=1 SV=1	S97	Phospho	100% (26.42)	-0.66	0.0495
D3ZZ68, T141	D3ZZ68	Synaptopodin 2-like OS=Rattus norvegicus OX=10116 GN=Synpo2l PE=1 SV=1	T141	Phospho	98% (19.29)	-0.934	0.0495
D3ZZ68, S191	D3ZZ68	Synaptopodin 2-like OS=Rattus norvegicus OX=10116 GN=Synpo2l PE=1 SV=1	S191	Phospho	96% (35.84)	-0.806	0.0495
D3ZZ68, S367	D3ZZ68	Synaptopodin 2-like OS=Rattus norvegicus OX=10116 GN=Synpo2l PE=1 SV=1	S367	Phospho	100% (32.78)	-0.507	0.0495
D3ZZ68, S731	D3ZZ68	Synaptopodin 2-like OS=Rattus norvegicus OX=10116 GN=Synpo2l PE=1 SV=1	S731	Phospho	100% (61.49)	-0.294	0.0495
F1LWK7, S575	F1LWK7	Uncharacterized protein (Fragment) OS=Rattus norvegicus OX=10116 PE=1 SV=3	S575	Phospho	95% (19.03)	0.295	0.0495
P23693, S151	P23693	Troponin I, cardiac muscle OS=Rattus norvegicus OX=10116 GN=Tnni3 PE=1 SV=2	S151	Phospho	100% (88.19)	-0.408	0.0495
A0A0G2JUP3, S7138	A0A0G2JUP3	Obscurin, cytoskeletal calmodulin and titin-interacting RhoGEF OS=Rattus norvegicus OX=10116 GN=Obscn PE=1 SV=1	S7138	Phospho	97% (17.98)	0.207	0.0495
P09456, S77	P09456	cAMP-dependent protein kinase type I-alpha regulatory subunit OS=Rattus norvegicus OX=10116 GN=Prkar1a PE=1 SV=2	S77	Phospho	100% (45.57)	-0.566	0.0495
G3V7U0, S108	G3V7U0	Cysteine and glycine-rich protein 3 OS=Rattus norvegicus OX=10116 GN=Csrp3 PE=1 SV=1	S108	Phospho	100% (30.92)	1.06	0.0495
P50463, S108	P50463	Cysteine and glycine-rich protein 3 OS=Rattus norvegicus OX=10116 GN=Csrp3 PE=1 SV=1	S108	Phospho	100% (30.92)	0.111	0.0495
Q9Z2L0, T65	Q9Z2L0	Voltage-dependent anion-selective channel protein 1 OS=Rattus norvegicus OX=10116 GN=Vdac1 PE=1 SV=4	T65	Phospho	95% (16.36)	-0.596	0.0495
Q2PS20, S162	Q2PS20	Junctophilin-2 OS=Rattus norvegicus OX=10116 GN=Jph2 PE=1 SV=1	S162	Phospho	98% (20.98)	-0.352	0.0495
A0A0H2UHR7, S1020	A0A0H2UHR7	Filamin-C OS=Rattus norvegicus OX=10116 GN=Flnc PE=1 SV=1	S1020	Phospho	100% (1,000.00)	-0.941	0.0495
A0A0H2UHR7, T1974	A0A0H2UHR7	Filamin-C OS=Rattus norvegicus OX=10116 GN=Flnc PE=1 SV=1	T1974	Phospho	97% (15.01)	-0.375	0.0495
A0A0H2UHR7, S2114	A0A0H2UHR7	Filamin-C OS=Rattus norvegicus OX=10116 GN=Flnc PE=1 SV=1	S2114	Phospho	95% (13.28)	-1.107	0.0495
D3ZHA0, S1020	D3ZHA0	Filamin-C OS=Rattus norvegicus OX=10116 GN=Flnc PE=1 SV=1	S1020	Phospho	100% (1,000.00)	-0.941	0.0495
D3ZHA0, T2007	D3ZHA0	Filamin-C OS=Rattus norvegicus OX=10116 GN=Flnc PE=1 SV=1	T2007	Phospho	97% (15.01)	-0.375	0.0495
D3ZHA0, S2147	D3ZHA0	Filamin-C OS=Rattus norvegicus OX=10116 GN=Flnc PE=1 SV=1	S2147	Phospho	95% (13.28)	-1.107	0.0495
P23928, S76	P23928	Alpha-crystallin B chain OS=Rattus norvegicus OX=10116 GN=Cryab PE=1 SV=1	S76	Phospho	100% (1,000.00)	0.226	0.0495
B0LPN4, S2021	B0LPN4	Ryanodine receptor 2 OS=Rattus norvegicus OX=10116 GN=Ryr2 PE=1 SV=2	S2021	Phospho	100% (1,000.00)	-1.492	0.0495
Q9Z2J4, S485	Q9Z2J4	Nexilin OS=Rattus norvegicus OX=10116 GN=Nexn PE=1 SV=1	S485	Phospho	100% (29.88)	-0.475	0.0495
A0A0H2UHQ9, S490	A0A0H2UHQ9	Synaptopodin OS=Rattus norvegicus OX=10116 GN=Synpo PE=1 SV=1	S490	Phospho	98% (14.06)	-0.521	0.0495
Q9Z327, S490	Q9Z327	Synaptopodin OS=Rattus norvegicus OX=10116 GN=Synpo PE=1 SV=2	S490	Phospho	98% (14.06)	-0.521	0.0495
F1LMV6, S405	F1LMV6	Desmoplakin OS=Rattus norvegicus OX=10116 GN=Dsp PE=1 SV=1	S405	Phospho	100% (1,000.00)	0.695	0.0495
F1LMV6, S1715	F1LMV6	Desmoplakin OS=Rattus norvegicus OX=10116 GN=Dsp PE=1 SV=1	S1715	Phospho	99% (40.20)	0.501	0.0495
F1LMV6, S2855	F1LMV6	Desmoplakin OS=Rattus norvegicus OX=10116 GN=Dsp PE=1 SV=1	S2855	Phospho	100% (51.61)	-0.154	0.0495
F1M155, S907	F1M155	Supervillin OS=Rattus norvegicus OX=10116 GN=Svil PE=1 SV=3	S907	Phospho	100% (30.07)	0.226	0.0495
F1M155, S983	F1M155	Supervillin OS=Rattus norvegicus OX=10116 GN=Svil PE=1 SV=3	S983	Phospho	100% (42.14)	-0.244	0.0495
F1M155, S1015	F1M155	Supervillin OS=Rattus norvegicus OX=10116 GN=Svil PE=1 SV=3	S1015	Phospho	98% (20.57)	-0.272	0.0495
A0A0G2JSM7, S465	A0A0G2JSM7	Adducin 1 (Alpha), isoform CRA_b OS=Rattus norvegicus OX=10116 GN=Add1 PE=1 SV=1	S465	Phospho	99% (19.22)	-0.15	0.0495
Q63028, S465	Q63028	Alpha-adducin OS=Rattus norvegicus OX=10116 GN=Add1 PE=1 SV=2	S465	Phospho	99% (19.22)	-0.15	0.0495
Q64428, T395	Q64428	Trifunctional enzyme subunit alpha, mitochondrial OS=Rattus norvegicus OX=10116 GN=Hadha PE=1 SV=2	T395	Phospho	100% (34.20)	0.359	0.0495
M0R557, S3602	M0R557	Cardiomyopathy-associated 5 OS=Rattus norvegicus OX=10116 GN=Cmya5 PE=1 SV=2	S3602	Phospho	97% (16.36)	-0.989	0.0495
A0A0G2K8R3, S699	A0A0G2K8R3	LIM domain 7 OS=Rattus norvegicus OX=10116 GN=Lmo7 PE=1 SV=1	S699	Phospho	99% (20.98)	-0.518	0.0495
Q5U2U8, S267	Q5U2U8	Bcl2-associated athanogene 3 OS=Rattus norvegicus OX=10116 GN=Bag3 PE=1 SV=1	S267	Phospho	98% (17.98)	0.492	0.0495
Q5U2U8, T288	Q5U2U8	Bcl2-associated athanogene 3 OS=Rattus norvegicus OX=10116 GN=Bag3 PE=1 SV=1	T288	Phospho	99% (20.74)	-0.621	0.0495
P35565, T94	P35565	Calnexin OS=Rattus norvegicus OX=10116 GN=Canx PE=1 SV=1	T94	Phospho	100% (1,000.00)	-1.057	0.0495
F1M7L9, S580	F1M7L9	Uncharacterized protein OS=Rattus norvegicus OX=10116 PE=1 SV=3	S580	Phospho	98% (17.98)	-0.337	0.0495
A0A0G2JVQ1, S148	A0A0G2JVQ1	Creatine kinase S-type, mitochondrial OS=Rattus norvegicus OX=10116 GN=Ckmt2 PE=1 SV=1	S148	Phospho	100% (39.71)	-0.302	0.0495
O88989, S111	O88989	Malate dehydrogenase, cytoplasmic OS=Rattus norvegicus OX=10116 GN=Mdh1 PE=1 SV=3	S111	Phospho	100% (1,000.00)	-0.304	0.0495
O88989, S217	O88989	Malate dehydrogenase, cytoplasmic OS=Rattus norvegicus OX=10116 GN=Mdh1 PE=1 SV=3	S217	Phospho	100% (79.61)	-0.227	0.0495
P53987, S476	P53987	Monocarboxylate transporter 1 OS=Rattus norvegicus OX=10116 GN=Slc16a1 PE=1 SV=1	S476	Phospho	100% (28.35)	-0.426	0.0495
P97541, T24	P97541	Heat shock protein beta-6 OS=Rattus norvegicus OX=10116 GN=Hspb6 PE=1 SV=1	T24	Phospho	98% (17.98)	-0.993	0.0495
Q66H98, S263	Q66H98	Caveolae-associated protein 2 OS=Rattus norvegicus OX=10116 GN=Cavin2 PE=1 SV=3	S263	Phospho	100% (1,000.00)	0.577	0.0495
A0A0G2JWS2, S552	A0A0G2JWS2	Nebulette OS=Rattus norvegicus OX=10116 GN=Nebl PE=1 SV=1	S552	Phospho	100% (35.84)	-0.556	0.0495
Q8VBU2, T357	Q8VBU2	Protein NDRG2 OS=Rattus norvegicus OX=10116 GN=Ndrg2 PE=1 SV=1	T357	Phospho	98% (15.01)	0.092	0.0495
G3V8L3, S414	G3V8L3	Lamin A, isoform CRA_b OS=Rattus norvegicus OX=10116 GN=Lmna PE=1 SV=1	S414	Phospho	100% (30.07)	-0.233	0.0495
G3V8L3, S458	G3V8L3	Lamin A, isoform CRA_b OS=Rattus norvegicus OX=10116 GN=Lmna PE=1 SV=1	S458	Phospho	100% (72.06)	-0.196	0.0495
A0A0G2JSV0, T357	A0A0G2JSV0	N-myc downstream regulated gene 2, isoform CRA_a OS=Rattus norvegicus OX=10116 GN=Ndrg2 PE=1 SV=1	T357	Phospho	98% (15.01)	0.092	0.0495
D4ABA9, S556	D4ABA9	Uncharacterized protein OS=Rattus norvegicus OX=10116 GN=Xirp1 PE=1 SV=2	S556	Phospho	100% (40.34)	-0.64	0.0495
D4ABA9, S558	D4ABA9	Uncharacterized protein OS=Rattus norvegicus OX=10116 GN=Xirp1 PE=1 SV=2	S558	Phospho	98% (20.98)	-0.6	0.0495
Q3ZB99, T694	Q3ZB99	Tight junction protein 2 OS=Rattus norvegicus OX=10116 GN=Tjp2 PE=1 SV=1	T694	Phospho	100% (23.97)	-0.246	0.0495
P04642, T322	P04642	L-lactate dehydrogenase A chain OS=Rattus norvegicus OX=10116 GN=Ldha PE=1 SV=1	T322	Phospho	100% (75.43)	-0.684	0.0495
P15205, S601	P15205	Microtubule-associated protein 1B OS=Rattus norvegicus OX=10116 GN=Map1b PE=1 SV=3	S601	Phospho	96% (17.22)	-0.456	0.0495
P15205, S1389	P15205	Microtubule-associated protein 1B OS=Rattus norvegicus OX=10116 GN=Map1b PE=1 SV=3	S1389	Phospho	100% (1,000.00)	-0.774	0.0495
P15205, S1393	P15205	Microtubule-associated protein 1B OS=Rattus norvegicus OX=10116 GN=Map1b PE=1 SV=3	S1393	Phospho	97% (18.04)	-0.374	0.0495
P15205, T1626	P15205	Microtubule-associated protein 1B OS=Rattus norvegicus OX=10116 GN=Map1b PE=1 SV=3	T1626	Phospho	96% (13.28)	-1.039	0.0495
P15205, T2243	P15205	Microtubule-associated protein 1B OS=Rattus norvegicus OX=10116 GN=Map1b PE=1 SV=3	T2243	Phospho	98% (15.00)	-0.616	0.0495
Q6S3A4, S3293	Q6S3A4	Plectin OS=Rattus norvegicus OX=10116 GN=Plec PE=1 SV=1	S3293	Phospho	100% (34.20)	-0.679	0.0495
Q9JK11, S343	Q9JK11	Reticulon-4 OS=Rattus norvegicus OX=10116 GN=Rtn4 PE=1 SV=1	S343	Phospho	100% (1,000.00)	-0.842	0.0495
Q9JK11, S425	Q9JK11	Reticulon-4 OS=Rattus norvegicus OX=10116 GN=Rtn4 PE=1 SV=1	S425	Phospho	100% (27.33)	-0.632	0.0495
F1LQN3, S343	F1LQN3	Reticulon OS=Rattus norvegicus OX=10116 GN=Rtn4 PE=1 SV=1	S343	Phospho	100% (1,000.00)	-0.842	0.0495
F1LQN3, S425	F1LQN3	Reticulon OS=Rattus norvegicus OX=10116 GN=Rtn4 PE=1 SV=1	S425	Phospho	100% (27.33)	-0.632	0.0495
P31000, S430	P31000	Vimentin OS=Rattus norvegicus OX=10116 GN=Vim PE=1 SV=2	S430	Phospho	100% (44.63)	-0.492	0.0495
D3ZUX5, S40	D3ZUX5	MICOS complex subunit OS=Rattus norvegicus OX=10116 GN=Chchd3 PE=1 SV=1	S40	Phospho	98% (16.24)	-0.614	0.0495
D3ZUX5, S51	D3ZUX5	MICOS complex subunit OS=Rattus norvegicus OX=10116 GN=Chchd3 PE=1 SV=1	S51	Phospho	97% (22.22)	1.407	0.0495
A1A5Q0, S15	A1A5Q0	Leiomodin-2 OS=Rattus norvegicus OX=10116 GN=Lmod2 PE=1 SV=1	S15	Phospho	100% (35.15)	-0.483	0.0495
A1A5Q0, S192	A1A5Q0	Leiomodin-2 OS=Rattus norvegicus OX=10116 GN=Lmod2 PE=1 SV=1	S192	Phospho	100% (30.07)	-0.44	0.0495
Q5RKG9, S409	Q5RKG9	Eukaryotic translation initiation factor 4B OS=Rattus norvegicus OX=10116 GN=Eif4b PE=1 SV=1	S409	Phospho	100% (39.72)	-0.529	0.0495
Q5RKG9, S422	Q5RKG9	Eukaryotic translation initiation factor 4B OS=Rattus norvegicus OX=10116 GN=Eif4b PE=1 SV=1	S422	Phospho	100% (46.21)	-0.357	0.0495
Q5RKG9, S424	Q5RKG9	Eukaryotic translation initiation factor 4B OS=Rattus norvegicus OX=10116 GN=Eif4b PE=1 SV=1	S424	Phospho	97% (16.24)	-1.151	0.0495
Q5RKG9, S425	Q5RKG9	Eukaryotic translation initiation factor 4B OS=Rattus norvegicus OX=10116 GN=Eif4b PE=1 SV=1	S425	Phospho	97% (16.24)	-1.151	0.0495
Q6MG08, S790	Q6MG08	ATP-binding cassette sub-family F member 1 OS=Rattus norvegicus OX=10116 GN=Abcf1 PE=1 SV=1	S790	Phospho	100% (1,000.00)	-0.558	0.0495
E9PST5, S479	E9PST5	Apoptotic chromatin condensation inducer 1 OS=Rattus norvegicus OX=10116 GN=Acin1 PE=1 SV=1	S479	Phospho	100% (58.97)	-0.167	0.0495
A0A0G2JVH4, S34	A0A0G2JVH4	MICOS complex subunit MIC60 OS=Rattus norvegicus OX=10116 GN=Immt PE=1 SV=1	S34	Phospho	95% (20.98)	0.33	0.0495
A0A0G2JVH4, S69	A0A0G2JVH4	MICOS complex subunit MIC60 OS=Rattus norvegicus OX=10116 GN=Immt PE=1 SV=1	S69	Phospho	100% (1,000.00)	-0.454	0.0495
P11960, Y349	P11960	2-oxoisovalerate dehydrogenase subunit alpha, mitochondrial (Fragment) OS=Rattus norvegicus OX=10116 GN=Bckdha PE=1 SV=1	Y349	Phospho	96% (26.18)	-0.335	0.0495
Q9WTP0, S868	Q9WTP0	Band 4.1-like protein 1 OS=Rattus norvegicus OX=10116 GN=Epb41l1 PE=1 SV=1	S868	Phospho	100% (42.73)	-0.479	0.0495
D4A9L5, S868	D4A9L5	Band 4.1-like protein 1-like OS=Rattus norvegicus OX=10116 GN=Epb41l1 PE=1 SV=2	S868	Phospho	100% (42.73)	-0.479	0.0495
F1M944, S50	F1M944	Calsequestrin OS=Rattus norvegicus OX=10116 GN=Casq2 PE=1 SV=2	S50	Phospho	100% (36.69)	-1.093	0.0495
P06399, S526	P06399	Fibrinogen alpha chain OS=Rattus norvegicus OX=10116 GN=Fga PE=1 SV=3	S526	Phospho	100% (82.31)	-1.256	0.0495
B5DFL0, S187	B5DFL0	Snta1 protein OS=Rattus norvegicus OX=10116 GN=Snta1 PE=1 SV=1	S187	Phospho	100% (20.51)	0.729	0.0495
F1M6Z4, S845	F1M6Z4	DUF4585 domain-containing protein OS=Rattus norvegicus OX=10116 GN=Prob1 PE=1 SV=2	S845	Phospho	100% (25.70)	0.392	0.0495
D4AD15, S1181	D4AD15	Eukaryotic translation initiation factor 4 gamma, 1 OS=Rattus norvegicus OX=10116 GN=Eif4g1 PE=1 SV=2	S1181	Phospho	99% (20.74)	-0.612	0.0495
P81155, S253	P81155	Voltage-dependent anion-selective channel protein 2 OS=Rattus norvegicus OX=10116 GN=Vdac2 PE=1 SV=2	S253	Phospho	97% (16.24)	-0.175	0.0495
P19804, S44	P19804	Nucleoside diphosphate kinase B OS=Rattus norvegicus OX=10116 GN=Nme2 PE=1 SV=1	S44	Phospho	100% (1,000.00)	-0.503	0.0495
G3V9G5, S1369	G3V9G5	RCG24674, isoform CRA_b OS=Rattus norvegicus OX=10116 GN=Synm PE=1 SV=2	S1369	Phospho	96% (15.01)	-1.107	0.0495
D3ZRM0, S297	D3ZRM0	Dual-specificity phosphatase 27, atypical OS=Rattus norvegicus OX=10116 GN=Dusp27 PE=1 SV=1	S297	Phospho	100% (32.28)	-0.402	0.0495
D3ZRM0, S460	D3ZRM0	Dual-specificity phosphatase 27, atypical OS=Rattus norvegicus OX=10116 GN=Dusp27 PE=1 SV=1	S460	Phospho	98% (17.99)	-0.506	0.0495
D3ZRM0, S734	D3ZRM0	Dual-specificity phosphatase 27, atypical OS=Rattus norvegicus OX=10116 GN=Dusp27 PE=1 SV=1	S734	Phospho	100% (30.67)	-0.732	0.0495
G3V9C7, S113	G3V9C7	Histone H2B OS=Rattus norvegicus OX=10116 GN=Hist1h2bk PE=3 SV=1	S113	Phospho	100% (41.02)	-0.642	0.0495
A0A0G2JXI9, S113	A0A0G2JXI9	Histone H2B OS=Rattus norvegicus OX=10116 GN=Hist1h2bo PE=3 SV=1	S113	Phospho	100% (41.02)	-0.642	0.0495
D3ZNH4, S113	D3ZNH4	Histone H2B OS=Rattus norvegicus OX=10116 GN=Hist1h2bo PE=3 SV=1	S113	Phospho	100% (41.02)	-0.746	0.0495
A0A0G2JXE0, S113	A0A0G2JXE0	Histone H2B OS=Rattus norvegicus OX=10116 GN=LOC102549061 PE=3 SV=1	S113	Phospho	100% (41.02)	-0.746	0.0495
G3V8B3, S113	G3V8B3	Histone H2B OS=Rattus norvegicus OX=10116 GN=Hist1h2bq PE=3 SV=1	S113	Phospho	100% (41.02)	-0.642	0.0495
F1M4A0, S915	F1M4A0	Tight junction protein 1 (Predicted) OS=Rattus norvegicus OX=10116 GN=Tjp1 PE=1 SV=2	S915	Phospho	96% (15.00)	0.311	0.0495
A0A0H2UHD8, S605	A0A0H2UHD8	SH3 domain-containing kinase-binding protein 1 OS=Rattus norvegicus OX=10116 GN=Sh3kbp1 PE=1 SV=1	S605	Phospho	99% (23.98)	-0.384	0.0495
Q925Q9, S630	Q925Q9	SH3 domain-containing kinase-binding protein 1 OS=Rattus norvegicus OX=10116 GN=Sh3kbp1 PE=1 SV=2	S630	Phospho	99% (23.98)	-0.384	0.0495
F1LW22, S973	F1LW22	Par-3 family cell polarity regulator beta OS=Rattus norvegicus OX=10116 GN=Pard3b PE=1 SV=2	S973	Phospho	98% (17.98)	0.605	0.0495
F1LW22, S990	F1LW22	Par-3 family cell polarity regulator beta OS=Rattus norvegicus OX=10116 GN=Pard3b PE=1 SV=2	S990	Phospho	100% (45.90)	0.326	0.0495
F1M4V3, S53	F1M4V3	RCSD domain containing 1 (Predicted), isoform CRA_b OS=Rattus norvegicus OX=10116 GN=Rcsd1 PE=1 SV=2	S53	Phospho	95% (13.27)	0.451	0.0495
Q62733, S158	Q62733	Lamina-associated polypeptide 2, isoform beta OS=Rattus norvegicus OX=10116 GN=Tmpo PE=1 SV=3	S158	Phospho	95% (13.27)	0.433	0.0495
F1LSM0, S1296	F1LSM0	Ubiquitin-specific peptidase 24 OS=Rattus norvegicus OX=10116 GN=Usp24 PE=1 SV=2	S1296	Phospho	100% (32.28)	-0.667	0.0495
F1LR10, S360	F1LR10	LIM domain and actin-binding protein 1 OS=Rattus norvegicus OX=10116 GN=Lima1 PE=1 SV=2	S360	Phospho	100% (54.03)	-0.121	0.0495
F1LR10, S582	F1LR10	LIM domain and actin-binding protein 1 OS=Rattus norvegicus OX=10116 GN=Lima1 PE=1 SV=2	S582	Phospho	95% (16.22)	-0.982	0.0495
M0R6Z9, S2282	M0R6Z9	Myosin XVIIIb OS=Rattus norvegicus OX=10116 GN=Myo18b PE=1 SV=2	S2282	Phospho	99% (19.22)	0.045	0.0495
A0A0G2K1W1, S333	A0A0G2K1W1	RAB11 family-interacting protein 5 OS=Rattus norvegicus OX=10116 GN=Rab11fip5 PE=1 SV=1	S333	Phospho	100% (1,000.00)	-1.177	0.0495
F1LYX9, S765	F1LYX9	Desmoglein 2 OS=Rattus norvegicus OX=10116 GN=Dsg2 PE=1 SV=2	S765	Phospho	100% (30.07)	-0.599	0.0495
F1LYX9, S769	F1LYX9	Desmoglein 2 OS=Rattus norvegicus OX=10116 GN=Dsg2 PE=1 SV=2	S769	Phospho	100% (1,000.00)	-0.482	0.0495
M0R5H1, S1914	M0R5H1	Enhancer trap locus 4 OS=Rattus norvegicus OX=10116 GN=Etl4 PE=1 SV=2	S1914	Phospho	100% (23.97)	-0.079	0.0495
Q10728, S445	Q10728	Protein phosphatase 1 regulatory subunit 12A OS=Rattus norvegicus OX=10116 GN=Ppp1r12a PE=1 SV=2	S445	Phospho	99% (23.98)	0.184	0.0495
M0R4H5, S119	M0R4H5	PDZ and LIM domain protein 4 OS=Rattus norvegicus OX=10116 GN=Pdlim4 PE=1 SV=1	S119	Phospho	95% (13.27)	-0.179	0.0495
D4A0T0, S21	D4A0T0	NADH:ubiquinone oxidoreductase subunit B10 OS=Rattus norvegicus OX=10116 GN=Ndufb10 PE=1 SV=1	S21	Phospho	99% (23.97)	0.165	0.0495
F1LT10, S1243	F1LT10	Afadin OS=Rattus norvegicus OX=10116 GN=Afdn PE=1 SV=3	S1243	Phospho	100% (38.36)	-0.477	0.0495
E9PSN4, S1599	E9PSN4	Zinc finger CCCH type-containing 13 OS=Rattus norvegicus OX=10116 GN=Zc3h13 PE=1 SV=2	S1599	Phospho	100% (1,000.00)	-0.412	0.0495
E9PSN4, T1603	E9PSN4	Zinc finger CCCH type-containing 13 OS=Rattus norvegicus OX=10116 GN=Zc3h13 PE=1 SV=2	T1603	Phospho	100% (1,000.00)	-0.412	0.0495
Q01728, T284	Q01728	Sodium/calcium exchanger 1 OS=Rattus norvegicus OX=10116 GN=Slc8a1 PE=1 SV=3	T284	Phospho	99% (19.29)	-0.163	0.0495
Q9WVJ6, S449	Q9WVJ6	Tissue-type transglutaminase OS=Rattus norvegicus OX=10116 GN=Tgm2 PE=1 SV=1	S449	Phospho	100% (29.98)	-1.076	0.0495
D3ZVM5, S29	D3ZVM5	Heat shock protein family A (Hsp70) member 12B OS=Rattus norvegicus OX=10116 GN=Hspa12b PE=1 SV=3	S29	Phospho	100% (30.14)	0.319	0.0495
D3ZVM5, S434	D3ZVM5	Heat shock protein family A (Hsp70) member 12B OS=Rattus norvegicus OX=10116 GN=Hspa12b PE=1 SV=3	S434	Phospho	100% (23.98)	0.193	0.0495
P14668, S11	P14668	Annexin A5 OS=Rattus norvegicus OX=10116 GN=Anxa5 PE=1 SV=3	S11	Phospho	100% (67.98)	-0.395	0.0495
F1M9N9, S2100	F1M9N9	Ankyrin 2 OS=Rattus norvegicus OX=10116 GN=Ank2 PE=1 SV=3	S2100	Phospho	100% (124.93)	-0.659	0.0495
G3V6H5, Y102	G3V6H5	Mitochondrial 2-oxoglutarate/malate carrier protein OS=Rattus norvegicus OX=10116 GN=Slc25a11 PE=1 SV=1	Y102	Phospho	100% (22.99)	-0.271	0.0495
F1LP64, Y1048	F1LP64	E3 ubiquitin-protein ligase TRIP12 OS=Rattus norvegicus OX=10116 GN=Trip12 PE=1 SV=1	Y1048	Phospho	100% (1,000.00)	-0.809	0.0495
G3V7S2, S602	G3V7S2	Neurofilament medium polypeptide OS=Rattus norvegicus OX=10116 GN=Nefm PE=1 SV=3	S602	Phospho	100% (1,000.00)	-1.127	0.0495
F1LW91, S311	F1LW91	Nuclear mitotic apparatus protein 1 OS=Rattus norvegicus OX=10116 GN=Numa1 PE=1 SV=2	S311	Phospho	100% (1,000.00)	-0.144	0.0495
A0A0G2JYE0, S337	A0A0G2JYE0	Ataxin 2-like OS=Rattus norvegicus OX=10116 GN=Atxn2l PE=1 SV=1	S337	Phospho	99% (22.20)	-0.51	0.0495
A0A0G2JYE0, S375	A0A0G2JYE0	Ataxin 2-like OS=Rattus norvegicus OX=10116 GN=Atxn2l PE=1 SV=1	S375	Phospho	100% (40.01)	-0.621	0.0495
A0A0G2JYE0, S376	A0A0G2JYE0	Ataxin 2-like OS=Rattus norvegicus OX=10116 GN=Atxn2l PE=1 SV=1	S376	Phospho	100% (40.01)	-0.621	0.0495
A0A0G2JYE0, S497	A0A0G2JYE0	Ataxin 2-like OS=Rattus norvegicus OX=10116 GN=Atxn2l PE=1 SV=1	S497	Phospho	100% (56.52)	-0.815	0.0495
Q5XIH7, S161	Q5XIH7	Prohibitin-2 OS=Rattus norvegicus OX=10116 GN=Phb2 PE=1 SV=1	S161	Phospho	100% (1,000.00)	-0.359	0.0495
A0A0G2JWA8, S3885	A0A0G2JWA8	Microtubule-actin cross-linking factor 1 OS=Rattus norvegicus OX=10116 GN=Macf1 PE=1 SV=1	S3885	Phospho	99% (22.85)	0.256	0.0495
P09215, T348	P09215	Protein kinase C delta type OS=Rattus norvegicus OX=10116 GN=Prkcd PE=1 SV=1	T348	Phospho	100% (1,000.00)	-0.613	0.0495
P09215, S357	P09215	Protein kinase C delta type OS=Rattus norvegicus OX=10116 GN=Prkcd PE=1 SV=1	S357	Phospho	100% (1,000.00)	-0.613	0.0495
A0A140UHX0, T348	A0A140UHX0	Protein kinase C delta type OS=Rattus norvegicus OX=10116 GN=Prkcd PE=1 SV=1	T348	Phospho	100% (1,000.00)	-0.613	0.0495
A0A140UHX0, S357	A0A140UHX0	Protein kinase C delta type OS=Rattus norvegicus OX=10116 GN=Prkcd PE=1 SV=1	S357	Phospho	100% (1,000.00)	-0.613	0.0495
F1M4I1, Y418	F1M4I1	Uncharacterized protein OS=Rattus norvegicus OX=10116 PE=1 SV=3	Y418	Phospho	100% (42.53)	-0.668	0.0495
P26453, T357	P26453	Basigin OS=Rattus norvegicus OX=10116 GN=Bsg PE=1 SV=2	T357	Phospho	100% (1,000.00)	0.971	0.0495
D3ZGN7, S1773	D3ZGN7	Microtubule-associated monooxygenase, calponin and LIM domain-containing 3 OS=Rattus norvegicus OX=10116 GN=Mical3 PE=1 SV=2	S1773	Phospho	100% (1,000.00)	0.03	0.0495
D4A3X1, S66	D4A3X1	Similar to hypothetical protein OS=Rattus norvegicus OX=10116 GN=RGD1308601 PE=4 SV=1	S66	Phospho	98% (16.24)	-0.427	0.0495
P80386, S24	P80386	5'-AMP-activated protein kinase subunit beta-1 OS=Rattus norvegicus OX=10116 GN=Prkab1 PE=1 SV=4	S24	Phospho	96% (17.01)	-0.376	0.0495
D3ZF26, S423	D3ZF26	Tankyrase 1-binding protein 1 OS=Rattus norvegicus OX=10116 GN=Tnks1bp1 PE=1 SV=1	S423	Phospho	100% (27.20)	-0.248	0.0495
M0R621, S66	M0R621	Uncharacterized LOC100909715 OS=Rattus norvegicus OX=10116 GN=LOC100909715 PE=1 SV=1	S66	Phospho	98% (16.24)	-0.427	0.0495
A0A0G2K3A0, S1776	A0A0G2K3A0	Serine/threonine-protein kinase WNK1 OS=Rattus norvegicus OX=10116 GN=Wnk1 PE=1 SV=1	S1776	Phospho	100% (20.57)	-0.608	0.0495
D3ZZQ0, S548	D3ZZQ0	Similar to Traf2 and NCK interacting kinase, splice variant 4 (Predicted), isoform CRA_a OS=Rattus norvegicus OX=10116 GN=Tnik PE=1 SV=1	S548	Phospho	98% (17.98)	-0.624	0.0495
Q9JIH7, S1776	Q9JIH7	Serine/threonine-protein kinase WNK1 OS=Rattus norvegicus OX=10116 GN=Wnk1 PE=1 SV=2	S1776	Phospho	100% (20.57)	-0.608	0.0495
F1LW07, S161	F1LW07	Protein phosphatase 1, regulatory subunit 13-like OS=Rattus norvegicus OX=10116 GN=Ppp1r13l PE=1 SV=2	S161	Phospho	100% (24.57)	-0.433	0.0495
F1LW07, S270	F1LW07	Protein phosphatase 1, regulatory subunit 13-like OS=Rattus norvegicus OX=10116 GN=Ppp1r13l PE=1 SV=2	S270	Phospho	97% (17.98)	-0.616	0.0495
F1LW07, S397	F1LW07	Protein phosphatase 1, regulatory subunit 13-like OS=Rattus norvegicus OX=10116 GN=Ppp1r13l PE=1 SV=2	S397	Phospho	100% (42.90)	-0.696	0.0495
F1LW07, S523	F1LW07	Protein phosphatase 1, regulatory subunit 13-like OS=Rattus norvegicus OX=10116 GN=Ppp1r13l PE=1 SV=2	S523	Phospho	100% (25.38)	-0.805	0.0495
A0A0G2K875, T510	A0A0G2K875	Actin-binding LIM protein family, member 3 OS=Rattus norvegicus OX=10116 GN=Ablim3 PE=1 SV=1	T510	Phospho	100% (60.82)	0.544	0.0495
D3ZN76, S2041	D3ZN76	Protein transport protein sec16 OS=Rattus norvegicus OX=10116 GN=Sec16a PE=1 SV=1	S2041	Phospho	100% (107.10)	-0.554	0.0495
P08503, S245	P08503	Medium-chain specific acyl-CoA dehydrogenase, mitochondrial OS=Rattus norvegicus OX=10116 GN=Acadm PE=1 SV=1	S245	Phospho	100% (1,000.00)	0.213	0.0495
P08503, T247	P08503	Medium-chain specific acyl-CoA dehydrogenase, mitochondrial OS=Rattus norvegicus OX=10116 GN=Acadm PE=1 SV=1	T247	Phospho	100% (1,000.00)	0.213	0.0495
P08503, T251	P08503	Medium-chain specific acyl-CoA dehydrogenase, mitochondrial OS=Rattus norvegicus OX=10116 GN=Acadm PE=1 SV=1	T251	Phospho	100% (1,000.00)	0.213	0.0495
D3ZU74, S81	D3ZU74	Cytoplasmic dynein 1 intermediate chain 2 OS=Rattus norvegicus OX=10116 GN=Dync1i2 PE=1 SV=1	S81	Phospho	98% (17.99)	-0.272	0.0495
G3V796, S245	G3V796	Acetyl-Coenzyme A dehydrogenase, medium chain OS=Rattus norvegicus OX=10116 GN=Acadm PE=1 SV=1	S245	Phospho	100% (1,000.00)	0.213	0.0495
G3V796, T247	G3V796	Acetyl-Coenzyme A dehydrogenase, medium chain OS=Rattus norvegicus OX=10116 GN=Acadm PE=1 SV=1	T247	Phospho	100% (1,000.00)	0.213	0.0495
G3V796, T251	G3V796	Acetyl-Coenzyme A dehydrogenase, medium chain OS=Rattus norvegicus OX=10116 GN=Acadm PE=1 SV=1	T251	Phospho	100% (1,000.00)	0.213	0.0495
Q6AZ35, S81	Q6AZ35	Cytoplasmic dynein 1 intermediate chain 2 OS=Rattus norvegicus OX=10116 GN=Dync1i2 PE=1 SV=1	S81	Phospho	98% (17.99)	-0.272	0.0495
A0A0G2JTV2, T631	A0A0G2JTV2	Non-muscle caldesmon OS=Rattus norvegicus OX=10116 GN=Cald1 PE=1 SV=1	T631	Phospho	97% (17.98)	-0.063	0.0495
Q9EPH2, T85	Q9EPH2	MARCKS-related protein OS=Rattus norvegicus OX=10116 GN=Marcksl1 PE=2 SV=3	T85	Phospho	100% (1,000.00)	0.403	0.0495
D3ZXE2, S1360	D3ZXE2	Sister chromatid cohesion protein PDS5 homolog B OS=Rattus norvegicus OX=10116 GN=Pds5b PE=1 SV=1	S1360	Phospho	100% (50.22)	0.181	0.0495
D3ZXE2, S1385	D3ZXE2	Sister chromatid cohesion protein PDS5 homolog B OS=Rattus norvegicus OX=10116 GN=Pds5b PE=1 SV=1	S1385	Phospho	98% (20.98)	0.25	0.0495
P15389, S1988	P15389	Sodium channel protein type 5 subunit alpha OS=Rattus norvegicus OX=10116 GN=Scn5a PE=1 SV=1	S1988	Phospho	97% (15.56)	0.597	0.0495
A0A0G2K5L6, T2258	A0A0G2K5L6	Acetyl-CoA carboxylase beta OS=Rattus norvegicus OX=10116 GN=Acacb PE=1 SV=1	T2258	Phospho	100% (1,000.00)	0.332	0.0495
A0A0G2K613, T41	A0A0G2K613	Uncharacterized protein OS=Rattus norvegicus OX=10116 PE=4 SV=1	T41	Phospho	100% (56.99)	0.279	0.0495
A0A0G2K613, T85	A0A0G2K613	Uncharacterized protein OS=Rattus norvegicus OX=10116 PE=4 SV=1	T85	Phospho	100% (1,000.00)	0.608	0.0495
A0A0G2JSH4, S389	A0A0G2JSH4	Glycogen synthase kinase 3 beta, isoform CRA_b OS=Rattus norvegicus OX=10116 GN=Gsk3b PE=1 SV=1	S389	Phospho	100% (55.93)	-0.456	0.0495
P46462, S702	P46462	Transitional endoplasmic reticulum ATPase OS=Rattus norvegicus OX=10116 GN=Vcp PE=1 SV=3	S702	Phospho	100% (43.41)	0.146	0.0495
A0A0G2K427, S325	A0A0G2K427	Influenza virus NS1A binding protein (Predicted), isoform CRA_b OS=Rattus norvegicus OX=10116 GN=Ivns1abp PE=1 SV=1	S325	Phospho	95% (16.22)	-0.527	0.0495
A0A0G2K427, S338	A0A0G2K427	Influenza virus NS1A binding protein (Predicted), isoform CRA_b OS=Rattus norvegicus OX=10116 GN=Ivns1abp PE=1 SV=1	S338	Phospho	100% (33.56)	-0.62	0.0495
P18266, S389	P18266	Glycogen synthase kinase-3 beta OS=Rattus norvegicus OX=10116 GN=Gsk3b PE=1 SV=1	S389	Phospho	100% (55.93)	-0.456	0.0495
D3Z802, S1480	D3Z802	Nebulin-related-anchoring protein OS=Rattus norvegicus OX=10116 GN=Nrap PE=1 SV=1	S1480	Phospho	100% (55.98)	0.438	0.0495
F1M842, S270	F1M842	Tumor protein p53-binding protein 1 OS=Rattus norvegicus OX=10116 GN=Tp53bp1 PE=1 SV=3	S270	Phospho	98% (17.98)	0.314	0.0495
D4A853, T1315	D4A853	Capicua transcriptional repressor OS=Rattus norvegicus OX=10116 GN=Cic PE=1 SV=2	T1315	Phospho	100% (1,000.00)	-0.188	0.0495
Q5XI74, S110	Q5XI74	Endonuclease/exonuclease/phosphatase family domain-containing protein 1 OS=Rattus norvegicus OX=10116 GN=Eepd1 PE=1 SV=1	S110	Phospho	98% (17.99)	-0.42	0.0495
D3ZQL6, S28	D3ZQL6	MICAL-like protein 1 OS=Rattus norvegicus OX=10116 GN=Micall1 PE=1 SV=1	S28	Phospho	98% (20.98)	-0.692	0.0495
P26431, S697	P26431	Sodium/hydrogen exchanger 1 OS=Rattus norvegicus OX=10116 GN=Slc9a1 PE=1 SV=2	S697	Phospho	96% (33.50)	-0.214	0.0495
G3V715, S377	G3V715	Non-specific serine/threonine protein kinase OS=Rattus norvegicus OX=10116 GN=Prkaa2 PE=1 SV=1	S377	Phospho	100% (1,000.00)	-0.739	0.0495
B4F7F3, S346	B4F7F3	ARVCF, delta catenin family member OS=Rattus norvegicus OX=10116 GN=Arvcf PE=1 SV=1	S346	Phospho	97% (16.03)	-0.467	0.0495
A0A0G2JXY9, S443	A0A0G2JXY9	Epsin-2 OS=Rattus norvegicus OX=10116 GN=Epn2 PE=1 SV=1	S443	Phospho	100% (20.98)	0.776	0.0495
Q2EJA0, S146	Q2EJA0	Transcriptional coactivator YAP1 OS=Rattus norvegicus OX=10116 GN=Yap1 PE=1 SV=1	S146	Phospho	98% (17.98)	-0.375	0.0495
F1LU97, S673	F1LU97	SAM and SH3 domain-containing 1 OS=Rattus norvegicus OX=10116 GN=Sash1 PE=1 SV=3	S673	Phospho	99% (21.72)	0.16	0.0495
A0A0G2K4E8, S347	A0A0G2K4E8	R3H domain-containing 2 OS=Rattus norvegicus OX=10116 GN=R3hdm2 PE=1 SV=1	S347	Phospho	99% (23.98)	0.148	0.0495
P67779, S151	P67779	Prohibitin OS=Rattus norvegicus OX=10116 GN=Phb PE=1 SV=1	S151	Phospho	99% (39.95)	0.426	0.0495
R9PXS9, S146	R9PXS9	Transcriptional coactivator YAP1 OS=Rattus norvegicus OX=10116 GN=Yap1 PE=1 SV=1	S146	Phospho	98% (17.98)	-0.375	0.0495
G3V9G7, S329	G3V9G7	R3H domain-containing 2 OS=Rattus norvegicus OX=10116 GN=R3hdm2 PE=1 SV=1	S329	Phospho	99% (23.98)	0.148	0.0495
F1LQ45, S431	F1LQ45	Epsin-2 OS=Rattus norvegicus OX=10116 GN=Epn2 PE=1 SV=2	S431	Phospho	100% (20.98)	0.776	0.0495
F1LX07, S640	F1LX07	Solute carrier family 25 member 12 OS=Rattus norvegicus OX=10116 GN=Slc25a12 PE=1 SV=3	S640	Phospho	100% (1,000.00)	-0.351	0.0495
F1LPG9, S157	F1LPG9	WASH complex subunit 2C OS=Rattus norvegicus OX=10116 GN=Washc2c PE=1 SV=2	S157	Phospho	100% (1,000.00)	0.99	0.0495
F1LPG9, S159	F1LPG9	WASH complex subunit 2C OS=Rattus norvegicus OX=10116 GN=Washc2c PE=1 SV=2	S159	Phospho	100% (1,000.00)	0.99	0.0495
F1LPG9, S1295	F1LPG9	WASH complex subunit 2C OS=Rattus norvegicus OX=10116 GN=Washc2c PE=1 SV=2	S1295	Phospho	100% (36.61)	0.272	0.0495
A0A0G2K0M8, S671	A0A0G2K0M8	Neural cell adhesion molecule 1 OS=Rattus norvegicus OX=10116 GN=Ncam1 PE=1 SV=1	S671	Phospho	97% (14.77)	-2.383	0.0495
D4ACC5, S390	D4ACC5	Similar to 106 kDa O-GlcNAc transferase-interacting protein (Predicted), isoform CRA_a OS=Rattus norvegicus OX=10116 GN=Trak1 PE=1 SV=1	S390	Phospho	100% (82.17)	-0.251	0.0495
P07936, S41	P07936	Neuromodulin OS=Rattus norvegicus OX=10116 GN=Gap43 PE=1 SV=1	S41	Phospho	100% (1,000.00)	0.541	0.0495
P07936, T172	P07936	Neuromodulin OS=Rattus norvegicus OX=10116 GN=Gap43 PE=1 SV=1	T172	Phospho	98% (13.29)	0.48	0.0495
D3ZFD0, S1988	D3ZFD0	Unconventional myosin-XVIIIa OS=Rattus norvegicus OX=10116 GN=Myo18a PE=1 SV=2	S1988	Phospho	100% (1,000.00)	0.586	0.0495
D3ZFD0, S1992	D3ZFD0	Unconventional myosin-XVIIIa OS=Rattus norvegicus OX=10116 GN=Myo18a PE=1 SV=2	S1992	Phospho	100% (1,000.00)	0.586	0.0495
A0A0G2JY73, S1186	A0A0G2JY73	Eukaryotic translation initiation factor 4 gamma, 3 OS=Rattus norvegicus OX=10116 GN=Eif4g3 PE=1 SV=1	S1186	Phospho	95% (13.27)	0.028	0.0495
Q3B8N7, T223	Q3B8N7	TSC22 domain family protein 4 OS=Rattus norvegicus OX=10116 GN=Tsc22d4 PE=1 SV=1	T223	Phospho	100% (39.43)	0.497	0.0495
F1LMK8, S1662	F1LMK8	Jumonji domain-containing 1C OS=Rattus norvegicus OX=10116 GN=Jmjd1c PE=1 SV=2	S1662	Phospho	100% (1,000.00)	1.162	0.0495
F1LMK8, S1664	F1LMK8	Jumonji domain-containing 1C OS=Rattus norvegicus OX=10116 GN=Jmjd1c PE=1 SV=2	S1664	Phospho	100% (1,000.00)	1.162	0.0495
Q9Z0G8, S208	Q9Z0G8	WAS/WASL-interacting protein family member 3 OS=Rattus norvegicus OX=10116 GN=Wipf3 PE=1 SV=1	S208	Phospho	99% (22.85)	-0.172	0.0495
Q9R037, T602	Q9R037	WD repeat-containing protein 44 OS=Rattus norvegicus OX=10116 GN=Wdr44 PE=1 SV=1	T602	Phospho	100% (27.33)	-0.126	0.0495
D4ACF1, S564	D4ACF1	Eukaryotic translation initiation factor 4E nuclear import factor 1 OS=Rattus norvegicus OX=10116 GN=Eif4enif1 PE=1 SV=1	S564	Phospho	100% (39.54)	0.044	0.0495
D4ACF1, S951	D4ACF1	Eukaryotic translation initiation factor 4E nuclear import factor 1 OS=Rattus norvegicus OX=10116 GN=Eif4enif1 PE=1 SV=1	S951	Phospho	96% (17.01)	0.073	0.0495
Q5FWU3, S828	Q5FWU3	Autophagy-related protein 9A OS=Rattus norvegicus OX=10116 GN=Atg9a PE=1 SV=1	S828	Phospho	100% (1,000.00)	0.274	0.0495
A0A0G2KB92, S307	A0A0G2KB92	Serine/threonine-protein kinase DCLK1 OS=Rattus norvegicus OX=10116 GN=Dclk1 PE=1 SV=1	S307	Phospho	99% (22.85)	0.431	0.0495
O35814, Y236	O35814	Stress-induced-phosphoprotein 1 OS=Rattus norvegicus OX=10116 GN=Stip1 PE=1 SV=1	Y236	Phospho	100% (1,000.00)	-0.546	0.0495
M0RD75, S233	M0RD75	40S ribosomal protein S6 OS=Rattus norvegicus OX=10116 GN=Rps6 PE=1 SV=1	S233	Phospho	100% (1,000.00)	-0.562	0.0495
Q52KS1, S377	Q52KS1	ATP-dependent 6-phosphofructokinase OS=Rattus norvegicus OX=10116 GN=Pfkm PE=1 SV=1	S377	Phospho	100% (44.20)	-0.51	0.0495
P62755, S235	P62755	40S ribosomal protein S6 OS=Rattus norvegicus OX=10116 GN=Rps6 PE=1 SV=1	S235	Phospho	100% (1,000.00)	-0.562	0.0495
Q5M947, S212	Q5M947	RRP15-like protein OS=Rattus norvegicus OX=10116 GN=Rrp15 PE=1 SV=1	S212	Phospho	96% (14.57)	-0.208	0.0495
A0A1W2Q6Q2, S307	A0A1W2Q6Q2	Serine/threonine-protein kinase DCLK1 OS=Rattus norvegicus OX=10116 GN=Dclk1 PE=1 SV=1	S307	Phospho	99% (22.85)	0.431	0.0495
A0A0G2JZ56, S946	A0A0G2JZ56	Ankyrin 2 OS=Rattus norvegicus OX=10116 GN=Ank2 PE=1 SV=1	S946	Phospho	100% (1,000.00)	0.49	0.0495
A0A0G2K7S6, T609	A0A0G2K7S6	WD repeat-containing protein 44 OS=Rattus norvegicus OX=10116 GN=Wdr44 PE=1 SV=1	T609	Phospho	100% (27.33)	-0.126	0.0495
A0A0G2JZH8, T179	A0A0G2JZH8	Dihydrolipoamide acetyltransferase component of pyruvate dehydrogenase complex OS=Rattus norvegicus OX=10116 GN=Pdhx PE=1 SV=1	T179	Phospho	98% (30.67)	-0.525	0.0495
A0A0G2K3H2, S1383	A0A0G2K3H2	Dedicator of cytokinesis 7 OS=Rattus norvegicus OX=10116 GN=Dock7 PE=1 SV=1	S1383	Phospho	100% (20.98)	-0.4	0.0495
G3V9U0, S267	G3V9U0	Acyl-CoA synthetase short-chain family member 2 OS=Rattus norvegicus OX=10116 GN=Acss2 PE=1 SV=1	S267	Phospho	99% (19.86)	0.481	0.0495
G3V897, S941	G3V897	CTR9 homolog, Paf1/RNA polymerase II complex component OS=Rattus norvegicus OX=10116 GN=Ctr9 PE=1 SV=1	S941	Phospho	100% (1,000.00)	-0.305	0.0495
G3V897, S943	G3V897	CTR9 homolog, Paf1/RNA polymerase II complex component OS=Rattus norvegicus OX=10116 GN=Ctr9 PE=1 SV=1	S943	Phospho	100% (1,000.00)	-0.305	0.0495
G3V897, S1083	G3V897	CTR9 homolog, Paf1/RNA polymerase II complex component OS=Rattus norvegicus OX=10116 GN=Ctr9 PE=1 SV=1	S1083	Phospho	98% (16.25)	-1.277	0.0495
G3V897, S1085	G3V897	CTR9 homolog, Paf1/RNA polymerase II complex component OS=Rattus norvegicus OX=10116 GN=Ctr9 PE=1 SV=1	S1085	Phospho	98% (17.99)	-1.277	0.0495
F1M853, S135	F1M853	Ribosome-binding protein 1 OS=Rattus norvegicus OX=10116 GN=Rrbp1 PE=1 SV=3	S135	Phospho	99% (19.22)	-0.7	0.0495
A0A0H2UHR5, S67	A0A0H2UHR5	Protein-serine/threonine kinase OS=Rattus norvegicus OX=10116 GN=Bckdk PE=1 SV=1	S67	Phospho	100% (20.84)	0.805	0.0495
Q00972, S67	Q00972	[3-methyl-2-oxobutanoate dehydrogenase [lipoamide]] kinase, mitochondrial OS=Rattus norvegicus OX=10116 GN=Bckdk PE=1 SV=2	S67	Phospho	100% (20.84)	0.805	0.0495
D3ZFU9, S1822	D3ZFU9	Myosin light chain kinase OS=Rattus norvegicus OX=10116 GN=Mylk PE=1 SV=2	S1822	Phospho	95% (17.98)	-0.171	0.0495
Q99M64, S50	Q99M64	Phosphatidylinositol 4-kinase type 2-alpha OS=Rattus norvegicus OX=10116 GN=Pi4k2a PE=1 SV=1	S50	Phospho	100% (36.81)	-0.227	0.0495
Q99M64, S461	Q99M64	Phosphatidylinositol 4-kinase type 2-alpha OS=Rattus norvegicus OX=10116 GN=Pi4k2a PE=1 SV=1	S461	Phospho	98% (20.98)	-0.345	0.0495
A0A0G2JTW5, T701	A0A0G2JTW5	26S proteasome non-ATPase regulatory subunit 1 OS=Rattus norvegicus OX=10116 GN=Psmd1 PE=1 SV=1	T701	Phospho	100% (34.18)	-0.244	0.0495
A0A0G2K0Q7, S305	A0A0G2K0Q7	Myosin light chain kinase OS=Rattus norvegicus OX=10116 GN=Mylk PE=1 SV=1	S305	Phospho	100% (1,000.00)	-0.349	0.0495
A0A0G2K0Q7, S1813	A0A0G2K0Q7	Myosin light chain kinase OS=Rattus norvegicus OX=10116 GN=Mylk PE=1 SV=1	S1813	Phospho	95% (17.98)	-0.254	0.0495
Q6AXU6, S83	Q6AXU6	Jupiter microtubule associated homolog 1 OS=Rattus norvegicus OX=10116 GN=JPT1 PE=1 SV=3	S83	Phospho	95% (17.98)	-0.666	0.0495
G3V8B6, T702	G3V8B6	26S proteasome non-ATPase regulatory subunit 1 OS=Rattus norvegicus OX=10116 GN=Psmd1 PE=1 SV=1	T702	Phospho	100% (34.18)	-0.244	0.0495
Q3KRF2, S31	Q3KRF2	High density lipoprotein binding protein (Vigilin) OS=Rattus norvegicus OX=10116 GN=Hdlbp PE=1 SV=1	S31	Phospho	100% (28.73)	0.219	0.0495
D3ZEI6, S65	D3ZEI6	Nuclear receptor coactivator 5 OS=Rattus norvegicus OX=10116 GN=Ncoa5 PE=1 SV=1	S65	Phospho	100% (1,000.00)	-0.709	0.0495
B2RZ79, S14	B2RZ79	Iron-sulfur cluster assembly enzyme OS=Rattus norvegicus OX=10116 GN=Iscu PE=1 SV=1	S14	Phospho	100% (1,000.00)	0.583	0.0495
A0A0G2K749, S1820	A0A0G2K749	FRY microtubule-binding protein OS=Rattus norvegicus OX=10116 GN=Fry PE=1 SV=1	S1820	Phospho	100% (1,000.00)	0.607	0.0495
Q63625, S1173	Q63625	PHD and RING finger domain-containing protein 1 OS=Rattus norvegicus OX=10116 GN=Phrf1 PE=1 SV=2	S1173	Phospho	100% (1,000.00)	-0.765	0.0495
Q63625, S1175	Q63625	PHD and RING finger domain-containing protein 1 OS=Rattus norvegicus OX=10116 GN=Phrf1 PE=1 SV=2	S1175	Phospho	100% (1,000.00)	-0.765	0.0495
Q63625, S1177	Q63625	PHD and RING finger domain-containing protein 1 OS=Rattus norvegicus OX=10116 GN=Phrf1 PE=1 SV=2	S1177	Phospho	100% (1,000.00)	-0.765	0.0495
P81128, S182	P81128	Rho GTPase-activating protein 35 OS=Rattus norvegicus OX=10116 GN=Arhgap35 PE=1 SV=3	S182	Phospho	100% (1,000.00)	-0.184	0.0495
P81128, Y185	P81128	Rho GTPase-activating protein 35 OS=Rattus norvegicus OX=10116 GN=Arhgap35 PE=1 SV=3	Y185	Phospho	100% (1,000.00)	-0.184	0.0495
G3V8F8, S169	G3V8F8	Nestin OS=Rattus norvegicus OX=10116 GN=Nes PE=1 SV=1	S169	Phospho	100% (1,000.00)	-1.338	0.0495
A0A096MKB4, S1736	A0A096MKB4	FRY microtubule-binding protein (Fragment) OS=Rattus norvegicus OX=10116 GN=Fry PE=1 SV=1	S1736	Phospho	100% (1,000.00)	0.607	0.0495
F1M4M5, S602	F1M4M5	G patch domain-containing 8 OS=Rattus norvegicus OX=10116 GN=Gpatch8 PE=1 SV=3	S602	Phospho	100% (1,000.00)	-0.522	0.0495
F1M4M5, S1187	F1M4M5	G patch domain-containing 8 OS=Rattus norvegicus OX=10116 GN=Gpatch8 PE=1 SV=3	S1187	Phospho	100% (1,000.00)	-0.137	0.0495
F1M4M5, S1193	F1M4M5	G patch domain-containing 8 OS=Rattus norvegicus OX=10116 GN=Gpatch8 PE=1 SV=3	S1193	Phospho	100% (1,000.00)	-0.137	0.0495
D3ZTT7, S87	D3ZTT7	Sad1 and UNC84 domain-containing 2 OS=Rattus norvegicus OX=10116 GN=Sun2 PE=1 SV=1	S87	Phospho	100% (1,000.00)	0.258	0.0495
D3Z881, S600	D3Z881	TBC1 domain family, member 4 OS=Rattus norvegicus OX=10116 GN=Tbc1d4 PE=1 SV=3	S600	Phospho	100% (68.31)	-0.547	0.0495
D3Z881, S675	D3Z881	TBC1 domain family, member 4 OS=Rattus norvegicus OX=10116 GN=Tbc1d4 PE=1 SV=3	S675	Phospho	100% (1,000.00)	-0.076	0.0495
P0C6C0, S50	P0C6C0	A-kinase anchor protein SPHKAP OS=Rattus norvegicus OX=10116 GN=Sphkap PE=1 SV=1	S50	Phospho	100% (42.68)	-0.764	0.0495
G3V9G1, T62	G3V9G1	Adenylate cyclase type 5 OS=Rattus norvegicus OX=10116 GN=Adcy5 PE=3 SV=1	T62	Phospho	100% (65.78)	-0.91	0.0495
P16884, S522	P16884	Neurofilament heavy polypeptide OS=Rattus norvegicus OX=10116 GN=Nefh PE=1 SV=4	S522	Phospho	100% (47.72)	-1.17	0.0495
D4A987, S1166	D4A987	Cdc42 GTPase-activating protein (Predicted) OS=Rattus norvegicus OX=10116 GN=Arhgap31 PE=1 SV=1	S1166	Phospho	100% (56.52)	0.152	0.0495
Q04400, T62	Q04400	Adenylate cyclase type 5 OS=Rattus norvegicus OX=10116 GN=Adcy5 PE=1 SV=2	T62	Phospho	100% (65.78)	-0.91	0.0495
A0A0G2JZ88, S1245	A0A0G2JZ88	Similar to hypothetical protein A530094D01 OS=Rattus norvegicus OX=10116 GN=RGD1306556 PE=1 SV=1	S1245	Phospho	100% (74.93)	-0.32	0.0495
Q6KC51, S282	Q6KC51	Actin-binding LIM protein 2 OS=Rattus norvegicus OX=10116 GN=Ablim2 PE=1 SV=1	S282	Phospho	100% (19.23)	0.522	0.0495
A0A0H2UHF9, S282	A0A0H2UHF9	Actin-binding LIM protein 2 OS=Rattus norvegicus OX=10116 GN=Ablim2 PE=1 SV=1	S282	Phospho	100% (19.23)	0.155	0.0495
A0A0G2JXC7, S282	A0A0G2JXC7	Actin-binding LIM protein 2 OS=Rattus norvegicus OX=10116 GN=Ablim2 PE=1 SV=1	S282	Phospho	100% (19.23)	0.522	0.0495
D4A529, Y269	D4A529	Src homology 2 domain-containing E OS=Rattus norvegicus OX=10116 GN=She PE=4 SV=2	Y269	Phospho	96% (16.91)	-0.289	0.0495
G3V7U4, T576	G3V7U4	Lamin-B1 OS=Rattus norvegicus OX=10116 GN=Lmnb1 PE=1 SV=1	T576	Phospho	100% (1,000.00)	0.301	0.0495
A0A096MK73, S38	A0A096MK73	Stathmin (Fragment) OS=Rattus norvegicus OX=10116 GN=Stmn1 PE=1 SV=1	S38	Phospho	100% (80.07)	-0.508	0.0495
A0A096MK73, S63	A0A096MK73	Stathmin (Fragment) OS=Rattus norvegicus OX=10116 GN=Stmn1 PE=1 SV=1	S63	Phospho	100% (1,000.00)	-0.075	0.0495
Q5EIC4, S645	Q5EIC4	Probable E3 ubiquitin-protein ligase IRF2BPL OS=Rattus norvegicus OX=10116 GN=Irf2bpl PE=1 SV=1	S645	Phospho	98% (16.24)	-0.467	0.0495
M0R567, S644	M0R567	Probable E3 ubiquitin-protein ligase IRF2BPL OS=Rattus norvegicus OX=10116 GN=Irf2bpl PE=1 SV=1	S644	Phospho	98% (16.24)	-0.467	0.0495
A0A0G2K4T7, S824	A0A0G2K4T7	General transcription factor II-I OS=Rattus norvegicus OX=10116 GN=Gtf2i PE=1 SV=1	S824	Phospho	97% (21.72)	-0.53	0.0495
G3V6L9, S36	G3V6L9	Peptidylprolyl isomerase OS=Rattus norvegicus OX=10116 GN=Fkbp3 PE=1 SV=1	S36	Phospho	100% (29.45)	0.597	0.0495
Q6AYH5, T199	Q6AYH5	Dynactin subunit 2 OS=Rattus norvegicus OX=10116 GN=Dctn2 PE=1 SV=1	T199	Phospho	99% (20.41)	-0.301	0.0495
P13668, S38	P13668	Stathmin OS=Rattus norvegicus OX=10116 GN=Stmn1 PE=1 SV=2	S38	Phospho	100% (80.07)	-0.411	0.0495
P13668, S63	P13668	Stathmin OS=Rattus norvegicus OX=10116 GN=Stmn1 PE=1 SV=2	S63	Phospho	100% (1,000.00)	-0.305	0.0495
A0A0G2JW03, T298	A0A0G2JW03	Lipin 1 OS=Rattus norvegicus OX=10116 GN=Lpin1 PE=1 SV=1	T298	Phospho	100% (38.08)	-1.151	0.0495
A0A140TAB3, S516	A0A140TAB3	Kinesin light chain 1 OS=Rattus norvegicus OX=10116 GN=Klc1 PE=1 SV=1	S516	Phospho	97% (14.50)	0.375	0.0495
M0RDJ7, S35	M0RDJ7	RCG20041, isoform CRA_a OS=Rattus norvegicus OX=10116 GN=Tceal5 PE=4 SV=1	S35	Phospho	100% (63.52)	0.937	0.0495
D4A0U3, S1049	D4A0U3	Zinc finger protein 638 OS=Rattus norvegicus OX=10116 GN=Zfp638 PE=1 SV=1	S1049	Phospho	100% (1,000.00)	0.392	0.0495
Q63540, S749	Q63540	Ataxin-1 OS=Rattus norvegicus OX=10116 GN=Atxn1 PE=2 SV=1	S749	Phospho	100% (39.54)	-0.389	0.0495
B1WC02, S575	B1WC02	CTP synthase OS=Rattus norvegicus OX=10116 GN=Ctps1 PE=1 SV=1	S575	Phospho	98% (20.98)	-0.389	0.0495
P11442, T394	P11442	Clathrin heavy chain 1 OS=Rattus norvegicus OX=10116 GN=Cltc PE=1 SV=3	T394	Phospho	100% (48.63)	-0.493	0.0495
P42335, S189	P42335	Inositol-trisphosphate 3-kinase B OS=Rattus norvegicus OX=10116 GN=Itpkb PE=1 SV=3	S189	Phospho	96% (17.01)	-0.381	0.0495
P42335, S247	P42335	Inositol-trisphosphate 3-kinase B OS=Rattus norvegicus OX=10116 GN=Itpkb PE=1 SV=3	S247	Phospho	98% (17.99)	-0.499	0.0495
A0A0G2K6T6, S895	A0A0G2K6T6	Histone-lysine N-methyltransferase OS=Rattus norvegicus OX=10116 GN=Setd1a PE=1 SV=1	S895	Phospho	99% (20.37)	-0.302	0.0495
P21807, S429	P21807	Peripherin OS=Rattus norvegicus OX=10116 GN=Prph PE=1 SV=1	S429	Phospho	100% (42.07)	0.812	0.0495
P21807, S431	P21807	Peripherin OS=Rattus norvegicus OX=10116 GN=Prph PE=1 SV=1	S431	Phospho	100% (51.23)	0.812	0.0495
F1M779, T394	F1M779	Clathrin heavy chain OS=Rattus norvegicus OX=10116 GN=Cltc PE=1 SV=1	T394	Phospho	100% (48.63)	-0.493	0.0495
B1H2A6, T132	B1H2A6	FMR1 autosomal homolog 2 OS=Rattus norvegicus OX=10116 GN=Fxr2 PE=1 SV=1	T132	Phospho	100% (1,000.00)	-0.388	0.0495
A0A0G2JVI5, S687	A0A0G2JVI5	Actin filament-associated protein 1 OS=Rattus norvegicus OX=10116 GN=Afap1 PE=1 SV=1	S687	Phospho	100% (36.24)	0.332	0.0495
B5DF62, T207	B5DF62	Non-specific serine/threonine protein kinase OS=Rattus norvegicus OX=10116 GN=Pak4 PE=1 SV=1	T207	Phospho	97% (15.00)	0.208	0.0495
Q9JMB3, S451	Q9JMB3	Erythrocyte membrane protein band 4.1-like 3 OS=Rattus norvegicus OX=10116 GN=Epb41l3 PE=1 SV=1	S451	Phospho	100% (46.14)	-0.25	0.0495
M0R785, S46	M0R785	Coiled-coil-helix-coiled-coil-helix domain-containing protein 2, mitochondrial-like OS=Rattus norvegicus OX=10116 GN=LOC100911516 PE=4 SV=1	S46	Phospho	100% (36.20)	1.092	0.0495
D3ZTL3, S73	D3ZTL3	Pleckstrin homology like domain, family B, member 2 OS=Rattus norvegicus OX=10116 GN=Phldb2 PE=1 SV=3	S73	Phospho	98% (16.24)	0.186	0.0495
B2RZ74, S226	B2RZ74	Small nuclear ribonucleoprotein U1 subunit 70 OS=Rattus norvegicus OX=10116 GN=Snrnp70 PE=1 SV=1	S226	Phospho	99% (22.48)	0.276	0.0495
F1LUD3, S345	F1LUD3	Uncharacterized protein OS=Rattus norvegicus OX=10116 PE=1 SV=2	S345	Phospho	100% (1,000.00)	-0.275	0.0495
F1LUD3, S1134	F1LUD3	Uncharacterized protein OS=Rattus norvegicus OX=10116 PE=1 SV=2	S1134	Phospho	100% (1,000.00)	-1.185	0.0495
P61150, S212	P61150	Fibroblast growth factor 12 OS=Rattus norvegicus OX=10116 GN=Fgf12 PE=1 SV=1	S212	Phospho	100% (1,000.00)	0.22	0.0495
M0RBB2, S85	M0RBB2	Fibroblast growth factor 12 OS=Rattus norvegicus OX=10116 GN=Fgf12 PE=3 SV=2	S85	Phospho	100% (1,000.00)	0.22	0.0495
D3ZCG2, S1211	D3ZCG2	Kinesin family member 21A OS=Rattus norvegicus OX=10116 GN=Kif21a PE=1 SV=2	S1211	Phospho	95% (17.98)	0.531	0.0495
D3ZYN2, S1211	D3ZYN2	Kinesin family member 21A OS=Rattus norvegicus OX=10116 GN=Kif21a PE=1 SV=3	S1211	Phospho	95% (17.98)	0.531	0.0495
Q5RJP0, S98	Q5RJP0	Aldo-keto reductase family 1 member B7 OS=Rattus norvegicus OX=10116 GN=Akr1b7 PE=1 SV=1	S98	Phospho	100% (36.69)	0.187	0.0495
D4A417, S116	D4A417	PDX1 C-terminal-inhibiting factor 1 OS=Rattus norvegicus OX=10116 GN=Pcif1 PE=1 SV=1	S116	Phospho	100% (54.79)	-0.408	0.0495
Q4FZT9, T798	Q4FZT9	26S proteasome non-ATPase regulatory subunit 2 OS=Rattus norvegicus OX=10116 GN=Psmd2 PE=1 SV=1	T798	Phospho	99% (13.97)	-0.38	0.0495
Q4FZT9, S802	Q4FZT9	26S proteasome non-ATPase regulatory subunit 2 OS=Rattus norvegicus OX=10116 GN=Psmd2 PE=1 SV=1	S802	Phospho	100% (30.87)	-0.38	0.0495
Q9JI66, S12	Q9JI66	Electrogenic sodium bicarbonate cotransporter 1 OS=Rattus norvegicus OX=10116 GN=Slc4a4 PE=1 SV=1	S12	Phospho	100% (1,000.00)	0.377	0.0495
Q711G3, T175	Q711G3	Isoamyl acetate-hydrolyzing esterase 1 homolog OS=Rattus norvegicus OX=10116 GN=Iah1 PE=2 SV=2	T175	Phospho	100% (1,000.00)	-0.482	0.0495
Q711G3, T182	Q711G3	Isoamyl acetate-hydrolyzing esterase 1 homolog OS=Rattus norvegicus OX=10116 GN=Iah1 PE=2 SV=2	T182	Phospho	100% (1,000.00)	-0.482	0.0495
A0A0G2K1Q9, S451	A0A0G2K1Q9	Erythrocyte membrane protein band 4.1-like 3 OS=Rattus norvegicus OX=10116 GN=Epb41l3 PE=1 SV=1	S451	Phospho	100% (46.14)	-0.25	0.0495
O54874, Y1214	O54874	Serine/threonine-protein kinase MRCK alpha OS=Rattus norvegicus OX=10116 GN=Cdc42bpa PE=1 SV=1	Y1214	Phospho	97% (16.36)	-0.355	0.0495
G3V6C9, Y1214	G3V6C9	Non-specific serine/threonine protein kinase OS=Rattus norvegicus OX=10116 GN=Cdc42bpa PE=1 SV=1	Y1214	Phospho	97% (16.36)	-0.355	0.0495
A0A0G2JTT6, T1144	A0A0G2JTT6	HECT and RLD domain-containing E3 ubiquitin protein ligase family member 1 OS=Rattus norvegicus OX=10116 GN=Herc1 PE=1 SV=1	T1144	Phospho	100% (21.52)	0.505	0.0495
A0A0G2K2J9, S589	A0A0G2K2J9	MIA SH3 domain ER export factor 2 OS=Rattus norvegicus OX=10116 GN=Mia2 PE=1 SV=1	S589	Phospho	100% (21.47)	-0.149	0.0495
A0A0G2KA58, S580	A0A0G2KA58	MIA SH3 domain ER export factor 2 OS=Rattus norvegicus OX=10116 GN=Mia2 PE=1 SV=1	S580	Phospho	100% (21.47)	-0.149	0.0495
D3ZCQ9, S34	D3ZCQ9	Myeloid leukemia factor 1 OS=Rattus norvegicus OX=10116 GN=Mlf1 PE=1 SV=1	S34	Phospho	100% (34.20)	-0.867	0.0495
F1LNZ2, S440	F1LNZ2	Protein numb homolog OS=Rattus norvegicus OX=10116 GN=Numb PE=1 SV=3	S440	Phospho	100% (25.70)	0.442	0.0495
A0A0G2JXM0, S537	A0A0G2JXM0	MIA SH3 domain ER export factor 2 OS=Rattus norvegicus OX=10116 GN=Mia2 PE=1 SV=1	S537	Phospho	100% (21.47)	-0.149	0.0495
D3ZQU7, S716	D3ZQU7	Glycoprotein Ib platelet subunit alpha OS=Rattus norvegicus OX=10116 GN=Gp1ba PE=1 SV=1	S716	Phospho	100% (47.09)	-0.918	0.0495
M0R6L4, S263	M0R6L4	40S ribosomal protein S3a OS=Rattus norvegicus OX=10116 GN=LOC100365839 PE=3 SV=1	S263	Phospho	100% (41.26)	-0.22	0.0495
D3ZDQ9, S327	D3ZDQ9	Sarcoglycan, alpha OS=Rattus norvegicus OX=10116 GN=Sgca PE=1 SV=1	S327	Phospho	100% (26.79)	0.548	0.0495
P49242, S263	P49242	40S ribosomal protein S3a OS=Rattus norvegicus OX=10116 GN=Rps3a PE=1 SV=2	S263	Phospho	100% (41.26)	-0.591	0.0495
D3ZVL1, S556	D3ZVL1	MIA SH3 domain ER export factor 2 OS=Rattus norvegicus OX=10116 GN=Mia2 PE=1 SV=2	S556	Phospho	100% (21.47)	-0.149	0.0495
H9KVE4, S391	H9KVE4	Protein numb homolog OS=Rattus norvegicus OX=10116 GN=Numb PE=1 SV=3	S391	Phospho	100% (25.70)	0.442	0.0495
Q2LC84, S439	Q2LC84	Protein numb homolog OS=Rattus norvegicus OX=10116 GN=Numb PE=1 SV=2	S439	Phospho	100% (25.70)	0.442	0.0495
D3ZHI1, S578	D3ZHI1	MIA SH3 domain ER export factor 2 OS=Rattus norvegicus OX=10116 GN=Mia2 PE=1 SV=2	S578	Phospho	100% (21.47)	-0.219	0.0495
A0A0G2JWF4, S285	A0A0G2JWF4	ASPSCR1 tether for SLC2A4, UBX domain-containing OS=Rattus norvegicus OX=10116 GN=Aspscr1 PE=1 SV=1	S285	Phospho	98% (22.72)	-0.682	0.0495
Q5PQQ2, S11	Q5PQQ2	WW domain-binding protein 11 OS=Rattus norvegicus OX=10116 GN=Wbp11 PE=1 SV=1	S11	Phospho	100% (28.51)	-0.507	0.0495
F1LRS4, S429	F1LRS4	Protein numb homolog OS=Rattus norvegicus OX=10116 GN=Numb PE=1 SV=3	S429	Phospho	100% (25.70)	0.442	0.0495
Q8VIE4, S45	Q8VIE4	Phosphodiesterase OS=Rattus norvegicus OX=10116 GN=Pde7b PE=1 SV=1	S45	Phospho	100% (27.22)	0.701	0.0495
Q8VIE2, S58	Q8VIE2	Phosphodiesterase OS=Rattus norvegicus OX=10116 GN=Pde7b PE=1 SV=1	S58	Phospho	100% (27.22)	0.701	0.0495
P97531, S296	P97531	Cdc42-interacting protein 4 OS=Rattus norvegicus OX=10116 GN=Trip10 PE=1 SV=3	S296	Phospho	95% (17.98)	0.203	0.0495
F1LR71, S285	F1LR71	ASPSCR1 tether for SLC2A4, UBX domain-containing OS=Rattus norvegicus OX=10116 GN=Aspscr1 PE=1 SV=2	S285	Phospho	98% (22.72)	-0.682	0.0495
D4A022, S991	D4A022	GTPase-activating protein and VPS9 domains 1 OS=Rattus norvegicus OX=10116 GN=Gapvd1 PE=1 SV=3	S991	Phospho	100% (42.19)	-0.444	0.0495
D3ZP96, S140	D3ZP96	DNA helicase OS=Rattus norvegicus OX=10116 GN=Mcm2 PE=1 SV=2	S140	Phospho	100% (49.27)	0.658	0.0495
A0A0G2JYR4, S1225	A0A0G2JYR4	LPS-responsive beige-like anchor protein OS=Rattus norvegicus OX=10116 GN=Lrba PE=1 SV=1	S1225	Phospho	100% (30.92)	-0.539	0.0495
F1M1D2, S388	F1M1D2	TGF-beta-activated kinase 1 (MAP3K7)-binding protein 3 OS=Rattus norvegicus OX=10116 GN=Tab3 PE=1 SV=3	S388	Phospho	99% (20.98)	0.354	0.0495
F1M1D2, S648	F1M1D2	TGF-beta-activated kinase 1 (MAP3K7)-binding protein 3 OS=Rattus norvegicus OX=10116 GN=Tab3 PE=1 SV=3	S648	Phospho	100% (30.07)	-0.298	0.0495
Q63190, S49	Q63190	Emerin OS=Rattus norvegicus OX=10116 GN=Emd PE=1 SV=1	S49	Phospho	100% (57.60)	-0.433	0.0495
Q76MT4, S686	Q76MT4	ESF1 homolog OS=Rattus norvegicus OX=10116 GN=Esf1 PE=1 SV=1	S686	Phospho	96% (17.01)	0.999	0.0495
Q3KR59, S361	Q3KR59	Ubiquitin carboxyl-terminal hydrolase 10 OS=Rattus norvegicus OX=10116 GN=Usp10 PE=1 SV=1	S361	Phospho	100% (41.59)	-0.244	0.0495
Q3KR59, Y436	Q3KR59	Ubiquitin carboxyl-terminal hydrolase 10 OS=Rattus norvegicus OX=10116 GN=Usp10 PE=1 SV=1	Y436	Phospho	100% (49.64)	1.262	0.0495
Q5U1W8, S7	Q5U1W8	High-mobility group nucleosome binding domain 1 OS=Rattus norvegicus OX=10116 GN=LOC100911295 PE=1 SV=1	S7	Phospho	100% (1,000.00)	-0.616	0.0495
D3ZZB0, S109	D3ZZB0	Disco-interacting protein 2 homolog C OS=Rattus norvegicus OX=10116 GN=Dip2c PE=1 SV=2	S109	Phospho	100% (19.23)	-0.57	0.0495
D3ZZB0, S110	D3ZZB0	Disco-interacting protein 2 homolog C OS=Rattus norvegicus OX=10116 GN=Dip2c PE=1 SV=2	S110	Phospho	100% (20.98)	-0.57	0.0495
Q9JIT3, S203	Q9JIT3	Transducin-like enhancer protein 3 OS=Rattus norvegicus OX=10116 GN=Tle3 PE=1 SV=1	S203	Phospho	98% (20.98)	0.544	0.0495
F1M0K6, S121	F1M0K6	60S ribosomal protein L18a OS=Rattus norvegicus OX=10116 PE=3 SV=2	S121	Phospho	100% (1,000.00)	-0.463	0.0495
P62718, S123	P62718	60S ribosomal protein L18a OS=Rattus norvegicus OX=10116 GN=Rpl18a PE=2 SV=1	S123	Phospho	100% (1,000.00)	-0.509	0.0495
A0A0G2KB60, S426	A0A0G2KB60	Ribosomal protein S6 kinase C1 OS=Rattus norvegicus OX=10116 GN=Rps6kc1 PE=1 SV=1	S426	Phospho	99% (21.47)	0.25	0.0495
D3Z991, S385	D3Z991	Ribosomal protein S6 kinase C1 OS=Rattus norvegicus OX=10116 GN=Rps6kc1 PE=1 SV=1	S385	Phospho	99% (21.47)	0.25	0.0495
F1M2K0, S1205	F1M2K0	Immunoglobulin-like and fibronectin type III domain-containing 1 OS=Rattus norvegicus OX=10116 GN=Igfn1 PE=4 SV=3	S1205	Phospho	100% (1,000.00)	-0.105	0.0495
F1M2K0, S1210	F1M2K0	Immunoglobulin-like and fibronectin type III domain-containing 1 OS=Rattus norvegicus OX=10116 GN=Igfn1 PE=4 SV=3	S1210	Phospho	100% (1,000.00)	-0.105	0.0495
D3ZUL5, S101	D3ZUL5	Myc target 1 OS=Rattus norvegicus OX=10116 GN=Myct1 PE=1 SV=1	S101	Phospho	100% (57.60)	0.399	0.0495
Q6PCU4, S49	Q6PCU4	Emd protein OS=Rattus norvegicus OX=10116 GN=Emd PE=1 SV=1	S49	Phospho	100% (57.60)	-0.433	0.0495
D3ZRM9, S139	D3ZRM9	60S ribosomal protein L13 OS=Rattus norvegicus OX=10116 GN=LOC100360491 PE=3 SV=1	S139	Phospho	99% (19.22)	0.059	0.0495
P47197, S34	P47197	RAC-beta serine/threonine-protein kinase OS=Rattus norvegicus OX=10116 GN=Akt2 PE=1 SV=1	S34	Phospho	100% (49.27)	-0.302	0.0495
P11598, S150	P11598	Protein disulfide-isomerase A3 OS=Rattus norvegicus OX=10116 GN=Pdia3 PE=1 SV=2	S150	Phospho	100% (1,000.00)	-0.697	0.0495
P11598, S155	P11598	Protein disulfide-isomerase A3 OS=Rattus norvegicus OX=10116 GN=Pdia3 PE=1 SV=2	S155	Phospho	100% (1,000.00)	-0.697	0.0495
A0A0G2KA12, S1031	A0A0G2KA12	Kinesin-like protein KIF1B OS=Rattus norvegicus OX=10116 GN=Kif1b PE=1 SV=1	S1031	Phospho	100% (47.09)	0.155	0.0495
P41123, S139	P41123	60S ribosomal protein L13 OS=Rattus norvegicus OX=10116 GN=Rpl13 PE=1 SV=2	S139	Phospho	99% (19.22)	0.059	0.0495
Q62910, S1566	Q62910	Synaptojanin-1 OS=Rattus norvegicus OX=10116 GN=Synj1 PE=1 SV=3	S1566	Phospho	97% (32.09)	-0.482	0.0495
Q6MG75, S115	Q6MG75	Negative elongation factor complex member E OS=Rattus norvegicus OX=10116 GN=Nelfe PE=1 SV=1	S115	Phospho	98% (20.98)	-0.187	0.0495
Q3HSE5, S34	Q3HSE5	Non-specific serine/threonine protein kinase OS=Rattus norvegicus OX=10116 GN=Akt2 PE=1 SV=1	S34	Phospho	100% (49.27)	-0.299	0.0495
Q05695, S1183	Q05695	Neural cell adhesion molecule L1 OS=Rattus norvegicus OX=10116 GN=L1cam PE=1 SV=3	S1183	Phospho	100% (44.73)	-0.715	0.0495
D3ZFP4, T720	D3ZFP4	DNA helicase OS=Rattus norvegicus OX=10116 GN=Mcm3 PE=1 SV=3	T720	Phospho	100% (1,000.00)	0.216	0.0495
A0A0G2KA95, S1257	A0A0G2KA95	Neural cell adhesion molecule L1 OS=Rattus norvegicus OX=10116 GN=L1cam PE=1 SV=1	S1257	Phospho	100% (44.73)	-0.715	0.0495
A0A0H2UHM5, S155	A0A0H2UHM5	Protein disulfide-isomerase OS=Rattus norvegicus OX=10116 GN=Pdia3 PE=1 SV=1	S155	Phospho	100% (1,000.00)	-0.697	0.0495
A0A0H2UHM5, S160	A0A0H2UHM5	Protein disulfide-isomerase OS=Rattus norvegicus OX=10116 GN=Pdia3 PE=1 SV=1	S160	Phospho	100% (1,000.00)	-0.697	0.0495
A0A0G2K9J0, S95	A0A0G2K9J0	Tetratricopeptide repeat, ankyrin repeat and coiled-coil-containing 2 OS=Rattus norvegicus OX=10116 GN=Tanc2 PE=1 SV=1	S95	Phospho	100% (24.86)	-0.379	0.0495
A0A0G2K9J0, S97	A0A0G2K9J0	Tetratricopeptide repeat, ankyrin repeat and coiled-coil-containing 2 OS=Rattus norvegicus OX=10116 GN=Tanc2 PE=1 SV=1	S97	Phospho	99% (22.72)	-0.379	0.0495
D4AED2, S94	D4AED2	DET1 and DDB1-associated 1 OS=Rattus norvegicus OX=10116 GN=Dda1 PE=1 SV=2	S94	Phospho	100% (33.84)	0.274	0.0495
M0RD44, S76	M0RD44	Zinc finger protein 318 OS=Rattus norvegicus OX=10116 GN=Zfp318 PE=1 SV=2	S76	Phospho	100% (1,000.00)	0.364	0.0495
M0RD44, S78	M0RD44	Zinc finger protein 318 OS=Rattus norvegicus OX=10116 GN=Zfp318 PE=1 SV=2	S78	Phospho	100% (1,000.00)	0.364	0.0495
A0A140UHX2, S354	A0A140UHX2	Zinc finger, C3HC-type-containing 1 OS=Rattus norvegicus OX=10116 GN=Zc3hc1 PE=1 SV=1	S354	Phospho	98% (18.19)	-0.196	0.0495
P51111, S1833	P51111	Huntingtin OS=Rattus norvegicus OX=10116 GN=Htt PE=1 SV=1	S1833	Phospho	100% (39.54)	-0.59	0.0495
F1M2E9, S138	F1M2E9	60S ribosomal protein L13 OS=Rattus norvegicus OX=10116 GN=LOC100361259 PE=3 SV=3	S138	Phospho	99% (19.22)	0.059	0.0495
D3ZFX4, S64	D3ZFX4	Phosphoacetylglucosamine mutase OS=Rattus norvegicus OX=10116 GN=Pgm3 PE=1 SV=1	S64	Phospho	98% (17.99)	-0.345	0.0495
B2RYN0, S64	B2RYN0	Phosphoacetylglucosamine mutase OS=Rattus norvegicus OX=10116 GN=Pgm3 PE=1 SV=1	S64	Phospho	98% (17.99)	-0.345	0.0495
D3Z979, S159	D3Z979	alpha-1,2-Mannosidase OS=Rattus norvegicus OX=10116 GN=Man1c1 PE=1 SV=2	S159	Phospho	100% (32.75)	0.599	0.0495
G3V8S6, S249	G3V8S6	Histidine rich calcium binding protein, isoform CRA_b OS=Rattus norvegicus OX=10116 GN=Hrc PE=1 SV=1	S249	Phospho	100% (68.76)	0.286	0.0496
G3V7S2, S765	G3V7S2	Neurofilament medium polypeptide OS=Rattus norvegicus OX=10116 GN=Nefm PE=1 SV=3	S765	Phospho	100% (100.53)	-0.299	0.0496
D3ZU20, S146	D3ZU20	SH3 domain-binding glutamate-rich protein OS=Rattus norvegicus OX=10116 GN=Sh3bgr PE=1 SV=1	S146	Phospho	100% (28.13)	0.349	0.0496
F1LT49, S292	F1LT49	Leucine-rich repeat-containing 47 OS=Rattus norvegicus OX=10116 GN=Lrrc47 PE=1 SV=2	S292	Phospho	100% (124.06)	-0.308	0.0496

## Sheet: RV_ShB vs ShL
RV_p-proteomic dataset_ShBNIP3 vs ShLuc
Acc + Site	protein accession	protein name	p-Site	Modification	Best Ascore	Log2 fold change_ShB vs ShL	p-value < 0.05
A0A0G2JWS2, S891	A0A0G2JWS2	Nebulette OS=Rattus norvegicus OX=10116 GN=Nebl PE=1 SV=1	S891	Phospho	100% (57.23)	-0.49	0.0004
Q6P725, S431	Q6P725	Desmin OS=Rattus norvegicus OX=10116 GN=Des PE=1 SV=1	S431	Phospho	99% (20.98)	0.426	0.0017
D4A8G7, S224	D4A8G7	SNW domain-containing 1 OS=Rattus norvegicus OX=10116 GN=Snw1 PE=1 SV=1	S224	Phospho	100% (60.08)	0.061	0.0469
A0A0H2UHA0, S81	A0A0H2UHA0	Protein phosphatase inhibitor 2 OS=Rattus norvegicus OX=10116 GN=Ppp1r2 PE=1 SV=1	S81	Phospho	100% (119.34)	-0.18	0.0288
Q496Z1, S578	Q496Z1	BICD cargo adaptor 2 OS=Rattus norvegicus OX=10116 GN=Bicd2 PE=1 SV=1	S578	Phospho	100% (1,000.00)	0.229	0.0092
Q712J3, S578	Q712J3	BICD cargo adaptor 2 OS=Rattus norvegicus OX=10116 GN=Bicd2 PE=1 SV=1	S578	Phospho	100% (1,000.00)	0.229	0.0092
F1LMW7, S138	F1LMW7	Myristoylated alanine-rich C-kinase substrate OS=Rattus norvegicus OX=10116 GN=Marcks PE=1 SV=3	S138	Phospho	100% (49.79)	0.194	0.0243
P30009, S138	P30009	Myristoylated alanine-rich C-kinase substrate OS=Rattus norvegicus OX=10116 GN=Marcks PE=1 SV=2	S138	Phospho	100% (49.79)	0.194	0.0243
M0R3Z8, S701	M0R3Z8	RCG28930, isoform CRA_b OS=Rattus norvegicus OX=10116 GN=Rbm15 PE=1 SV=2	S701	Phospho	100% (1,000.00)	-0.262	0.0305
A0A0G2QC02, S253	A0A0G2QC02	Ski2-like RNA helicase OS=Rattus norvegicus OX=10116 GN=Skiv2l PE=1 SV=1	S253	Phospho	99% (19.22)	0.151	0.0305
B2GV24, S458	B2GV24	E3 UFM1-protein ligase 1 OS=Rattus norvegicus OX=10116 GN=Ufl1 PE=1 SV=1	S458	Phospho	100% (32.94)	0.42	0.0104
A0A0G2K2M9, S2663	A0A0G2K2M9	Serine/arginine repetitive matrix 2 OS=Rattus norvegicus OX=10116 GN=Srrm2 PE=1 SV=1	S2663	Phospho	100% (1,000.00)	0.166	0.025
D3ZZ51, S620	D3ZZ51	Proline-rich coiled-coil 2B OS=Rattus norvegicus OX=10116 GN=Prrc2b PE=1 SV=3	S620	Phospho	100% (92.22)	-0.304	0.0374
A0A0G2JSU4, T316	A0A0G2JSU4	N-myc downstream regulated gene 2, isoform CRA_b OS=Rattus norvegicus OX=10116 GN=Ndrg2 PE=1 SV=1	T316	Phospho	100% (39.54)	0.197	0.0014
D4A8Y1, T266	D4A8Y1	Uncharacterized protein OS=Rattus norvegicus OX=10116 PE=1 SV=1	T266	Phospho	100% (37.03)	0.082	0.0393
F1LN42, S1544	F1LN42	Tensin 1 OS=Rattus norvegicus OX=10116 GN=Tns1 PE=1 SV=2	S1544	Phospho	95% (19.56)	-0.581	0.0495
A0A0G2K2M9, T1451	A0A0G2K2M9	Serine/arginine repetitive matrix 2 OS=Rattus norvegicus OX=10116 GN=Srrm2 PE=1 SV=1	T1451	Phospho	100% (1,000.00)	0.648	0.0495
Q63638, S2500	Q63638	Striated muscle-specific serine/threonine-protein kinase OS=Rattus norvegicus OX=10116 GN=Speg PE=1 SV=2	S2500	Phospho	99% (20.87)	0.339	0.0495
A0A0G2JW01, S355	A0A0G2JW01	HP domain-containing protein OS=Rattus norvegicus OX=10116 PE=1 SV=1	S355	Phospho	100% (1,000.00)	-0.18	0.0495
A0A0G2JUP3, S7138	A0A0G2JUP3	Obscurin, cytoskeletal calmodulin and titin-interacting RhoGEF OS=Rattus norvegicus OX=10116 GN=Obscn PE=1 SV=1	S7138	Phospho	97% (17.98)	-0.292	0.0495
F1LMV6, S2855	F1LMV6	Desmoplakin OS=Rattus norvegicus OX=10116 GN=Dsp PE=1 SV=1	S2855	Phospho	100% (51.61)	0.099	0.0495
P53987, S476	P53987	Monocarboxylate transporter 1 OS=Rattus norvegicus OX=10116 GN=Slc16a1 PE=1 SV=1	S476	Phospho	100% (28.35)	0.399	0.0495
G3V8L3, S458	G3V8L3	Lamin A, isoform CRA_b OS=Rattus norvegicus OX=10116 GN=Lmna PE=1 SV=1	S458	Phospho	100% (72.06)	0.101	0.0495
A1A5Q0, S192	A1A5Q0	Leiomodin-2 OS=Rattus norvegicus OX=10116 GN=Lmod2 PE=1 SV=1	S192	Phospho	100% (30.07)	0.317	0.0495
E9PST5, S479	E9PST5	Apoptotic chromatin condensation inducer 1 OS=Rattus norvegicus OX=10116 GN=Acin1 PE=1 SV=1	S479	Phospho	100% (58.97)	0.174	0.0495
A0A0G2JVH4, S34	A0A0G2JVH4	MICOS complex subunit MIC60 OS=Rattus norvegicus OX=10116 GN=Immt PE=1 SV=1	S34	Phospho	95% (20.98)	-0.492	0.0495
Q9WTP0, S868	Q9WTP0	Band 4.1-like protein 1 OS=Rattus norvegicus OX=10116 GN=Epb41l1 PE=1 SV=1	S868	Phospho	100% (42.73)	0.513	0.0495
D4A9L5, S868	D4A9L5	Band 4.1-like protein 1-like OS=Rattus norvegicus OX=10116 GN=Epb41l1 PE=1 SV=2	S868	Phospho	100% (42.73)	0.513	0.0495
F1LYX9, S765	F1LYX9	Desmoglein 2 OS=Rattus norvegicus OX=10116 GN=Dsg2 PE=1 SV=2	S765	Phospho	100% (30.07)	0.61	0.0495
Q01728, T284	Q01728	Sodium/calcium exchanger 1 OS=Rattus norvegicus OX=10116 GN=Slc8a1 PE=1 SV=3	T284	Phospho	99% (19.29)	0.168	0.0495
F1LW91, S311	F1LW91	Nuclear mitotic apparatus protein 1 OS=Rattus norvegicus OX=10116 GN=Numa1 PE=1 SV=2	S311	Phospho	100% (1,000.00)	0.175	0.0495
A0A0G2JYE0, S497	A0A0G2JYE0	Ataxin 2-like OS=Rattus norvegicus OX=10116 GN=Atxn2l PE=1 SV=1	S497	Phospho	100% (56.52)	0.378	0.0495
Q5XIH7, S161	Q5XIH7	Prohibitin-2 OS=Rattus norvegicus OX=10116 GN=Phb2 PE=1 SV=1	S161	Phospho	100% (1,000.00)	0.419	0.0495
A0A0G2K5L6, T2258	A0A0G2K5L6	Acetyl-CoA carboxylase beta OS=Rattus norvegicus OX=10116 GN=Acacb PE=1 SV=1	T2258	Phospho	100% (1,000.00)	-0.267	0.0495
B4F7F3, S346	B4F7F3	ARVCF, delta catenin family member OS=Rattus norvegicus OX=10116 GN=Arvcf PE=1 SV=1	S346	Phospho	97% (16.03)	0.48	0.0495
A0A0G2K4E8, S347	A0A0G2K4E8	R3H domain-containing 2 OS=Rattus norvegicus OX=10116 GN=R3hdm2 PE=1 SV=1	S347	Phospho	99% (23.98)	-0.158	0.0495
G3V9G7, S329	G3V9G7	R3H domain-containing 2 OS=Rattus norvegicus OX=10116 GN=R3hdm2 PE=1 SV=1	S329	Phospho	99% (23.98)	-0.158	0.0495
D4ACC5, S390	D4ACC5	Similar to 106 kDa O-GlcNAc transferase-interacting protein (Predicted), isoform CRA_a OS=Rattus norvegicus OX=10116 GN=Trak1 PE=1 SV=1	S390	Phospho	100% (82.17)	0.244	0.0495
Q9R037, T602	Q9R037	WD repeat-containing protein 44 OS=Rattus norvegicus OX=10116 GN=Wdr44 PE=1 SV=1	T602	Phospho	100% (27.33)	0.209	0.0495
D4ACF1, S951	D4ACF1	Eukaryotic translation initiation factor 4E nuclear import factor 1 OS=Rattus norvegicus OX=10116 GN=Eif4enif1 PE=1 SV=1	S951	Phospho	96% (17.01)	-0.033	0.0495
Q5FWU3, S828	Q5FWU3	Autophagy-related protein 9A OS=Rattus norvegicus OX=10116 GN=Atg9a PE=1 SV=1	S828	Phospho	100% (1,000.00)	-0.338	0.0495
A0A0G2K7S6, T609	A0A0G2K7S6	WD repeat-containing protein 44 OS=Rattus norvegicus OX=10116 GN=Wdr44 PE=1 SV=1	T609	Phospho	100% (27.33)	0.209	0.0495
P81128, S182	P81128	Rho GTPase-activating protein 35 OS=Rattus norvegicus OX=10116 GN=Arhgap35 PE=1 SV=3	S182	Phospho	100% (1,000.00)	0.346	0.0495
P81128, Y185	P81128	Rho GTPase-activating protein 35 OS=Rattus norvegicus OX=10116 GN=Arhgap35 PE=1 SV=3	Y185	Phospho	100% (1,000.00)	0.346	0.0495
D4A987, S1166	D4A987	Cdc42 GTPase-activating protein (Predicted) OS=Rattus norvegicus OX=10116 GN=Arhgap31 PE=1 SV=1	S1166	Phospho	100% (56.52)	-0.179	0.0495
Q6KC51, S282	Q6KC51	Actin-binding LIM protein 2 OS=Rattus norvegicus OX=10116 GN=Ablim2 PE=1 SV=1	S282	Phospho	100% (19.23)	-0.519	0.0495
A0A0G2JXC7, S282	A0A0G2JXC7	Actin-binding LIM protein 2 OS=Rattus norvegicus OX=10116 GN=Ablim2 PE=1 SV=1	S282	Phospho	100% (19.23)	-0.519	0.0495
P42335, S189	P42335	Inositol-trisphosphate 3-kinase B OS=Rattus norvegicus OX=10116 GN=Itpkb PE=1 SV=3	S189	Phospho	96% (17.01)	0.453	0.0495
B1H2A6, T132	B1H2A6	FMR1 autosomal homolog 2 OS=Rattus norvegicus OX=10116 GN=Fxr2 PE=1 SV=1	T132	Phospho	100% (1,000.00)	0.398	0.0495
F1LNZ2, S440	F1LNZ2	Protein numb homolog OS=Rattus norvegicus OX=10116 GN=Numb PE=1 SV=3	S440	Phospho	100% (25.70)	-0.242	0.0495
H9KVE4, S391	H9KVE4	Protein numb homolog OS=Rattus norvegicus OX=10116 GN=Numb PE=1 SV=3	S391	Phospho	100% (25.70)	-0.242	0.0495
Q2LC84, S439	Q2LC84	Protein numb homolog OS=Rattus norvegicus OX=10116 GN=Numb PE=1 SV=2	S439	Phospho	100% (25.70)	-0.242	0.0495
F1LRS4, S429	F1LRS4	Protein numb homolog OS=Rattus norvegicus OX=10116 GN=Numb PE=1 SV=3	S429	Phospho	100% (25.70)	-0.242	0.0495
P97531, S296	P97531	Cdc42-interacting protein 4 OS=Rattus norvegicus OX=10116 GN=Trip10 PE=1 SV=3	S296	Phospho	95% (17.98)	-0.145	0.0495
Q3KR59, S361	Q3KR59	Ubiquitin carboxyl-terminal hydrolase 10 OS=Rattus norvegicus OX=10116 GN=Usp10 PE=1 SV=1	S361	Phospho	100% (41.59)	0.278	0.0495
D3ZUL5, S101	D3ZUL5	Myc target 1 OS=Rattus norvegicus OX=10116 GN=Myct1 PE=1 SV=1	S101	Phospho	100% (57.60)	-0.366	0.0495
A0A140UHX2, S354	A0A140UHX2	Zinc finger, C3HC-type-containing 1 OS=Rattus norvegicus OX=10116 GN=Zc3hc1 PE=1 SV=1	S354	Phospho	98% (18.19)	0.214	0.0495
G3V7K1, S76	G3V7K1	Myomesin 2 OS=Rattus norvegicus OX=10116 GN=Myom2 PE=1 SV=1	S76	Phospho	100% (1,000.00)	-0.193	0.0183
D4A376, S20	D4A376	Ras-related protein Rab-12 OS=Rattus norvegicus OX=10116 GN=Rab12 PE=1 SV=3	S20	Phospho	100% (75.44)	0.074	0.038
F1LQQ7, S1534	F1LQQ7	Sodium channel protein OS=Rattus norvegicus OX=10116 GN=Scn7a PE=1 SV=3	S1534	Phospho	100% (36.69)	-0.172	0.0433
A0A0G2K598, S2062	A0A0G2K598	Transforming, acidic coiled-coil-containing protein 2 OS=Rattus norvegicus OX=10116 GN=Tacc2 PE=1 SV=1	S2062	Phospho	100% (35.19)	-0.272	0.0374
M0RDD8, S108	M0RDD8	Echinoderm microtubule-associated protein-like 1 OS=Rattus norvegicus OX=10116 GN=Eml1 PE=1 SV=2	S108	Phospho	100% (1,000.00)	0.179	0.0104
B4F7F3, S344	B4F7F3	ARVCF, delta catenin family member OS=Rattus norvegicus OX=10116 GN=Arvcf PE=1 SV=1	S344	Phospho	100% (39.54)	0.392	0.0007
D3ZWC6, S390	D3ZWC6	Syntrophin, basic 1 (Predicted) OS=Rattus norvegicus OX=10116 GN=Sntb1 PE=1 SV=1	S390	Phospho	100% (172.13)	0.074	0.0198
A0A0G2K2M9, S348	A0A0G2K2M9	Serine/arginine repetitive matrix 2 OS=Rattus norvegicus OX=10116 GN=Srrm2 PE=1 SV=1	S348	Phospho	100% (49.52)	0.127	0.0374
A0A0G2K2M9, S350	A0A0G2K2M9	Serine/arginine repetitive matrix 2 OS=Rattus norvegicus OX=10116 GN=Srrm2 PE=1 SV=1	S350	Phospho	100% (48.67)	0.127	0.0374
D4A853, S1240	D4A853	Capicua transcriptional repressor OS=Rattus norvegicus OX=10116 GN=Cic PE=1 SV=2	S1240	Phospho	97% (15.00)	-0.12	0.0374
A1A5Q0, T390	A1A5Q0	Leiomodin-2 OS=Rattus norvegicus OX=10116 GN=Lmod2 PE=1 SV=1	T390	Phospho	100% (58.90)	0.426	0.0433
A0A096MJX5, S261	A0A096MJX5	Similar to Hypothetical protein MGC11690 OS=Rattus norvegicus OX=10116 GN=RGD1305178 PE=1 SV=1	S261	Phospho	100% (50.75)	-0.233	0.0134
Q66HF9, S88	Q66HF9	Leucine-rich repeat flightless-interacting protein 1 OS=Rattus norvegicus OX=10116 GN=Lrrfip1 PE=1 SV=1	S88	Phospho	100% (58.90)	0.108	0.0171
M0R9L0, S1531	M0R9L0	Nascent polypeptide-associated complex subunit alpha OS=Rattus norvegicus OX=10116 GN=Naca PE=1 SV=1	S1531	Phospho	100% (49.27)	-0.177	0.0002
A0A0G2K6R8, S1443	A0A0G2K6R8	EH domain-binding protein 1-like 1 OS=Rattus norvegicus OX=10116 GN=Ehbp1l1 PE=1 SV=1	S1443	Phospho	100% (33.56)	0.404	0.0305
P50463, S95	P50463	Cysteine and glycine-rich protein 3 OS=Rattus norvegicus OX=10116 GN=Csrp3 PE=1 SV=1	S95	Phospho	100% (38.38)	0.247	0.0006
E9PST5, S491	E9PST5	Apoptotic chromatin condensation inducer 1 OS=Rattus norvegicus OX=10116 GN=Acin1 PE=1 SV=1	S491	Phospho	100% (1,000.00)	0.11	0.0374
F1LVX2, S1009	F1LVX2	EH domain-binding protein 1 OS=Rattus norvegicus OX=10116 GN=Ehbp1 PE=1 SV=3	S1009	Phospho	100% (59.85)	0.35	0.0152
D3ZXD8, S12	D3ZXD8	Transmembrane protein 245 OS=Rattus norvegicus OX=10116 GN=Tmem245 PE=1 SV=1	S12	Phospho	100% (1,000.00)	0.13	0.0153
D3ZR79, S12	D3ZR79	Transmembrane protein 245 OS=Rattus norvegicus OX=10116 GN=Tmem245 PE=1 SV=1	S12	Phospho	100% (1,000.00)	0.13	0.0153
Q75Q39, S94	Q75Q39	Mitochondrial import receptor subunit TOM70 OS=Rattus norvegicus OX=10116 GN=Tomm70 PE=1 SV=1	S94	Phospho	100% (60.22)	0.12	0.0095
D4AAU8, T244	D4AAU8	Leucine-rich repeat-containing 10 OS=Rattus norvegicus OX=10116 GN=LOC100911101 PE=1 SV=1	T244	Phospho	100% (1,000.00)	0.256	0.0118
G3V6A2, S63	G3V6A2	SLAIN motif family, member 2 OS=Rattus norvegicus OX=10116 GN=Slain2 PE=1 SV=1	S63	Phospho	100% (96.83)	0.581	0.0469
A0A0G2JW88, S522	A0A0G2JW88	Microtubule-associated protein OS=Rattus norvegicus OX=10116 GN=Map4 PE=1 SV=1	S522	Phospho	100% (42.24)	-0.123	0.0243
Q63638, S554	Q63638	Striated muscle-specific serine/threonine-protein kinase OS=Rattus norvegicus OX=10116 GN=Speg PE=1 SV=2	S554	Phospho	100% (56.85)	-0.097	0.025
F1LSM0, S2044	F1LSM0	Ubiquitin-specific peptidase 24 OS=Rattus norvegicus OX=10116 GN=Usp24 PE=1 SV=2	S2044	Phospho	100% (76.66)	0.186	0.0488
D4A8Y1, T252	D4A8Y1	Uncharacterized protein OS=Rattus norvegicus OX=10116 PE=1 SV=1	T252	Phospho	100% (23.92)	0.212	0.0495
A0A0G2K2M9, S1650	A0A0G2K2M9	Serine/arginine repetitive matrix 2 OS=Rattus norvegicus OX=10116 GN=Srrm2 PE=1 SV=1	S1650	Phospho	95% (13.28)	0.401	0.0495
A0A0G2JU96, S94	A0A0G2JU96	AHNAK nucleoprotein OS=Rattus norvegicus OX=10116 GN=Ahnak PE=1 SV=1	S94	Phospho	100% (85.30)	-0.441	0.0495
P34926, S980	P34926	Microtubule-associated protein 1A OS=Rattus norvegicus OX=10116 GN=Map1a PE=1 SV=1	S980	Phospho	100% (39.54)	0.121	0.0495
G3V7U2, S980	G3V7U2	Microtubule-associated protein 1 A, isoform CRA_c OS=Rattus norvegicus OX=10116 GN=Map1a PE=1 SV=1	S980	Phospho	100% (39.54)	0.121	0.0495
D3ZZ68, S191	D3ZZ68	Synaptopodin 2-like OS=Rattus norvegicus OX=10116 GN=Synpo2l PE=1 SV=1	S191	Phospho	96% (35.84)	0.778	0.0495
P50463, S108	P50463	Cysteine and glycine-rich protein 3 OS=Rattus norvegicus OX=10116 GN=Csrp3 PE=1 SV=1	S108	Phospho	100% (30.92)	-0.17	0.0495
P23928, S76	P23928	Alpha-crystallin B chain OS=Rattus norvegicus OX=10116 GN=Cryab PE=1 SV=1	S76	Phospho	100% (1,000.00)	-0.183	0.0495
Q9Z2J4, S485	Q9Z2J4	Nexilin OS=Rattus norvegicus OX=10116 GN=Nexn PE=1 SV=1	S485	Phospho	100% (29.88)	0.313	0.0495
A0A0H2UHQ9, S490	A0A0H2UHQ9	Synaptopodin OS=Rattus norvegicus OX=10116 GN=Synpo PE=1 SV=1	S490	Phospho	98% (14.06)	0.307	0.0495
Q9Z327, S490	Q9Z327	Synaptopodin OS=Rattus norvegicus OX=10116 GN=Synpo PE=1 SV=2	S490	Phospho	98% (14.06)	0.307	0.0495
G3V8L3, S414	G3V8L3	Lamin A, isoform CRA_b OS=Rattus norvegicus OX=10116 GN=Lmna PE=1 SV=1	S414	Phospho	100% (30.07)	0	0.0495
D3ZRM0, S297	D3ZRM0	Dual-specificity phosphatase 27, atypical OS=Rattus norvegicus OX=10116 GN=Dusp27 PE=1 SV=1	S297	Phospho	100% (32.28)	0.195	0.0495
M0R5H1, S1914	M0R5H1	Enhancer trap locus 4 OS=Rattus norvegicus OX=10116 GN=Etl4 PE=1 SV=2	S1914	Phospho	100% (23.97)	0.498	0.0495
Q10728, S445	Q10728	Protein phosphatase 1 regulatory subunit 12A OS=Rattus norvegicus OX=10116 GN=Ppp1r12a PE=1 SV=2	S445	Phospho	99% (23.98)	-0.156	0.0495
F1LT10, S1243	F1LT10	Afadin OS=Rattus norvegicus OX=10116 GN=Afdn PE=1 SV=3	S1243	Phospho	100% (38.36)	0.18	0.0495
A0A0G2JWA8, S3885	A0A0G2JWA8	Microtubule-actin cross-linking factor 1 OS=Rattus norvegicus OX=10116 GN=Macf1 PE=1 SV=1	S3885	Phospho	99% (22.85)	-0.246	0.0495
D3ZGN7, S1773	D3ZGN7	Microtubule-associated monooxygenase, calponin and LIM domain-containing 3 OS=Rattus norvegicus OX=10116 GN=Mical3 PE=1 SV=2	S1773	Phospho	100% (1,000.00)	-0.216	0.0495
D3ZN76, S2041	D3ZN76	Protein transport protein sec16 OS=Rattus norvegicus OX=10116 GN=Sec16a PE=1 SV=1	S2041	Phospho	100% (107.10)	0.537	0.0495
A0A0G2JTV2, T631	A0A0G2JTV2	Non-muscle caldesmon OS=Rattus norvegicus OX=10116 GN=Cald1 PE=1 SV=1	T631	Phospho	97% (17.98)	-0.405	0.0495
D3ZXE2, S1360	D3ZXE2	Sister chromatid cohesion protein PDS5 homolog B OS=Rattus norvegicus OX=10116 GN=Pds5b PE=1 SV=1	S1360	Phospho	100% (50.22)	-0.072	0.0495
A0A0G2K613, T41	A0A0G2K613	Uncharacterized protein OS=Rattus norvegicus OX=10116 PE=4 SV=1	T41	Phospho	100% (56.99)	-0.084	0.0495
A0A0G2K427, S325	A0A0G2K427	Influenza virus NS1A binding protein (Predicted), isoform CRA_b OS=Rattus norvegicus OX=10116 GN=Ivns1abp PE=1 SV=1	S325	Phospho	95% (16.22)	0.057	0.0495
A0A0G2JXY9, S443	A0A0G2JXY9	Epsin-2 OS=Rattus norvegicus OX=10116 GN=Epn2 PE=1 SV=1	S443	Phospho	100% (20.98)	-0.314	0.0495
F1LQ45, S431	F1LQ45	Epsin-2 OS=Rattus norvegicus OX=10116 GN=Epn2 PE=1 SV=2	S431	Phospho	100% (20.98)	-0.314	0.0495
F1LPG9, S157	F1LPG9	WASH complex subunit 2C OS=Rattus norvegicus OX=10116 GN=Washc2c PE=1 SV=2	S157	Phospho	100% (1,000.00)	-0.663	0.0495
F1LPG9, S159	F1LPG9	WASH complex subunit 2C OS=Rattus norvegicus OX=10116 GN=Washc2c PE=1 SV=2	S159	Phospho	100% (1,000.00)	-0.663	0.0495
A0A0G2JY73, S1186	A0A0G2JY73	Eukaryotic translation initiation factor 4 gamma, 3 OS=Rattus norvegicus OX=10116 GN=Eif4g3 PE=1 SV=1	S1186	Phospho	95% (13.27)	0.119	0.0495
Q9Z0G8, S208	Q9Z0G8	WAS/WASL-interacting protein family member 3 OS=Rattus norvegicus OX=10116 GN=Wipf3 PE=1 SV=1	S208	Phospho	99% (22.85)	0.468	0.0495
D4ACF1, S564	D4ACF1	Eukaryotic translation initiation factor 4E nuclear import factor 1 OS=Rattus norvegicus OX=10116 GN=Eif4enif1 PE=1 SV=1	S564	Phospho	100% (39.54)	0.038	0.0495
Q63625, S1173	Q63625	PHD and RING finger domain-containing protein 1 OS=Rattus norvegicus OX=10116 GN=Phrf1 PE=1 SV=2	S1173	Phospho	100% (1,000.00)	0.313	0.0495
Q63625, S1175	Q63625	PHD and RING finger domain-containing protein 1 OS=Rattus norvegicus OX=10116 GN=Phrf1 PE=1 SV=2	S1175	Phospho	100% (1,000.00)	0.313	0.0495
Q63625, S1177	Q63625	PHD and RING finger domain-containing protein 1 OS=Rattus norvegicus OX=10116 GN=Phrf1 PE=1 SV=2	S1177	Phospho	100% (1,000.00)	0.313	0.0495
D3Z881, S675	D3Z881	TBC1 domain family, member 4 OS=Rattus norvegicus OX=10116 GN=Tbc1d4 PE=1 SV=3	S675	Phospho	100% (1,000.00)	0.21	0.0495
P0C6C0, S50	P0C6C0	A-kinase anchor protein SPHKAP OS=Rattus norvegicus OX=10116 GN=Sphkap PE=1 SV=1	S50	Phospho	100% (42.68)	0.196	0.0495
G3V9G1, T62	G3V9G1	Adenylate cyclase type 5 OS=Rattus norvegicus OX=10116 GN=Adcy5 PE=3 SV=1	T62	Phospho	100% (65.78)	0.323	0.0495
Q04400, T62	Q04400	Adenylate cyclase type 5 OS=Rattus norvegicus OX=10116 GN=Adcy5 PE=1 SV=2	T62	Phospho	100% (65.78)	0.323	0.0495
A0A096MK73, S63	A0A096MK73	Stathmin (Fragment) OS=Rattus norvegicus OX=10116 GN=Stmn1 PE=1 SV=1	S63	Phospho	100% (1,000.00)	0.059	0.0495
B5DF62, T207	B5DF62	Non-specific serine/threonine protein kinase OS=Rattus norvegicus OX=10116 GN=Pak4 PE=1 SV=1	T207	Phospho	97% (15.00)	-0.205	0.0495
A0A0G2K2J9, S589	A0A0G2K2J9	MIA SH3 domain ER export factor 2 OS=Rattus norvegicus OX=10116 GN=Mia2 PE=1 SV=1	S589	Phospho	100% (21.47)	0.35	0.0495
A0A0G2KA58, S580	A0A0G2KA58	MIA SH3 domain ER export factor 2 OS=Rattus norvegicus OX=10116 GN=Mia2 PE=1 SV=1	S580	Phospho	100% (21.47)	0.35	0.0495
A0A0G2JXM0, S537	A0A0G2JXM0	MIA SH3 domain ER export factor 2 OS=Rattus norvegicus OX=10116 GN=Mia2 PE=1 SV=1	S537	Phospho	100% (21.47)	0.35	0.0495
M0R6L4, S263	M0R6L4	40S ribosomal protein S3a OS=Rattus norvegicus OX=10116 GN=LOC100365839 PE=3 SV=1	S263	Phospho	100% (41.26)	0.166	0.0495
P49242, S263	P49242	40S ribosomal protein S3a OS=Rattus norvegicus OX=10116 GN=Rps3a PE=1 SV=2	S263	Phospho	100% (41.26)	0.384	0.0495
D3ZVL1, S556	D3ZVL1	MIA SH3 domain ER export factor 2 OS=Rattus norvegicus OX=10116 GN=Mia2 PE=1 SV=2	S556	Phospho	100% (21.47)	0.35	0.0495
D3ZHI1, S578	D3ZHI1	MIA SH3 domain ER export factor 2 OS=Rattus norvegicus OX=10116 GN=Mia2 PE=1 SV=2	S578	Phospho	100% (21.47)	0.371	0.0495
A0A0G2KB60, S426	A0A0G2KB60	Ribosomal protein S6 kinase C1 OS=Rattus norvegicus OX=10116 GN=Rps6kc1 PE=1 SV=1	S426	Phospho	99% (21.47)	-0.138	0.0495
D3Z991, S385	D3Z991	Ribosomal protein S6 kinase C1 OS=Rattus norvegicus OX=10116 GN=Rps6kc1 PE=1 SV=1	S385	Phospho	99% (21.47)	-0.138	0.0495
D3ZRM9, S139	D3ZRM9	60S ribosomal protein L13 OS=Rattus norvegicus OX=10116 GN=LOC100360491 PE=3 SV=1	S139	Phospho	99% (19.22)	0.135	0.0495
P11598, S150	P11598	Protein disulfide-isomerase A3 OS=Rattus norvegicus OX=10116 GN=Pdia3 PE=1 SV=2	S150	Phospho	100% (1,000.00)	0.687	0.0495
P11598, S155	P11598	Protein disulfide-isomerase A3 OS=Rattus norvegicus OX=10116 GN=Pdia3 PE=1 SV=2	S155	Phospho	100% (1,000.00)	0.687	0.0495
P41123, S139	P41123	60S ribosomal protein L13 OS=Rattus norvegicus OX=10116 GN=Rpl13 PE=1 SV=2	S139	Phospho	99% (19.22)	0.135	0.0495
A0A0H2UHM5, S155	A0A0H2UHM5	Protein disulfide-isomerase OS=Rattus norvegicus OX=10116 GN=Pdia3 PE=1 SV=1	S155	Phospho	100% (1,000.00)	0.687	0.0495
A0A0H2UHM5, S160	A0A0H2UHM5	Protein disulfide-isomerase OS=Rattus norvegicus OX=10116 GN=Pdia3 PE=1 SV=1	S160	Phospho	100% (1,000.00)	0.687	0.0495
M0RD44, S76	M0RD44	Zinc finger protein 318 OS=Rattus norvegicus OX=10116 GN=Zfp318 PE=1 SV=2	S76	Phospho	100% (1,000.00)	-0.561	0.0495
M0RD44, S78	M0RD44	Zinc finger protein 318 OS=Rattus norvegicus OX=10116 GN=Zfp318 PE=1 SV=2	S78	Phospho	100% (1,000.00)	-0.561	0.0495
P51111, S1833	P51111	Huntingtin OS=Rattus norvegicus OX=10116 GN=Htt PE=1 SV=1	S1833	Phospho	100% (39.54)	0.482	0.0495
F1M2E9, S138	F1M2E9	60S ribosomal protein L13 OS=Rattus norvegicus OX=10116 GN=LOC100361259 PE=3 SV=3	S138	Phospho	99% (19.22)	0.135	0.0495
D3ZFX4, S64	D3ZFX4	Phosphoacetylglucosamine mutase OS=Rattus norvegicus OX=10116 GN=Pgm3 PE=1 SV=1	S64	Phospho	98% (17.99)	0.072	0.0495
B2RYN0, S64	B2RYN0	Phosphoacetylglucosamine mutase OS=Rattus norvegicus OX=10116 GN=Pgm3 PE=1 SV=1	S64	Phospho	98% (17.99)	0.072	0.0495
Q63488, S259	Q63488	Sodium-dependent phosphate transporter 2 OS=Rattus norvegicus OX=10116 GN=Slc20a2 PE=1 SV=1	S259	Phospho	100% (39.68)	0.365	0.0005
F1M4V3, S186	F1M4V3	RCSD domain containing 1 (Predicted), isoform CRA_b OS=Rattus norvegicus OX=10116 GN=Rcsd1 PE=1 SV=2	S186	Phospho	100% (78.21)	-0.223	0.0228
G3V8P6, S331	G3V8P6	Zinc finger and BTB domain containing 7a OS=Rattus norvegicus OX=10116 GN=Zbtb7a PE=1 SV=1	S331	Phospho	100% (42.68)	-0.154	0.0423
Q63638, S2285	Q63638	Striated muscle-specific serine/threonine-protein kinase OS=Rattus norvegicus OX=10116 GN=Speg PE=1 SV=2	S2285	Phospho	100% (184.74)	-0.183	0.0015
P35565, S582	P35565	Calnexin OS=Rattus norvegicus OX=10116 GN=Canx PE=1 SV=1	S582	Phospho	100% (1,000.00)	0.11	0.0002
A1A5P0, S209	A1A5P0	Cdc42 effector protein 1 OS=Rattus norvegicus OX=10116 GN=Cdc42ep1 PE=1 SV=1	S209	Phospho	100% (28.36)	0.303	0.0104
A0A0G2JW01, S304	A0A0G2JW01	HP domain-containing protein OS=Rattus norvegicus OX=10116 PE=1 SV=1	S304	Phospho	98% (19.22)	-0.275	0.0131
Q01129, S235	Q01129	Decorin OS=Rattus norvegicus OX=10116 GN=Dcn PE=1 SV=1	S235	Phospho	100% (17.03)	-0.038	0.0163
Q9WTP0, S578	Q9WTP0	Band 4.1-like protein 1 OS=Rattus norvegicus OX=10116 GN=Epb41l1 PE=1 SV=1	S578	Phospho	100% (1,000.00)	0.273	0.0465
D4A9L5, S578	D4A9L5	Band 4.1-like protein 1-like OS=Rattus norvegicus OX=10116 GN=Epb41l1 PE=1 SV=2	S578	Phospho	100% (1,000.00)	0.273	0.0465
M0R9Q1, S582	M0R9Q1	RCG48334, isoform CRA_e OS=Rattus norvegicus OX=10116 GN=Rbm14 PE=1 SV=1	S582	Phospho	100% (25.48)	0.213	0.0023
F1M155, S1113	F1M155	Supervillin OS=Rattus norvegicus OX=10116 GN=Svil PE=1 SV=3	S1113	Phospho	100% (69.51)	0.073	0.038
D4ABT8, S191	D4ABT8	Heterogeneous nuclear ribonucleoprotein U-like 2 OS=Rattus norvegicus OX=10116 GN=Hnrnpul2 PE=1 SV=1	S191	Phospho	100% (81.57)	0.185	0.0171
P19332, S513	P19332	Microtubule-associated protein tau OS=Rattus norvegicus OX=10116 GN=Mapt PE=1 SV=3	S513	Phospho	100% (43.41)	0.165	0.0094
D3ZRM0, S500	D3ZRM0	Dual-specificity phosphatase 27, atypical OS=Rattus norvegicus OX=10116 GN=Dusp27 PE=1 SV=1	S500	Phospho	100% (53.61)	0.247	0.0243
D4AD15, S1589	D4AD15	Eukaryotic translation initiation factor 4 gamma, 1 OS=Rattus norvegicus OX=10116 GN=Eif4g1 PE=1 SV=2	S1589	Phospho	100% (1,000.00)	0.007	0.0327
A0A0G2K6J2, T844	A0A0G2K6J2	Serine/threonine-protein kinase N2 OS=Rattus norvegicus OX=10116 GN=Pkn2 PE=1 SV=1	T844	Phospho	100% (41.43)	0.174	0.0327
F1LPA4, T957	F1LPA4	Serine/threonine-protein kinase N2 OS=Rattus norvegicus OX=10116 GN=Pkn2 PE=1 SV=1	T957	Phospho	100% (41.43)	0.174	0.0327
G3V852, S2040	G3V852	RCG55135, isoform CRA_b OS=Rattus norvegicus OX=10116 GN=Tln1 PE=1 SV=1	S2040	Phospho	100% (1,000.00)	0.192	0.0305
D3ZVB7, S38	D3ZVB7	Osteoglycin OS=Rattus norvegicus OX=10116 GN=Ogn PE=1 SV=1	S38	Phospho	100% (42.74)	-0.186	0.0114
D3ZCV0, S590	D3ZCV0	Actinin alpha 2 OS=Rattus norvegicus OX=10116 GN=Actn2 PE=1 SV=1	S590	Phospho	98% (17.98)	0.192	0.0039
B1WC61, S478	B1WC61	Complex I assembly factor ACAD9, mitochondrial OS=Rattus norvegicus OX=10116 GN=Acad9 PE=1 SV=1	S478	Phospho	100% (1,000.00)	-0.088	0.0039
G3V885, T379	G3V885	Myosin-6 OS=Rattus norvegicus OX=10116 GN=Myh6 PE=1 SV=2	T379	Phospho	100% (1,000.00)	0.112	0.0104
B2RZ79, S29	B2RZ79	Iron-sulfur cluster assembly enzyme OS=Rattus norvegicus OX=10116 GN=Iscu PE=1 SV=1	S29	Phospho	100% (1,000.00)	-0.269	0.025
Q63083, S85	Q63083	Nucleobindin-1 OS=Rattus norvegicus OX=10116 GN=Nucb1 PE=1 SV=1	S85	Phospho	100% (37.94)	0.113	0.0374
P24090, S138	P24090	Alpha-2-HS-glycoprotein OS=Rattus norvegicus OX=10116 GN=Ahsg PE=1 SV=2	S138	Phospho	100% (59.80)	-0.206	0.0081
Q2PS20, S479	Q2PS20	Junctophilin-2 OS=Rattus norvegicus OX=10116 GN=Jph2 PE=1 SV=1	S479	Phospho	100% (72.71)	-0.084	0.0209
B1WC16, S531	B1WC16	BCL2-associated transcription factor 1, isoform CRA_a OS=Rattus norvegicus OX=10116 GN=Bclaf1 PE=1 SV=1	S531	Phospho	100% (1,000.00)	-0.097	0.0019
Q4V8C7, S18	Q4V8C7	Interferon-inducible double-stranded RNA-dependent protein kinase activator A OS=Rattus norvegicus OX=10116 GN=Prkra PE=1 SV=1	S18	Phospho	100% (34.20)	-0.068	0.0401
Q8VBU2, S338	Q8VBU2	Protein NDRG2 OS=Rattus norvegicus OX=10116 GN=Ndrg2 PE=1 SV=1	S338	Phospho	100% (53.48)	-0.094	0.0443
A0A0G2JSV0, S338	A0A0G2JSV0	N-myc downstream regulated gene 2, isoform CRA_a OS=Rattus norvegicus OX=10116 GN=Ndrg2 PE=1 SV=1	S338	Phospho	100% (53.48)	-0.094	0.0443
F1MA89, S326	F1MA89	Cyclin Y OS=Rattus norvegicus OX=10116 GN=Ccny PE=1 SV=2	S326	Phospho	100% (36.69)	0.068	0.0443
G3V885, Y1310	G3V885	Myosin-6 OS=Rattus norvegicus OX=10116 GN=Myh6 PE=1 SV=2	Y1310	Phospho	99% (19.20)	0.231	0.0495
P60711, Y218	P60711	Actin, cytoplasmic 1 OS=Rattus norvegicus OX=10116 GN=Actb PE=1 SV=1	Y218	Phospho	99% (20.11)	0.044	0.0495
P63259, Y218	P63259	Actin, cytoplasmic 2 OS=Rattus norvegicus OX=10116 GN=Actg1 PE=1 SV=1	Y218	Phospho	99% (20.11)	0.044	0.0495
P11507, S661	P11507	Sarcoplasmic/endoplasmic reticulum calcium ATPase 2 OS=Rattus norvegicus OX=10116 GN=Atp2a2 PE=1 SV=1	S661	Phospho	100% (61.69)	-0.236	0.0495
Q63638, S2410	Q63638	Striated muscle-specific serine/threonine-protein kinase OS=Rattus norvegicus OX=10116 GN=Speg PE=1 SV=2	S2410	Phospho	100% (30.07)	0.248	0.0495
A0A0G2JUA5, S2013	A0A0G2JUA5	AHNAK nucleoprotein OS=Rattus norvegicus OX=10116 GN=Ahnak PE=1 SV=1	S2013	Phospho	100% (1,000.00)	0.252	0.0495
Q6P9Y4, S46	Q6P9Y4	ADP/ATP translocase 1 OS=Rattus norvegicus OX=10116 GN=Slc25a4 PE=1 SV=1	S46	Phospho	100% (1,000.00)	-0.211	0.0495
P34926, S1622	P34926	Microtubule-associated protein 1A OS=Rattus norvegicus OX=10116 GN=Map1a PE=1 SV=1	S1622	Phospho	99% (20.98)	0.041	0.0495
G3V7U2, S1622	G3V7U2	Microtubule-associated protein 1 A, isoform CRA_c OS=Rattus norvegicus OX=10116 GN=Map1a PE=1 SV=1	S1622	Phospho	99% (20.98)	0.041	0.0495
F1LMV6, S405	F1LMV6	Desmoplakin OS=Rattus norvegicus OX=10116 GN=Dsp PE=1 SV=1	S405	Phospho	100% (1,000.00)	-0.251	0.0495
P35565, T94	P35565	Calnexin OS=Rattus norvegicus OX=10116 GN=Canx PE=1 SV=1	T94	Phospho	100% (1,000.00)	0.178	0.0495
Q8VBU2, T357	Q8VBU2	Protein NDRG2 OS=Rattus norvegicus OX=10116 GN=Ndrg2 PE=1 SV=1	T357	Phospho	98% (15.01)	-0.027	0.0495
A0A0G2JSV0, T357	A0A0G2JSV0	N-myc downstream regulated gene 2, isoform CRA_a OS=Rattus norvegicus OX=10116 GN=Ndrg2 PE=1 SV=1	T357	Phospho	98% (15.01)	-0.027	0.0495
P11960, Y349	P11960	2-oxoisovalerate dehydrogenase subunit alpha, mitochondrial (Fragment) OS=Rattus norvegicus OX=10116 GN=Bckdha PE=1 SV=1	Y349	Phospho	96% (26.18)	0.258	0.0495
B5DFL0, S187	B5DFL0	Snta1 protein OS=Rattus norvegicus OX=10116 GN=Snta1 PE=1 SV=1	S187	Phospho	100% (20.51)	-0.372	0.0495
G3V9G5, S1369	G3V9G5	RCG24674, isoform CRA_b OS=Rattus norvegicus OX=10116 GN=Synm PE=1 SV=2	S1369	Phospho	96% (15.01)	0.93	0.0495
D3ZRM0, S460	D3ZRM0	Dual-specificity phosphatase 27, atypical OS=Rattus norvegicus OX=10116 GN=Dusp27 PE=1 SV=1	S460	Phospho	98% (17.99)	0.266	0.0495
F1M4A0, S915	F1M4A0	Tight junction protein 1 (Predicted) OS=Rattus norvegicus OX=10116 GN=Tjp1 PE=1 SV=2	S915	Phospho	96% (15.00)	-0.112	0.0495
F1LW22, S990	F1LW22	Par-3 family cell polarity regulator beta OS=Rattus norvegicus OX=10116 GN=Pard3b PE=1 SV=2	S990	Phospho	100% (45.90)	0.201	0.0495
D3ZF26, S423	D3ZF26	Tankyrase 1-binding protein 1 OS=Rattus norvegicus OX=10116 GN=Tnks1bp1 PE=1 SV=1	S423	Phospho	100% (27.20)	0.184	0.0495
F1LW07, S161	F1LW07	Protein phosphatase 1, regulatory subunit 13-like OS=Rattus norvegicus OX=10116 GN=Ppp1r13l PE=1 SV=2	S161	Phospho	100% (24.57)	0.354	0.0495
F1LW07, S397	F1LW07	Protein phosphatase 1, regulatory subunit 13-like OS=Rattus norvegicus OX=10116 GN=Ppp1r13l PE=1 SV=2	S397	Phospho	100% (42.90)	0.398	0.0495
D3ZXE2, S1385	D3ZXE2	Sister chromatid cohesion protein PDS5 homolog B OS=Rattus norvegicus OX=10116 GN=Pds5b PE=1 SV=1	S1385	Phospho	98% (20.98)	-0.194	0.0495
F1LU97, S673	F1LU97	SAM and SH3 domain-containing 1 OS=Rattus norvegicus OX=10116 GN=Sash1 PE=1 SV=3	S673	Phospho	99% (21.72)	-0.104	0.0495
F1LPG9, S1295	F1LPG9	WASH complex subunit 2C OS=Rattus norvegicus OX=10116 GN=Washc2c PE=1 SV=2	S1295	Phospho	100% (36.61)	-0.057	0.0495
A0A0G2KB92, S307	A0A0G2KB92	Serine/threonine-protein kinase DCLK1 OS=Rattus norvegicus OX=10116 GN=Dclk1 PE=1 SV=1	S307	Phospho	99% (22.85)	-0.016	0.0495
O35814, Y236	O35814	Stress-induced-phosphoprotein 1 OS=Rattus norvegicus OX=10116 GN=Stip1 PE=1 SV=1	Y236	Phospho	100% (1,000.00)	0.2	0.0495
A0A1W2Q6Q2, S307	A0A1W2Q6Q2	Serine/threonine-protein kinase DCLK1 OS=Rattus norvegicus OX=10116 GN=Dclk1 PE=1 SV=1	S307	Phospho	99% (22.85)	-0.016	0.0495
A0A0G2JTW5, T701	A0A0G2JTW5	26S proteasome non-ATPase regulatory subunit 1 OS=Rattus norvegicus OX=10116 GN=Psmd1 PE=1 SV=1	T701	Phospho	100% (34.18)	0.054	0.0495
G3V8B6, T702	G3V8B6	26S proteasome non-ATPase regulatory subunit 1 OS=Rattus norvegicus OX=10116 GN=Psmd1 PE=1 SV=1	T702	Phospho	100% (34.18)	0.054	0.0495
Q3KRF2, S31	Q3KRF2	High density lipoprotein binding protein (Vigilin) OS=Rattus norvegicus OX=10116 GN=Hdlbp PE=1 SV=1	S31	Phospho	100% (28.73)	-0.045	0.0495
F1M4M5, S602	F1M4M5	G patch domain-containing 8 OS=Rattus norvegicus OX=10116 GN=Gpatch8 PE=1 SV=3	S602	Phospho	100% (1,000.00)	0.296	0.0495
F1M4M5, S1187	F1M4M5	G patch domain-containing 8 OS=Rattus norvegicus OX=10116 GN=Gpatch8 PE=1 SV=3	S1187	Phospho	100% (1,000.00)	0.051	0.0495
F1M4M5, S1193	F1M4M5	G patch domain-containing 8 OS=Rattus norvegicus OX=10116 GN=Gpatch8 PE=1 SV=3	S1193	Phospho	100% (1,000.00)	0.051	0.0495
A0A0H2UHF9, S282	A0A0H2UHF9	Actin-binding LIM protein 2 OS=Rattus norvegicus OX=10116 GN=Ablim2 PE=1 SV=1	S282	Phospho	100% (19.23)	-0.37	0.0495
G3V7U4, T576	G3V7U4	Lamin-B1 OS=Rattus norvegicus OX=10116 GN=Lmnb1 PE=1 SV=1	T576	Phospho	100% (1,000.00)	0.159	0.0495
A0A096MK73, S38	A0A096MK73	Stathmin (Fragment) OS=Rattus norvegicus OX=10116 GN=Stmn1 PE=1 SV=1	S38	Phospho	100% (80.07)	0.463	0.0495
Q5EIC4, S645	Q5EIC4	Probable E3 ubiquitin-protein ligase IRF2BPL OS=Rattus norvegicus OX=10116 GN=Irf2bpl PE=1 SV=1	S645	Phospho	98% (16.24)	0.336	0.0495
M0R567, S644	M0R567	Probable E3 ubiquitin-protein ligase IRF2BPL OS=Rattus norvegicus OX=10116 GN=Irf2bpl PE=1 SV=1	S644	Phospho	98% (16.24)	0.336	0.0495
D4A0U3, S1049	D4A0U3	Zinc finger protein 638 OS=Rattus norvegicus OX=10116 GN=Zfp638 PE=1 SV=1	S1049	Phospho	100% (1,000.00)	-0.192	0.0495
Q63540, S749	Q63540	Ataxin-1 OS=Rattus norvegicus OX=10116 GN=Atxn1 PE=2 SV=1	S749	Phospho	100% (39.54)	0.15	0.0495
B1WC02, S575	B1WC02	CTP synthase OS=Rattus norvegicus OX=10116 GN=Ctps1 PE=1 SV=1	S575	Phospho	98% (20.98)	0.026	0.0495
B2RZ74, S226	B2RZ74	Small nuclear ribonucleoprotein U1 subunit 70 OS=Rattus norvegicus OX=10116 GN=Snrnp70 PE=1 SV=1	S226	Phospho	99% (22.48)	-0.206	0.0495
Q711G3, T175	Q711G3	Isoamyl acetate-hydrolyzing esterase 1 homolog OS=Rattus norvegicus OX=10116 GN=Iah1 PE=2 SV=2	T175	Phospho	100% (1,000.00)	0.273	0.0495
Q711G3, T182	Q711G3	Isoamyl acetate-hydrolyzing esterase 1 homolog OS=Rattus norvegicus OX=10116 GN=Iah1 PE=2 SV=2	T182	Phospho	100% (1,000.00)	0.273	0.0495
D3ZZB0, S109	D3ZZB0	Disco-interacting protein 2 homolog C OS=Rattus norvegicus OX=10116 GN=Dip2c PE=1 SV=2	S109	Phospho	100% (19.23)	0.488	0.0495
D3ZZB0, S110	D3ZZB0	Disco-interacting protein 2 homolog C OS=Rattus norvegicus OX=10116 GN=Dip2c PE=1 SV=2	S110	Phospho	100% (20.98)	0.488	0.0495
F1M2K0, S1205	F1M2K0	Immunoglobulin-like and fibronectin type III domain-containing 1 OS=Rattus norvegicus OX=10116 GN=Igfn1 PE=4 SV=3	S1205	Phospho	100% (1,000.00)	0.069	0.0495
F1M2K0, S1210	F1M2K0	Immunoglobulin-like and fibronectin type III domain-containing 1 OS=Rattus norvegicus OX=10116 GN=Igfn1 PE=4 SV=3	S1210	Phospho	100% (1,000.00)	0.069	0.0495
Q6MG75, S115	Q6MG75	Negative elongation factor complex member E OS=Rattus norvegicus OX=10116 GN=Nelfe PE=1 SV=1	S115	Phospho	98% (20.98)	-0.074	0.0495
M0R6Z9, S2526	M0R6Z9	Myosin XVIIIb OS=Rattus norvegicus OX=10116 GN=Myo18b PE=1 SV=2	S2526	Phospho	100% (1,000.00)	0.07	0.0327
P43138, S18	P43138	DNA-(apurinic or apyrimidinic site) lyase OS=Rattus norvegicus OX=10116 GN=Apex1 PE=1 SV=2	S18	Phospho	100% (49.03)	0.033	0.0031
F1M853, S635	F1M853	Ribosome-binding protein 1 OS=Rattus norvegicus OX=10116 GN=Rrbp1 PE=1 SV=3	S635	Phospho	100% (1,000.00)	0.167	0.0039
P81128, S1134	P81128	Rho GTPase-activating protein 35 OS=Rattus norvegicus OX=10116 GN=Arhgap35 PE=1 SV=3	S1134	Phospho	98% (17.99)	0.508	0.0163
P11507, S38	P11507	Sarcoplasmic/endoplasmic reticulum calcium ATPase 2 OS=Rattus norvegicus OX=10116 GN=Atp2a2 PE=1 SV=1	S38	Phospho	100% (1,000.00)	-0.235	0.025
A0A096MJ01, S182	A0A096MJ01	LIM domain-binding 3 OS=Rattus norvegicus OX=10116 GN=Ldb3 PE=1 SV=1	S182	Phospho	100% (71.84)	-0.108	0.0063
F1LMV6, S2216	F1LMV6	Desmoplakin OS=Rattus norvegicus OX=10116 GN=Dsp PE=1 SV=1	S2216	Phospho	100% (36.69)	0.171	0.0066
Q01728, S389	Q01728	Sodium/calcium exchanger 1 OS=Rattus norvegicus OX=10116 GN=Slc8a1 PE=1 SV=3	S389	Phospho	100% (157.25)	0.363	7e-05
D4A702, S546	D4A702	Synaptopodin-2 OS=Rattus norvegicus OX=10116 GN=Synpo2 PE=1 SV=2	S546	Phospho	100% (30.07)	0.17	0.0153
F1LN42, S1480	F1LN42	Tensin 1 OS=Rattus norvegicus OX=10116 GN=Tns1 PE=1 SV=2	S1480	Phospho	100% (40.20)	-0.27	0.0092
Q63638, T2844	Q63638	Striated muscle-specific serine/threonine-protein kinase OS=Rattus norvegicus OX=10116 GN=Speg PE=1 SV=2	T2844	Phospho	100% (1,000.00)	0.169	0.0118
Q8K4T4, S1004	Q8K4T4	Filamin-A-interacting protein 1 OS=Rattus norvegicus OX=10116 GN=Filip1 PE=1 SV=1	S1004	Phospho	100% (46.27)	0.161	0.0243
F1LVL5, S282	F1LVL5	Shroom family member 4 OS=Rattus norvegicus OX=10116 GN=Shroom4 PE=1 SV=2	S282	Phospho	100% (42.14)	0.208	0.0039
Q5M9I5, S50	Q5M9I5	Cytochrome b-c1 complex subunit 6, mitochondrial OS=Rattus norvegicus OX=10116 GN=Uqcrh PE=3 SV=1	S50	Phospho	100% (1,000.00)	-0.311	0.0114
E9PST5, S711	E9PST5	Apoptotic chromatin condensation inducer 1 OS=Rattus norvegicus OX=10116 GN=Acin1 PE=1 SV=1	S711	Phospho	100% (1,000.00)	0.213	0.0067
P19836, S315	P19836	Choline-phosphate cytidylyltransferase A OS=Rattus norvegicus OX=10116 GN=Pcyt1a PE=1 SV=2	S315	Phospho	100% (1,000.00)	-0.18	0.0065
A0A0G2JYK0, S8	A0A0G2JYK0	Serine protease inhibitor A3N OS=Rattus norvegicus OX=10116 GN=LOC299282 PE=1 SV=1	S8	Phospho	100% (36.69)	-0.03	0.0092
F1LM05, S9	F1LM05	Serine protease inhibitor A3N OS=Rattus norvegicus OX=10116 GN=LOC299282 PE=1 SV=1	S9	Phospho	100% (36.69)	-0.03	0.0092
M0R9Q1, T206	M0R9Q1	RCG48334, isoform CRA_e OS=Rattus norvegicus OX=10116 GN=Rbm14 PE=1 SV=1	T206	Phospho	100% (1,000.00)	0.201	0.0104
P34926, S2077	P34926	Microtubule-associated protein 1A OS=Rattus norvegicus OX=10116 GN=Map1a PE=1 SV=1	S2077	Phospho	100% (66.06)	0.298	0.0163
G3V7U2, S2077	G3V7U2	Microtubule-associated protein 1 A, isoform CRA_c OS=Rattus norvegicus OX=10116 GN=Map1a PE=1 SV=1	S2077	Phospho	100% (66.06)	0.298	0.0163
Q3ZB99, S463	Q3ZB99	Tight junction protein 2 OS=Rattus norvegicus OX=10116 GN=Tjp2 PE=1 SV=1	S463	Phospho	100% (65.54)	0.255	0.0163
G3V885, S1139	G3V885	Myosin-6 OS=Rattus norvegicus OX=10116 GN=Myh6 PE=1 SV=2	S1139	Phospho	100% (55.80)	0.18	0.025
Q5XI81, S435	Q5XI81	Fragile X mental retardation syndrome-related protein 1 OS=Rattus norvegicus OX=10116 GN=Fxr1 PE=1 SV=1	S435	Phospho	100% (39.72)	0.311	0.025
A0A0G2JWD2, S430	A0A0G2JWD2	Fragile X mental retardation syndrome-related protein 1 OS=Rattus norvegicus OX=10116 GN=Fxr1 PE=1 SV=1	S430	Phospho	100% (39.72)	0.311	0.025
P41777, S318	P41777	Nucleolar and coiled-body phosphoprotein 1 OS=Rattus norvegicus OX=10116 GN=Nolc1 PE=1 SV=2	S318	Phospho	100% (91.60)	0.174	0.025
F1LN42, S1620	F1LN42	Tensin 1 OS=Rattus norvegicus OX=10116 GN=Tns1 PE=1 SV=2	S1620	Phospho	100% (42.24)	0.117	0.0374
M0R9T2, S377	M0R9T2	Erbb2-interacting protein OS=Rattus norvegicus OX=10116 GN=Erbin PE=1 SV=2	S377	Phospho	100% (41.59)	-0.079	0.0433
P61980, S284	P61980	Heterogeneous nuclear ribonucleoprotein K OS=Rattus norvegicus OX=10116 GN=Hnrnpk PE=1 SV=1	S284	Phospho	100% (70.51)	-0.048	0.0144
Q4KM62, S350	Q4KM62	Palmdelphin OS=Rattus norvegicus OX=10116 GN=Palmd PE=1 SV=1	S350	Phospho	100% (87.19)	-0.042	0.0107
A0A0G2K1Y8, S1217	A0A0G2K1Y8	Spectrin alpha chain, non-erythrocytic 1 OS=Rattus norvegicus OX=10116 GN=Sptan1 PE=1 SV=1	S1217	Phospho	100% (1,000.00)	0.201	0.0092
A0A096MJ01, S180	A0A096MJ01	LIM domain-binding 3 OS=Rattus norvegicus OX=10116 GN=Ldb3 PE=1 SV=1	S180	Phospho	100% (62.09)	-0.302	0.0179
Q66H98, S292	Q66H98	Caveolae-associated protein 2 OS=Rattus norvegicus OX=10116 GN=Cavin2 PE=1 SV=3	S292	Phospho	100% (30.67)	-0.091	0.0013
F1LN42, S1566	F1LN42	Tensin 1 OS=Rattus norvegicus OX=10116 GN=Tns1 PE=1 SV=2	S1566	Phospho	100% (1,000.00)	0.222	0.0045
P70580, S181	P70580	Membrane-associated progesterone receptor component 1 OS=Rattus norvegicus OX=10116 GN=Pgrmc1 PE=1 SV=3	S181	Phospho	98% (16.24)	0.25	0.0039
A0A0H2UHR7, S2600	A0A0H2UHR7	Filamin-C OS=Rattus norvegicus OX=10116 GN=Flnc PE=1 SV=1	S2600	Phospho	99% (20.98)	-0.22	0.0065
D3ZHA0, S2633	D3ZHA0	Filamin-C OS=Rattus norvegicus OX=10116 GN=Flnc PE=1 SV=1	S2633	Phospho	99% (20.98)	-0.22	0.0065
Q63638, S2393	Q63638	Striated muscle-specific serine/threonine-protein kinase OS=Rattus norvegicus OX=10116 GN=Speg PE=1 SV=2	S2393	Phospho	100% (34.20)	0.076	0.0104
P23928, S85	P23928	Alpha-crystallin B chain OS=Rattus norvegicus OX=10116 GN=Cryab PE=1 SV=1	S85	Phospho	100% (1,000.00)	0.11	0.0104
P11530, S3615	P11530	Dystrophin OS=Rattus norvegicus OX=10116 GN=Dmd PE=1 SV=2	S3615	Phospho	99% (23.98)	0.025	0.025
Q9EPX0, S24	Q9EPX0	Heat shock protein beta-8 OS=Rattus norvegicus OX=10116 GN=Hspb8 PE=1 SV=1	S24	Phospho	100% (49.80)	0.124	0.025
A0A0G2JSM7, T358	A0A0G2JSM7	Adducin 1 (Alpha), isoform CRA_b OS=Rattus norvegicus OX=10116 GN=Add1 PE=1 SV=1	T358	Phospho	100% (36.24)	0.154	0.0374
Q63028, T358	Q63028	Alpha-adducin OS=Rattus norvegicus OX=10116 GN=Add1 PE=1 SV=2	T358	Phospho	100% (36.24)	0.154	0.0374
P07483, T57	P07483	Fatty acid-binding protein, heart OS=Rattus norvegicus OX=10116 GN=Fabp3 PE=1 SV=2	T57	Phospho	100% (26.31)	0.023	0.0374
G3V885, S1639	G3V885	Myosin-6 OS=Rattus norvegicus OX=10116 GN=Myh6 PE=1 SV=2	S1639	Phospho	100% (1,000.00)	0.295	0.0005
A0A0G2K1Q7, S1658	A0A0G2K1Q7	Ankyrin-3 OS=Rattus norvegicus OX=10116 GN=Ank3 PE=1 SV=1	S1658	Phospho	100% (1,000.00)	-0.259	0.0039
A0A0G2K2M9, S710	A0A0G2K2M9	Serine/arginine repetitive matrix 2 OS=Rattus norvegicus OX=10116 GN=Srrm2 PE=1 SV=1	S710	Phospho	100% (1,000.00)	0.092	0.0495
A0A0G2K2M9, S712	A0A0G2K2M9	Serine/arginine repetitive matrix 2 OS=Rattus norvegicus OX=10116 GN=Srrm2 PE=1 SV=1	S712	Phospho	100% (1,000.00)	0.092	0.0495
A0A0G2K2M9, T714	A0A0G2K2M9	Serine/arginine repetitive matrix 2 OS=Rattus norvegicus OX=10116 GN=Srrm2 PE=1 SV=1	T714	Phospho	100% (1,000.00)	0.092	0.0495
A0A0G2JUA5, S572	A0A0G2JUA5	AHNAK nucleoprotein OS=Rattus norvegicus OX=10116 GN=Ahnak PE=1 SV=1	S572	Phospho	99% (19.61)	0.027	0.0495
A0A0G2JU96, S4995	A0A0G2JU96	AHNAK nucleoprotein OS=Rattus norvegicus OX=10116 GN=Ahnak PE=1 SV=1	S4995	Phospho	100% (1,000.00)	0.11	0.0495
A0A0G2JU96, S4996	A0A0G2JU96	AHNAK nucleoprotein OS=Rattus norvegicus OX=10116 GN=Ahnak PE=1 SV=1	S4996	Phospho	100% (1,000.00)	0.11	0.0495
A0A0G2JU96, S5000	A0A0G2JU96	AHNAK nucleoprotein OS=Rattus norvegicus OX=10116 GN=Ahnak PE=1 SV=1	S5000	Phospho	100% (1,000.00)	0.11	0.0495
P34926, S1206	P34926	Microtubule-associated protein 1A OS=Rattus norvegicus OX=10116 GN=Map1a PE=1 SV=1	S1206	Phospho	100% (34.55)	0.002	0.0495
G3V7U2, S1206	G3V7U2	Microtubule-associated protein 1 A, isoform CRA_c OS=Rattus norvegicus OX=10116 GN=Map1a PE=1 SV=1	S1206	Phospho	100% (34.55)	0.002	0.0495
A0A0G2K5P5, T691	A0A0G2K5P5	Myomesin 1 OS=Rattus norvegicus OX=10116 GN=Myom1 PE=1 SV=1	T691	Phospho	100% (23.80)	-0.115	0.0495
D3ZZ68, S92	D3ZZ68	Synaptopodin 2-like OS=Rattus norvegicus OX=10116 GN=Synpo2l PE=1 SV=1	S92	Phospho	100% (1,000.00)	0.246	0.0495
D4ABA9, S556	D4ABA9	Uncharacterized protein OS=Rattus norvegicus OX=10116 GN=Xirp1 PE=1 SV=2	S556	Phospho	100% (40.34)	-0.063	0.0495
D3ZUX5, S51	D3ZUX5	MICOS complex subunit OS=Rattus norvegicus OX=10116 GN=Chchd3 PE=1 SV=1	S51	Phospho	97% (22.22)	-0.604	0.0495
P06399, S526	P06399	Fibrinogen alpha chain OS=Rattus norvegicus OX=10116 GN=Fga PE=1 SV=3	S526	Phospho	100% (82.31)	-0.183	0.0495
D3ZRM0, S734	D3ZRM0	Dual-specificity phosphatase 27, atypical OS=Rattus norvegicus OX=10116 GN=Dusp27 PE=1 SV=1	S734	Phospho	100% (30.67)	0.381	0.0495
A0A0H2UHD8, S605	A0A0H2UHD8	SH3 domain-containing kinase-binding protein 1 OS=Rattus norvegicus OX=10116 GN=Sh3kbp1 PE=1 SV=1	S605	Phospho	99% (23.98)	0.133	0.0495
Q925Q9, S630	Q925Q9	SH3 domain-containing kinase-binding protein 1 OS=Rattus norvegicus OX=10116 GN=Sh3kbp1 PE=1 SV=2	S630	Phospho	99% (23.98)	0.133	0.0495
F1M4V3, S53	F1M4V3	RCSD domain containing 1 (Predicted), isoform CRA_b OS=Rattus norvegicus OX=10116 GN=Rcsd1 PE=1 SV=2	S53	Phospho	95% (13.27)	0.059	0.0495
Q62733, S158	Q62733	Lamina-associated polypeptide 2, isoform beta OS=Rattus norvegicus OX=10116 GN=Tmpo PE=1 SV=3	S158	Phospho	95% (13.27)	-0.247	0.0495
F1LSM0, S1296	F1LSM0	Ubiquitin-specific peptidase 24 OS=Rattus norvegicus OX=10116 GN=Usp24 PE=1 SV=2	S1296	Phospho	100% (32.28)	0.54	0.0495
F1M9N9, S2100	F1M9N9	Ankyrin 2 OS=Rattus norvegicus OX=10116 GN=Ank2 PE=1 SV=3	S2100	Phospho	100% (124.93)	0.433	0.0495
G3V6H5, Y102	G3V6H5	Mitochondrial 2-oxoglutarate/malate carrier protein OS=Rattus norvegicus OX=10116 GN=Slc25a11 PE=1 SV=1	Y102	Phospho	100% (22.99)	0.026	0.0495
F1M4I1, Y418	F1M4I1	Uncharacterized protein OS=Rattus norvegicus OX=10116 PE=1 SV=3	Y418	Phospho	100% (42.53)	0.071	0.0495
P26453, T357	P26453	Basigin OS=Rattus norvegicus OX=10116 GN=Bsg PE=1 SV=2	T357	Phospho	100% (1,000.00)	-0.688	0.0495
F1LW07, S523	F1LW07	Protein phosphatase 1, regulatory subunit 13-like OS=Rattus norvegicus OX=10116 GN=Ppp1r13l PE=1 SV=2	S523	Phospho	100% (25.38)	0.361	0.0495
D3ZU74, S81	D3ZU74	Cytoplasmic dynein 1 intermediate chain 2 OS=Rattus norvegicus OX=10116 GN=Dync1i2 PE=1 SV=1	S81	Phospho	98% (17.99)	0.091	0.0495
Q6AZ35, S81	Q6AZ35	Cytoplasmic dynein 1 intermediate chain 2 OS=Rattus norvegicus OX=10116 GN=Dync1i2 PE=1 SV=1	S81	Phospho	98% (17.99)	0.091	0.0495
A0A0G2K427, S338	A0A0G2K427	Influenza virus NS1A binding protein (Predicted), isoform CRA_b OS=Rattus norvegicus OX=10116 GN=Ivns1abp PE=1 SV=1	S338	Phospho	100% (33.56)	0.374	0.0495
D4A853, T1315	D4A853	Capicua transcriptional repressor OS=Rattus norvegicus OX=10116 GN=Cic PE=1 SV=2	T1315	Phospho	100% (1,000.00)	-0.056	0.0495
D3ZQL6, S28	D3ZQL6	MICAL-like protein 1 OS=Rattus norvegicus OX=10116 GN=Micall1 PE=1 SV=1	S28	Phospho	98% (20.98)	0.167	0.0495
D3ZFD0, S1988	D3ZFD0	Unconventional myosin-XVIIIa OS=Rattus norvegicus OX=10116 GN=Myo18a PE=1 SV=2	S1988	Phospho	100% (1,000.00)	-0.299	0.0495
D3ZFD0, S1992	D3ZFD0	Unconventional myosin-XVIIIa OS=Rattus norvegicus OX=10116 GN=Myo18a PE=1 SV=2	S1992	Phospho	100% (1,000.00)	-0.299	0.0495
Q5M947, S212	Q5M947	RRP15-like protein OS=Rattus norvegicus OX=10116 GN=Rrp15 PE=1 SV=1	S212	Phospho	96% (14.57)	0.109	0.0495
G3V9U0, S267	G3V9U0	Acyl-CoA synthetase short-chain family member 2 OS=Rattus norvegicus OX=10116 GN=Acss2 PE=1 SV=1	S267	Phospho	99% (19.86)	-0.088	0.0495
A0A0G2K0Q7, S305	A0A0G2K0Q7	Myosin light chain kinase OS=Rattus norvegicus OX=10116 GN=Mylk PE=1 SV=1	S305	Phospho	100% (1,000.00)	0.216	0.0495
P16884, S522	P16884	Neurofilament heavy polypeptide OS=Rattus norvegicus OX=10116 GN=Nefh PE=1 SV=4	S522	Phospho	100% (47.72)	0.192	0.0495
D4A529, Y269	D4A529	Src homology 2 domain-containing E OS=Rattus norvegicus OX=10116 GN=She PE=4 SV=2	Y269	Phospho	96% (16.91)	0.08	0.0495
G3V6L9, S36	G3V6L9	Peptidylprolyl isomerase OS=Rattus norvegicus OX=10116 GN=Fkbp3 PE=1 SV=1	S36	Phospho	100% (29.45)	-0.101	0.0495
A0A0G2JW03, T298	A0A0G2JW03	Lipin 1 OS=Rattus norvegicus OX=10116 GN=Lpin1 PE=1 SV=1	T298	Phospho	100% (38.08)	0.038	0.0495
D3ZCG2, S1211	D3ZCG2	Kinesin family member 21A OS=Rattus norvegicus OX=10116 GN=Kif21a PE=1 SV=2	S1211	Phospho	95% (17.98)	-0.275	0.0495
D3ZYN2, S1211	D3ZYN2	Kinesin family member 21A OS=Rattus norvegicus OX=10116 GN=Kif21a PE=1 SV=3	S1211	Phospho	95% (17.98)	-0.275	0.0495
D4A417, S116	D4A417	PDX1 C-terminal-inhibiting factor 1 OS=Rattus norvegicus OX=10116 GN=Pcif1 PE=1 SV=1	S116	Phospho	100% (54.79)	0.114	0.0495
O54874, Y1214	O54874	Serine/threonine-protein kinase MRCK alpha OS=Rattus norvegicus OX=10116 GN=Cdc42bpa PE=1 SV=1	Y1214	Phospho	97% (16.36)	0.074	0.0495
G3V6C9, Y1214	G3V6C9	Non-specific serine/threonine protein kinase OS=Rattus norvegicus OX=10116 GN=Cdc42bpa PE=1 SV=1	Y1214	Phospho	97% (16.36)	0.074	0.0495
Q8VIE4, S45	Q8VIE4	Phosphodiesterase OS=Rattus norvegicus OX=10116 GN=Pde7b PE=1 SV=1	S45	Phospho	100% (27.22)	-0.187	0.0495
Q8VIE2, S58	Q8VIE2	Phosphodiesterase OS=Rattus norvegicus OX=10116 GN=Pde7b PE=1 SV=1	S58	Phospho	100% (27.22)	-0.187	0.0495
Q63190, S49	Q63190	Emerin OS=Rattus norvegicus OX=10116 GN=Emd PE=1 SV=1	S49	Phospho	100% (57.60)	0.035	0.0495
Q6PCU4, S49	Q6PCU4	Emd protein OS=Rattus norvegicus OX=10116 GN=Emd PE=1 SV=1	S49	Phospho	100% (57.60)	0.035	0.0495
A0A0G2KA12, S1031	A0A0G2KA12	Kinesin-like protein KIF1B OS=Rattus norvegicus OX=10116 GN=Kif1b PE=1 SV=1	S1031	Phospho	100% (47.09)	-0.07	0.0495
Q3HSE5, S34	Q3HSE5	Non-specific serine/threonine protein kinase OS=Rattus norvegicus OX=10116 GN=Akt2 PE=1 SV=1	S34	Phospho	100% (49.27)	0.043	0.0495
D4A702, S1014	D4A702	Synaptopodin-2 OS=Rattus norvegicus OX=10116 GN=Synpo2 PE=1 SV=2	S1014	Phospho	100% (46.21)	-0.023	0.0139
Q925F0, T47	Q925F0	Small muscular protein OS=Rattus norvegicus OX=10116 GN=Smpx PE=1 SV=1	T47	Phospho	100% (120.33)	0.09	0.038
F1LT10, S1150	F1LT10	Afadin OS=Rattus norvegicus OX=10116 GN=Afdn PE=1 SV=3	S1150	Phospho	100% (153.83)	0.035	0.0179
D3ZZ68, S428	D3ZZ68	Synaptopodin 2-like OS=Rattus norvegicus OX=10116 GN=Synpo2l PE=1 SV=1	S428	Phospho	100% (65.23)	0.231	0.0039
D3ZNS1, S556	D3ZNS1	Pleckstrin homology-like domain family B member 1 OS=Rattus norvegicus OX=10116 GN=Phldb1 PE=1 SV=2	S556	Phospho	100% (1,000.00)	0.764	0.0065
Q2IBC5, S23	Q2IBC5	Caveolin-2 OS=Rattus norvegicus OX=10116 GN=Cav2 PE=1 SV=2	S23	Phospho	100% (27.62)	-0.173	0.0104
Q9Z1W6, S567	Q9Z1W6	Protein LYRIC OS=Rattus norvegicus OX=10116 GN=Mtdh PE=1 SV=2	S567	Phospho	100% (77.52)	0.196	0.025
Q99PD6, S194	Q99PD6	Transforming growth factor beta-1-induced transcript 1 protein OS=Rattus norvegicus OX=10116 GN=Tgfb1i1 PE=1 SV=2	S194	Phospho	100% (53.44)	-0.038	0.025
F1M6V8, S222	F1M6V8	Striatin 4 OS=Rattus norvegicus OX=10116 GN=Strn4 PE=1 SV=1	S222	Phospho	100% (99.95)	0.112	0.025
F1M9W9, S1088	F1M9W9	Similar to TRS85 homolog (Predicted) OS=Rattus norvegicus OX=10116 GN=Trappc8 PE=1 SV=2	S1088	Phospho	100% (36.69)	-0.125	0.025
Q6TXE7, S1506	Q6TXE7	LRRGT00052 OS=Rattus norvegicus OX=10116 PE=2 SV=1	S1506	Phospho	100% (68.37)	0.153	0.0079
Q9Z0G8, S150	Q9Z0G8	WAS/WASL-interacting protein family member 3 OS=Rattus norvegicus OX=10116 GN=Wipf3 PE=1 SV=1	S150	Phospho	100% (126.90)	0.339	0.0092
Q3ZB99, S966	Q3ZB99	Tight junction protein 2 OS=Rattus norvegicus OX=10116 GN=Tjp2 PE=1 SV=1	S966	Phospho	100% (1,000.00)	0.084	0.0016
G3V885, Y1261	G3V885	Myosin-6 OS=Rattus norvegicus OX=10116 GN=Myh6 PE=1 SV=2	Y1261	Phospho	100% (258.02)	0.288	0.0001
A2RRU1, S653	A2RRU1	Glycogen [starch] synthase, muscle OS=Rattus norvegicus OX=10116 GN=Gys1 PE=1 SV=1	S653	Phospho	100% (1,000.00)	0.072	0.0075
F1LPG9, S387	F1LPG9	WASH complex subunit 2C OS=Rattus norvegicus OX=10116 GN=Washc2c PE=1 SV=2	S387	Phospho	100% (26.42)	-0.053	0.0469
Q6S3A4, S4238	Q6S3A4	Plectin OS=Rattus norvegicus OX=10116 GN=Plec PE=1 SV=1	S4238	Phospho	95% (19.22)	-0.168	0.0163
B5DEH0, S303	B5DEH0	LIM domain-containing protein 1 OS=Rattus norvegicus OX=10116 GN=Limd1 PE=1 SV=1	S303	Phospho	100% (23.98)	0.077	0.0163
A0A0G2JUA5, S4651	A0A0G2JUA5	AHNAK nucleoprotein OS=Rattus norvegicus OX=10116 GN=Ahnak PE=1 SV=1	S4651	Phospho	100% (1,000.00)	-0.081	0.025
P15205, S1772	P15205	Microtubule-associated protein 1B OS=Rattus norvegicus OX=10116 GN=Map1b PE=1 SV=3	S1772	Phospho	100% (82.37)	-0.027	0.025
A0A0G2K8M7, S154	A0A0G2K8M7	TPD52-like 1 OS=Rattus norvegicus OX=10116 GN=Tpd52l1 PE=4 SV=1	S154	Phospho	100% (49.98)	-0.068	0.025
D3ZNS1, S382	D3ZNS1	Pleckstrin homology-like domain family B member 1 OS=Rattus norvegicus OX=10116 GN=Phldb1 PE=1 SV=2	S382	Phospho	100% (49.27)	0.15	0.0374
Q71LX6, S2970	Q71LX6	Xin actin-binding repeat-containing protein 2 OS=Rattus norvegicus OX=10116 GN=Xirp2 PE=1 SV=1	S2970	Phospho	100% (50.22)	0.556	0.0095
P11960, S333	P11960	2-oxoisovalerate dehydrogenase subunit alpha, mitochondrial (Fragment) OS=Rattus norvegicus OX=10116 GN=Bckdha PE=1 SV=1	S333	Phospho	99% (20.98)	0.366	0.0001
P34926, S598	P34926	Microtubule-associated protein 1A OS=Rattus norvegicus OX=10116 GN=Map1a PE=1 SV=1	S598	Phospho	100% (60.88)	0.173	0.0282
G3V7U2, S598	G3V7U2	Microtubule-associated protein 1 A, isoform CRA_c OS=Rattus norvegicus OX=10116 GN=Map1a PE=1 SV=1	S598	Phospho	100% (60.88)	0.173	0.0282
M0R3V7, S389	M0R3V7	Sodium/calcium exchanger 1 OS=Rattus norvegicus OX=10116 GN=Slc8a1 PE=3 SV=2	S389	Phospho	100% (157.25)	0.097	0.0282
Q8K4T4, S978	Q8K4T4	Filamin-A-interacting protein 1 OS=Rattus norvegicus OX=10116 GN=Filip1 PE=1 SV=1	S978	Phospho	100% (34.76)	0.041	0.0079
A0A0G2JYT1, S21	A0A0G2JYT1	ELKS/Rab6-interacting/CAST family member 1 OS=Rattus norvegicus OX=10116 GN=Erc1 PE=1 SV=1	S21	Phospho	100% (37.94)	0.2	0.0153
Q68HB8, S989	Q68HB8	Protocadherin 7 OS=Rattus norvegicus OX=10116 GN=Pcdh7 PE=1 SV=1	S989	Phospho	100% (80.18)	-1.022	0.0469
M0RDD8, S154	M0RDD8	Echinoderm microtubule-associated protein-like 1 OS=Rattus norvegicus OX=10116 GN=Eml1 PE=1 SV=2	S154	Phospho	100% (81.57)	0.159	0.0004
P24090, S318	P24090	Alpha-2-HS-glycoprotein OS=Rattus norvegicus OX=10116 GN=Ahsg PE=1 SV=2	S318	Phospho	100% (25.70)	-0.264	0.0039
G3V8F8, S1166	G3V8F8	Nestin OS=Rattus norvegicus OX=10116 GN=Nes PE=1 SV=1	S1166	Phospho	100% (77.16)	0.223	0.0039
A0A0G2K490, S769	A0A0G2K490	TRAF2 and NCK-interacting kinase OS=Rattus norvegicus OX=10116 GN=Tnik PE=1 SV=1	S769	Phospho	100% (30.92)	0.085	0.0065
P10888, S26	P10888	Cytochrome c oxidase subunit 4 isoform 1, mitochondrial OS=Rattus norvegicus OX=10116 GN=Cox4i1 PE=1 SV=1	S26	Phospho	100% (1,000.00)	0.13	0.0104
F1M124, S308	F1M124	Cordon-bleu WH2 repeat protein-like 1 OS=Rattus norvegicus OX=10116 GN=Cobll1 PE=1 SV=2	S308	Phospho	99% (23.89)	0.019	0.025
Q62622, T69	Q62622	Eukaryotic translation initiation factor 4E-binding protein 1 OS=Rattus norvegicus OX=10116 GN=Eif4ebp1 PE=1 SV=3	T69	Phospho	100% (31.30)	-0.209	0.025
F1LWM1, S598	F1LWM1	Slingshot protein phosphatase 1 OS=Rattus norvegicus OX=10116 GN=Ssh1 PE=1 SV=3	S598	Phospho	100% (20.98)	0.012	0.0306
G3V8S6, S564	G3V8S6	Histidine rich calcium binding protein, isoform CRA_b OS=Rattus norvegicus OX=10116 GN=Hrc PE=1 SV=1	S564	Phospho	100% (32.72)	-0.172	0.0374
D3ZZ68, S702	D3ZZ68	Synaptopodin 2-like OS=Rattus norvegicus OX=10116 GN=Synpo2l PE=1 SV=1	S702	Phospho	100% (48.75)	-0.024	0.0374
D3ZCV0, T237	D3ZCV0	Actinin alpha 2 OS=Rattus norvegicus OX=10116 GN=Actn2 PE=1 SV=1	T237	Phospho	100% (1,000.00)	-0.285	0.0064
P04692, S206	P04692	Tropomyosin alpha-1 chain OS=Rattus norvegicus OX=10116 GN=Tpm1 PE=1 SV=3	S206	Phospho	100% (77.79)	-0.332	0.0003
F1LN42, S1487	F1LN42	Tensin 1 OS=Rattus norvegicus OX=10116 GN=Tns1 PE=1 SV=2	S1487	Phospho	100% (39.54)	0.204	0.0054
D4A702, S304	D4A702	Synaptopodin-2 OS=Rattus norvegicus OX=10116 GN=Synpo2 PE=1 SV=2	S304	Phospho	100% (1,000.00)	0.271	0.0374
A0A0G2K8W9, S2159	A0A0G2K8W9	Spectrin beta chain OS=Rattus norvegicus OX=10116 GN=Sptbn1 PE=1 SV=1	S2159	Phospho	100% (34.46)	-0.215	0.013
A0A0G2K2M9, S923	A0A0G2K2M9	Serine/arginine repetitive matrix 2 OS=Rattus norvegicus OX=10116 GN=Srrm2 PE=1 SV=1	S923	Phospho	100% (1,000.00)	0.589	0.0495
A0A0G2K2M9, S925	A0A0G2K2M9	Serine/arginine repetitive matrix 2 OS=Rattus norvegicus OX=10116 GN=Srrm2 PE=1 SV=1	S925	Phospho	100% (1,000.00)	0.601	0.0065
A0A0G2K2M9, S927	A0A0G2K2M9	Serine/arginine repetitive matrix 2 OS=Rattus norvegicus OX=10116 GN=Srrm2 PE=1 SV=1	S927	Phospho	100% (1,000.00)	0.601	0.0065
B0LPN4, S2801	B0LPN4	Ryanodine receptor 2 OS=Rattus norvegicus OX=10116 GN=Ryr2 PE=1 SV=2	S2801	Phospho	97% (17.98)	-0.284	0.0495
B0LPN4, S2804	B0LPN4	Ryanodine receptor 2 OS=Rattus norvegicus OX=10116 GN=Ryr2 PE=1 SV=2	S2804	Phospho	100% (50.22)	-0.352	0.0031
A0A0G2JXT9, S923	A0A0G2JXT9	Rho guanine nucleotide exchange factor (GEF) 17 OS=Rattus norvegicus OX=10116 GN=Arhgef17 PE=1 SV=1	S923	Phospho	97% (15.56)	0.577	0.0495
O08589, S88	O08589	Phospholemman OS=Rattus norvegicus OX=10116 GN=Fxyd1 PE=1 SV=2	S88	Phospho	100% (1,000.00)	0.443	0.0495
O08589, T89	O08589	Phospholemman OS=Rattus norvegicus OX=10116 GN=Fxyd1 PE=1 SV=2	T89	Phospho	100% (1,000.00)	0.443	0.0495
A0A0G2K0X1, S1957	A0A0G2K0X1	Pericentriolar material 1 OS=Rattus norvegicus OX=10116 GN=Pcm1 PE=1 SV=1	S1957	Phospho	100% (51.24)	-0.138	0.0007
M0R9L0, S1454	M0R9L0	Nascent polypeptide-associated complex subunit alpha OS=Rattus norvegicus OX=10116 GN=Naca PE=1 SV=1	S1454	Phospho	100% (73.81)	-0.413	0.0039
G3V8S6, S106	G3V8S6	Histidine rich calcium binding protein, isoform CRA_b OS=Rattus norvegicus OX=10116 GN=Hrc PE=1 SV=1	S106	Phospho	100% (149.63)	0.21	0.038
A0A0H2UHS8, S91	A0A0H2UHS8	FXYD domain-containing ion transport regulator OS=Rattus norvegicus OX=10116 GN=Fxyd1 PE=1 SV=1	S91	Phospho	100% (1,000.00)	0.443	0.0495
A0A0H2UHS8, T92	A0A0H2UHS8	FXYD domain-containing ion transport regulator OS=Rattus norvegicus OX=10116 GN=Fxyd1 PE=1 SV=1	T92	Phospho	100% (1,000.00)	0.443	0.0495
F1LMV6, S1085	F1LMV6	Desmoplakin OS=Rattus norvegicus OX=10116 GN=Dsp PE=1 SV=1	S1085	Phospho	100% (1,000.00)	0.396	0.0495
P32551, S367	P32551	Cytochrome b-c1 complex subunit 2, mitochondrial OS=Rattus norvegicus OX=10116 GN=Uqcrc2 PE=1 SV=2	S367	Phospho	100% (20.98)	-0.161	0.0374
Q91ZN1, T418	Q91ZN1	Coronin-1A OS=Rattus norvegicus OX=10116 GN=Coro1a PE=1 SV=3	T418	Phospho	100% (63.48)	0.407	0.0495
Q9ER34, S669	Q9ER34	Aconitate hydratase, mitochondrial OS=Rattus norvegicus OX=10116 GN=Aco2 PE=1 SV=2	S669	Phospho	98% (19.22)	-0.309	0.0243
D3Z979, S159	D3Z979	alpha-1,2-Mannosidase OS=Rattus norvegicus OX=10116 GN=Man1c1 PE=1 SV=2	S159	Phospho	100% (32.75)	-0.291	0.0154092
Q5PQQ2, S11	Q5PQQ2	WW domain-binding protein 11 OS=Rattus norvegicus OX=10116 GN=Wbp11 PE=1 SV=1	S11	Phospho	100% (28.51)	0.253	0.0351154
P81155, S253	P81155	Voltage-dependent anion-selective channel protein 2 OS=Rattus norvegicus OX=10116 GN=Vdac2 PE=1 SV=2	S253	Phospho	97% (16.24)	-0.325	0.0115579
F7F1Y3, S170	F7F1Y3	Vacuolar protein sorting-associated protein 4A OS=Rattus norvegicus OX=10116 GN=Vps4a PE=1 SV=1	S170	Phospho	100% (34.20)	-0.253	0.0487818
F1M7L9, S102	F1M7L9	Uncharacterized protein OS=Rattus norvegicus OX=10116 PE=1 SV=3	S102	Phospho	100% (1,000.00)	0.248	0.0273402
D4A8Y1, S301	D4A8Y1	Uncharacterized protein OS=Rattus norvegicus OX=10116 PE=1 SV=1	S301	Phospho	100% (1,000.00)	0.165	0.0265678
D4ABA9, S320	D4ABA9	Uncharacterized protein OS=Rattus norvegicus OX=10116 GN=Xirp1 PE=1 SV=2	S320	Phospho	100% (133.79)	0.272	0.00186845
D4ABA9, S745	D4ABA9	Uncharacterized protein OS=Rattus norvegicus OX=10116 GN=Xirp1 PE=1 SV=2	S745	Phospho	100% (31.37)	0.403	0.00202953
Q9QWG5, S501	Q9QWG5	Type II inositol 3,4-bisphosphate 4-phosphatase OS=Rattus norvegicus OX=10116 GN=Inpp4b PE=1 SV=1	S501	Phospho	100% (93.68)	0.296	0.00625675
P23693, S151	P23693	Troponin I, cardiac muscle OS=Rattus norvegicus OX=10116 GN=Tnni3 PE=1 SV=2	S151	Phospho	100% (88.19)	-0.36	0.034844
A0A0G2K598, S1973	A0A0G2K598	Transforming, acidic coiled-coil-containing protein 2 OS=Rattus norvegicus OX=10116 GN=Tacc2 PE=1 SV=1	S1973	Phospho	98% (16.24)	-0.334	0.0332508
Q68A21, S301	Q68A21	Transcriptional activator protein Pur-beta OS=Rattus norvegicus OX=10116 GN=Purb PE=1 SV=3	S301	Phospho	100% (1,000.00)	0.267	0.04665
D3ZZ68, S264	D3ZZ68	Synaptopodin 2-like OS=Rattus norvegicus OX=10116 GN=Synpo2l PE=1 SV=1	S264	Phospho	100% (1,000.00)	0.429	0.038077
F1M155, S722	F1M155	Supervillin OS=Rattus norvegicus OX=10116 GN=Svil PE=1 SV=3	S722	Phospho	98% (17.44)	-0.224	0.0188501
G3V6S0, S2130	G3V6S0	Spectrin beta chain OS=Rattus norvegicus OX=10116 GN=Sptbn1 PE=1 SV=3	S2130	Phospho	100% (1,000.00)	-0.109	0.000125728
G3V6S0, S2157	G3V6S0	Spectrin beta chain OS=Rattus norvegicus OX=10116 GN=Sptbn1 PE=1 SV=3	S2157	Phospho	100% (34.46)	-0.178	0.00282147
A0A0G2JZY6, S2084	A0A0G2JZY6	Spectrin beta chain OS=Rattus norvegicus OX=10116 GN=Sptbn1 PE=1 SV=1	S2084	Phospho	100% (1,000.00)	-0.109	0.000125728
A0A0G2JZY6, S2111	A0A0G2JZY6	Spectrin beta chain OS=Rattus norvegicus OX=10116 GN=Sptbn1 PE=1 SV=1	S2111	Phospho	100% (34.46)	-0.178	0.00282147
P06685, S40	P06685	Sodium/potassium-transporting ATPase subunit alpha-1 OS=Rattus norvegicus OX=10116 GN=Atp1a1 PE=1 SV=1	S40	Phospho	100% (1,000.00)	-0.153	0.0408183
B5DFL0, S183	B5DFL0	Snta1 protein OS=Rattus norvegicus OX=10116 GN=Snta1 PE=1 SV=1	S183	Phospho	100% (67.24)	-0.113	0.0198705
A0A0G2K2M9, S452	A0A0G2K2M9	Serine/arginine repetitive matrix 2 OS=Rattus norvegicus OX=10116 GN=Srrm2 PE=1 SV=1	S452	Phospho	100% (20.98)	0.209	0.0380922
A0A0G2K2M9, S453	A0A0G2K2M9	Serine/arginine repetitive matrix 2 OS=Rattus norvegicus OX=10116 GN=Srrm2 PE=1 SV=1	S453	Phospho	97% (15.01)	0.2	0.0408814
A0A0G2JX92, S779	A0A0G2JX92	SH3 and PX domains 2A OS=Rattus norvegicus OX=10116 GN=Sh3pxd2a PE=1 SV=1	S779	Phospho	95% (16.25)	0.563	0.0368305
Q9JK11, S107	Q9JK11	Reticulon-4 OS=Rattus norvegicus OX=10116 GN=Rtn4 PE=1 SV=1	S107	Phospho	100% (1,000.00)	0.2	0.0230467
Q9JK11, S343	Q9JK11	Reticulon-4 OS=Rattus norvegicus OX=10116 GN=Rtn4 PE=1 SV=1	S343	Phospho	100% (1,000.00)	0.306	0.00186052
F1LQN3, S107	F1LQN3	Reticulon OS=Rattus norvegicus OX=10116 GN=Rtn4 PE=1 SV=1	S107	Phospho	100% (1,000.00)	0.2	0.0230467
F1LQN3, S343	F1LQN3	Reticulon OS=Rattus norvegicus OX=10116 GN=Rtn4 PE=1 SV=1	S343	Phospho	100% (1,000.00)	0.306	0.00186052
M0R3Z8, T567	M0R3Z8	RCG28930, isoform CRA_b OS=Rattus norvegicus OX=10116 GN=Rbm15 PE=1 SV=2	T567	Phospho	100% (48.15)	-0.239	0.0345029
A0A0G2K1W1, S333	A0A0G2K1W1	RAB11 family-interacting protein 5 OS=Rattus norvegicus OX=10116 GN=Rab11fip5 PE=1 SV=1	S333	Phospho	100% (1,000.00)	0.458	0.0198639
F1LW07, S73	F1LW07	Protein phosphatase 1, regulatory subunit 13-like OS=Rattus norvegicus OX=10116 GN=Ppp1r13l PE=1 SV=2	S73	Phospho	97% (19.22)	0.176	0.0074432
Q3SWT4, S457	Q3SWT4	Protein IWS1 homolog OS=Rattus norvegicus OX=10116 GN=Iws1 PE=1 SV=1	S457	Phospho	100% (1,000.00)	-0.452	0.00972012
Q3SWT4, S459	Q3SWT4	Protein IWS1 homolog OS=Rattus norvegicus OX=10116 GN=Iws1 PE=1 SV=1	S459	Phospho	100% (1,000.00)	-0.452	0.00972012
Q6AXS3, S33	Q6AXS3	Protein DEK OS=Rattus norvegicus OX=10116 GN=Dek PE=1 SV=1	S33	Phospho	100% (1,000.00)	-1.426	0.00571212
D4A779, S73	D4A779	Pleckstrin homology like domain, family B, member 2 OS=Rattus norvegicus OX=10116 GN=Phldb2 PE=1 SV=3	S73	Phospho	98% (16.24)	0.446	0.0322174
P31044, S153	P31044	Phosphatidylethanolamine-binding protein 1 OS=Rattus norvegicus OX=10116 GN=Pebp1 PE=1 SV=3	S153	Phospho	100% (1,000.00)	-0.418	0.0283231
P21807, S429	P21807	Peripherin OS=Rattus norvegicus OX=10116 GN=Prph PE=1 SV=1	S429	Phospho	100% (42.07)	-0.409	0.00115687
P21807, S431	P21807	Peripherin OS=Rattus norvegicus OX=10116 GN=Prph PE=1 SV=1	S431	Phospho	100% (51.23)	-0.409	0.00115687
A0A0G2K6I3, S558	A0A0G2K6I3	Nexilin OS=Rattus norvegicus OX=10116 GN=Nexn PE=1 SV=1	S558	Phospho	100% (93.15)	-0.426	0.0384741
Q9Z2J4, S80	Q9Z2J4	Nexilin OS=Rattus norvegicus OX=10116 GN=Nexn PE=1 SV=1	S80	Phospho	100% (133.36)	0.121	0.0233997
D3Z802, S275	D3Z802	Nebulin-related-anchoring protein OS=Rattus norvegicus OX=10116 GN=Nrap PE=1 SV=1	S275	Phospho	100% (130.37)	0.151	0.0251188
A0A0G2JWS2, S388	A0A0G2JWS2	Nebulette OS=Rattus norvegicus OX=10116 GN=Nebl PE=1 SV=1	S388	Phospho	97% (15.00)	-0.61	0.022731
F1LMW7, S141	F1LMW7	Myristoylated alanine-rich C-kinase substrate OS=Rattus norvegicus OX=10116 GN=Marcks PE=1 SV=3	S141	Phospho	95% (17.98)	0.272	0.0226429
P30009, S141	P30009	Myristoylated alanine-rich C-kinase substrate OS=Rattus norvegicus OX=10116 GN=Marcks PE=1 SV=2	S141	Phospho	95% (17.98)	0.272	0.0226429
D3ZFU9, S1822	D3ZFU9	Myosin light chain kinase OS=Rattus norvegicus OX=10116 GN=Mylk PE=1 SV=2	S1822	Phospho	95% (17.98)	-0.286	0.0091008
G3V7K1, S1057	G3V7K1	Myomesin 2 OS=Rattus norvegicus OX=10116 GN=Myom2 PE=1 SV=1	S1057	Phospho	100% (54.52)	-0.572	0.0200534
A0A0G2K5P5, S1184	A0A0G2K5P5	Myomesin 1 OS=Rattus norvegicus OX=10116 GN=Myom1 PE=1 SV=1	S1184	Phospho	99% (23.97)	-0.202	0.0246654
D3ZCQ9, S100	D3ZCQ9	Myeloid leukemia factor 1 OS=Rattus norvegicus OX=10116 GN=Mlf1 PE=1 SV=1	S100	Phospho	100% (1,000.00)	0.388	0.0124501
A0A096MJS3, S251	A0A096MJS3	Muscular LMNA-interacting protein (Fragment) OS=Rattus norvegicus OX=10116 GN=Mlip PE=1 SV=1	S251	Phospho	98% (20.98)	0.275	0.0419524
P34926, S1742	P34926	Microtubule-associated protein 1A OS=Rattus norvegicus OX=10116 GN=Map1a PE=1 SV=1	S1742	Phospho	100% (172.42)	0.342	0.0178457
P34926, S666	P34926	Microtubule-associated protein 1A OS=Rattus norvegicus OX=10116 GN=Map1a PE=1 SV=1	S666	Phospho	95% (13.28)	-0.559	0.0478728
P34926, S990	P34926	Microtubule-associated protein 1A OS=Rattus norvegicus OX=10116 GN=Map1a PE=1 SV=1	S990	Phospho	99% (26.26)	0.39	0.00216986
G3V7U2, S1742	G3V7U2	Microtubule-associated protein 1 A, isoform CRA_c OS=Rattus norvegicus OX=10116 GN=Map1a PE=1 SV=1	S1742	Phospho	100% (172.42)	0.342	0.0178457
G3V7U2, S666	G3V7U2	Microtubule-associated protein 1 A, isoform CRA_c OS=Rattus norvegicus OX=10116 GN=Map1a PE=1 SV=1	S666	Phospho	95% (13.28)	-0.559	0.0478728
G3V7U2, S990	G3V7U2	Microtubule-associated protein 1 A, isoform CRA_c OS=Rattus norvegicus OX=10116 GN=Map1a PE=1 SV=1	S990	Phospho	99% (26.26)	0.39	0.00216986
D3ZUX5, Y49	D3ZUX5	MICOS complex subunit OS=Rattus norvegicus OX=10116 GN=Chchd3 PE=1 SV=1	Y49	Phospho	95% (17.98)	-0.208	0.0342416
P42123, S303	P42123	L-lactate dehydrogenase B chain OS=Rattus norvegicus OX=10116 GN=Ldhb PE=1 SV=2	S303	Phospho	98% (16.22)	-0.283	0.0312343
A0A140TAB3, S516	A0A140TAB3	Kinesin light chain 1 OS=Rattus norvegicus OX=10116 GN=Klc1 PE=1 SV=1	S516	Phospho	97% (14.50)	-0.165	0.0405242
Q6AXU6, S83	Q6AXU6	Jupiter microtubule associated homolog 1 OS=Rattus norvegicus OX=10116 GN=JPT1 PE=1 SV=3	S83	Phospho	95% (17.98)	0.324	0.00758769
Q2PS20, S234	Q2PS20	Junctophilin-2 OS=Rattus norvegicus OX=10116 GN=Jph2 PE=1 SV=1	S234	Phospho	100% (53.70)	0.261	0.0264446
F1LMK8, S1662	F1LMK8	Jumonji domain-containing 1C OS=Rattus norvegicus OX=10116 GN=Jmjd1c PE=1 SV=2	S1662	Phospho	100% (1,000.00)	-0.611	0.0359453
F1LMK8, S1664	F1LMK8	Jumonji domain-containing 1C OS=Rattus norvegicus OX=10116 GN=Jmjd1c PE=1 SV=2	S1664	Phospho	100% (1,000.00)	-0.611	0.0359453
P42335, S179	P42335	Inositol-trisphosphate 3-kinase B OS=Rattus norvegicus OX=10116 GN=Itpkb PE=1 SV=3	S179	Phospho	100% (17.99)	0.36	0.0363222
D4ABT8, S159	D4ABT8	Heterogeneous nuclear ribonucleoprotein U-like 2 OS=Rattus norvegicus OX=10116 GN=Hnrnpul2 PE=1 SV=1	S159	Phospho	100% (24.15)	0.424	0.000400715
F1M6V1, T51	F1M6V1	Heterochromatin protein 1-binding protein 3 OS=Rattus norvegicus OX=10116 GN=Hp1bp3 PE=1 SV=3	T51	Phospho	100% (58.71)	0.108	0.0459225
P97541, T24	P97541	Heat shock protein beta-6 OS=Rattus norvegicus OX=10116 GN=Hspb6 PE=1 SV=1	T24	Phospho	98% (17.98)	0.315	0.0484226
Q9EQH1, S143	Q9EQH1	GRB2-associated-binding protein 2 OS=Rattus norvegicus OX=10116 GN=Gab2 PE=1 SV=2	S143	Phospho	96% (14.04)	0.176	0.0482742
A0A0H2UHR7, S2114	A0A0H2UHR7	Filamin-C OS=Rattus norvegicus OX=10116 GN=Flnc PE=1 SV=1	S2114	Phospho	95% (13.28)	0.242	0.017039
A0A0H2UHR7, T1974	A0A0H2UHR7	Filamin-C OS=Rattus norvegicus OX=10116 GN=Flnc PE=1 SV=1	T1974	Phospho	97% (15.01)	-0.153	0.0375683
D3ZHA0, S2147	D3ZHA0	Filamin-C OS=Rattus norvegicus OX=10116 GN=Flnc PE=1 SV=1	S2147	Phospho	95% (13.28)	0.242	0.017039
D3ZHA0, T2007	D3ZHA0	Filamin-C OS=Rattus norvegicus OX=10116 GN=Flnc PE=1 SV=1	T2007	Phospho	97% (15.01)	-0.153	0.0375683
B5DFC8, S39	B5DFC8	Eukaryotic translation initiation factor 3 subunit C OS=Rattus norvegicus OX=10116 GN=Eif3c PE=1 SV=1	S39	Phospho	100% (127.13)	0.193	0.00352076
F1LPE9, S21	F1LPE9	ELKS/Rab6-interacting/CAST family member 1 OS=Rattus norvegicus OX=10116 GN=Erc1 PE=1 SV=1	S21	Phospho	100% (37.94)	0.173	0.0457017
Q811U3, S21	Q811U3	ELKS/Rab6-interacting/CAST family member 1 OS=Rattus norvegicus OX=10116 GN=Erc1 PE=1 SV=1	S21	Phospho	100% (37.94)	0.173	0.0457017
D3ZRM0, S636	D3ZRM0	Dual-specificity phosphatase 27, atypical OS=Rattus norvegicus OX=10116 GN=Dusp27 PE=1 SV=1	S636	Phospho	100% (42.24)	0.283	0.0248374
D3ZRM0, S928	D3ZRM0	Dual-specificity phosphatase 27, atypical OS=Rattus norvegicus OX=10116 GN=Dusp27 PE=1 SV=1	S928	Phospho	100% (36.72)	0.337	0.0474292
F1LMV6, S22	F1LMV6	Desmoplakin OS=Rattus norvegicus OX=10116 GN=Dsp PE=1 SV=1	S22	Phospho	100% (1,000.00)	0.187	0.0419073
G3V7U0, S108	G3V7U0	Cysteine and glycine-rich protein 3 OS=Rattus norvegicus OX=10116 GN=Csrp3 PE=1 SV=1	S108	Phospho	100% (30.92)	-0.258	0.030496
D3ZGE6, S135	D3ZGE6	Cortactin, isoform CRA_c OS=Rattus norvegicus OX=10116 GN=Cttn PE=1 SV=3	S135	Phospho	100% (1,000.00)	-0.491	0.0100017
D3ZGE6, Y141	D3ZGE6	Cortactin, isoform CRA_c OS=Rattus norvegicus OX=10116 GN=Cttn PE=1 SV=3	Y141	Phospho	100% (1,000.00)	-0.491	0.0100017
Q66HA5, S434	Q66HA5	Coiled-coil and C2 domain-containing protein 1A OS=Rattus norvegicus OX=10116 GN=Cc2d1a PE=1 SV=2	S434	Phospho	100% (97.92)	-0.092	0.0462148
M0R557, S1671	M0R557	Cardiomyopathy-associated 5 OS=Rattus norvegicus OX=10116 GN=Cmya5 PE=1 SV=2	S1671	Phospho	100% (24.15)	0.132	0.018141
F1LPH1, S122	F1LPH1	Calpastatin OS=Rattus norvegicus OX=10116 GN=Cast PE=1 SV=1	S122	Phospho	100% (81.07)	-0.13	0.0429038
M0RC54, S1390	M0RC54	Biorientation of chromosomes in cell division 1-like 1 OS=Rattus norvegicus OX=10116 GN=Bod1l1 PE=1 SV=2	S1390	Phospho	100% (1,000.00)	0.261	0.047601
B3DMA1, S109	B3DMA1	Ataxin 2-like OS=Rattus norvegicus OX=10116 GN=Atxn2l PE=1 SV=1	S109	Phospho	100% (65.01)	-0.135	0.0306531
Q62901, S612	Q62901	Arginine-glutamic acid dipeptide repeats protein OS=Rattus norvegicus OX=10116 GN=Rere PE=1 SV=2	S612	Phospho	100% (29.38)	-0.438	0.00236327
Q63028, S465	Q63028	Alpha-adducin OS=Rattus norvegicus OX=10116 GN=Add1 PE=1 SV=2	S465	Phospho	99% (19.22)	-0.228	0.0167669
A0A0G2JSM7, S465	A0A0G2JSM7	Adducin 1 (Alpha), isoform CRA_b OS=Rattus norvegicus OX=10116 GN=Add1 PE=1 SV=1	S465	Phospho	99% (19.22)	-0.228	0.0167669
